# Supplementary material for: Oncogenic YAP sensitizes cells to CHK1 inhibition via CDK4/6 driven G1 acceleration
Source: EMBO Rep. 2025 Jul 4;26(16):4017–39. doi: 10.1038/s44319-025-00514-5 (PMC12373906; doi:10.1038/s44319-025-00514-5)
Supplement: Supplementary file 3 — Source data Fig. 1 [file 44319_2025_514_MOESM3_ESM.zip]

Archive with 21 entries (16 files):
- Figure 1/
- Figure 1/.DS_Store
- __MACOSX/Figure 1/._.DS_Store
- Figure 1/1C,E/
- Figure 1/1A/
- Figure 1/1B,F/
- Figure 1/1D/
- Figure 1/1C,E/cell cycle.xlsx
- __MACOSX/Figure 1/1C,E/._cell cycle.xlsx
- Figure 1/1A/Hoechst_+Dox.tif
- __MACOSX/Figure 1/1A/._Hoechst_+Dox.tif
- Figure 1/1A/Hoechst_-Dox.tif
- __MACOSX/Figure 1/1A/._Hoechst_-Dox.tif
- Figure 1/1A/YAP_IF+Dox.tif
- __MACOSX/Figure 1/1A/._YAP_IF+Dox.tif
- Figure 1/1A/YAP_IF_-Dox.tif
- __MACOSX/Figure 1/1A/._YAP_IF_-Dox.tif
- Figure 1/1B,F/growth_curves.xlsx
- __MACOSX/Figure 1/1B,F/._growth_curves.xlsx
- Figure 1/1D/S-M_progression.xlsx
- __MACOSX/Figure 1/1D/._S-M_progression.xlsx
