# Supplementary material for: Oncogenic YAP sensitizes cells to CHK1 inhibition via CDK4/6 driven G1 acceleration
Source: EMBO Rep. 2025 Jul 4;26(16):4017–39. doi: 10.1038/s44319-025-00514-5 (PMC12373906; doi:10.1038/s44319-025-00514-5)
Supplement: Supplementary file 3 — Source data Fig. 1 [file 44319_2025_514_MOESM3_ESM.zip › Figure 1/1C,E/cell cycle.xlsx]

## Sheet: Figure 1C
% cells in each phase
	G1			S			G2/M
	Rep1	Rep 2	Rep 3	Rep1	Rep 2	Rep 3	Rep1	Rep 2	Rep 3
-YAP	50.8361	52.3229	42.4752	31.4165	32.9275	35.6749	17.7551	14.7496	21.8902
+YAP	29.8112	30.2731	25.5315	44.2052	48.794	46.2408	25.9836	20.9328	28.2153

## Sheet: Figure 1E
% cells in each phase
	G1			S			G2/M
	Rep1	Rep 2	Rep 3	Rep1	Rep 2	Rep 3	Rep1	Rep 2	Rep 3
-CCNE1	40.2548	59.2879	48.9827	36.4332	20.9019	27.7168	23.312	19.8101	23.3085
+CCNE1	25.3239	41.9471	29.3414	49.7744	39.3132	42.5387	24.8906	18.7285	28.1329
