# Supplementary material for: Oncogenic YAP sensitizes cells to CHK1 inhibition via CDK4/6 driven G1 acceleration
Source: EMBO Rep. 2025 Jul 4;26(16):4017–39. doi: 10.1038/s44319-025-00514-5 (PMC12373906; doi:10.1038/s44319-025-00514-5)
Supplement: Supplementary file 3 — Source data Fig. 1 [file 44319_2025_514_MOESM3_ESM.zip › Figure 1/1B,F/growth_curves.xlsx]

## Sheet: Figure 1B
relative growth
	wt -dox			wt +dox			Y5SA -dox			Y5SA +dox
days	Rep1	Rep 2	Rep 3	Rep1	Rep 2	Rep 3	Rep1	Rep 2	Rep 3	Rep1	Rep 2	Rep 3
0	1	1	1	1	1	1	1	1	1	1	1	1
2	0.909599	1.03833	0.884328	0.923188	1.24395	0.996139	0.982653	1.08581	1.0942	1.09194	1.1089	0.942029
4	1.24073	0.988979	0.86194	1.14546	0.956543	0.996139	1.12398	1.13976	1.18841	1.32633	1.42188	1.02536
6	1.87709	1.68471	1.75746	1.68939	1.69333	1.71429	1.90612	2.83815	2.69565	2.98638	4.63258	3.67754
8	4.95683	4.75036	4.54104	4.54345	3.86469	3.82239	5.14286	6.34494	5.76449	10.2997	9.8911	6.86594
10	9.12798	7.68088	8.16045	9.10034	6.79111	7.66795	11.4689	9.28122	9.49638	27.8229	17.0985	14.9928

## Sheet: Figure 1F
relative growth
	CCNE -dox			CCNE +dox
days	Rep1	Rep 2	Rep 3	Rep1	Rep 2	Rep 3
0	1	1	1	1	1	1
2	0.843	1.081	1.015	0.91	1.024	1.001
4	1.083	1.273	1.237	1.054	1.141	1.071
6	1.949	2.254	1.962	1.364	1.975	1.532
8	3.954	4.298	3.697	2.847	3.255	2.741
10	4.781	5.547	5.321	3.901	4.634	4.138
