# Supplementary material for: Oncogenic YAP sensitizes cells to CHK1 inhibition via CDK4/6 driven G1 acceleration
Source: EMBO Rep. 2025 Jul 4;26(16):4017–39. doi: 10.1038/s44319-025-00514-5 (PMC12373906; doi:10.1038/s44319-025-00514-5)
Supplement: Supplementary file 3 — Source data Fig. 1 [file 44319_2025_514_MOESM3_ESM.zip › Figure 1/1D/S-M_progression.xlsx]

## Sheet: Figure 1D
fraction of EdU positive cells in mitosis
	-YAP			+YAP
time of chase	Rep1	Rep 2	Rep 3	Rep1	Rep 2	Rep 3
3	0.683951	2.09473	0.467556	0.828315	2.24835	1.55531
4	1.77661	3.00234	2.2425	1.57822	4.49216	8.43359
5	5.1563	9.68513	8.44472	4.43329	11.8076	11.051
6	10.2042	16.4287	13.888	9.15696	19.2862	11.8554
7	17.2308	25.3698	23.1683	17.2238	24.0328	20.9841
8	34.2367	31.124	36.4477	32.782	28.7832	38.8858
