# Supplementary material for: Oncogenic YAP sensitizes cells to CHK1 inhibition via CDK4/6 driven G1 acceleration
Source: EMBO Rep. 2025 Jul 4;26(16):4017–39. doi: 10.1038/s44319-025-00514-5 (PMC12373906; doi:10.1038/s44319-025-00514-5)
Supplement: Supplementary file 4 — Source data Fig. 2 [file 44319_2025_514_MOESM4_ESM.zip]

Archive with 30 entries (20 files):
- Figure 2/
- Figure 2/.DS_Store
- __MACOSX/Figure 2/._.DS_Store
- Figure 2/2H /
- Figure 2/2G/
- Figure 2/2I/
- Figure 2/2F/
- Figure 2/2J,K,L/
- Figure 2/2C/
- Figure 2/2D/
- Figure 2/2E/
- Figure 2/2B/
- Figure 2/2H /cell cyle_YAP_palbo_2H.xlsx
- __MACOSX/Figure 2/2H /._cell cyle_YAP_palbo_2H.xlsx
- Figure 2/2G/RT-qPCR_cell_cycle_genes_palbo.xlsx
- __MACOSX/Figure 2/2G/._RT-qPCR_cell_cycle_genes_palbo.xlsx
- Figure 2/2I/western blots_Figure2I.pdf
- __MACOSX/Figure 2/2I/._western blots_Figure2I.pdf
- Figure 2/2F/Western_blots_2F.pdf
- __MACOSX/Figure 2/2F/._Western_blots_2F.pdf
- Figure 2/2J,K,L/RT-qPCRs_2J,K,L.xlsx
- __MACOSX/Figure 2/2J,K,L/._RT-qPCRs_2J,K,L.xlsx
- Figure 2/2C/cell cycle CDK4:6i.xlsx
- __MACOSX/Figure 2/2C/._cell cycle CDK4:6i.xlsx
- Figure 2/2D/CDK4:6_activity_palbociclib.xlsx
- __MACOSX/Figure 2/2D/._CDK4:6_activity_palbociclib.xlsx
- Figure 2/2E/pRB:RB_ratio.xlsx
- __MACOSX/Figure 2/2E/._pRB:RB_ratio.xlsx
- Figure 2/2B/CDK2_CDK4_6_activity_G1.xlsx
- __MACOSX/Figure 2/2B/._CDK2_CDK4_6_activity_G1.xlsx
