# Supplementary material for: Oncogenic YAP sensitizes cells to CHK1 inhibition via CDK4/6 driven G1 acceleration
Source: EMBO Rep. 2025 Jul 4;26(16):4017–39. doi: 10.1038/s44319-025-00514-5 (PMC12373906; doi:10.1038/s44319-025-00514-5)
Supplement: Supplementary file 4 — Source data Fig. 2 [file 44319_2025_514_MOESM4_ESM.zip › Figure 2/2H /cell cyle_YAP_palbo_2H.xlsx]

## Sheet: 2H
	Replicate 1				Replicate 2
	%G1	%S	%G2/M		%G1	%S	%G2/M
asynchron	51.5907	17.56	30.8492		55.3965	11.0647	33.5388
48h 2µM palbo	82.7422	5.68206	11.5757		70.964	10.6785	18.3575
72h 2+2µM palbo	81.7573	6.12111	12.1215		79.5872	4.83684	15.576
72h 2+2µM palbo+dox	64.9456	12.248	22.8064		67.5899	9.83185	22.5782
