# Supplementary material for: Oncogenic YAP sensitizes cells to CHK1 inhibition via CDK4/6 driven G1 acceleration
Source: EMBO Rep. 2025 Jul 4;26(16):4017–39. doi: 10.1038/s44319-025-00514-5 (PMC12373906; doi:10.1038/s44319-025-00514-5)
Supplement: Supplementary file 4 — Source data Fig. 2 [file 44319_2025_514_MOESM4_ESM.zip › Figure 2/2G/RT-qPCR_cell_cycle_genes_palbo.xlsx]

## Sheet: Figure 2G
	ctrl			YAP
	rep1	rep2	rep3	rep1	rep2	rep3
TMYS	0.15822	0.211686	0.163799	0.383171	0.417544	0.312083
RRM2	0.126745	0.151774	0.20733	0.246384	0.269807	0.211686
MYBL2	0.166086	0.210224	0.219151	0.473029	0.407255	0.486327
CDC20	0.204476	0.170755	0.194791	0.301452	0.386891	0.289172
CCNA2	0.0551689	0.0669858	0.098073	0.173139	0.200267	0.111105
