# Supplementary material for: Oncogenic YAP sensitizes cells to CHK1 inhibition via CDK4/6 driven G1 acceleration
Source: EMBO Rep. 2025 Jul 4;26(16):4017–39. doi: 10.1038/s44319-025-00514-5 (PMC12373906; doi:10.1038/s44319-025-00514-5)
Supplement: Supplementary file 4 — Source data Fig. 2 [file 44319_2025_514_MOESM4_ESM.zip › Figure 2/2J,K,L/RT-qPCRs_2J,K,L.xlsx]

## Sheet: Figure2J
	palbociclib						palbociclib + YAP
CCNA2	0.078563	0.086569	0.084202	0.064257	0.075363	0.049721	0.248273	0.239816	0.283221	0.151774	0.29937	0.127627
CDC20	0.171943	0.175556	0.160428	0.119908	0.125869	0.136787	0.570382	0.61132	0.578344	0.360982	0.323088	0.358489
TK1	0.175556	0.157127	0.176777	0.200267	0.193446	0.208772	0.566442	0.41466	0.784584	0.293209	0.360982	0.266093
RRM2	0.171943	0.135842	0.169575	0.126745	0.101532	0.116629	0.408951	0.395021	0.463294	0.301452	0.264255	0.285191
FANCD2	0.161544	0.161544	0.132127	0.15822	0.124137	0.157127	0.264255	0.264255	0.258816	0.198884	0.178006	0.205898
TYMS	0.109576	0.134904	0.032577	0.081334	0.056328	0.063813	0.228458	0.154963	0.192109	0.185565	0.162668	0.15822

## Sheet: Figure2K
	doxorubicin									doxorubicin + YAP
CCNA2	0.120742	0.142595	0.133046	0.293209	0.22688	0.378929	0.289172	0.140632	0.258816	0.356013	0.373712	0.835088	0.768438	0.972655	0.456916	0.378929	0.594604
CDC20	0.157127	0.125869	0.15932	0.283221	0.184284	0.20166	0.205898	0.208772	0.188156	0.429283	0.668964	1.23971	1.02101	1.48452	0.521233	0.566442	0.554785
TK1	0.329877	0.420448	0.376312	0.456916	0.655197	0.510506	0.486327	0.562529	0.441351	0.926588	0.812252	1.20581	1.20581	1.69349	1.27456	1.03527	0.933033
RRM2	0.269807	0.246558	0.307786	0.61132	0.535887	0.655197	0.366021	0.309927	0.34151	0.346277	0.632878	1.32869	1.29235	1.05702	0.646176	0.426317	0.566442
FANCD2	0.466516	0.514057	0.406126	0.692555	0.619854	0.712025	0.539614	0.521233	0.514057	0.615572	0.737135	1.06437	0.965936	1	0.48971	0.773782	0.646176
TYMS	0.846745	0.773782	0.673617	1.06437	1.01396	0.80107	0.920188	0.795536	0.707107	1.10957	1.00696	1.58008	2.14355	0.97942	1.31039	1.02811	0.913831

## Sheet: Figure2L
	Nutlin						Nutlin + YAP
CCNA2	0.100134	0.163799	0.140632	0.236514	0.15822	0.228458	0.167241	0.175556	0.176777	0.624165	0.752623	0.952638
CDC20	0.180491	0.241484	0.25349	0.378929	0.307786	0.243164	0.535887	0.590496	0.535887	1.44393	1.50525	1.61328
TK1	0.251739	0.20166	0.262429	0.262429	0.287175	0.371131	0.547147	0.426317	0.524858	1.04247	1.09429	1.41421
RRM2	0.20166	0.203063	0.25349	0.31864	0.267943	0.275476	0.417544	0.287175	0.31864	1.67018	1.54757	1.6358
FANCD2	0.225313	0.194791	0.225313	0.255253	0.22688	0.314253	0.241484	0.297302	0.233258	0.598739	0.566442	0.712025
TYMS	0.406126	0.469761	0.376312	0.438303	0.532185	0.332171	0.539614	0.650671	0.632878	1.14076	1.25701	0.895025
