# Supplementary material for: Oncogenic YAP sensitizes cells to CHK1 inhibition via CDK4/6 driven G1 acceleration
Source: EMBO Rep. 2025 Jul 4;26(16):4017–39. doi: 10.1038/s44319-025-00514-5 (PMC12373906; doi:10.1038/s44319-025-00514-5)
Supplement: Supplementary file 4 — Source data Fig. 2 [file 44319_2025_514_MOESM4_ESM.zip › Figure 2/2C/cell cycle CDK4:6i.xlsx]

## Sheet: Figure 2C
	Replicate 1				Replicate 2				Replicate 3				Replicate 4				Replicate 5
condition	G1	S	G2		G1	S	G2		G1	S	G2		G1	S	G2		G1	S	G2
0 -	50.9777	31.8803	17.142		37.9069	44.4516	17.6415		44.3388	35.933	19.7282		42.8963	41.0185	16.0766		50.3755	33.5771	16.0473
0 +	36.5462	43.3812	20.0686		22.2359	48.0992	29.6649		27.8989	45.5235	26.5698		37.854	42.1716	19.964		39.2236	43.877	16.9182
0.05 -	55.0954	26.9806	17.9241		59.2263	15.0209	25.7454		57.6016	18.1562	24.2423		58.5891	22.8731	18.5378		62.1627	24.7065	13.1307
0.05 +	47.6354	24.613	27.7516		54.6513	26.3282	19.0142		52.5518	26.0435	21.4046		48.9089	32.8752	18.2159		58.5574	26.4516	14.991
0.1 -	56.6999	28.7316	14.565		56.7782	17.3882	25.8261		55.6521	19.1847	25.1631		56.9009	20.0922	22.983		66.0383	21.5932	12.3685
0.1 +	49.2062	21.3619	29.4318		62.3193	13.1018	24.5789		59.7311	15.0073	25.2615		57.0286	21.1663	21.7901		62.7697	17.8883	19.3653
