# Supplementary material for: Oncogenic YAP sensitizes cells to CHK1 inhibition via CDK4/6 driven G1 acceleration
Source: EMBO Rep. 2025 Jul 4;26(16):4017–39. doi: 10.1038/s44319-025-00514-5 (PMC12373906; doi:10.1038/s44319-025-00514-5)
Supplement: Supplementary file 4 — Source data Fig. 2 [file 44319_2025_514_MOESM4_ESM.zip › Figure 2/2D/CDK4:6_activity_palbociclib.xlsx]

## Sheet: CDK4
control								YAP
DMSO	0.05	0.1	0.15	0.25	0.5	1	2	DMSO	0.05	0.1	0.15	0.25	0.5	1	2	palbociclib ( µM)
0.591548	0.715873	0.721913	0.717537	0.72329	0.760944	0.814367	1.21395	0.610014	0.761694	0.703652	0.868166	0.713861	0.698845	0.718176	0.692242
0.525692	0.705984	0.710586	0.699585	0.699017	0.702907	0.705633	0.748255	0.66636	0.721557	0.702671	0.72278	0.69107	0.697067	0.691983	0.677056
0.657089	0.702655	0.70653	0.69755	0.696481	0.70088	0.702807	0.697594	0.645772	0.719847	0.700469	0.703752	0.689308	0.696564	0.691912	0.676996
0.60042	0.692064	0.705805	0.696711	0.694228	0.693297	0.696057	0.696225	0.65886	0.714468	0.693862	0.703246	0.688999	0.695341	0.686991	0.675083
0.584704	0.6918	0.704085	0.69576	0.691677	0.687354	0.691352	0.694135	0.653226	0.710877	0.687927	0.700252	0.688804	0.69434	0.685957	0.674216
0.575231	0.691337	0.697991	0.694178	0.689696	0.685021	0.691061	0.690386	0.55698	0.710593	0.687242	0.699751	0.688401	0.692959	0.684585	0.672976
0.705216	0.689999	0.695138	0.694111	0.689495	0.684281	0.690678	0.689205	0.640571	0.706417	0.682691	0.695959	0.688046	0.690392	0.683769	0.667605
0.638774	0.689162	0.694033	0.693017	0.689251	0.683696	0.690369	0.688303	0.520952	0.704868	0.679293	0.695755	0.682332	0.687065	0.682738	0.666957
0.617831	0.687801	0.693947	0.69176	0.688961	0.676862	0.690133	0.687191	0.404916	0.703125	0.677551	0.692745	0.678571	0.681374	0.680841	0.666304
0.626801	0.685436	0.693909	0.68983	0.687873	0.674822	0.687549	0.686677	0.608004	0.696331	0.677189	0.69151	0.678032	0.679056	0.680437	0.665878
0.589134	0.684179	0.692417	0.687178	0.68696	0.673928	0.68561	0.685743	0.613715	0.694679	0.677132	0.690469	0.67724	0.677941	0.676568	0.664784
0.468909	0.683519	0.681171	0.685845	0.682846	0.673318	0.683728	0.6842	0.642156	0.693708	0.67519	0.689792	0.674192	0.677584	0.675924	0.66452
0.604267	0.683299	0.680851	0.685297	0.682374	0.671755	0.68315	0.682096	0.647793	0.692241	0.675137	0.68854	0.674082	0.675894	0.67586	0.6641
0.61144	0.681796	0.680698	0.684003	0.680267	0.671475	0.681705	0.681388	0.650394	0.6896	0.675087	0.688414	0.672692	0.674447	0.675696	0.663605
0.604805	0.680835	0.677255	0.683366	0.67971	0.670686	0.680228	0.681248	0.648129	0.689267	0.674946	0.685692	0.671239	0.673924	0.675496	0.663256
0.63405	0.680256	0.676269	0.682416	0.679091	0.670022	0.678737	0.681116	0.648632	0.689048	0.674274	0.685201	0.670522	0.673361	0.674848	0.663145
0.60418	0.679988	0.675576	0.681872	0.67872	0.667854	0.678216	0.68093	0.642534	0.688542	0.674094	0.681592	0.66992	0.670503	0.67479	0.662908
0.605894	0.679615	0.675301	0.681237	0.678582	0.667116	0.677589	0.680261	0.653164	0.688409	0.67314	0.681341	0.669728	0.670168	0.674033	0.662736
0.595279	0.679486	0.673628	0.680742	0.677303	0.666912	0.677336	0.679445	0.653048	0.686589	0.67296	0.681197	0.669188	0.66946	0.673487	0.662044
0.617812	0.67897	0.671268	0.679332	0.675098	0.66659	0.677164	0.678777	0.645277	0.685601	0.672881	0.681043	0.668599	0.667688	0.673395	0.661127
0.671555	0.678631	0.670695	0.67922	0.67439	0.666141	0.677109	0.677684	0.677701	0.685061	0.672695	0.68035	0.668443	0.667463	0.670778	0.66059
0.635221	0.677916	0.669743	0.678943	0.674137	0.663679	0.677051	0.677015	0.65064	0.684632	0.67176	0.68033	0.668275	0.667343	0.670191	0.660158
0.619633	0.677499	0.669012	0.678052	0.673609	0.663408	0.677037	0.6751	0.666645	0.68388	0.671486	0.679862	0.668139	0.667111	0.670099	0.658258
0.62244	0.677283	0.667478	0.67793	0.673336	0.662499	0.676593	0.674399	0.702087	0.683467	0.671038	0.679125	0.667151	0.665068	0.669953	0.657274
0.482744	0.677147	0.667358	0.677737	0.672847	0.661956	0.676483	0.672839	0.644838	0.682357	0.669334	0.679024	0.666146	0.662448	0.669707	0.655018
0.679843	0.676961	0.666478	0.677691	0.671975	0.661302	0.675302	0.671945	0.652743	0.681277	0.668918	0.678646	0.665374	0.662182	0.668292	0.654985
0.624273	0.67594	0.666188	0.677623	0.671483	0.660695	0.674814	0.671425	0.554233	0.681107	0.667837	0.678148	0.665222	0.662096	0.668195	0.654557
0.639922	0.675789	0.665545	0.676967	0.671387	0.66039	0.674331	0.67134	0.481906	0.680857	0.66742	0.67712	0.665005	0.662026	0.66779	0.653275
0.616782	0.675023	0.665387	0.676168	0.671288	0.659151	0.673621	0.670248	0.669148	0.680364	0.66739	0.676564	0.664563	0.661989	0.667759	0.651165
0.649838	0.674255	0.665083	0.675063	0.670663	0.658488	0.673213	0.669898	0.496936	0.680157	0.667079	0.676283	0.663718	0.661835	0.667189	0.651124
0.629726	0.672727	0.664117	0.674729	0.670459	0.656044	0.672634	0.669882	0.661767	0.680135	0.666738	0.675685	0.663204	0.661796	0.666993	0.651089
0.683841	0.672218	0.663325	0.674409	0.669942	0.655194	0.672608	0.669619	0.656386	0.679632	0.666332	0.67518	0.663	0.661369	0.666381	0.651051
0.654428	0.672099	0.662487	0.672727	0.669535	0.654958	0.671893	0.669171	0.656517	0.678748	0.666089	0.675132	0.662989	0.661269	0.665841	0.650556
0.641842	0.670866	0.661978	0.672236	0.669389	0.654936	0.671741	0.669097	0.633293	0.678577	0.665893	0.674383	0.662452	0.660872	0.665713	0.650452
0.678875	0.670662	0.66066	0.671542	0.668275	0.654881	0.671588	0.668905	0.5504	0.677937	0.665438	0.674108	0.662417	0.660494	0.66472	0.650125
0.722259	0.668871	0.659318	0.670748	0.66653	0.652764	0.67106	0.668681	0.664229	0.67741	0.665376	0.674073	0.662128	0.659447	0.664367	0.649914
0.65002	0.668012	0.658953	0.668911	0.666513	0.652717	0.670461	0.668392	0.679175	0.676957	0.664412	0.67384	0.661797	0.659385	0.664079	0.649571
0.665288	0.667564	0.658061	0.668753	0.664853	0.652536	0.670293	0.666838	0.683891	0.676833	0.664037	0.673803	0.661038	0.659311	0.663453	0.649548
0.669955	0.667404	0.657907	0.668181	0.664125	0.652238	0.669725	0.666695	0.649183	0.676164	0.663976	0.673601	0.660584	0.658621	0.662895	0.64907
0.679352	0.667103	0.656476	0.668071	0.664067	0.652013	0.669159	0.666567	0.695796	0.675729	0.663502	0.673265	0.659385	0.658268	0.662801	0.648789
0.660259	0.666719	0.655712	0.667947	0.663986	0.651884	0.668576	0.665812	0.534319	0.673569	0.663236	0.672862	0.65937	0.657961	0.662782	0.648527
0.627234	0.666508	0.655266	0.667814	0.663287	0.651414	0.668564	0.664899	0.65528	0.673504	0.662994	0.672576	0.659229	0.657787	0.66242	0.64848
0.655404	0.664679	0.654447	0.667368	0.663028	0.651224	0.668085	0.664795	0.632301	0.673265	0.662983	0.672473	0.659117	0.657273	0.66165	0.648459
0.594189	0.664444	0.653923	0.666426	0.66241	0.650826	0.666635	0.664647	0.643489	0.673219	0.662657	0.672016	0.658977	0.656278	0.661321	0.648354
0.441122	0.663373	0.653767	0.666246	0.660843	0.650357	0.666488	0.663909	0.634037	0.672073	0.662631	0.671796	0.658929	0.65612	0.661091	0.648221
0.685078	0.663174	0.653666	0.662593	0.660643	0.649267	0.665394	0.663625	0.630382	0.671806	0.6625	0.671753	0.658876	0.655707	0.660816	0.648069
0.457589	0.66264	0.653509	0.662364	0.660262	0.649085	0.665057	0.663525	0.390436	0.671302	0.66198	0.671495	0.65886	0.655657	0.660361	0.648058
0.665013	0.662274	0.653309	0.662264	0.658943	0.648933	0.664903	0.66266	0.626852	0.671155	0.66184	0.670856	0.658764	0.655431	0.659921	0.647946
0.621719	0.661743	0.653254	0.66205	0.658789	0.648601	0.663351	0.662399	0.606782	0.670595	0.661799	0.670611	0.658346	0.655232	0.659319	0.647788
0.616572	0.661656	0.653105	0.660327	0.657645	0.648241	0.662882	0.659335	0.658089	0.670286	0.661532	0.670557	0.658007	0.655153	0.659318	0.647775
0.669342	0.660855	0.653001	0.658862	0.657462	0.648202	0.662542	0.657186	0.642902	0.6698	0.660713	0.669529	0.657656	0.65503	0.659246	0.647638
0.701049	0.66085	0.652844	0.658698	0.657339	0.648101	0.661915	0.657059	0.663341	0.669426	0.660283	0.669301	0.65723	0.654885	0.659242	0.647582
0.385791	0.660263	0.652464	0.658697	0.656981	0.647869	0.661377	0.655122	0.623287	0.668652	0.660078	0.66886	0.656835	0.654565	0.658828	0.647176
0.671521	0.659866	0.652395	0.657934	0.656284	0.647662	0.661238	0.654958	0.392259	0.668584	0.659883	0.668706	0.656532	0.654504	0.658595	0.647146
0.643457	0.65956	0.652007	0.657347	0.655018	0.647541	0.66049	0.654584	0.663988	0.668449	0.659731	0.668137	0.656365	0.654456	0.657855	0.646664
0.590356	0.659497	0.65155	0.656532	0.654912	0.647501	0.660226	0.65443	0.624144	0.66844	0.659494	0.667786	0.656227	0.654276	0.657822	0.646587
0.656425	0.659237	0.650654	0.656527	0.653879	0.647094	0.660071	0.654308	0.616545	0.667845	0.658857	0.667552	0.655121	0.654003	0.657615	0.646278
0.619718	0.658499	0.650538	0.656044	0.653174	0.647079	0.659595	0.653965	0.650966	0.667557	0.658774	0.666973	0.65501	0.653915	0.657553	0.646075
0.646917	0.658064	0.650221	0.655856	0.652605	0.647079	0.658472	0.653792	0.467196	0.667346	0.658708	0.66687	0.65476	0.653616	0.657528	0.645054
0.659318	0.657556	0.650189	0.655247	0.652411	0.64672	0.658349	0.65372	0.676789	0.667208	0.658668	0.666707	0.654614	0.65338	0.656396	0.644943
0.586704	0.656562	0.649788	0.655231	0.652331	0.646664	0.657605	0.653605	0.662966	0.667007	0.658533	0.666515	0.654283	0.653347	0.655815	0.644681
0.612798	0.656343	0.649542	0.654463	0.652156	0.646502	0.655925	0.653393	0.669165	0.666796	0.658473	0.666232	0.654048	0.653226	0.65576	0.644606
0.615294	0.65622	0.649099	0.65435	0.651812	0.646441	0.655775	0.652964	0.672268	0.666611	0.658322	0.665655	0.653863	0.652955	0.655306	0.644347
0.648826	0.656138	0.648794	0.653075	0.651704	0.646236	0.655494	0.652901	0.676837	0.666517	0.658278	0.665588	0.653689	0.65247	0.654727	0.643922
0.581214	0.656032	0.648731	0.652661	0.651619	0.646174	0.655118	0.652787	0.58741	0.666264	0.658272	0.665412	0.653651	0.652295	0.65357	0.643352
0.661119	0.655965	0.648591	0.652141	0.651175	0.645913	0.654554	0.652734	0.68437	0.66616	0.658159	0.665326	0.653532	0.652147	0.652896	0.643202
0.53493	0.655473	0.648447	0.651861	0.650971	0.645787	0.653434	0.652661	0.642315	0.666091	0.657949	0.665152	0.653452	0.65212	0.652468	0.642776
0.67798	0.655004	0.648376	0.651769	0.650862	0.645595	0.653417	0.652588	0.581404	0.666017	0.657396	0.66459	0.653369	0.652024	0.652176	0.642069
0.445156	0.654443	0.648203	0.651673	0.65069	0.645578	0.652984	0.652263	0.398276	0.665784	0.657316	0.664514	0.653137	0.650753	0.651604	0.64162
0.59319	0.654283	0.648193	0.651576	0.650539	0.645436	0.652855	0.652041	0.649629	0.665586	0.657098	0.664287	0.652957	0.650195	0.651401	0.641558
0.609462	0.65421	0.648168	0.651441	0.650263	0.645228	0.652661	0.651772	0.661086	0.665461	0.656934	0.664073	0.652639	0.650098	0.651254	0.641178
0.387854	0.654143	0.647834	0.651253	0.650132	0.645157	0.652625	0.65169	0.682696	0.665304	0.656847	0.663587	0.652389	0.650092	0.651076	0.641136
0.656098	0.653848	0.647361	0.651152	0.649797	0.644804	0.652497	0.651645	0.606134	0.665223	0.656753	0.663467	0.652315	0.650059	0.651072	0.641055
0.62491	0.653519	0.647353	0.65061	0.649787	0.644793	0.65248	0.651584	0.692324	0.665114	0.656715	0.663438	0.65217	0.649895	0.651006	0.640782
0.627205	0.653401	0.64734	0.650558	0.64952	0.644643	0.65234	0.651539	0.683984	0.664976	0.656656	0.663336	0.652131	0.64987	0.650962	0.640704
0.618377	0.653144	0.647278	0.650215	0.649272	0.644634	0.652292	0.651534	0.717174	0.664596	0.656433	0.66317	0.652129	0.649755	0.650311	0.640266
0.598948	0.653121	0.647251	0.649998	0.649268	0.644442	0.652241	0.651486	0.478025	0.66446	0.656251	0.663038	0.652048	0.649411	0.650121	0.639556
0.623738	0.652928	0.647025	0.649912	0.649225	0.644379	0.652092	0.651334	0.642966	0.664257	0.656157	0.662833	0.651524	0.64931	0.649295	0.639029
0.643357	0.652871	0.646967	0.649679	0.6491	0.644298	0.652033	0.651234	0.604893	0.664175	0.656117	0.662717	0.651333	0.649222	0.649294	0.638648
0.645431	0.652869	0.646892	0.649677	0.648889	0.644165	0.651923	0.651184	0.646076	0.664138	0.655293	0.662679	0.65126	0.64918	0.648864	0.638391
0.650808	0.652525	0.646871	0.64955	0.648843	0.644046	0.65192	0.651176	0.642633	0.663718	0.655196	0.662366	0.651056	0.649161	0.648703	0.638214
0.641727	0.652271	0.64666	0.649219	0.648485	0.643571	0.651496	0.651109	0.660105	0.663407	0.655113	0.66217	0.651049	0.649151	0.64856	0.637813
0.649714	0.652237	0.646626	0.649211	0.648387	0.643461	0.65134	0.651097	0.654313	0.66328	0.65508	0.662039	0.650947	0.649013	0.648422	0.637475
0.643084	0.651866	0.646465	0.649062	0.648356	0.643077	0.651136	0.651002	0.650931	0.663099	0.654854	0.66158	0.650846	0.64888	0.648418	0.63593
0.620044	0.65184	0.646298	0.648892	0.648208	0.642975	0.650943	0.650723	0.645047	0.663012	0.654068	0.661397	0.650713	0.648871	0.648228	0.635706
0.621273	0.651745	0.646137	0.648858	0.648176	0.642582	0.650651	0.650627	0.651029	0.66296	0.653984	0.661342	0.650375	0.648858	0.647885	0.634895
0.523051	0.651741	0.646096	0.648292	0.64812	0.642354	0.650531	0.650559	0.556454	0.662903	0.65396	0.661138	0.649953	0.64877	0.647877	0.632832
0.626882	0.651595	0.64578	0.648257	0.647889	0.64223	0.650485	0.650539	0.596136	0.662855	0.653941	0.661064	0.649796	0.648585	0.647723	0.631919
0.60698	0.651477	0.645589	0.64808	0.64784	0.642221	0.650464	0.650456	0.626021	0.662327	0.653642	0.660918	0.649715	0.648568	0.647621	0.631545
0.620433	0.651414	0.645469	0.648027	0.64781	0.642058	0.65046	0.65034	0.647996	0.661905	0.653529	0.660506	0.649706	0.648446	0.647491	0.631314
0.601529	0.651362	0.645087	0.647949	0.647801	0.641935	0.650163	0.650257	0.652638	0.661715	0.653369	0.660443	0.649688	0.648409	0.647412	0.630558
0.45813	0.651278	0.644975	0.64767	0.647763	0.641793	0.650042	0.650232	0.575551	0.661691	0.652563	0.659955	0.649444	0.648354	0.646821	0.629194
0.617481	0.651172	0.644796	0.647219	0.647697	0.64151	0.649993	0.650183	0.63568	0.661624	0.652394	0.659303	0.649439	0.64805	0.646722	0.627078
0.584248	0.650764	0.644731	0.647103	0.64745	0.641276	0.649991	0.649972	0.651019	0.661584	0.652376	0.6593	0.649388	0.647897	0.646417	0.626612
0.617531	0.650755	0.644678	0.647052	0.647355	0.640642	0.649785	0.649772	0.596582	0.661377	0.652271	0.659264	0.649041	0.647897	0.646185	0.626503
0.604395	0.650648	0.643869	0.646877	0.647289	0.640474	0.649768	0.649703	0.645816	0.661362	0.652032	0.659055	0.648962	0.647833	0.645726	0.626052
0.624422	0.650588	0.643843	0.646793	0.647276	0.640398	0.649646	0.649694	0.605279	0.661117	0.651984	0.658627	0.648845	0.64709	0.645697	0.625659
0.612181	0.650506	0.643754	0.646602	0.64714	0.640157	0.649592	0.649626	0.596779	0.660998	0.651886	0.658519	0.648833	0.646701	0.644924	0.62301
0.612107	0.650428	0.643699	0.646333	0.647108	0.640116	0.64946	0.649546	0.588965	0.660913	0.651879	0.658466	0.648704	0.646612	0.644832	0.622964
0.614477	0.650293	0.643677	0.645941	0.647107	0.639951	0.649209	0.64943	0.64464	0.660895	0.651792	0.658429	0.648669	0.646536	0.644424	0.621298
0.644043	0.650173	0.643667	0.645812	0.647101	0.639791	0.648946	0.649314	0.64666	0.660659	0.651769	0.658398	0.648629	0.646398	0.644402	0.620113
0.621708	0.650108	0.643305	0.645767	0.646773	0.639368	0.648873	0.649212	0.652155	0.660221	0.651692	0.658232	0.648616	0.646294	0.644349	0.61827
0.641434	0.650043	0.643065	0.645549	0.646721	0.639333	0.648837	0.649206	0.663022	0.660024	0.651566	0.65819	0.648366	0.646239	0.643882	0.61819
0.598577	0.649762	0.642977	0.645352	0.646617	0.639328	0.648758	0.649058	0.620965	0.659907	0.65142	0.658179	0.648254	0.645994	0.643865	0.616963
0.608252	0.649758	0.64264	0.645346	0.646356	0.639284	0.648619	0.648925	0.653047	0.659899	0.651279	0.658131	0.647905	0.645936	0.64372	0.614529
0.655596	0.649523	0.642504	0.645231	0.646213	0.639155	0.648614	0.648836	0.622276	0.659774	0.650966	0.657994	0.6479	0.645779	0.643657	0.614261
0.645936	0.6495	0.642132	0.645076	0.646204	0.639045	0.648586	0.648754	0.651462	0.659769	0.650923	0.657783	0.647774	0.645712	0.643586	0.613967
0.657068	0.64934	0.64208	0.644971	0.646192	0.639032	0.648475	0.648706	0.633606	0.659639	0.650896	0.657781	0.647753	0.645492	0.64356	0.613951
0.601902	0.649297	0.641878	0.644827	0.645799	0.638738	0.648381	0.648484	0.628804	0.659569	0.650688	0.65777	0.647448	0.644978	0.643558	0.613348
0.67967	0.649295	0.641847	0.644759	0.645795	0.638336	0.648306	0.648483	0.647269	0.659356	0.650338	0.657551	0.647419	0.644957	0.64347	0.612489
0.561418	0.649263	0.641651	0.644675	0.645787	0.63825	0.648305	0.648464	0.66075	0.659271	0.65017	0.657403	0.647117	0.644906	0.643417	0.611444
0.603992	0.649195	0.641597	0.644376	0.64576	0.638048	0.648291	0.648323	0.652233	0.659221	0.650152	0.657329	0.64685	0.644691	0.643383	0.610992
0.548089	0.649113	0.641555	0.644339	0.64559	0.637883	0.648157	0.648266	0.644591	0.659122	0.650139	0.657181	0.646846	0.644613	0.64277	0.609433
0.581005	0.649084	0.641488	0.644322	0.645526	0.637763	0.64814	0.648188	0.632125	0.65899	0.65005	0.65697	0.646608	0.644579	0.642734	0.608753
0.600864	0.648943	0.6414	0.643835	0.645453	0.637338	0.64775	0.648074	0.649515	0.65897	0.65	0.656817	0.646557	0.644475	0.642681	0.608746
0.639696	0.648844	0.641358	0.643667	0.645251	0.636946	0.647733	0.648073	0.65304	0.658672	0.649904	0.656554	0.646492	0.644367	0.642585	0.608671
0.604056	0.64874	0.641197	0.643665	0.645154	0.636853	0.647613	0.648053	0.663221	0.658424	0.649863	0.656013	0.646291	0.644001	0.642038	0.60842
0.612939	0.648543	0.641191	0.643555	0.644938	0.636706	0.647603	0.647836	0.630776	0.658379	0.649783	0.655968	0.645854	0.643735	0.641488	0.6083
0.595035	0.648448	0.641182	0.643511	0.644897	0.636143	0.647521	0.647767	0.663584	0.658356	0.649719	0.655858	0.64547	0.643725	0.641269	0.605577
0.603577	0.648259	0.641124	0.643446	0.644877	0.635878	0.647517	0.64762	0.662842	0.658232	0.649662	0.655499	0.645432	0.643354	0.641001	0.605008
0.607419	0.648226	0.640911	0.643135	0.644775	0.635704	0.647436	0.647596	0.655977	0.6582	0.649578	0.65549	0.645252	0.643147	0.640632	0.603568
0.563025	0.648188	0.640878	0.643008	0.64473	0.635583	0.647422	0.647396	0.675361	0.658175	0.649566	0.655289	0.645243	0.642702	0.640511	0.602611
0.500246	0.648051	0.640867	0.642883	0.644174	0.635325	0.647094	0.647227	0.64883	0.657967	0.649411	0.654742	0.645183	0.642698	0.640353	0.602082
0.650548	0.648003	0.640739	0.642877	0.644049	0.635285	0.647086	0.647189	0.662731	0.657825	0.649365	0.654511	0.64518	0.642667	0.640174	0.602068
0.580817	0.647896	0.640626	0.642823	0.643994	0.635219	0.647003	0.647161	0.625304	0.657801	0.649341	0.654486	0.644996	0.642543	0.640145	0.601766
0.638321	0.647867	0.640565	0.642614	0.643979	0.634523	0.646889	0.647122	0.663702	0.657668	0.649273	0.654431	0.644899	0.64245	0.640001	0.601458
0.608122	0.647856	0.640173	0.642467	0.643787	0.6344	0.646831	0.647088	0.656902	0.657525	0.649232	0.654222	0.644894	0.641578	0.639867	0.598381
0.560642	0.647701	0.639906	0.642367	0.643762	0.633645	0.646667	0.647004	0.669082	0.657199	0.649198	0.653773	0.644883	0.641568	0.638982	0.595346
0.65198	0.647555	0.63979	0.642345	0.643747	0.633565	0.646598	0.646911	0.656844	0.657137	0.649174	0.653704	0.644732	0.641564	0.638927	0.594791
0.673503	0.647313	0.639784	0.642073	0.643733	0.633468	0.646535	0.646649	0.646792	0.656949	0.649057	0.653622	0.644557	0.641335	0.638914	0.594577
0.563406	0.647174	0.639545	0.642036	0.643669	0.633338	0.646524	0.646642	0.65159	0.65677	0.648917	0.653492	0.644485	0.641223	0.638903	0.591488
0.649549	0.647081	0.63934	0.640967	0.643653	0.633108	0.646476	0.646621	0.649706	0.656724	0.648777	0.653384	0.644016	0.641221	0.638834	0.591034
0.508862	0.647021	0.639232	0.640585	0.643595	0.633019	0.646344	0.646552	0.680746	0.656699	0.648721	0.653302	0.644001	0.640948	0.638829	0.588317
0.592813	0.646973	0.638881	0.640417	0.643497	0.632853	0.646227	0.646452	0.663539	0.656692	0.648627	0.653257	0.643684	0.640794	0.638616	0.586624
0.642774	0.64691	0.638837	0.639596	0.643323	0.632248	0.646214	0.646256	0.597544	0.65648	0.648491	0.653251	0.643625	0.640704	0.638594	0.584999
0.563502	0.646828	0.63875	0.639569	0.643317	0.632217	0.646166	0.646218	0.676402	0.656354	0.648392	0.653149	0.643493	0.640183	0.638504	0.584405
0.636783	0.64677	0.638721	0.639394	0.64326	0.632216	0.64615	0.646179	0.590141	0.656336	0.64812	0.653104	0.643451	0.639965	0.638307	0.583887
0.592714	0.646761	0.63842	0.639136	0.642486	0.632059	0.64592	0.646098	0.681126	0.656331	0.648107	0.65292	0.64341	0.639763	0.637832	0.583663
0.529429	0.646734	0.637989	0.638958	0.64246	0.630989	0.645793	0.645966	0.645308	0.656166	0.64807	0.65274	0.6434	0.639734	0.637507	0.583473
0.566921	0.646479	0.637665	0.638266	0.642416	0.630337	0.645692	0.645725	0.648441	0.656155	0.647953	0.652738	0.64338	0.639429	0.637407	0.5834
0.641145	0.646475	0.637216	0.638149	0.642406	0.630283	0.645327	0.645697	0.652307	0.655709	0.647688	0.652554	0.643263	0.639233	0.6372	0.582988
0.476259	0.646289	0.63701	0.637765	0.642284	0.628692	0.644977	0.645272	0.67512	0.655438	0.647593	0.652408	0.642995	0.638983	0.636811	0.582421
0.451827	0.646275	0.63697	0.637653	0.642231	0.628276	0.644967	0.645228	0.64323	0.655379	0.647583	0.652304	0.642947	0.638703	0.636794	0.582054
0.604264	0.646247	0.636733	0.637082	0.642199	0.627827	0.644939	0.645176	0.6826	0.655139	0.647572	0.652303	0.642745	0.638574	0.636735	0.580713
0.616551	0.646202	0.63652	0.636722	0.642182	0.627151	0.644875	0.64511	0.628777	0.655115	0.647288	0.65224	0.642466	0.637911	0.636594	0.580616
0.447875	0.646119	0.636293	0.636146	0.642115	0.627	0.644862	0.644915	0.654124	0.654974	0.647284	0.652149	0.642401	0.637792	0.63639	0.580138
0.646735	0.646042	0.635973	0.636099	0.641861	0.626462	0.644607	0.644868	0.66552	0.654883	0.647192	0.652056	0.642377	0.637752	0.636294	0.579643
0.647981	0.645949	0.63567	0.635757	0.64156	0.62621	0.644602	0.644864	0.646483	0.654794	0.646825	0.651575	0.642111	0.637332	0.636245	0.579241
0.632151	0.645939	0.635361	0.635525	0.641086	0.625592	0.644515	0.644728	0.639411	0.65443	0.646765	0.651564	0.641842	0.6371	0.636244	0.579211
0.584301	0.645914	0.635105	0.635071	0.64097	0.625398	0.644488	0.644616	0.633591	0.65437	0.646759	0.651268	0.641739	0.636745	0.635619	0.578114
0.63408	0.645911	0.634978	0.635036	0.640832	0.624085	0.644377	0.644333	0.625137	0.654068	0.646727	0.650849	0.641701	0.636681	0.635537	0.575702
0.618518	0.645797	0.634542	0.63497	0.640669	0.624017	0.644221	0.644225	0.678056	0.65397	0.646682	0.650589	0.641661	0.636121	0.634936	0.575071
0.377068	0.64552	0.6345	0.634827	0.640548	0.623474	0.644065	0.644218	0.673186	0.653953	0.64666	0.650417	0.641618	0.636017	0.63465	0.574175
0.644512	0.644902	0.634434	0.634741	0.640375	0.623257	0.644036	0.644024	0.664387	0.653836	0.646447	0.650322	0.6416	0.635922	0.634062	0.570913
0.382696	0.644892	0.634235	0.633803	0.64027	0.623102	0.64393	0.643926	0.66919	0.653714	0.646295	0.650226	0.641538	0.635445	0.634045	0.570903
0.609092	0.644812	0.633797	0.633674	0.640266	0.622547	0.643623	0.643774	0.641407	0.653642	0.646279	0.650174	0.641184	0.635109	0.633944	0.569828
0.609371	0.644518	0.633776	0.633281	0.640079	0.621717	0.643556	0.643371	0.702738	0.653545	0.646169	0.650051	0.640996	0.635082	0.63335	0.567529
0.576479	0.644497	0.633576	0.632956	0.640035	0.621674	0.64337	0.643282	0.684524	0.653367	0.646114	0.650001	0.640892	0.634718	0.632734	0.567285
0.65079	0.644418	0.633549	0.632685	0.639991	0.620966	0.643243	0.643089	0.654579	0.653111	0.645825	0.649906	0.640819	0.634255	0.632729	0.567123
0.640379	0.644412	0.633524	0.632668	0.639989	0.620809	0.643174	0.643057	0.721791	0.652997	0.64581	0.64989	0.640665	0.634188	0.63223	0.566945
0.637145	0.644187	0.633465	0.632375	0.639802	0.62053	0.643172	0.642881	0.609541	0.652662	0.645763	0.649507	0.640537	0.634096	0.632107	0.566628
0.626829	0.643744	0.633214	0.63216	0.639722	0.620423	0.643123	0.642876	0.715724	0.652647	0.64559	0.649329	0.640495	0.633924	0.631922	0.566177
0.563571	0.643491	0.633163	0.632101	0.639663	0.620284	0.642923	0.642792	0.605793	0.652513	0.645575	0.649321	0.64039	0.633816	0.63186	0.566044
0.635014	0.643377	0.632823	0.631847	0.639545	0.620222	0.642621	0.642712	0.525052	0.652471	0.645538	0.649114	0.640377	0.633778	0.631682	0.565652
0.635179	0.643088	0.632008	0.630838	0.639317	0.618548	0.642604	0.642434	0.657598	0.652339	0.64548	0.648948	0.639812	0.633726	0.631384	0.565593
0.64012	0.643004	0.631903	0.630238	0.639301	0.618325	0.642433	0.642413	0.63529	0.6523	0.645342	0.648916	0.639766	0.633626	0.631091	0.565124
0.635061	0.642835	0.631599	0.630162	0.639276	0.618185	0.642149	0.642238	0.632757	0.652167	0.645234	0.648907	0.639726	0.633406	0.630965	0.564107
0.610399	0.642785	0.631516	0.629044	0.639209	0.617954	0.642143	0.641427	0.651921	0.652101	0.644959	0.648873	0.639559	0.633226	0.630629	0.564011
0.638754	0.642678	0.630648	0.628973	0.639163	0.617193	0.642058	0.641411	0.638824	0.651968	0.644698	0.64835	0.639369	0.63293	0.630251	0.563852
0.654029	0.642028	0.630529	0.628872	0.639069	0.616411	0.641977	0.64131	0.621928	0.651952	0.644674	0.648275	0.639264	0.632807	0.629468	0.563742
0.634963	0.641962	0.630525	0.628864	0.63797	0.616335	0.641874	0.640367	0.673437	0.651929	0.644615	0.647806	0.639251	0.632769	0.628508	0.562488
0.570135	0.641918	0.630342	0.628715	0.63779	0.616043	0.641781	0.640305	0.627311	0.651726	0.64461	0.647772	0.639155	0.632741	0.628368	0.561741
0.540923	0.641729	0.629905	0.628701	0.637666	0.615745	0.641471	0.640171	0.691531	0.651551	0.644334	0.647646	0.639104	0.632492	0.628066	0.561632
0.584616	0.64141	0.629899	0.628176	0.637613	0.615422	0.641308	0.640061	0.656108	0.651524	0.644263	0.647592	0.639036	0.632406	0.627989	0.560649
0.565549	0.641381	0.629894	0.628043	0.637476	0.614665	0.641307	0.639716	0.638462	0.651379	0.644254	0.647556	0.639005	0.632297	0.627759	0.560589
0.629299	0.640992	0.62984	0.627854	0.636906	0.614611	0.640905	0.639481	0.657962	0.651327	0.644161	0.647481	0.638973	0.632185	0.627411	0.560496
0.63386	0.640726	0.629768	0.627662	0.636873	0.614453	0.640521	0.638888	0.678296	0.651255	0.644134	0.647462	0.638796	0.631968	0.627292	0.56014
0.421374	0.64065	0.628914	0.627174	0.636622	0.613927	0.640388	0.638663	0.689895	0.65119	0.644067	0.647456	0.63879	0.631966	0.627242	0.559258
0.649713	0.640529	0.628791	0.626967	0.635796	0.613895	0.640345	0.638582	0.655042	0.65118	0.643894	0.647383	0.638707	0.631863	0.627131	0.558731
0.655908	0.640478	0.628658	0.626564	0.635667	0.613668	0.640317	0.638542	0.666412	0.651082	0.643739	0.647316	0.638285	0.631856	0.626221	0.558405
0.614849	0.640468	0.6283	0.626556	0.635085	0.613418	0.640164	0.637618	0.658885	0.650906	0.643737	0.647277	0.638145	0.631588	0.626022	0.557664
0.682659	0.640322	0.628278	0.62518	0.635058	0.61308	0.639806	0.637565	0.675368	0.650719	0.643533	0.646996	0.638081	0.631481	0.625986	0.556152
0.643749	0.64024	0.628122	0.623853	0.635053	0.61274	0.639685	0.637399	0.665512	0.650703	0.643459	0.646975	0.638069	0.631429	0.625865	0.554585
0.644869	0.640147	0.627667	0.622695	0.634326	0.612436	0.639242	0.637332	0.733599	0.650686	0.643348	0.646907	0.638067	0.631379	0.625314	0.553093
0.599766	0.639928	0.627487	0.62246	0.634319	0.611815	0.639229	0.637093	0.631091	0.65065	0.643294	0.646872	0.637963	0.631057	0.62508	0.551289
0.643413	0.639885	0.627466	0.622241	0.634291	0.611689	0.638553	0.63689	0.665231	0.650637	0.642873	0.64673	0.637959	0.63104	0.62503	0.550911
0.634048	0.639803	0.627417	0.622199	0.634139	0.610981	0.638303	0.636182	0.649771	0.650584	0.642768	0.646671	0.637801	0.63103	0.62484	0.550887
0.641654	0.639642	0.627235	0.621812	0.634126	0.610037	0.638297	0.63597	0.625664	0.65052	0.642548	0.646221	0.637618	0.630918	0.624767	0.550816
0.662358	0.639549	0.627046	0.62072	0.634111	0.609896	0.638242	0.635914	0.6244	0.650485	0.642528	0.646216	0.637532	0.630902	0.624766	0.550602
0.639035	0.639514	0.626915	0.620534	0.633643	0.609533	0.637932	0.635723	0.733803	0.650419	0.642509	0.645963	0.637326	0.6307	0.624724	0.550273
0.629084	0.63946	0.626845	0.62034	0.633165	0.609349	0.637648	0.63553	0.679284	0.650331	0.642469	0.645705	0.637285	0.62991	0.624521	0.550177
0.66086	0.639228	0.626835	0.620289	0.633029	0.608807	0.637569	0.635505	0.594435	0.650074	0.642375	0.645484	0.637245	0.629778	0.624407	0.54963
0.631473	0.639019	0.626784	0.620262	0.632767	0.608171	0.637355	0.635301	0.67648	0.650034	0.642127	0.645465	0.637208	0.629753	0.624344	0.548659
0.619487	0.638975	0.626652	0.620118	0.632632	0.607852	0.63734	0.635208	0.661432	0.650032	0.642072	0.6454	0.637167	0.629703	0.62394	0.548366
0.648174	0.6389	0.626546	0.61929	0.632626	0.60688	0.636879	0.635103	0.632924	0.650032	0.641952	0.645331	0.637115	0.629565	0.623805	0.548133
0.645178	0.638704	0.626446	0.619058	0.632188	0.606276	0.636598	0.634929	0.61871	0.650018	0.64177	0.645324	0.637042	0.629262	0.623689	0.548049
0.471537	0.638703	0.62641	0.618683	0.632063	0.605208	0.636248	0.634857	0.637687	0.649956	0.64108	0.645046	0.637009	0.629061	0.623276	0.54788
0.659833	0.638283	0.626297	0.618557	0.631663	0.605049	0.635844	0.634772	0.642858	0.649938	0.641018	0.644961	0.636996	0.629052	0.622245	0.547657
0.649772	0.638243	0.62625	0.617788	0.631431	0.604869	0.635715	0.634624	0.658521	0.649807	0.640904	0.644852	0.636967	0.628887	0.622154	0.547452
0.618838	0.638238	0.626243	0.617392	0.631317	0.604353	0.635352	0.634107	0.659005	0.649641	0.640888	0.644709	0.636901	0.628592	0.622012	0.546863
0.624216	0.637969	0.626117	0.616486	0.630857	0.604168	0.635337	0.633849	0.633456	0.649548	0.640684	0.644645	0.636879	0.628499	0.621579	0.54651
0.636789	0.6377	0.625987	0.616447	0.63073	0.60333	0.635106	0.633619	0.569741	0.64949	0.640684	0.644545	0.636699	0.62834	0.621529	0.546405
0.613123	0.637499	0.625898	0.6155	0.630713	0.602658	0.634786	0.633494	0.629484	0.649432	0.640636	0.644511	0.636619	0.627993	0.621166	0.546194
0.621873	0.637375	0.625808	0.615383	0.630665	0.602604	0.634733	0.63332	0.632928	0.649383	0.640631	0.644274	0.636558	0.627657	0.621099	0.545521
0.61998	0.637228	0.625598	0.615229	0.630633	0.602504	0.633552	0.631394	0.678936	0.649382	0.64048	0.644249	0.636139	0.627371	0.621098	0.545095
0.636158	0.63707	0.62524	0.615199	0.630543	0.602495	0.632986	0.631349	0.643118	0.649375	0.640474	0.64406	0.636083	0.627206	0.620734	0.545031
0.615075	0.636613	0.625165	0.615148	0.630371	0.601905	0.631846	0.630585	0.68286	0.649243	0.640348	0.643988	0.635844	0.627112	0.620551	0.543455
0.568436	0.636309	0.625135	0.614972	0.630345	0.600868	0.631254	0.630558	0.667987	0.64921	0.640343	0.643902	0.635706	0.626962	0.619799	0.542366
0.622866	0.636007	0.624387	0.614829	0.630319	0.600562	0.631136	0.630296	0.577932	0.64917	0.640195	0.643881	0.635574	0.626044	0.619774	0.541924
0.558805	0.63579	0.623747	0.614473	0.630212	0.599342	0.63032	0.629245	0.631412	0.649142	0.640092	0.643831	0.635546	0.625578	0.619661	0.541622
0.358046	0.635395	0.623252	0.6141	0.629696	0.598759	0.63023	0.629098	0.665088	0.649053	0.640021	0.643803	0.63538	0.625514	0.619149	0.541609
0.619218	0.635294	0.622971	0.614051	0.62928	0.598428	0.628612	0.629085	0.569366	0.648963	0.63997	0.643579	0.635365	0.625507	0.619144	0.5414
0.436647	0.634984	0.622958	0.613885	0.628947	0.598235	0.628418	0.62882	0.703222	0.648864	0.639895	0.643473	0.635023	0.625444	0.619073	0.540321
0.444383	0.634613	0.621849	0.613831	0.628821	0.597705	0.627966	0.628518	0.654192	0.648863	0.639849	0.643411	0.634918	0.625404	0.619034	0.540291
0.610532	0.634258	0.621419	0.613823	0.628755	0.596656	0.62753	0.628379	0.6455	0.648857	0.63959	0.64307	0.634854	0.625332	0.618741	0.540008
0.586774	0.634134	0.621183	0.613524	0.628678	0.596219	0.627112	0.62821	0.626622	0.6488	0.639526	0.642921	0.634689	0.625205	0.618706	0.539502
0.640186	0.633731	0.620672	0.61334	0.62865	0.595244	0.626755	0.628087	0.614181	0.648686	0.639393	0.642919	0.634674	0.625023	0.618164	0.538227
0.688344	0.63358	0.620515	0.612695	0.628381	0.594955	0.625266	0.627867	0.676689	0.648644	0.639318	0.642799	0.634587	0.62498	0.617785	0.538197
0.645507	0.633515	0.620064	0.612441	0.62834	0.594852	0.625061	0.62708	0.685431	0.648623	0.639254	0.64274	0.634523	0.624538	0.617705	0.538149
0.6993	0.633331	0.619453	0.610782	0.628286	0.594713	0.624638	0.626716	0.609441	0.648513	0.639163	0.642637	0.634094	0.624421	0.617613	0.537806
0.609313	0.633268	0.619004	0.610119	0.628187	0.594599	0.624094	0.626502	0.627251	0.648485	0.638987	0.642559	0.634083	0.624314	0.617549	0.537206
0.53481	0.633074	0.618872	0.609737	0.627908	0.59231	0.623834	0.626243	0.715403	0.648471	0.638977	0.642471	0.633828	0.624302	0.617112	0.535881
0.646751	0.63304	0.618797	0.609731	0.627455	0.591431	0.62375	0.626227	0.603917	0.648383	0.638903	0.642468	0.63377	0.624167	0.616972	0.535672
0.571675	0.632994	0.618747	0.609189	0.627338	0.591138	0.620598	0.624062	0.620485	0.648361	0.6386	0.642446	0.633608	0.624138	0.616429	0.53416
0.592157	0.632972	0.617665	0.608413	0.62712	0.59084	0.620506	0.623307	0.37375	0.648353	0.638575	0.642419	0.633561	0.624075	0.616358	0.534147
0.536681	0.632676	0.617073	0.608413	0.626796	0.590582	0.620118	0.621611	0.570566	0.648351	0.638501	0.642144	0.633486	0.623841	0.616339	0.533251
0.655495	0.632179	0.617053	0.607788	0.626685	0.587525	0.618859	0.621353	0.654974	0.648298	0.63841	0.642131	0.633328	0.62336	0.616168	0.532825
0.649101	0.632129	0.617002	0.60719	0.62668	0.587281	0.618549	0.621238	0.637805	0.648098	0.638263	0.64207	0.633289	0.623298	0.616128	0.532615
0.575293	0.632111	0.616677	0.606692	0.626578	0.586296	0.617851	0.620897	0.564774	0.648032	0.638196	0.642058	0.633138	0.622853	0.616068	0.532499
0.643697	0.632052	0.616587	0.606076	0.626482	0.586286	0.617848	0.620865	0.688935	0.647801	0.638175	0.642054	0.633037	0.622721	0.616033	0.532422
0.627657	0.631517	0.616422	0.605768	0.62589	0.586166	0.617259	0.618966	0.65148	0.647728	0.6381	0.642032	0.632872	0.622645	0.615341	0.532282
0.645972	0.631419	0.616024	0.605451	0.625502	0.585658	0.61674	0.617444	0.657964	0.647655	0.637931	0.64187	0.63265	0.622641	0.615186	0.532228
0.685066	0.630884	0.615753	0.60521	0.625409	0.584778	0.616198	0.614585	0.682516	0.647625	0.637711	0.641749	0.632466	0.622362	0.614751	0.532136
0.712047	0.630881	0.615459	0.605038	0.625394	0.584476	0.61583	0.61446	0.544026	0.647569	0.637612	0.641746	0.632434	0.622353	0.614642	0.531293
0.638037	0.630878	0.615267	0.604618	0.625308	0.584097	0.614975	0.61346	0.646657	0.64756	0.637511	0.641688	0.632383	0.622292	0.614606	0.530944
0.64548	0.630361	0.615223	0.604141	0.624886	0.58402	0.614411	0.61215	0.648083	0.647465	0.637474	0.64162	0.632373	0.622189	0.614173	0.530464
0.571434	0.630004	0.615055	0.603968	0.624573	0.583699	0.614356	0.612016	0.616882	0.647443	0.637233	0.641397	0.632254	0.622042	0.614071	0.530053
0.596971	0.62995	0.614623	0.603615	0.624528	0.582596	0.614197	0.61179	0.657209	0.647362	0.637229	0.64122	0.632238	0.621358	0.613801	0.529544
0.628917	0.629883	0.614497	0.603477	0.624352	0.582405	0.613314	0.611681	0.62922	0.647303	0.637027	0.641179	0.63217	0.620899	0.613515	0.529534
0.627665	0.629868	0.614495	0.60302	0.624101	0.5817	0.612813	0.611232	0.617374	0.647264	0.636981	0.641116	0.632012	0.620854	0.612747	0.529244
0.581298	0.629781	0.614151	0.602754	0.623974	0.581607	0.612632	0.610687	0.655832	0.647241	0.636945	0.641114	0.631991	0.620706	0.612706	0.529237
0.560033	0.629529	0.614081	0.602559	0.623472	0.581567	0.611583	0.604416	0.647515	0.647211	0.636787	0.641054	0.631988	0.620672	0.612316	0.528845
0.598405	0.629189	0.614026	0.601341	0.623392	0.581485	0.611491	0.604304	0.690968	0.647123	0.636693	0.641053	0.631957	0.620421	0.612169	0.528817
0.692577	0.62873	0.613951	0.601268	0.622424	0.579122	0.61137	0.603958	0.631763	0.646953	0.6366	0.640971	0.631933	0.620272	0.611977	0.528719
0.722705	0.628372	0.613933	0.60075	0.622103	0.578977	0.610787	0.603714	0.669235	0.646792	0.636523	0.640923	0.63184	0.620201	0.611885	0.528026
0.639588	0.628289	0.613875	0.600699	0.622079	0.578099	0.609951	0.60337	0.688077	0.646764	0.636406	0.64088	0.631745	0.619921	0.611851	0.527948
0.663909	0.628077	0.613594	0.600318	0.621637	0.575941	0.609805	0.603219	0.658526	0.646738	0.636228	0.640806	0.631639	0.619829	0.611571	0.526346
0.784309	0.628077	0.613578	0.600211	0.621377	0.5758	0.609639	0.601943	0.656749	0.646673	0.6362	0.640758	0.631227	0.619634	0.611548	0.526181
0.531179	0.62774	0.613507	0.59959	0.621297	0.575503	0.609571	0.600356	0.682951	0.646665	0.635989	0.64068	0.631189	0.619488	0.611323	0.525572
0.586609	0.627481	0.613442	0.59928	0.620724	0.574885	0.609142	0.59833	0.659971	0.646629	0.635928	0.640229	0.63105	0.619217	0.611181	0.525555
0.488901	0.626851	0.613073	0.599256	0.620423	0.574726	0.609064	0.59712	0.655642	0.646619	0.635918	0.64019	0.631018	0.618979	0.61075	0.525371
0.654791	0.626723	0.612988	0.599228	0.620416	0.574404	0.608615	0.596511	0.641492	0.646564	0.635805	0.640141	0.630855	0.618896	0.61064	0.524792
0.633502	0.626549	0.612821	0.599186	0.619906	0.574236	0.608582	0.595796	0.638738	0.646481	0.635774	0.640132	0.630807	0.618699	0.610345	0.524411
0.548201	0.626369	0.612675	0.599064	0.619005	0.573954	0.60847	0.592448	0.653088	0.646442	0.635752	0.639997	0.630737	0.618626	0.61025	0.524288
	0.625399	0.612619	0.599055	0.618624	0.573912	0.607927	0.592408	0.677859	0.646267	0.635736	0.639946	0.630668	0.618622	0.609912	0.524223
0.702193	0.625108	0.61259	0.59904	0.618468	0.573183	0.607927	0.590917	0.704579	0.646224	0.635565	0.639923	0.630517	0.618595	0.60951	0.523441
0.60181	0.624928	0.612503	0.59887	0.61785	0.573087	0.607696	0.590585	0.728644	0.646205	0.635434	0.639889	0.630444	0.618439	0.609462	0.522924
0.576561	0.624816	0.612253	0.598693	0.617761	0.572535	0.604745	0.589639	0.707535	0.646188	0.635215	0.639785	0.630427	0.618216	0.609123	0.522498
0.63896	0.624638	0.611951	0.598265	0.617628	0.572312	0.602972	0.589332	0.655531	0.645929	0.635059	0.639724	0.630347	0.618174	0.60892	0.521549
0.608038	0.624456	0.61165	0.598106	0.617458	0.571824	0.602761	0.589277	0.682666	0.645885	0.634901	0.639721	0.630066	0.61807	0.608812	0.521462
0.626692	0.624143	0.611542	0.596991	0.616824	0.571695	0.601437	0.585427	0.648127	0.645875	0.634878	0.639471	0.630056	0.618018	0.608807	0.52132
0.592411	0.623817	0.611444	0.596841	0.61658	0.5711	0.601203	0.58515	0.68057	0.64584	0.634781	0.639371	0.630044	0.617814	0.608773	0.521264
0.633657	0.622865	0.611236	0.596583	0.616558	0.570861	0.600927	0.584746	0.514567	0.645827	0.634743	0.639333	0.629875	0.617811	0.608552	0.520865
0.648127	0.622835	0.610881	0.595285	0.616528	0.570644	0.600314	0.58353	0.664759	0.645812	0.634659	0.639166	0.629822	0.617363	0.608497	0.520469
0.658303	0.622798	0.610696	0.59527	0.616481	0.57063	0.597421	0.583283	0.659791	0.645811	0.634285	0.638978	0.629666	0.617282	0.608346	0.520213
0.633178	0.622424	0.610669	0.595038	0.616452	0.570608	0.597003	0.582878	0.68831	0.645722	0.634176	0.638739	0.629339	0.61725	0.608306	0.520162
0.533589	0.622301	0.610602	0.594798	0.615826	0.570272	0.594457	0.582422	0.66164	0.645494	0.634176	0.63861	0.629264	0.617108	0.607217	0.519926
0.649324	0.622162	0.61052	0.594594	0.615622	0.570106	0.593788	0.581948	0.651763	0.645471	0.634099	0.638596	0.629106	0.616933	0.607208	0.519665
0.582641	0.621638	0.610501	0.594343	0.615579	0.569692	0.5935	0.580744	0.64373	0.645466	0.634054	0.638585	0.629088	0.616602	0.606828	0.518721
0.563778	0.621598	0.610247	0.593786	0.615246	0.569402	0.592725	0.580427	0.668847	0.64545	0.633926	0.63837	0.629007	0.616287	0.606814	0.518638
0.658843	0.621047	0.610018	0.593701	0.615094	0.569355	0.58907	0.579975	0.652606	0.645325	0.633874	0.638097	0.628956	0.616243	0.60675	0.518473
0.582175	0.62075	0.609966	0.593694	0.615006	0.569311	0.588349	0.579168	0.63125	0.645317	0.633852	0.637958	0.62894	0.616214	0.606746	0.518242
0.590326	0.62057	0.609614	0.593269	0.61452	0.568875	0.588135	0.578433	0.629714	0.645302	0.633775	0.63789	0.628877	0.616181	0.60638	0.518072
0.651969	0.620565	0.609343	0.593235	0.614454	0.568336	0.588033	0.578064	0.655282	0.645287	0.633637	0.637889	0.62884	0.616158	0.606376	0.517149
0.581623	0.620517	0.609289	0.592528	0.614347	0.567866	0.586741	0.577895	0.688303	0.645275	0.633625	0.637815	0.628698	0.615999	0.606161	0.517121
0.538878	0.619702	0.609288	0.591882	0.614201	0.567475	0.586427	0.577623	0.701867	0.645113	0.633547	0.637784	0.628687	0.615936	0.606126	0.516868
0.564346	0.619351	0.608674	0.591441	0.614114	0.566985	0.586182	0.575665	0.667235	0.64509	0.633513	0.637712	0.628641	0.615875	0.605845	0.516506
0.609582	0.619297	0.607867	0.591291	0.613726	0.566609	0.584667	0.575524	0.650715	0.645055	0.633502	0.637409	0.628534	0.61569	0.605667	0.51562
0.702276	0.618848	0.607771	0.59125	0.613437	0.566295	0.583517	0.574981	0.664153	0.644981	0.633475	0.637288	0.628324	0.615479	0.605592	0.514832
0.604573	0.618324	0.607355	0.590611	0.613391	0.56516	0.582409	0.573882	0.639576	0.644956	0.633402	0.637084	0.628243	0.615426	0.605102	0.51483
0.627184	0.617962	0.607349	0.590529	0.613266	0.563901	0.582338	0.573185	0.68761	0.644771	0.633392	0.637076	0.628222	0.615204	0.604938	0.514629
0.645958	0.617834	0.607104	0.590361	0.612588	0.562531	0.581337	0.572312	0.665654	0.644618	0.633302	0.636998	0.627924	0.615173	0.604681	0.514498
0.685165	0.61777	0.607027	0.590326	0.612281	0.561963	0.579122	0.571929	0.713409	0.644586	0.633161	0.636966	0.627876	0.615107	0.604586	0.51426
0.664334	0.61773	0.606993	0.589759	0.612092	0.561458	0.578357	0.571164	0.660268	0.644493	0.632975	0.636808	0.627866	0.615101	0.603912	0.513597
0.711419	0.617691	0.606584	0.589689	0.611888	0.56131	0.576888	0.570424	0.637903	0.644455	0.632973	0.636803	0.627817	0.614848	0.603751	0.51329
0.666117	0.617621	0.606485	0.589349	0.611669	0.560674	0.576474	0.569596	0.647054	0.644415	0.632901	0.636524	0.627755	0.614848	0.603263	0.513269
0.686444	0.61761	0.606249	0.589163	0.611439	0.560486	0.575668	0.569197	0.642894	0.644363	0.632468	0.636244	0.627418	0.614822	0.60289	0.51311
0.67097	0.617537	0.606056	0.588561	0.611318	0.560463	0.574928	0.566886	0.659198	0.644235	0.632414	0.63621	0.627353	0.614551	0.602704	0.512803
0.561008	0.617469	0.605903	0.588554	0.611047	0.560286	0.574403	0.56543	0.635489	0.644104	0.632398	0.636182	0.62723	0.614507	0.602661	0.512007
0.649472	0.617137	0.605495	0.587808	0.611038	0.559239	0.574372	0.56476	0.634488	0.643982	0.632365	0.63615	0.627212	0.61448	0.602203	0.511569
0.704354	0.616905	0.605445	0.587696	0.610768	0.559178	0.573659	0.564042	0.648387	0.643891	0.632056	0.636124	0.627097	0.614247	0.602001	0.511188
0.688312	0.616842	0.605255	0.587617	0.610735	0.559043	0.572357	0.563356	0.635602	0.643747	0.631972	0.636107	0.627037	0.614081	0.60149	0.509729
0.608417	0.616212	0.605062	0.586518	0.610724	0.558901	0.572289	0.562481	0.650887	0.64373	0.631885	0.636028	0.626976	0.614005	0.60143	0.509384
0.648013	0.615792	0.604957	0.586286	0.610467	0.558843	0.572007	0.5622	0.664655	0.643707	0.631787	0.636014	0.626821	0.61391	0.601352	0.509263
0.664633	0.615617	0.604434	0.585875	0.610414	0.558193	0.571353	0.561453	0.656579	0.643686	0.63176	0.636013	0.62678	0.613777	0.600283	0.509014
0.575321	0.615504	0.604164	0.585839	0.61031	0.557572	0.5702	0.561	0.662362	0.643672	0.631611	0.63589	0.626711	0.613755	0.599997	0.508569
0.568432	0.615005	0.60413	0.585429	0.60993	0.557071	0.569668	0.560352	0.661847	0.643668	0.631597	0.635846	0.62662	0.613657	0.599732	0.508334
0.616134	0.614872	0.603588	0.584723	0.608097	0.557002	0.569027	0.559632	0.667302	0.643642	0.631576	0.635831	0.626617	0.613609	0.59973	0.508226
0.608193	0.614608	0.603169	0.584655	0.607537	0.556976	0.568661	0.558849	0.672847	0.643638	0.631456	0.635575	0.626463	0.61358	0.599491	0.506555
0.705759	0.614514	0.602989	0.584175	0.607285	0.55645	0.566696	0.558175	0.676095	0.643444	0.631428	0.635552	0.626385	0.613327	0.599333	0.506403
0.572077	0.614306	0.602708	0.584122	0.607216	0.556056	0.566501	0.557712	0.668662	0.643425	0.630993	0.635344	0.626302	0.612979	0.599291	0.506059
0.631624	0.613752	0.602566	0.582979	0.607123	0.556045	0.565721	0.556581	0.661053	0.643249	0.630993	0.635334	0.626271	0.612961	0.599196	0.503721
0.707412	0.613557	0.602496	0.582247	0.607057	0.555775	0.563898	0.556486	0.675191	0.643001	0.630767	0.635297	0.626187	0.612846	0.598512	0.502874
0.689229	0.61338	0.602056	0.582218	0.606862	0.555626	0.562619	0.55569	0.659049	0.642895	0.630745	0.635261	0.62615	0.612833	0.598444	0.502484
0.62287	0.613263	0.602052	0.582029	0.606831	0.555288	0.562547	0.55436	0.634953	0.642726	0.630632	0.635192	0.626103	0.612743	0.59836	0.502065
0.649626	0.613224	0.601581	0.581882	0.606826	0.555276	0.56139	0.554182	0.663837	0.642682	0.630565	0.635078	0.62595	0.612483	0.598171	0.501723
0.658241	0.612322	0.601575	0.581786	0.606741	0.5545	0.559512	0.554021	0.668494	0.642601	0.630401	0.635009	0.6259	0.611922	0.59808	0.501543
0.554746	0.612076	0.601529	0.581644	0.60583	0.554381	0.557997	0.553879	0.661515	0.642555	0.630387	0.634593	0.625898	0.611692	0.597972	0.501022
0.652004	0.611609	0.600901	0.580042	0.60577	0.554333	0.55797	0.553837	0.617397	0.642504	0.63025	0.634543	0.625874	0.611659	0.597394	0.500528
0.665059	0.611363	0.60069	0.579807	0.605546	0.553906	0.55657	0.552627	0.669983	0.642477	0.630091	0.634503	0.625818	0.611301	0.597236	0.500275
0.63732	0.610826	0.600518	0.579665	0.605132	0.553802	0.556485	0.552326	0.65118	0.642394	0.630078	0.634346	0.625675	0.611083	0.596985	0.500239
0.648477	0.610679	0.600515	0.579585	0.605054	0.552074	0.556384	0.55149	0.655584	0.642357	0.629987	0.63405	0.625628	0.610925	0.596667	0.500027
0.606042	0.61064	0.600473	0.578594	0.604651	0.552054	0.555537	0.551288	0.625291	0.642268	0.629854	0.633922	0.625427	0.610728	0.596587	0.49991
0.702643	0.610457	0.600136	0.578443	0.604548	0.551672	0.555077	0.550713	0.626145	0.642233	0.629749	0.633883	0.625407	0.610583	0.596555	0.499734
0.703771	0.610441	0.599705	0.577763	0.604413	0.551517	0.554786	0.550659	0.599263	0.642165	0.62954	0.633856	0.625318	0.610544	0.596381	0.499723
0.713345	0.610408	0.599367	0.577495	0.604229	0.551298	0.553657	0.550482	0.642353	0.64215	0.629504	0.633815	0.625317	0.610383	0.596262	0.499583
0.55817	0.610056	0.599291	0.57733	0.604126	0.551233	0.553235	0.550205	0.63053	0.642115	0.629486	0.633349	0.625255	0.610076	0.596038	0.499305
0.639791	0.609867	0.599109	0.577145	0.603726	0.549874	0.552913	0.550139	0.619675	0.642071	0.629484	0.633344	0.625065	0.609989	0.595684	0.499051
0.572885	0.609543	0.598912	0.577103	0.603379	0.549504	0.552766	0.550098	0.63879	0.642018	0.629377	0.633079	0.625038	0.609947	0.595645	0.497272
0.685404	0.609465	0.598792	0.576963	0.602913	0.549433	0.552728	0.549608	0.630238	0.641892	0.629114	0.633039	0.624937	0.609737	0.595161	0.497223
0.654869	0.609413	0.598604	0.576683	0.602702	0.549381	0.551491	0.54857	0.617538	0.641794	0.629089	0.633025	0.624897	0.609582	0.595024	0.497011
0.361461	0.609328	0.598589	0.57644	0.602301	0.548994	0.550585	0.548171	0.586925	0.641686	0.629006	0.632994	0.624839	0.609037	0.594983	0.497003
0.719732	0.609294	0.59858	0.576232	0.601371	0.548954	0.550073	0.547965	0.632475	0.641602	0.628915	0.632989	0.62479	0.608929	0.594807	0.496751
0.721175	0.609207	0.598483	0.576143	0.601184	0.548737	0.548464	0.54769	0.60681	0.641574	0.628834	0.632937	0.624765	0.608918	0.594769	0.496365
0.693241	0.609113	0.598391	0.575873	0.600984	0.548736	0.548087	0.546085	0.627	0.64156	0.628803	0.632801	0.624671	0.608865	0.594187	0.496155
0.561496	0.60877	0.598371	0.575719	0.600811	0.548416	0.544858	0.545652	0.657185	0.641548	0.628799	0.6326	0.624646	0.608828	0.593941	0.495202
0.630779	0.608643	0.597879	0.575571	0.600622	0.548364	0.544513	0.544453	0.59131	0.641506	0.628592	0.632587	0.624541	0.608795	0.593859	0.494443
0.69528	0.608044	0.597588	0.574797	0.600203	0.548149	0.544028	0.544307	0.588364	0.641497	0.6285	0.632436	0.624476	0.60871	0.593798	0.494323
0.654162	0.60746	0.596567	0.574781	0.599964	0.548074	0.54366	0.544006	0.623097	0.641486	0.628355	0.632416	0.624223	0.608697	0.593748	0.493925
0.651631	0.607138	0.596547	0.574185	0.599903	0.548059	0.54357	0.543064	0.617012	0.641436	0.628239	0.63228	0.624169	0.608642	0.593274	0.493887
0.711683	0.607102	0.596403	0.573959	0.598931	0.547175	0.542981	0.543033	0.64474	0.641341	0.627891	0.632162	0.624154	0.608603	0.593245	0.493125
0.62773	0.607014	0.596074	0.573511	0.598863	0.546175	0.54187	0.542962	0.618527	0.641289	0.627889	0.632125	0.624145	0.608578	0.592963	0.493031
0.71111	0.606564	0.595991	0.57345	0.598541	0.545888	0.541409	0.542915	0.61614	0.641262	0.627879	0.632073	0.624115	0.60856	0.592836	0.492282
0.695145	0.606328	0.595738	0.572922	0.598079	0.545758	0.539521	0.541064	0.640265	0.641176	0.62781	0.632031	0.624079	0.608423	0.592503	0.492214
0.604457	0.606248	0.595599	0.572735	0.597954	0.545559	0.539518	0.539964	0.648986	0.641138	0.62778	0.631757	0.623913	0.608378	0.591657	0.492013
0.651113	0.606205	0.595481	0.572604	0.597784	0.544966	0.539485	0.539399	0.621495	0.641123	0.627702	0.63173	0.623895	0.608283	0.59164	0.491462
0.735444	0.606127	0.595139	0.572602	0.597498	0.544704	0.539143	0.539181	0.578986	0.641098	0.627618	0.63164	0.623888	0.608265	0.591051	0.49124
0.698606	0.606056	0.594946	0.572306	0.596942	0.544537	0.538546	0.539034	0.54637	0.640975	0.627502	0.631619	0.623886	0.608246	0.591051	0.491207
0.653562	0.60598	0.594944	0.57185	0.596439	0.544085	0.538518	0.538958	0.603863	0.640964	0.62747	0.631607	0.623665	0.608172	0.590324	0.490671
0.737831	0.605925	0.594674	0.571747	0.596415	0.542886	0.537167	0.538899	0.569479	0.640948	0.627411	0.631563	0.623563	0.608079	0.590106	0.490541
0.687796	0.605867	0.594523	0.571746	0.596394	0.542748	0.536862	0.53869	0.571678	0.640928	0.62735	0.631524	0.623518	0.608017	0.589925	0.49025
0.678041	0.6058	0.594329	0.571675	0.596352	0.542196	0.536594	0.538506	0.632756	0.640898	0.627314	0.631482	0.623275	0.607915	0.589854	0.490178
0.656582	0.605376	0.593991	0.571518	0.596299	0.541851	0.536496	0.537568	0.585793	0.640869	0.62715	0.631465	0.623238	0.607851	0.589772	0.489863
0.686504	0.604999	0.593616	0.571311	0.595761	0.541818	0.535182	0.537264	0.65055	0.640828	0.627135	0.631274	0.62321	0.607841	0.589438	0.489858
0.618331	0.604576	0.593569	0.570584	0.595627	0.541743	0.535177	0.53661	0.653028	0.640795	0.627134	0.631245	0.623077	0.607792	0.589222	0.48964
0.768051	0.604291	0.593552	0.570377	0.595544	0.541468	0.535176	0.536006	0.623099	0.640753	0.62713	0.631214	0.62305	0.607699	0.589094	0.489302
0.667019	0.604008	0.593475	0.570323	0.595449	0.541348	0.534259	0.535939	0.677095	0.640728	0.627075	0.631007	0.623015	0.607638	0.588487	0.48897
0.660118	0.603639	0.593219	0.570185	0.594977	0.540245	0.53327	0.535793	0.606375	0.640711	0.626911	0.630985	0.622987	0.607433	0.588414	0.488828
0.697626	0.603496	0.592868	0.570156	0.59436	0.539424	0.532359	0.535105	0.614376	0.640663	0.626895	0.630953	0.62295	0.607332	0.588408	0.488708
0.644183	0.603111	0.592773	0.568746	0.593555	0.53877	0.532107	0.53482	0.633161	0.640627	0.626894	0.630943	0.622839	0.607242	0.587787	0.488704
0.690881	0.602977	0.592403	0.568566	0.593547	0.53872	0.531982	0.534584	0.653544	0.640596	0.62674	0.630894	0.622742	0.607209	0.587746	0.488632
0.660087	0.602253	0.592337	0.568395	0.592764	0.538667	0.531345	0.533523	0.607645	0.640565	0.626664	0.630533	0.622725	0.607051	0.587736	0.488555
0.640184	0.602204	0.592329	0.568242	0.592041	0.53861	0.530936	0.532651	0.637137	0.640452	0.626636	0.630471	0.622577	0.607042	0.587614	0.488447
0.620951	0.601933	0.591519	0.568098	0.591438	0.538592	0.529817	0.532065	0.618372	0.64045	0.626531	0.630365	0.622497	0.606993	0.587084	0.48801
0.37244	0.601843	0.591487	0.568063	0.590432	0.538502	0.529696	0.531758	0.617278	0.64042	0.626518	0.630338	0.622481	0.606958	0.586856	0.48784
0.70403	0.601828	0.591267	0.56804	0.589797	0.5384	0.529308	0.531636	0.61161	0.640399	0.626461	0.630275	0.622469	0.606791	0.586646	0.487816
0.651954	0.601626	0.59097	0.567993	0.588362	0.537743	0.528864	0.53133	0.646139	0.640395	0.626423	0.630183	0.622273	0.606489	0.586395	0.487754
0.398578	0.601605	0.590938	0.567601	0.587685	0.537522	0.528797	0.531207	0.640183	0.640286	0.626346	0.630064	0.622242	0.606443	0.58633	0.487601
0.595283	0.60141	0.590868	0.567514	0.587333	0.536477	0.528514	0.531203	0.643021	0.640284	0.626228	0.629878	0.622219	0.606366	0.586115	0.487573
0.661898	0.601034	0.590679	0.567234	0.586727	0.53588	0.528449	0.531056	0.640158	0.640256	0.626213	0.629849	0.622131	0.606072	0.585789	0.487406
0.625634	0.600773	0.590638	0.567108	0.586544	0.53586	0.528438	0.530823	0.61776	0.640153	0.62615	0.629838	0.622094	0.605997	0.585742	0.487316
0.601555	0.600631	0.590396	0.566698	0.586436	0.535739	0.528409	0.53031	0.623085	0.640148	0.625734	0.629829	0.622066	0.605893	0.585516	0.486841
	0.600574	0.590273	0.566656	0.586249	0.534425	0.528368	0.529549	0.632795	0.640137	0.625561	0.629802	0.621995	0.605891	0.585246	0.48676
0.672614	0.60056	0.590038	0.566506	0.585565	0.534412	0.528229	0.529272	0.649785	0.640104	0.625415	0.629726	0.621877	0.605813	0.585014	0.48662
0.73033	0.600278	0.589891	0.565805	0.584683	0.534406	0.527915	0.529185	0.627137	0.639948	0.62541	0.62968	0.621708	0.605753	0.584873	0.486599
0.664769	0.600092	0.58989	0.565688	0.584481	0.534163	0.527841	0.528983	0.599602	0.639904	0.625386	0.62952	0.621487	0.605733	0.58462	0.486467
0.657935	0.600005	0.589244	0.56512	0.584317	0.534064	0.527704	0.528782	0.666766	0.639861	0.625385	0.629436	0.621359	0.605697	0.584494	0.486058
0.682378	0.599516	0.588893	0.564851	0.584139	0.533957	0.527194	0.528723	0.60654	0.639791	0.625205	0.62937	0.621259	0.605636	0.58431	0.485365
0.66432	0.599474	0.588757	0.564735	0.58392	0.533563	0.526246	0.528443	0.619364	0.639764	0.625155	0.629297	0.621218	0.605567	0.583995	0.485278
0.607311	0.599385	0.588601	0.564477	0.583845	0.533385	0.525537	0.52839	0.648189	0.639551	0.625139	0.629198	0.621191	0.605282	0.583979	0.485166
0.639282	0.599315	0.588554	0.564468	0.583673	0.532313	0.525508	0.528334	0.63178	0.639458	0.625135	0.629195	0.621147	0.605113	0.583951	0.484817
0.629489	0.598725	0.588485	0.564365	0.583669	0.531819	0.525337	0.528136	0.673897	0.639427	0.625116	0.629088	0.621087	0.605042	0.583875	0.484596
0.654808	0.598531	0.587771	0.564361	0.582893	0.531775	0.524986	0.528087	0.588924	0.639426	0.624929	0.629023	0.62106	0.604536	0.583707	0.484474
0.703379	0.598439	0.587141	0.564216	0.582116	0.530965	0.523627	0.52795	0.656915	0.639338	0.624919	0.628993	0.621025	0.60452	0.583644	0.484411
0.724215	0.598437	0.586452	0.563774	0.581503	0.530412	0.522841	0.527835	0.648618	0.639296	0.62489	0.628936	0.62092	0.604498	0.583319	0.484336
0.659594	0.598419	0.586374	0.563705	0.581211	0.529895	0.522313	0.527704	0.624791	0.639237	0.62484	0.628929	0.620712	0.604395	0.583291	0.48404
0.617554	0.598262	0.58627	0.563681	0.581184	0.529877	0.521643	0.527372	0.594067	0.639205	0.624799	0.628884	0.620629	0.604269	0.583082	0.482607
0.688601	0.598206	0.586214	0.563298	0.580983	0.529843	0.521526	0.527339	0.704573	0.639171	0.624692	0.628794	0.62058	0.604175	0.582891	0.48234
0.672503	0.598176	0.586167	0.563248	0.580717	0.529545	0.521395	0.526842	0.635448	0.639154	0.624681	0.628699	0.620548	0.60379	0.58284	0.482136
0.642447	0.598124	0.585971	0.563131	0.58028	0.52936	0.520902	0.526722	0.600041	0.639142	0.624674	0.628431	0.620376	0.603471	0.582113	0.481757
0.69621	0.597685	0.585889	0.562986	0.579899	0.529228	0.520079	0.526056	0.600516	0.639132	0.624519	0.628371	0.620362	0.603264	0.582093	0.481271
0.667182	0.597525	0.585816	0.562976	0.579888	0.528998	0.519792	0.525937	0.64912	0.639064	0.624427	0.628303	0.62025	0.603215	0.581367	0.481164
0.606399	0.597191	0.58563	0.562376	0.579658	0.528258	0.519744	0.525403	0.63332	0.639043	0.624402	0.628298	0.620233	0.603158	0.581354	0.480431
0.614392	0.596669	0.585607	0.562286	0.579367	0.528043	0.519563	0.524067	0.652761	0.639009	0.624203	0.62829	0.620151	0.603156	0.581321	0.480362
0.739611	0.596649	0.585575	0.562068	0.579001	0.527728	0.519094	0.523588	0.605529	0.638994	0.624062	0.628069	0.620036	0.603077	0.581078	0.47996
0.657838	0.596442	0.585574	0.561853	0.578646	0.527447	0.519084	0.523386	0.672202	0.638927	0.623975	0.628058	0.619811	0.603017	0.580949	0.479942
	0.596312	0.58551	0.561463	0.578556	0.527323	0.518793	0.523354	0.67253	0.63885	0.62387	0.627883	0.61972	0.602612	0.580772	0.479907
0.66263	0.595504	0.585324	0.561408	0.578031	0.52674	0.51875	0.522913	0.658054	0.638838	0.623822	0.627865	0.619687	0.602482	0.580579	0.479849
0.632411	0.595342	0.585157	0.561397	0.577663	0.526139	0.518732	0.522747	0.656014	0.638755	0.62377	0.627814	0.619641	0.602288	0.580471	0.479775
0.558326	0.594413	0.585115	0.561386	0.577518	0.525959	0.518275	0.522441	0.67456	0.638754	0.623635	0.627732	0.619576	0.601998	0.580171	0.479225
0.619802	0.594329	0.585049	0.561372	0.577337	0.525809	0.517508	0.522	0.639139	0.638724	0.623621	0.627685	0.619554	0.601939	0.57998	0.47872
0.653013	0.594228	0.584955	0.56111	0.576751	0.525599	0.515576	0.521937	0.721944	0.638631	0.623584	0.627586	0.619532	0.60189	0.57981	0.478045
0.430236	0.593956	0.584553	0.561108	0.576689	0.525553	0.514481	0.521591	0.586701	0.638505	0.623558	0.62758	0.619463	0.601757	0.579652	0.478009
0.651774	0.593929	0.584499	0.561032	0.576614	0.525485	0.513141	0.521579	0.695558	0.638501	0.623539	0.62752	0.619076	0.601752	0.579649	0.477994
0.622415	0.593896	0.584268	0.560691	0.576317	0.525304	0.513118	0.521485	0.607816	0.638451	0.623264	0.627511	0.618814	0.601485	0.579371	0.477865
0.61373	0.593839	0.583865	0.560411	0.576262	0.52481	0.512316	0.521379	0.627633	0.638388	0.62321	0.627403	0.618792	0.601448	0.579187	0.47778
0.637032	0.593798	0.583566	0.560364	0.575446	0.524111	0.512205	0.521012	0.685535	0.638349	0.62317	0.627341	0.618744	0.601445	0.579104	0.477356
0.680307	0.593649	0.583526	0.559911	0.575412	0.523705	0.512167	0.520651	0.664818	0.638256	0.623145	0.627256	0.618706	0.601408	0.578953	0.477347
0.628573	0.593524	0.583401	0.55971	0.575184	0.523676	0.512147	0.520336	0.682461	0.638243	0.623051	0.627254	0.618687	0.601339	0.578904	0.477201
0.636795	0.593193	0.583301	0.55965	0.573917	0.52351	0.511485	0.520086	0.608161	0.63824	0.622986	0.627223	0.618599	0.601297	0.578676	0.47714
0.647097	0.593156	0.58322	0.559306	0.573864	0.523453	0.511438	0.520077	0.713158	0.638204	0.622933	0.62722	0.618565	0.60087	0.578117	0.476503
0.642061	0.592841	0.583165	0.559152	0.573753	0.523312	0.511389	0.519628	0.698024	0.638176	0.622855	0.627077	0.618529	0.600739	0.578105	0.476078
0.638137	0.592597	0.583111	0.558928	0.573487	0.522925	0.510828	0.519105	0.68649	0.638166	0.622839	0.62703	0.618464	0.600519	0.577477	0.475586
0.619155	0.592561	0.582708	0.558728	0.573402	0.522877	0.510777	0.518636	0.598315	0.638044	0.622828	0.626978	0.618417	0.600408	0.577436	0.475551
0.624183	0.592342	0.582678	0.558555	0.573185	0.522791	0.510751	0.518609	0.672559	0.637906	0.622674	0.626955	0.61835	0.600213	0.577341	0.475313
0.634691	0.592341	0.582667	0.558041	0.572387	0.522675	0.510186	0.518486	0.670867	0.637753	0.622634	0.626849	0.618263	0.600147	0.577294	0.474519
0.687195	0.592139	0.582622	0.557398	0.571707	0.522032	0.510026	0.518426	0.63913	0.637703	0.622626	0.626827	0.618262	0.599899	0.577107	0.474445
0.626757	0.591927	0.582587	0.557298	0.571607	0.5217	0.50985	0.518236	0.644249	0.6377	0.622523	0.626799	0.618103	0.599416	0.576461	0.474423
0.60769	0.591718	0.58245	0.55721	0.571497	0.521607	0.509848	0.518107	0.625263	0.637684	0.622501	0.626758	0.61805	0.599414	0.57643	0.474334
0.662412	0.591438	0.582342	0.556933	0.571234	0.520814	0.509549	0.518103	0.624043	0.637572	0.622498	0.626729	0.617984	0.599215	0.576427	0.474043
0.633575	0.59122	0.582142	0.556908	0.571045	0.520696	0.509292	0.517669	0.626237	0.637569	0.622385	0.626724	0.617905	0.599159	0.576166	0.47389
0.673435	0.591032	0.58184	0.556856	0.56937	0.520414	0.509104	0.517631	0.635514	0.637347	0.622326	0.626688	0.617857	0.598946	0.576076	0.473875
0.643664	0.59103	0.581752	0.556336	0.569143	0.520371	0.509051	0.517278	0.665074	0.637333	0.622235	0.626491	0.61782	0.598882	0.575588	0.473788
0.661455	0.590959	0.581699	0.555987	0.568588	0.520309	0.508305	0.517211	0.695379	0.63732	0.621973	0.626429	0.617574	0.598867	0.575113	0.473763
0.626027	0.59086	0.581611	0.555869	0.568387	0.520207	0.508159	0.516599	0.677025	0.637249	0.621906	0.626367	0.617562	0.598827	0.574791	0.473411
0.568005	0.59058	0.581538	0.555859	0.568221	0.520033	0.507833	0.516455	0.656257	0.637241	0.621814	0.626261	0.617556	0.598284	0.574623	0.472633
0.532627	0.590524	0.581309	0.555758	0.567984	0.519558	0.507277	0.516422	0.646994	0.637233	0.621554	0.626245	0.617526	0.598212	0.574598	0.472068
0.650386	0.590443	0.581051	0.555554	0.567857	0.518865	0.506693	0.516354	0.69837	0.63715	0.621532	0.625871	0.617419	0.598133	0.57369	0.472025
0.605572	0.590382	0.58102	0.555331	0.567633	0.518753	0.506458	0.516179	0.673194	0.637082	0.621493	0.625683	0.617411	0.598039	0.573565	0.471164
0.650093	0.590269	0.580929	0.554906	0.566492	0.518463	0.506337	0.516153	0.6851	0.636981	0.62149	0.625669	0.617351	0.597862	0.573562	0.471081
0.622012	0.589995	0.580693	0.554843	0.566455	0.518461	0.506292	0.516146	0.598978	0.636971	0.62138	0.625391	0.617341	0.597813	0.573539	0.470899
0.642266	0.589941	0.580556	0.554515	0.566081	0.518186	0.506238	0.515835	0.634286	0.636911	0.621378	0.625322	0.617327	0.597705	0.573354	0.470568
0.586562	0.589738	0.580371	0.554324	0.56601	0.51813	0.505801	0.515595	0.68638	0.636898	0.621369	0.62532	0.61712	0.597647	0.573324	0.470567
0.616517	0.589492	0.580344	0.554208	0.565678	0.517851	0.505438	0.515196	0.705925	0.636869	0.62133	0.625054	0.617046	0.597594	0.573097	0.470271
0.578413	0.589429	0.579617	0.55414	0.56543	0.517744	0.505352	0.514894	0.615397	0.636806	0.621321	0.625036	0.61703	0.597271	0.57295	0.470121
0.595665	0.58928	0.579606	0.554094	0.565372	0.517279	0.505332	0.514631	0.609476	0.63678	0.621226	0.624958	0.617023	0.597262	0.572767	0.469633
0.609231	0.589215	0.579575	0.553758	0.565289	0.517221	0.504997	0.514545	0.624731	0.636755	0.621226	0.624922	0.616989	0.597188	0.572383	0.469578
0.536872	0.58918	0.579453	0.553671	0.564093	0.516994	0.504969	0.513313	0.624242	0.636672	0.620992	0.624832	0.616966	0.597063	0.571991	0.469552
0.609559	0.589099	0.579244	0.553404	0.564004	0.516933	0.504958	0.512338	0.662912	0.636665	0.620953	0.624709	0.616924	0.59704	0.571389	0.468852
0.50495	0.588566	0.578978	0.553305	0.563416	0.516678	0.504907	0.512302	0.656401	0.63664	0.620841	0.624636	0.616825	0.597016	0.571386	0.468757
0.558913	0.588273	0.578956	0.552341	0.562936	0.516151	0.504081	0.512122	0.678301	0.636631	0.620691	0.624531	0.616799	0.596726	0.571207	0.46842
0.581416	0.587959	0.578861	0.552305	0.56272	0.516097	0.503686	0.512016	0.661658	0.636627	0.620691	0.62448	0.616778	0.596725	0.570909	0.468089
0.637702	0.587407	0.578751	0.552167	0.562225	0.515795	0.502581	0.511776	0.644258	0.636613	0.620654	0.624479	0.616705	0.596549	0.570804	0.467644
0.648729	0.587407	0.578745	0.551995	0.56201	0.515325	0.502314	0.511295	0.659463	0.636492	0.620614	0.624461	0.616602	0.596334	0.569554	0.467589
0.551967	0.587303	0.578429	0.551399	0.561567	0.515268	0.501787	0.510733	0.617211	0.63644	0.620607	0.624434	0.616512	0.596307	0.569262	0.467341
0.580235	0.587115	0.578371	0.551373	0.561418	0.515161	0.501748	0.510563	0.651502	0.636439	0.620602	0.624381	0.61645	0.596285	0.569106	0.467101
0.584113	0.586943	0.578247	0.551322	0.561126	0.514956	0.50155	0.510559	0.568329	0.636429	0.620447	0.624374	0.616254	0.596082	0.568612	0.467073
0.658403	0.586816	0.578207	0.551166	0.560363	0.514955	0.501284	0.508985	0.65297	0.636274	0.620438	0.624255	0.616249	0.596032	0.568557	0.466878
0.615013	0.586541	0.57773	0.550711	0.560306	0.513897	0.500961	0.508897	0.611453	0.636244	0.620319	0.624226	0.616168	0.595751	0.568493	0.466827
0.673864	0.586329	0.57771	0.550494	0.560031	0.513349	0.50074	0.508894	0.630778	0.636092	0.620245	0.624212	0.616112	0.595717	0.568325	0.466514
0.649617	0.586326	0.577352	0.550268	0.559867	0.512912	0.500727	0.508045	0.628056	0.63603	0.620208	0.62414	0.616108	0.595683	0.568207	0.466326
0.626452	0.586147	0.576978	0.55015	0.559801	0.512627	0.500639	0.507917	0.638588	0.635986	0.6202	0.624126	0.616074	0.59555	0.567919	0.465749
0.628786	0.586142	0.576773	0.550067	0.55956	0.512603	0.500256	0.507687	0.521674	0.635971	0.620098	0.624112	0.616041	0.595401	0.567737	0.465161
0.632448	0.586105	0.576724	0.54964	0.559197	0.511207	0.49984	0.507582	0.692753	0.635907	0.620013	0.624021	0.615961	0.595188	0.567706	0.46508
0.648665	0.586076	0.576559	0.549343	0.558398	0.511131	0.499526	0.507122	0.639858	0.635904	0.620012	0.623978	0.615853	0.594838	0.567404	0.465075
0.610379	0.585366	0.576429	0.549318	0.558184	0.510992	0.498956	0.506958	0.725437	0.635892	0.62	0.623902	0.61583	0.594827	0.567273	0.464965
0.626524	0.58517	0.576319	0.549249	0.558152	0.510945	0.498899	0.50684	0.500097	0.635801	0.619967	0.623891	0.615706	0.594747	0.56711	0.464942
0.560037	0.584365	0.575741	0.549146	0.558075	0.510585	0.498432	0.506715	0.662609	0.635774	0.619843	0.623859	0.615682	0.594346	0.567055	0.464871
0.650865	0.584351	0.575416	0.548701	0.557915	0.51002	0.4984	0.506618	0.635075	0.635764	0.619635	0.623826	0.615682	0.594022	0.56705	0.464867
0.579167	0.584318	0.575237	0.548588	0.557868	0.509815	0.498284	0.506163	0.663378	0.635762	0.619541	0.623715	0.615595	0.594015	0.566324	0.464351
0.662988	0.584266	0.575046	0.548494	0.55759	0.509696	0.49805	0.506034	0.48198	0.635641	0.619506	0.623654	0.615579	0.593788	0.565905	0.464333
0.713489	0.584201	0.574863	0.548244	0.557311	0.509381	0.49764	0.505715	0.703542	0.635616	0.619376	0.623576	0.61554	0.593694	0.56567	0.464302
0.565518	0.584042	0.574816	0.548227	0.557258	0.509145	0.497565	0.50461	0.630233	0.635601	0.619346	0.623564	0.615475	0.593579	0.565466	0.464173
0.641693	0.583905	0.57468	0.548087	0.557202	0.509125	0.497446	0.503051	0.694187	0.635549	0.619246	0.623459	0.615455	0.593553	0.565129	0.464162
0.639055	0.583838	0.574495	0.547988	0.557098	0.509005	0.497121	0.50281	0.68066	0.635504	0.619189	0.623322	0.615453	0.593482	0.564703	0.464083
0.56966	0.583776	0.574143	0.547823	0.556966	0.508883	0.496839	0.501161	0.63533	0.63548	0.619174	0.623218	0.615392	0.593436	0.56414	0.464074
0.628339	0.583755	0.574056	0.547302	0.556784	0.50881	0.49662	0.501011	0.649538	0.635422	0.618852	0.623113	0.615385	0.592928	0.564067	0.464021
0.613109	0.583538	0.573826	0.546942	0.556746	0.508658	0.496304	0.500869	0.639976	0.635344	0.618761	0.623103	0.615333	0.59266	0.563835	0.464
0.592954	0.583493	0.573466	0.546753	0.556545	0.508564	0.496246	0.500586	0.651615	0.635297	0.618754	0.622979	0.615326	0.592575	0.563783	0.463783
0.599878	0.583471	0.573343	0.546722	0.556013	0.508121	0.496231	0.500574	0.697288	0.634955	0.61874	0.622968	0.615282	0.592517	0.563654	0.463436
0.42877	0.583455	0.573325	0.546448	0.555954	0.507764	0.496163	0.500315	0.624299	0.634954	0.61873	0.622851	0.615279	0.592351	0.56359	0.463137
0.608463	0.583218	0.573226	0.546386	0.555699	0.507657	0.495829	0.500191	0.625316	0.634911	0.61872	0.622804	0.615274	0.592222	0.563486	0.463106
0.603765	0.583209	0.573209	0.546362	0.555576	0.507437	0.495628	0.500139	0.650441	0.634702	0.618687	0.622801	0.615236	0.592034	0.563381	0.462976
0.623848	0.582742	0.573069	0.546283	0.555349	0.506686	0.495468	0.50008	0.67894	0.634633	0.61868	0.622667	0.615226	0.59201	0.563235	0.462602
0.628742	0.582431	0.573067	0.545697	0.555319	0.50663	0.495258	0.499527	0.67349	0.634628	0.618584	0.622584	0.615224	0.591806	0.563212	0.462401
0.53714	0.582307	0.572925	0.545679	0.555284	0.506491	0.495192	0.499236	0.659402	0.63457	0.618492	0.622459	0.615203	0.591646	0.563205	0.46231
0.564206	0.582215	0.572582	0.545532	0.555134	0.506437	0.495191	0.499198	0.627628	0.634542	0.618485	0.622378	0.615155	0.59161	0.563167	0.462167
0.6028	0.582212	0.572412	0.545213	0.554618	0.506278	0.494871	0.498882	0.663299	0.634403	0.618358	0.622265	0.615144	0.591569	0.563057	0.461897
0.629817	0.582131	0.572357	0.545158	0.554239	0.505813	0.494628	0.498719	0.667368	0.634379	0.618353	0.622251	0.615038	0.591518	0.5621	0.461854
0.593618	0.581532	0.572017	0.545101	0.553992	0.50579	0.494547	0.498092	0.632864	0.634356	0.618311	0.622182	0.614957	0.591333	0.561992	0.461848
0.467984	0.581196	0.571832	0.544979	0.55396	0.505786	0.494232	0.497868	0.660585	0.634334	0.618268	0.622155	0.614906	0.591151	0.561952	0.461839
0.644257	0.581072	0.571791	0.544572	0.553926	0.505743	0.49419	0.497832	0.654758	0.634313	0.618225	0.622025	0.614805	0.590694	0.561478	0.461816
0.616093	0.581063	0.57133	0.544475	0.553245	0.505612	0.494184	0.497522	0.657045	0.634303	0.618173	0.621969	0.614777	0.590531	0.561382	0.461526
0.639252	0.580943	0.571274	0.544443	0.552848	0.505445	0.494004	0.497091	0.729567	0.634262	0.618028	0.621919	0.614738	0.590377	0.56103	0.46149
0.615993	0.580922	0.570515	0.544259	0.552758	0.505315	0.493706	0.496835	0.676735	0.634159	0.61796	0.621892	0.614723	0.590315	0.56102	0.461296
0.606703	0.580829	0.5705	0.544191	0.552732	0.50483	0.493437	0.496726	0.653564	0.634147	0.617819	0.621739	0.614568	0.590093	0.560906	0.461274
0.615336	0.580627	0.570473	0.54419	0.552666	0.504581	0.493152	0.496673	0.66115	0.63409	0.617758	0.621654	0.614553	0.590047	0.560738	0.461045
0.633332	0.580149	0.570448	0.544149	0.552147	0.504471	0.49314	0.4957	0.68546	0.63407	0.617662	0.621593	0.614407	0.590018	0.560695	0.460967
0.402238	0.580129	0.57041	0.544147	0.552034	0.504042	0.493128	0.495531	0.586615	0.63405	0.617622	0.621528	0.614371	0.589843	0.560434	0.460789
0.626229	0.580116	0.5704	0.544135	0.551967	0.50382	0.493016	0.495458	0.692786	0.63403	0.617594	0.621432	0.614323	0.589515	0.56036	0.46058
0.646425	0.580105	0.569673	0.544097	0.551836	0.503275	0.492845	0.495351	0.707286	0.633952	0.617587	0.621293	0.614317	0.589397	0.560246	0.460391
0.68362	0.580029	0.56917	0.543981	0.551667	0.503032	0.492749	0.495326	0.656676	0.63393	0.617502	0.621176	0.614278	0.588767	0.560051	0.46039
0.634626	0.579938	0.569086	0.543898	0.551372	0.502951	0.492363	0.495294	0.653302	0.633871	0.617498	0.621111	0.614254	0.588531	0.559529	0.460303
0.655348	0.579811	0.569029	0.543582	0.551285	0.50266	0.49222	0.494466	0.606272	0.633848	0.617473	0.621057	0.614248	0.588298	0.559404	0.460143
0.64317	0.579637	0.568966	0.543508	0.551242	0.5019	0.49212	0.494187	0.680966	0.633781	0.617442	0.621054	0.614233	0.588248	0.559293	0.46012
0.666395	0.579445	0.568947	0.543503	0.55089	0.501612	0.492015	0.494046	0.648463	0.633772	0.617346	0.620965	0.614219	0.58812	0.559109	0.460074
0.689994	0.579383	0.568902	0.543488	0.550756	0.501234	0.491833	0.493925	0.701457	0.633752	0.617317	0.620909	0.614138	0.587968	0.558996	0.459725
0.366308	0.579266	0.568884	0.543448	0.550413	0.501153	0.491788	0.493394	0.58629	0.633567	0.61729	0.620815	0.614054	0.587655	0.558932	0.459636
0.627787	0.579187	0.568863	0.543216	0.550144	0.500651	0.491481	0.493063	0.601731	0.633505	0.617284	0.620794	0.613903	0.587475	0.558616	0.459464
0.57357	0.578943	0.568732	0.543061	0.550128	0.500532	0.491387	0.492831	0.649944	0.633432	0.617237	0.62059	0.613757	0.587406	0.558556	0.459292
0.62252	0.578783	0.568496	0.542808	0.54999	0.500447	0.491266	0.492708	0.577374	0.633427	0.617189	0.620501	0.613712	0.587393	0.558375	0.45927
0.604041	0.578429	0.568333	0.542793	0.549803	0.500245	0.490876	0.492609	0.743087	0.633426	0.617137	0.620442	0.613551	0.587212	0.558251	0.459202
0.619634	0.578387	0.568199	0.542669	0.549725	0.499901	0.490267	0.492377	0.747519	0.633424	0.617073	0.620378	0.613538	0.58721	0.557607	0.458897
0.645948	0.578244	0.568175	0.542534	0.549666	0.499692	0.489971	0.492316	0.658953	0.633266	0.617065	0.620256	0.6133	0.5872	0.557432	0.458839
0.71445	0.578174	0.567943	0.542427	0.549374	0.499637	0.48996	0.492205	0.666203	0.633259	0.617023	0.620087	0.613276	0.586928	0.557424	0.458784
0.600606	0.578147	0.567859	0.542417	0.549167	0.499614	0.489765	0.492133	0.726169	0.632937	0.616976	0.619994	0.61321	0.586826	0.557255	0.458652
0.591485	0.577578	0.567806	0.542354	0.549102	0.499442	0.489464	0.491336	0.711253	0.632827	0.616917	0.619963	0.613171	0.586824	0.556798	0.458339
0.616828	0.577425	0.567766	0.541748	0.54866	0.499439	0.489458	0.491155	0.689807	0.632774	0.616865	0.619909	0.613145	0.586712	0.556551	0.458046
0.41559	0.577219	0.567707	0.541718	0.548642	0.499332	0.489279	0.491117	0.670897	0.632762	0.616814	0.619881	0.61307	0.586491	0.556269	0.457934
0.608638	0.577069	0.567368	0.541667	0.548065	0.499216	0.489223	0.491093	0.558542	0.632746	0.616798	0.619858	0.612992	0.586143	0.556077	0.457562
0.664826	0.576882	0.567095	0.54132	0.547912	0.498812	0.489055	0.490745	0.711567	0.632681	0.616733	0.619819	0.612954	0.586047	0.555355	0.457465
0.611879	0.576875	0.566712	0.541113	0.547845	0.498744	0.488922	0.490024	0.70011	0.632597	0.616727	0.619775	0.612908	0.585771	0.555328	0.457381
0.627464	0.576817	0.566642	0.54082	0.547616	0.498683	0.488614	0.489436	0.674066	0.632565	0.616713	0.61977	0.612851	0.585752	0.555244	0.456907
0.671367	0.576712	0.566177	0.54075	0.547527	0.498579	0.488511	0.489401	0.662371	0.632547	0.616664	0.619742	0.612801	0.585595	0.555203	0.45675
0.60644	0.576695	0.56616	0.540669	0.54746	0.498521	0.488354	0.489155	0.680427	0.632509	0.616614	0.619719	0.612734	0.585525	0.555182	0.456611
0.634922	0.576542	0.566067	0.540492	0.547228	0.497946	0.488267	0.488885	0.6851	0.632489	0.616612	0.619678	0.612731	0.585227	0.55479	0.456217
0.659888	0.576426	0.565956	0.540452	0.546984	0.497923	0.488033	0.488495	0.686855	0.632455	0.616511	0.619601	0.612652	0.585135	0.554763	0.456213
0.635067	0.576424	0.565773	0.540448	0.54688	0.497861	0.487955	0.488273	0.676441	0.632434	0.616506	0.619392	0.612639	0.585134	0.554547	0.455719
0.455103	0.576201	0.565439	0.540414	0.54681	0.497855	0.487636	0.488253	0.592563	0.632417	0.616484	0.619381	0.61255	0.585102	0.554212	0.455493
0.641507	0.576055	0.565241	0.540395	0.546712	0.497516	0.487632	0.488226	0.666987	0.632407	0.616478	0.619363	0.612516	0.584751	0.554008	0.455455
0.619896	0.575919	0.565	0.540271	0.546353	0.497124	0.487517	0.487976	0.702146	0.632343	0.616436	0.619259	0.61243	0.584542	0.553948	0.45517
0.702018	0.575831	0.564993	0.540263	0.546338	0.496991	0.487463	0.487494	0.665458	0.63232	0.616436	0.619236	0.612387	0.584528	0.553856	0.454856
0.579223	0.575642	0.564937	0.540224	0.545214	0.496305	0.48703	0.487095	0.666244	0.632215	0.616194	0.619125	0.612327	0.584366	0.553809	0.454828
0.677692	0.575527	0.564909	0.539689	0.545132	0.496211	0.486665	0.486816	0.637963	0.63221	0.616191	0.61895	0.612288	0.584132	0.553616	0.454812
0.641535	0.57544	0.56478	0.539618	0.544435	0.496058	0.486644	0.486548	0.603243	0.632203	0.616175	0.618777	0.612276	0.584049	0.553403	0.453847
0.639236	0.575254	0.564757	0.53937	0.544423	0.49583	0.486381	0.48652	0.683982	0.632194	0.616173	0.618717	0.612179	0.584012	0.553022	0.453773
0.741082	0.575202	0.564574	0.539363	0.544393	0.495675	0.486159	0.48634	0.654372	0.632118	0.616059	0.618532	0.612168	0.583845	0.553006	0.453736
0.590484	0.575088	0.56437	0.539237	0.544323	0.495664	0.486125	0.486164	0.646814	0.63203	0.61604	0.618482	0.612156	0.583608	0.552759	0.453642
0.608915	0.575047	0.564291	0.539184	0.544015	0.495466	0.485882	0.485563	0.619008	0.631766	0.616003	0.618462	0.612145	0.583428	0.552609	0.453421
0.609716	0.574922	0.564242	0.538983	0.543948	0.49524	0.485721	0.485539	0.698975	0.631762	0.615905	0.618399	0.612123	0.583268	0.552585	0.453343
0.683829	0.574894	0.564237	0.538916	0.543923	0.495184	0.485629	0.485517	0.631702	0.631758	0.615866	0.618249	0.61204	0.583147	0.552512	0.452921
0.6528	0.574858	0.564074	0.538612	0.543609	0.495152	0.485536	0.485488	0.641328	0.631698	0.615795	0.618225	0.612034	0.583002	0.552244	0.452371
0.589591	0.57479	0.563863	0.538555	0.543592	0.494931	0.485416	0.485465	0.661233	0.631675	0.61579	0.618123	0.612021	0.582912	0.551771	0.452328
0.615031	0.57477	0.563809	0.538204	0.543507	0.494784	0.485405	0.48518	0.68486	0.631542	0.615696	0.618116	0.611938	0.58288	0.551455	0.452133
0.657873	0.574611	0.563753	0.538197	0.543263	0.494552	0.485327	0.484721	0.667495	0.631424	0.615667	0.618092	0.611937	0.582851	0.551322	0.451762
0.643505	0.57442	0.563715	0.538171	0.542961	0.49448	0.484954	0.484616	0.66086	0.631411	0.615577	0.617929	0.611902	0.582742	0.551172	0.451585
0.660382	0.574318	0.563601	0.53816	0.542741	0.494249	0.484855	0.484566	0.677833	0.631354	0.615556	0.617844	0.611764	0.582715	0.551003	0.451463
0.634748	0.573939	0.563068	0.537889	0.542376	0.494173	0.484626	0.484505	0.66331	0.631273	0.615537	0.617808	0.611737	0.582608	0.55099	0.450992
0.622652	0.573938	0.562903	0.537881	0.542304	0.493958	0.484386	0.484372	0.687825	0.631187	0.615398	0.61774	0.61172	0.582475	0.550815	0.450863
0.634398	0.573906	0.562748	0.537753	0.542184	0.493792	0.484224	0.484185	0.654364	0.631069	0.615398	0.617664	0.611494	0.582257	0.550636	0.450819
0.599277	0.57389	0.562569	0.537437	0.542171	0.493689	0.483339	0.482946	0.716657	0.631029	0.615365	0.617477	0.611472	0.581822	0.550089	0.450808
0.64531	0.573596	0.562567	0.537369	0.542078	0.493466	0.483302	0.482671	0.738511	0.631001	0.615253	0.617475	0.61147	0.581817	0.55008	0.450716
0.645629	0.573475	0.562367	0.537143	0.541797	0.493127	0.482782	0.482477	0.721837	0.630968	0.615155	0.617467	0.611441	0.581704	0.54989	0.450296
0.614837	0.573204	0.562205	0.536954	0.54173	0.492567	0.482618	0.482117	0.690156	0.630827	0.615121	0.617273	0.611408	0.581433	0.549745	0.450184
0.748486	0.573096	0.562006	0.53692	0.541554	0.492407	0.482259	0.482048	0.682144	0.630764	0.614999	0.617186	0.61131	0.581226	0.549492	0.449449
0.629826	0.57308	0.561654	0.536764	0.541086	0.491862	0.482238	0.481828	0.68233	0.630711	0.614935	0.617127	0.611249	0.581176	0.549358	0.449179
0.639348	0.57292	0.561632	0.536739	0.541014	0.491825	0.482216	0.481169	0.647918	0.630687	0.614837	0.616993	0.611166	0.580944	0.54934	0.448686
0.635063	0.572815	0.561352	0.536683	0.541005	0.491806	0.482203	0.480995	0.670622	0.630681	0.614794	0.616967	0.611114	0.580749	0.549312	0.448654
0.636486	0.572676	0.561335	0.536672	0.540768	0.49118	0.482179	0.480838	0.681349	0.630643	0.614701	0.61686	0.61106	0.58069	0.548722	0.448431
0.606135	0.572482	0.56128	0.536561	0.540126	0.49104	0.481766	0.480811	0.68222	0.630612	0.614626	0.616817	0.611026	0.580597	0.548312	0.448263
0.667021	0.572368	0.561196	0.536561	0.540085	0.490903	0.48168	0.480369	0.738979	0.630566	0.614581	0.616683	0.610959	0.580546	0.548243	0.448202
0.581151	0.572259	0.560975	0.535745	0.540063	0.490858	0.481513	0.480306	0.623157	0.630463	0.614535	0.616673	0.610942	0.580453	0.548152	0.447677
0.640963	0.572235	0.560817	0.535481	0.539759	0.490713	0.481495	0.480292	0.695444	0.630462	0.61452	0.616634	0.610921	0.580063	0.547606	0.447597
0.543623	0.572179	0.560692	0.534939	0.539379	0.490677	0.481428	0.479831	0.666167	0.630219	0.61448	0.616629	0.610897	0.580021	0.547577	0.447528
0.604394	0.571667	0.560628	0.53477	0.538932	0.49005	0.481405	0.479767	0.655213	0.630186	0.614472	0.616477	0.610838	0.579888	0.54752	0.447501
0.643658	0.571265	0.559703	0.534417	0.538925	0.489938	0.481279	0.479562	0.668511	0.630172	0.614455	0.616474	0.610808	0.579653	0.547294	0.447452
0.556822	0.571154	0.559642	0.534355	0.538867	0.489368	0.481091	0.479297	0.672496	0.630134	0.614369	0.616324	0.610714	0.579619	0.547208	0.44738
0.597806	0.571117	0.559627	0.534004	0.538782	0.489271	0.480316	0.479274	0.695725	0.630122	0.614332	0.616232	0.610595	0.579615	0.547003	0.446501
0.619443	0.571034	0.559568	0.53394	0.538582	0.489245	0.480243	0.479114	0.648938	0.630111	0.614017	0.616093	0.610583	0.579501	0.546758	0.446364
0.622164	0.570835	0.55956	0.533935	0.538493	0.488754	0.480147	0.479031	0.691993	0.629933	0.613907	0.615997	0.610518	0.57936	0.546731	0.446297
0.532624	0.570699	0.559184	0.53367	0.538455	0.488743	0.479961	0.478544	0.668819	0.629726	0.613899	0.615771	0.610329	0.579266	0.5467	0.445838
0.587808	0.570628	0.558979	0.533403	0.538334	0.488721	0.479704	0.478467	0.571801	0.6297	0.613868	0.615725	0.610154	0.579183	0.546518	0.445735
0.451357	0.570014	0.558804	0.533372	0.538246	0.488642	0.479666	0.477593	0.732472	0.629637	0.61375	0.615718	0.610107	0.578616	0.545933	0.445478
0.611237	0.56991	0.558647	0.533264	0.538021	0.488502	0.479601	0.477562	0.676121	0.62963	0.613673	0.615712	0.610063	0.578437	0.545585	0.445333
0.633002	0.569887	0.558618	0.53321	0.537448	0.488326	0.479389	0.477496	0.663798	0.629624	0.613624	0.615655	0.610026	0.578258	0.545461	0.445122
0.617926	0.569809	0.558562	0.533021	0.537285	0.488267	0.479272	0.477371	0.678093	0.629616	0.61346	0.615647	0.609991	0.578236	0.545448	0.445036
0.610778	0.569778	0.558398	0.533014	0.536853	0.488026	0.479158	0.477307	0.638494	0.629559	0.61329	0.615642	0.609912	0.578163	0.545402	0.444897
0.634404	0.569593	0.558386	0.532902	0.536718	0.487899	0.47889	0.477146	0.731596	0.629554	0.613263	0.615555	0.609899	0.578143	0.545226	0.444843
0.625448	0.569536	0.558057	0.53264	0.536124	0.487752	0.478245	0.477	0.689404	0.629424	0.61319	0.615519	0.609894	0.578124	0.545194	0.444807
0.594939	0.569505	0.558028	0.532527	0.535856	0.4877	0.478087	0.476998	0.670868	0.629383	0.613164	0.615509	0.609861	0.578091	0.545066	0.444772
0.612835	0.569501	0.558023	0.532522	0.535852	0.487407	0.477952	0.476956	0.683398	0.629262	0.613103	0.615508	0.60982	0.578083	0.544723	0.444768
0.626901	0.569425	0.557943	0.532461	0.535818	0.487309	0.477668	0.476947	0.691918	0.629224	0.613085	0.615424	0.609754	0.578014	0.544612	0.44473
0.65337	0.569326	0.557858	0.532238	0.535806	0.48665	0.476948	0.476429	0.709944	0.629197	0.613072	0.615413	0.609692	0.577408	0.544527	0.444724
0.619834	0.569281	0.557763	0.532159	0.53573	0.486611	0.476744	0.476262	0.66403	0.629188	0.61305	0.615381	0.609618	0.577328	0.544459	0.444723
0.609504	0.569256	0.557714	0.532145	0.535659	0.486161	0.47671	0.476243	0.72194	0.62913	0.612883	0.615262	0.609551	0.577019	0.544401	0.444545
0.550559	0.569192	0.557442	0.531933	0.535572	0.486101	0.476569	0.476049	0.653772	0.629094	0.612832	0.615259	0.609472	0.577	0.544098	0.444391
0.617418	0.568945	0.557411	0.531921	0.535359	0.48591	0.476551	0.476018	0.684097	0.629082	0.612719	0.615208	0.609335	0.576983	0.54379	0.443981
0.619852	0.568924	0.557212	0.531909	0.53529	0.485802	0.475953	0.475948	0.700269	0.629038	0.612702	0.615203	0.609318	0.576779	0.543486	0.443951
0.670639	0.568858	0.556825	0.531812	0.53507	0.485048	0.475215	0.475919	0.704546	0.628991	0.612671	0.61517	0.609231	0.576544	0.543389	0.443877
0.664997	0.568424	0.556606	0.531586	0.534977	0.484942	0.475137	0.475732	0.420886	0.628945	0.612649	0.615152	0.609094	0.57653	0.543218	0.443538
0.636095	0.568409	0.556602	0.531313	0.534909	0.484863	0.474855	0.47541	0.701886	0.628794	0.612642	0.615048	0.609059	0.57635	0.543216	0.443204
0.587278	0.568073	0.555894	0.531045	0.534865	0.484837	0.474634	0.475166	0.666688	0.628773	0.612503	0.615044	0.608972	0.576331	0.542923	0.442855
0.634038	0.568001	0.555885	0.531001	0.534741	0.484697	0.474615	0.475045	0.710023	0.628683	0.612487	0.615025	0.60896	0.576161	0.542845	0.442682
0.585024	0.567766	0.555709	0.530957	0.534652	0.484467	0.474607	0.474963	0.687338	0.628606	0.612445	0.614957	0.608929	0.575972	0.541808	0.442674
0.614214	0.567643	0.55563	0.530818	0.534494	0.484459	0.474575	0.474909	0.743896	0.628605	0.612288	0.614785	0.6089	0.575937	0.541462	0.442649
0.64302	0.567458	0.555629	0.530809	0.53443	0.484453	0.474496	0.474682	0.672933	0.628589	0.612268	0.614692	0.608712	0.575882	0.541338	0.442547
0.60107	0.567147	0.554995	0.530799	0.53441	0.484411	0.47443	0.474563	0.670227	0.6285	0.612216	0.614655	0.608599	0.575757	0.541313	0.442453
0.619857	0.566892	0.554956	0.530784	0.534366	0.48373	0.474368	0.474532	0.694455	0.628495	0.612145	0.614584	0.608517	0.575751	0.541134	0.442037
0.589086	0.566883	0.554919	0.53064	0.534193	0.483642	0.474311	0.474341	0.72296	0.628405	0.612047	0.614574	0.608491	0.575684	0.540791	0.441268
0.628902	0.566816	0.554919	0.530619	0.533982	0.483426	0.474277	0.474239	0.687578	0.628363	0.612003	0.614544	0.608491	0.575429	0.5405	0.441118
0.472718	0.566717	0.554906	0.530586	0.533759	0.483419	0.474256	0.474202	0.671141	0.628346	0.611985	0.614529	0.608479	0.575402	0.540422	0.441016
0.634748	0.566666	0.554891	0.530555	0.533566	0.483295	0.473223	0.473794	0.66186	0.628327	0.611978	0.614436	0.608339	0.575288	0.540163	0.440946
0.62699	0.566605	0.55486	0.530406	0.533488	0.482992	0.473119	0.473178	0.676044	0.628321	0.611976	0.614378	0.607912	0.575182	0.539861	0.440919
0.649171	0.566582	0.554812	0.529923	0.533359	0.48297	0.472969	0.473017	0.650588	0.628221	0.611855	0.614359	0.607851	0.575164	0.539106	0.440735
0.617195	0.566211	0.554755	0.529812	0.533287	0.482829	0.471823	0.472863	0.689547	0.628157	0.611754	0.614306	0.607742	0.575062	0.539046	0.440645
0.604666	0.566124	0.554535	0.529736	0.533246	0.482695	0.471715	0.472784	0.629386	0.628151	0.611713	0.614303	0.607741	0.575001	0.538992	0.440204
0.520408	0.566096	0.554533	0.529731	0.533162	0.482682	0.471698	0.472657	0.677703	0.628112	0.611627	0.614285	0.607625	0.574961	0.538868	0.439356
0.634483	0.565897	0.554359	0.529426	0.532731	0.482671	0.471581	0.472397	0.65836	0.628071	0.611577	0.614266	0.607558	0.574896	0.53872	0.438902
0.31966	0.565646	0.554331	0.529329	0.53244	0.482562	0.471475	0.472373	0.699978	0.628032	0.611542	0.614225	0.607531	0.574871	0.538116	0.438895
0.342203	0.565537	0.554227	0.529279	0.532316	0.482467	0.471342	0.472315	0.673354	0.628002	0.61153	0.614102	0.607174	0.574749	0.537542	0.438609
0.377175	0.565463	0.554203	0.529229	0.53212	0.4824	0.471244	0.471998	0.525566	0.627997	0.611506	0.614101	0.607127	0.574683	0.537517	0.438262
0.514572	0.565391	0.554156	0.528971	0.532085	0.48226	0.471115	0.471956	0.675403	0.627983	0.611506	0.614092	0.607056	0.574648	0.537411	0.438124
0.414237	0.56509	0.554117	0.52895	0.532073	0.482137	0.470837	0.471736	0.654651	0.627844	0.61144	0.61394	0.60704	0.574571	0.537083	0.437997
0.615476	0.56508	0.553827	0.528878	0.531916	0.48212	0.470494	0.471727	0.657931	0.627829	0.611322	0.613915	0.606935	0.574461	0.536934	0.437711
0.579282	0.565053	0.553822	0.528762	0.531513	0.48148	0.470337	0.471676	0.621658	0.627687	0.611319	0.61389	0.606828	0.574341	0.536664	0.437604
0.611803	0.564965	0.553774	0.528651	0.531433	0.481239	0.470147	0.471519	0.662515	0.627679	0.61129	0.613822	0.60677	0.574081	0.53666	0.437547
0.352312	0.564551	0.553495	0.528382	0.531137	0.481236	0.470128	0.471401	0.713283	0.627646	0.611283	0.613808	0.606633	0.574006	0.536612	0.437311
0.630788	0.564482	0.55349	0.52838	0.531119	0.481194	0.469629	0.471341	0.667442	0.627612	0.611241	0.613751	0.606572	0.573867	0.536608	0.437248
0.632984	0.564478	0.553366	0.528303	0.531076	0.481035	0.469565	0.471118	0.665592	0.627603	0.611129	0.613727	0.606418	0.573427	0.536475	0.437196
0.640734	0.564402	0.553344	0.528145	0.530876	0.480711	0.469521	0.471014	0.659209	0.627562	0.611119	0.613611	0.606377	0.573334	0.535894	0.436158
0.463037	0.564366	0.553275	0.528063	0.530872	0.480659	0.469026	0.470989	0.685399	0.627534	0.611104	0.613601	0.60637	0.573249	0.53581	0.436116
0.598578	0.564341	0.553224	0.528052	0.530801	0.480592	0.468636	0.470913	0.662495	0.627454	0.611086	0.613559	0.606249	0.57319	0.53559	0.435826
0.449638	0.56418	0.552882	0.527905	0.530502	0.480576	0.468611	0.470722	0.690655	0.627444	0.611066	0.613524	0.606205	0.57314	0.535349	0.435813
0.599332	0.563954	0.552595	0.527751	0.530206	0.480569	0.468159	0.470207	0.714823	0.627323	0.611038	0.613514	0.606185	0.573089	0.535325	0.435811
0.392834	0.563753	0.552587	0.527676	0.5302	0.480485	0.468014	0.469959	0.665781	0.627309	0.610961	0.6135	0.606153	0.57307	0.534943	0.435665
0.625938	0.563705	0.552554	0.527662	0.530178	0.480434	0.467991	0.469861	0.675091	0.627304	0.610935	0.613484	0.606131	0.573025	0.534905	0.435627
0.584514	0.563612	0.552541	0.527598	0.529745	0.480314	0.467904	0.469826	0.701072	0.627304	0.610807	0.613459	0.606078	0.572981	0.534545	0.435488
0.594658	0.563476	0.552526	0.527322	0.529634	0.480199	0.467857	0.469817	0.676437	0.627174	0.610727	0.613459	0.606026	0.572919	0.533429	0.435409
0.650728	0.563464	0.55244	0.527178	0.529462	0.479979	0.46785	0.46976	0.666958	0.627095	0.610722	0.613457	0.606006	0.5729	0.53342	0.434449
0.652053	0.563415	0.55244	0.527055	0.529344	0.479961	0.467816	0.469758	0.676448	0.627073	0.610587	0.613423	0.606005	0.57279	0.533012	0.434127
0.604398	0.563389	0.552342	0.526982	0.528951	0.479848	0.467721	0.469746	0.674617	0.627062	0.610488	0.613374	0.605974	0.572735	0.532357	0.43367
0.649121	0.563253	0.552339	0.526938	0.528744	0.4798	0.467378	0.469324	0.681004	0.627015	0.610482	0.613369	0.605898	0.572698	0.532156	0.433539
0.615313	0.563099	0.552094	0.526907	0.528613	0.479708	0.467313	0.468943	0.650335	0.626934	0.610422	0.613318	0.605838	0.572591	0.531857	0.433416
0.668214	0.562951	0.551993	0.526829	0.52857	0.479433	0.467309	0.468629	0.648014	0.626915	0.610373	0.613163	0.605738	0.572325	0.531495	0.433411
0.611105	0.562891	0.551739	0.526754	0.528268	0.479392	0.467215	0.468474	0.686539	0.626887	0.61034	0.613136	0.60571	0.572321	0.53144	0.433231
0.61962	0.562803	0.551666	0.526718	0.528002	0.479077	0.467139	0.468456	0.645399	0.626879	0.61031	0.613109	0.605621	0.572209	0.531244	0.433119
0.603516	0.562718	0.551656	0.526696	0.527981	0.479062	0.467027	0.46801	0.643739	0.626877	0.610297	0.612865	0.605588	0.572188	0.530919	0.432271
0.621808	0.56262	0.551644	0.526681	0.527842	0.478986	0.46702	0.467984	0.698294	0.626832	0.610235	0.612836	0.60558	0.572104	0.530909	0.432023
0.619907	0.562547	0.551501	0.526633	0.527793	0.478906	0.466948	0.467912	0.701725	0.626745	0.610221	0.612751	0.605559	0.572076	0.530663	0.431851
0.615875	0.56241	0.551466	0.526506	0.52779	0.478698	0.466811	0.467871	0.649712	0.626707	0.610132	0.612743	0.605494	0.571965	0.530586	0.431463
0.476064	0.562216	0.55144	0.526464	0.527638	0.478549	0.46669	0.467812	0.5821	0.626663	0.610107	0.612499	0.605448	0.571944	0.530189	0.431395
0.648593	0.562201	0.551141	0.526399	0.527561	0.478226	0.466561	0.46754	0.672534	0.626604	0.610082	0.612466	0.605445	0.57189	0.529992	0.431258
0.627768	0.562184	0.550887	0.526254	0.527377	0.47806	0.466416	0.467512	0.665977	0.62657	0.610081	0.612398	0.605238	0.571737	0.529814	0.431051
0.64354	0.561979	0.55088	0.526106	0.527162	0.477916	0.466309	0.467362	0.658179	0.626556	0.610029	0.612341	0.605135	0.571639	0.529768	0.4303
0.593538	0.5619	0.550878	0.526094	0.527138	0.477848	0.46623	0.46728	0.507972	0.626534	0.610025	0.612296	0.605124	0.571624	0.529664	0.43014
0.576931	0.561867	0.550811	0.526076	0.526918	0.477796	0.466159	0.466969	0.687289	0.626531	0.609972	0.612164	0.605025	0.571394	0.529342	0.429398
0.599753	0.561846	0.550688	0.526011	0.5269	0.477586	0.466156	0.46675	0.730597	0.626502	0.609935	0.612029	0.604987	0.571175	0.529153	0.429156
0.574527	0.561704	0.550651	0.52585	0.526565	0.477403	0.465936	0.466387	0.608323	0.626435	0.609919	0.612023	0.604978	0.571156	0.528883	0.429155
0.588262	0.561643	0.550493	0.525813	0.526502	0.477121	0.465873	0.465853	0.636824	0.626416	0.609916	0.611958	0.604882	0.571048	0.528712	0.429095
0.617743	0.561621	0.550355	0.525784	0.526015	0.477033	0.465563	0.465254	0.565291	0.626393	0.609892	0.611678	0.604845	0.570644	0.528622	0.428899
0.607934	0.561547	0.550274	0.525703	0.52587	0.476909	0.465367	0.465085	0.678783	0.626354	0.609875	0.61167	0.604783	0.570563	0.528448	0.428548
0.588817	0.561509	0.550246	0.525693	0.525724	0.476789	0.465223	0.464873	0.657449	0.626286	0.609853	0.611498	0.604688	0.570363	0.528417	0.428089
0.600495	0.561486	0.550083	0.525502	0.525686	0.476676	0.46511	0.463868	0.672633	0.626255	0.609828	0.611455	0.604659	0.570288	0.52807	0.428088
0.586601	0.561449	0.550003	0.525442	0.525595	0.476623	0.464996	0.463822	0.650473	0.626234	0.609819	0.611399	0.604599	0.570212	0.528	0.427964
0.62447	0.561398	0.549969	0.525316	0.525541	0.476593	0.464944	0.463505	0.506048	0.626227	0.609737	0.611365	0.60459	0.570147	0.527865	0.427879
0.635508	0.561241	0.549963	0.525238	0.525525	0.476476	0.464781	0.463178	0.641406	0.626218	0.609727	0.611257	0.60457	0.569741	0.527547	0.42759
0.616355	0.561146	0.549943	0.525111	0.525513	0.476391	0.464521	0.463156	0.639609	0.626159	0.609722	0.611165	0.604489	0.569738	0.527467	0.426522
0.638244	0.56105	0.549942	0.525062	0.525093	0.476239	0.464497	0.463043	0.585135	0.626093	0.609681	0.611082	0.604425	0.569716	0.527185	0.426491
0.385614	0.560969	0.549864	0.524857	0.524995	0.476091	0.464371	0.462858	0.552333	0.625985	0.609633	0.61108	0.604322	0.56965	0.527165	0.426462
0.636101	0.560937	0.549523	0.524847	0.524513	0.476014	0.464359	0.462525	0.65926	0.625977	0.609534	0.610953	0.604293	0.569562	0.52707	0.425584
0.310061	0.560779	0.549265	0.524802	0.524403	0.475876	0.463716	0.462126	0.486257	0.625917	0.609513	0.610748	0.604246	0.569559	0.527062	0.425535
0.685472	0.560675	0.54907	0.524768	0.524057	0.475828	0.463657	0.461865	0.676483	0.625876	0.609468	0.610654	0.604142	0.569534	0.526935	0.425512
0.445503	0.560647	0.549002	0.52466	0.523976	0.475599	0.463382	0.461786	0.743496	0.62587	0.609418	0.610625	0.604079	0.569303	0.526893	0.42524
0.66607	0.560535	0.548899	0.524605	0.523958	0.475543	0.463222	0.461659	0.629375	0.625865	0.609399	0.61054	0.60406	0.569054	0.526508	0.42502
0.632541	0.560374	0.548889	0.524186	0.523821	0.475247	0.462913	0.461576	0.652955	0.625864	0.609358	0.610348	0.60399	0.569021	0.526412	0.42494
0.620031	0.560246	0.548546	0.524186	0.523691	0.475228	0.462822	0.461172	0.642604	0.62577	0.60926	0.610342	0.603989	0.56897	0.526363	0.424638
0.329979	0.560094	0.54851	0.524113	0.52364	0.475087	0.462708	0.461119	0.616433	0.625743	0.609162	0.610297	0.603869	0.568843	0.526297	0.424602
0.63921	0.559658	0.548335	0.524108	0.523384	0.474604	0.462359	0.461043	0.651011	0.625715	0.609099	0.610108	0.603842	0.568765	0.525829	0.424366
0.380187	0.559526	0.548263	0.524004	0.523167	0.474385	0.461663	0.460934	0.624008	0.625661	0.609088	0.609866	0.603627	0.568574	0.525737	0.423943
0.607325	0.559142	0.548195	0.52398	0.522867	0.474105	0.461453	0.46068	0.648024	0.625653	0.609006	0.609834	0.603558	0.56842	0.525735	0.423895
0.597097	0.558989	0.548006	0.523888	0.522764	0.473713	0.461142	0.460558	0.682931	0.625637	0.608834	0.60971	0.603519	0.568368	0.525659	0.423542
0.64617	0.55892	0.547916	0.523847	0.522129	0.473543	0.460869	0.460352	0.669393	0.625593	0.608742	0.609703	0.603516	0.568146	0.525372	0.42257
0.417833	0.55881	0.547913	0.523786	0.522127	0.473338	0.460861	0.46032	0.636114	0.625559	0.608734	0.609684	0.603496	0.568089	0.525341	0.42228
0.657526	0.5587	0.547878	0.523757	0.522087	0.473321	0.46073	0.460309	0.650866	0.625535	0.608646	0.60952	0.603487	0.568009	0.525199	0.422195
0.616854	0.558657	0.547695	0.523753	0.521947	0.473321	0.460373	0.459792	0.620789	0.625337	0.608622	0.609496	0.603458	0.567851	0.524865	0.422038
0.616833	0.558649	0.547223	0.523642	0.52194	0.473166	0.460313	0.459791	0.601382	0.625322	0.608614	0.60949	0.603366	0.567851	0.524608	0.42185
0.618144	0.558603	0.547182	0.523521	0.521661	0.473125	0.460229	0.459758	0.634796	0.6253	0.608601	0.609441	0.603334	0.567787	0.524604	0.421753
0.611218	0.558354	0.547044	0.523393	0.521542	0.473057	0.459875	0.45963	0.648837	0.625185	0.608557	0.609359	0.603284	0.567748	0.524019	0.421457
0.609717	0.558165	0.546782	0.523347	0.521534	0.472939	0.459621	0.459555	0.640149	0.625173	0.608525	0.609276	0.603264	0.567639	0.523117	0.421296
0.576713	0.557954	0.546761	0.523328	0.521463	0.472603	0.459102	0.459347	0.65434	0.625149	0.608451	0.609112	0.603251	0.56753	0.522992	0.420856
0.618842	0.557946	0.54662	0.523253	0.521416	0.472491	0.459026	0.459174	0.644195	0.625128	0.608237	0.609069	0.603219	0.567492	0.522986	0.420417
0.633479	0.557863	0.546431	0.52318	0.521283	0.472472	0.458801	0.458716	0.65967	0.625085	0.60823	0.608971	0.603134	0.567461	0.522911	0.420398
0.58509	0.55784	0.546298	0.523088	0.521163	0.472178	0.458333	0.458682	0.627967	0.625002	0.608054	0.608912	0.603047	0.567286	0.522783	0.420378
0.666394	0.557625	0.546273	0.522876	0.520987	0.472081	0.458252	0.458629	0.650322	0.625001	0.608006	0.608828	0.602817	0.567165	0.522781	0.420339
0.578138	0.557604	0.546173	0.522816	0.520835	0.471942	0.458236	0.458601	0.646419	0.624905	0.607937	0.60876	0.602776	0.56661	0.522058	0.420335
0.557365	0.557531	0.546026	0.522685	0.520795	0.471853	0.458213	0.458455	0.641665	0.624896	0.6079	0.608683	0.602632	0.566575	0.521751	0.420274
0.612179	0.557205	0.545956	0.522629	0.52058	0.471806	0.457842	0.457948	0.58371	0.624894	0.60789	0.608597	0.602555	0.566572	0.521671	0.420241
0.619012	0.557205	0.545939	0.522548	0.52047	0.471688	0.457508	0.457892	0.632214	0.624848	0.607816	0.608409	0.602505	0.566446	0.521455	0.420206
0.592202	0.557183	0.545811	0.522462	0.520074	0.471536	0.457164	0.457569	0.615665	0.624812	0.607809	0.608393	0.602477	0.566441	0.521382	0.419863
0.636683	0.557146	0.545684	0.522408	0.520061	0.471304	0.457022	0.456961	0.612472	0.624788	0.607775	0.60835	0.602467	0.566332	0.521179	0.419606
0.593207	0.557128	0.545429	0.522394	0.52004	0.47082	0.456827	0.456906	0.652972	0.624736	0.607722	0.608265	0.602226	0.566311	0.5211	0.419327
0.411176	0.556936	0.545281	0.52236	0.520038	0.470721	0.456771	0.456809	0.627432	0.624677	0.607716	0.608035	0.602082	0.566292	0.521028	0.419211
0.610764	0.556928	0.545229	0.522138	0.519891	0.47063	0.456689	0.456559	0.668948	0.624527	0.60766	0.607917	0.601919	0.566121	0.520976	0.419137
0.656099	0.556867	0.545224	0.521978	0.519801	0.470549	0.456603	0.456319	0.672008	0.624454	0.60764	0.607837	0.601909	0.566029	0.520904	0.41913
0.609817	0.556687	0.545157	0.521977	0.519408	0.470465	0.456587	0.456306	0.61096	0.624352	0.607571	0.607617	0.601886	0.56598	0.520792	0.418078
0.661838	0.556597	0.545013	0.521878	0.519309	0.4704	0.456587	0.456256	0.669918	0.624303	0.607534	0.607602	0.601886	0.565657	0.52062	0.418006
0.609124	0.556549	0.544836	0.521854	0.519229	0.470306	0.45658	0.455749	0.678448	0.624284	0.60752	0.607597	0.601867	0.56564	0.52059	0.417878
0.593857	0.556487	0.544783	0.521804	0.519142	0.470229	0.456388	0.455415	0.667158	0.624217	0.607396	0.607539	0.601862	0.56558	0.520349	0.417857
0.649883	0.556464	0.544778	0.521763	0.518719	0.470092	0.456006	0.455354	0.643114	0.624168	0.607172	0.607486	0.601749	0.565184	0.520321	0.417576
0.597814	0.556453	0.544654	0.521725	0.518108	0.470019	0.455938	0.455242	0.660419	0.624101	0.607158	0.607473	0.601725	0.565077	0.520134	0.417248
0.591247	0.556448	0.544604	0.52151	0.518095	0.469918	0.455799	0.455018	0.649723	0.624096	0.607008	0.607345	0.601626	0.565057	0.52008	0.416906
0.645711	0.556446	0.544598	0.521336	0.518074	0.469852	0.455797	0.454888	0.626355	0.624018	0.606855	0.607325	0.601601	0.565008	0.520013	0.416281
0.615779	0.55636	0.544535	0.521244	0.51804	0.469838	0.455746	0.454864	0.594251	0.62397	0.60668	0.607258	0.601513	0.564966	0.519815	0.416143
0.566349	0.556206	0.54446	0.520974	0.517938	0.469243	0.455689	0.454735	0.577115	0.623919	0.60664	0.607244	0.601509	0.564732	0.51976	0.416122
0.358061	0.55619	0.544449	0.520897	0.517754	0.469239	0.455657	0.454664	0.635498	0.623902	0.606604	0.607244	0.601485	0.564687	0.519544	0.416032
0.599067	0.555761	0.544368	0.520843	0.517602	0.469014	0.455627	0.454595	0.637909	0.623897	0.606402	0.607224	0.601483	0.564608	0.519407	0.415849
0.616675	0.555394	0.544363	0.520762	0.517376	0.46897	0.455623	0.454534	0.648829	0.623812	0.606312	0.607153	0.601309	0.564595	0.519367	0.41485
0.648754	0.555328	0.544167	0.520754	0.517317	0.468684	0.455352	0.454338	0.651041	0.623743	0.606268	0.607139	0.601246	0.564504	0.519352	0.414672
0.667725	0.5551	0.544014	0.520745	0.517038	0.468634	0.455244	0.454231	0.611505	0.623734	0.606204	0.607051	0.601221	0.564394	0.519175	0.414556
0.586646	0.555051	0.543941	0.520721	0.516897	0.468497	0.455242	0.454016	0.607304	0.62371	0.606198	0.607027	0.601151	0.564254	0.519064	0.414114
0.64934	0.554998	0.543894	0.520711	0.516895	0.468446	0.455088	0.453911	0.599536	0.623674	0.60618	0.606976	0.601127	0.564093	0.519016	0.413893
0.566896	0.554949	0.543835	0.520665	0.516789	0.468395	0.455078	0.453813	0.560793	0.623658	0.606163	0.606896	0.601114	0.563757	0.518965	0.413596
0.625101	0.554723	0.54377	0.520652	0.516768	0.468244	0.455064	0.453663	0.60907	0.623639	0.606113	0.606881	0.600992	0.563575	0.518923	0.411943
0.646747	0.554447	0.543738	0.520541	0.516579	0.467309	0.45505	0.453628	0.646963	0.623619	0.606088	0.606809	0.600978	0.563523	0.51887	0.411929
0.614317	0.554414	0.543539	0.520465	0.516049	0.467075	0.454779	0.453458	0.523877	0.623606	0.60604	0.606794	0.600913	0.563408	0.518678	0.411921
0.605955	0.554222	0.543249	0.520364	0.516041	0.466804	0.454719	0.453206	0.589474	0.623597	0.606031	0.60672	0.600805	0.563368	0.518227	0.411704
0.634168	0.554025	0.542983	0.52029	0.516027	0.46679	0.454472	0.453091	0.63678	0.623569	0.605982	0.606719	0.600796	0.563357	0.518192	0.411535
0.53526	0.554	0.542912	0.520122	0.51601	0.466674	0.454016	0.453053	0.632791	0.623552	0.605788	0.606614	0.600731	0.563339	0.518153	0.411392
0.634327	0.553976	0.542686	0.520076	0.515815	0.466619	0.454009	0.452765	0.689265	0.623516	0.605774	0.606477	0.600698	0.563317	0.518076	0.411001
0.657107	0.553771	0.54263	0.519837	0.515781	0.466601	0.453867	0.452541	0.627055	0.623498	0.605769	0.606474	0.600678	0.563259	0.517978	0.410826
0.630129	0.553722	0.542627	0.519722	0.515628	0.466599	0.453405	0.45252	0.640848	0.623487	0.60571	0.606407	0.600643	0.563128	0.517782	0.410709
0.632828	0.553578	0.542478	0.51963	0.515588	0.466456	0.453205	0.452404	0.634748	0.623398	0.605652	0.60633	0.600596	0.563073	0.517777	0.410655
0.611622	0.553548	0.542403	0.519588	0.515504	0.466432	0.45305	0.452396	0.672111	0.623388	0.605651	0.606318	0.600567	0.562734	0.517548	0.410537
0.630507	0.553515	0.542336	0.519517	0.515295	0.466123	0.452836	0.452251	0.629376	0.623374	0.605572	0.606256	0.600378	0.562692	0.51736	0.410394
0.461794	0.553326	0.542289	0.519516	0.514934	0.465974	0.452448	0.45208	0.62749	0.623338	0.605382	0.606172	0.600283	0.562646	0.517315	0.40913
0.647116	0.553276	0.542184	0.519446	0.514738	0.465756	0.452327	0.452011	0.616618	0.623324	0.605362	0.606059	0.600152	0.562605	0.517309	0.40894
0.654887	0.55312	0.542145	0.519417	0.514707	0.465753	0.452016	0.451842	0.633459	0.623306	0.605345	0.605816	0.600125	0.562538	0.517231	0.408162
0.611375	0.553078	0.542064	0.519243	0.51422	0.465694	0.452	0.451766	0.641502	0.623257	0.605273	0.605814	0.600115	0.562404	0.517057	0.407518
0.653825	0.552974	0.542051	0.519108	0.514156	0.465671	0.451968	0.4517	0.72796	0.623235	0.605233	0.605792	0.599984	0.562181	0.516939	0.407035
0.617369	0.552722	0.541663	0.519042	0.513916	0.46559	0.451756	0.451359	0.651706	0.62316	0.605201	0.605764	0.59992	0.562133	0.516755	0.406533
0.636516	0.552714	0.54155	0.519038	0.513854	0.465486	0.45169	0.451326	0.662207	0.623148	0.605168	0.60565	0.599873	0.561893	0.516621	0.406506
0.569035	0.552687	0.541434	0.518765	0.513479	0.465395	0.451222	0.45131	0.663461	0.62311	0.605115	0.605634	0.59981	0.56172	0.516413	0.406405
0.619959	0.552641	0.541374	0.518605	0.513359	0.465119	0.451196	0.451024	0.656111	0.623032	0.605106	0.605627	0.599676	0.561696	0.51632	0.406048
0.599506	0.552467	0.541372	0.518537	0.512568	0.465074	0.451146	0.45085	0.679793	0.62303	0.60491	0.6056	0.599582	0.561551	0.516315	0.405965
0.59636	0.552445	0.541329	0.518418	0.512539	0.465058	0.450621	0.450651	0.660073	0.622984	0.604738	0.605593	0.59955	0.561416	0.516306	0.405947
0.564864	0.552408	0.541314	0.518196	0.512475	0.464819	0.450589	0.45037	0.612913	0.622961	0.604733	0.605477	0.599518	0.561349	0.516053	0.405436
0.631136	0.552372	0.541307	0.518045	0.512466	0.46454	0.450339	0.450335	0.667981	0.622891	0.604715	0.605419	0.599511	0.56125	0.516023	0.405365
0.632573	0.552371	0.541189	0.517918	0.512404	0.464519	0.450301	0.450307	0.703853	0.622877	0.604702	0.605412	0.599495	0.561189	0.515921	0.405219
0.59096	0.552258	0.541091	0.517918	0.512355	0.464433	0.45015	0.450285	0.618807	0.622871	0.604683	0.605402	0.599373	0.561141	0.515872	0.405167
0.631314	0.552218	0.541053	0.517906	0.512203	0.464379	0.450008	0.450228	0.642219	0.622848	0.604667	0.6054	0.599349	0.561098	0.515444	0.405041
0.621006	0.552051	0.540943	0.517887	0.51219	0.464302	0.449922	0.450211	0.665332	0.62284	0.604548	0.605398	0.599048	0.561001	0.515239	0.404512
0.638809	0.552025	0.540936	0.51754	0.512159	0.464271	0.449897	0.450129	0.638094	0.622815	0.604516	0.605223	0.599038	0.56088	0.514962	0.404448
0.680568	0.551836	0.540916	0.517338	0.511714	0.464227	0.449892	0.450025	0.65419	0.622759	0.604421	0.605207	0.598861	0.560866	0.51475	0.40437
0.625453	0.551674	0.540178	0.51724	0.511173	0.464079	0.449533	0.449977	0.652663	0.622755	0.604337	0.605112	0.598825	0.560804	0.514681	0.404312
0.645776	0.551672	0.540094	0.517167	0.511142	0.463775	0.449513	0.449977	0.636686	0.622677	0.604149	0.605108	0.598684	0.560679	0.514679	0.404128
0.635055	0.55151	0.540022	0.517034	0.511082	0.463763	0.449043	0.449884	0.646128	0.62257	0.604148	0.605091	0.598583	0.560113	0.514648	0.403978
0.629437	0.551473	0.539965	0.51686	0.51088	0.463734	0.448945	0.449841	0.655573	0.622453	0.604096	0.605062	0.598555	0.559991	0.514548	0.403961
0.641732	0.551448	0.539935	0.51651	0.510878	0.463696	0.448598	0.449722	0.480375	0.622427	0.604093	0.605031	0.598535	0.559863	0.514533	0.403688
0.639503	0.55141	0.539796	0.51635	0.510676	0.463457	0.448557	0.449715	0.558623	0.622326	0.604023	0.605007	0.598156	0.559792	0.514435	0.40368
0.64048	0.551403	0.539785	0.516308	0.510638	0.463103	0.448526	0.449428	0.667237	0.622287	0.603992	0.604967	0.598089	0.559494	0.514396	0.403653
0.549212	0.551048	0.539609	0.516193	0.510498	0.463043	0.448481	0.449223	0.627707	0.622199	0.603931	0.604832	0.598075	0.559481	0.514152	0.403653
0.624936	0.551027	0.53947	0.516095	0.510237	0.462948	0.448261	0.449028	0.629175	0.622186	0.603697	0.604826	0.597982	0.559436	0.514085	0.403541
0.663407	0.550928	0.539396	0.515968	0.510012	0.462695	0.448002	0.448732	0.636068	0.622164	0.603666	0.604784	0.59798	0.559216	0.514022	0.403297
0.65856	0.550854	0.539381	0.515816	0.509969	0.462651	0.447964	0.448555	0.662766	0.622144	0.603601	0.604754	0.597922	0.559212	0.513997	0.402972
0.678841	0.550807	0.53937	0.515748	0.50996	0.462444	0.44795	0.448349	0.599334	0.622103	0.60347	0.604729	0.59783	0.559178	0.513834	0.402903
0.655468	0.550766	0.539198	0.515748	0.50985	0.462125	0.447822	0.448329	0.679051	0.622059	0.603373	0.604697	0.597727	0.559089	0.51373	0.402763
0.64854	0.550387	0.539103	0.515744	0.509583	0.461958	0.447625	0.448103	0.395334	0.621925	0.603352	0.604664	0.597558	0.559028	0.51349	0.402658
0.645448	0.549908	0.539094	0.51571	0.509533	0.461938	0.447555	0.448087	0.628291	0.62192	0.603334	0.604644	0.597548	0.558986	0.513332	0.402547
0.599998	0.549868	0.538881	0.515486	0.509517	0.46185	0.44748	0.447925	0.70359	0.621908	0.603202	0.604559	0.597544	0.558969	0.513238	0.402453
0.683933	0.549857	0.53884	0.515447	0.509474	0.46158	0.447399	0.447862	0.652405	0.621855	0.603163	0.604524	0.597452	0.558689	0.512796	0.402406
0.630517	0.549788	0.538765	0.515378	0.509409	0.461546	0.447372	0.447442	0.653947	0.621826	0.603068	0.604464	0.597424	0.558683	0.512686	0.402357
0.668021	0.549752	0.538692	0.51534	0.509128	0.461479	0.447187	0.446684	0.606617	0.621756	0.603024	0.604423	0.597391	0.558605	0.512297	0.402303
0.681641	0.549606	0.53861	0.515297	0.509083	0.461212	0.447169	0.446645	0.659106	0.621686	0.60301	0.604317	0.597381	0.558602	0.512102	0.4021
0.655079	0.549551	0.538394	0.515279	0.508917	0.461173	0.44692	0.446532	0.647777	0.621642	0.603004	0.604297	0.597331	0.558585	0.51205	0.401869
0.559457	0.54945	0.538245	0.515062	0.508752	0.461134	0.446882	0.446442	0.635421	0.621559	0.602905	0.604281	0.597325	0.55832	0.511878	0.401765
0.590884	0.549419	0.538169	0.514981	0.508735	0.461039	0.446836	0.446418	0.691694	0.621548	0.602749	0.604271	0.597202	0.558048	0.511766	0.401378
0.626266	0.549365	0.538162	0.514892	0.508413	0.460959	0.446594	0.446403	0.606249	0.621542	0.60272	0.604172	0.59718	0.557979	0.511692	0.400817
0.64246	0.549283	0.538043	0.514879	0.508401	0.460917	0.446129	0.446375	0.449774	0.621524	0.602701	0.604151	0.59715	0.557865	0.511648	0.400517
0.605162	0.549212	0.538041	0.514875	0.50824	0.460768	0.446126	0.446103	0.628497	0.621468	0.602575	0.604028	0.597121	0.557798	0.511608	0.400214
0.606811	0.549074	0.537999	0.514727	0.507456	0.460731	0.446052	0.446096	0.631874	0.621336	0.60256	0.604002	0.597082	0.557773	0.511398	0.400073
0.620895	0.549002	0.537682	0.514453	0.507384	0.460718	0.446046	0.445791	0.65472	0.621233	0.602557	0.60398	0.596978	0.557632	0.511377	0.400072
0.680096	0.548964	0.537653	0.514448	0.50734	0.460705	0.445991	0.445668	0.685847	0.62108	0.602511	0.603976	0.596851	0.557587	0.510996	0.399845
0.622237	0.548738	0.537531	0.514005	0.507307	0.460614	0.445931	0.44555	0.66099	0.621068	0.602427	0.603899	0.596804	0.557553	0.510637	0.399471
0.666994	0.548685	0.537525	0.513998	0.507001	0.460565	0.445802	0.445537	0.650681	0.621024	0.602345	0.603775	0.596804	0.557553	0.510617	0.398845
0.620257	0.548647	0.537052	0.513776	0.506846	0.460461	0.445397	0.445534	0.630246	0.621015	0.602331	0.603674	0.596747	0.557463	0.510348	0.398773
0.666033	0.54861	0.537015	0.513769	0.506625	0.460352	0.445381	0.445522	0.6625	0.621005	0.602325	0.603659	0.596716	0.557434	0.510067	0.398608
0.561787	0.54842	0.536952	0.51375	0.506622	0.460327	0.445307	0.445476	0.648193	0.621002	0.602263	0.603461	0.596712	0.557424	0.50996	0.398432
0.676031	0.548173	0.536949	0.513661	0.506452	0.459982	0.445174	0.4452	0.674478	0.620991	0.602261	0.603435	0.596698	0.557379	0.509755	0.39822
0.631464	0.548088	0.536887	0.51362	0.506418	0.459904	0.444999	0.445152	0.68599	0.62099	0.60219	0.60341	0.596665	0.557022	0.509619	0.397779
0.642144	0.548062	0.536827	0.513471	0.506125	0.459848	0.444804	0.445137	0.653869	0.620979	0.602106	0.603357	0.596608	0.556887	0.509573	0.397692
0.724481	0.54787	0.536788	0.513434	0.506098	0.459833	0.444729	0.445125	0.617139	0.620977	0.602054	0.603343	0.596595	0.556745	0.509508	0.397448
0.615827	0.54781	0.536776	0.513356	0.506025	0.459642	0.444531	0.445077	0.717091	0.620925	0.601872	0.603342	0.596544	0.556678	0.509467	0.397312
0.626564	0.547633	0.536579	0.513348	0.506018	0.459505	0.444473	0.444982	0.648285	0.620799	0.601836	0.60323	0.596504	0.556611	0.509436	0.39718
0.639883	0.547565	0.536535	0.513224	0.505902	0.459422	0.444407	0.444727	0.670367	0.620793	0.601798	0.603213	0.596467	0.556551	0.509347	0.397075
0.704968	0.547501	0.536531	0.513219	0.505855	0.459396	0.444331	0.444702	0.688688	0.620779	0.601737	0.603143	0.596445	0.55654	0.509328	0.396845
0.565781	0.547498	0.536484	0.51316	0.505636	0.459291	0.444137	0.444596	0.64047	0.620763	0.601665	0.603119	0.596443	0.556518	0.509301	0.396789
0.52026	0.547444	0.53638	0.513138	0.505362	0.459132	0.443937	0.444578	0.658803	0.620762	0.601664	0.603029	0.596397	0.556467	0.509197	0.39664
0.470157	0.5473	0.536324	0.513059	0.505295	0.458921	0.443757	0.444217	0.651615	0.62076	0.601644	0.603025	0.596359	0.556365	0.508943	0.396405
0.634262	0.547209	0.536109	0.513028	0.505127	0.458271	0.443728	0.443939	0.666245	0.62071	0.601622	0.603001	0.596285	0.5562	0.50875	0.396303
0.62431	0.547074	0.536062	0.512911	0.505112	0.458263	0.443489	0.443749	0.711235	0.620689	0.601556	0.602977	0.596058	0.556174	0.508535	0.396092
0.655396	0.54683	0.535867	0.512904	0.505092	0.458107	0.443424	0.443724	0.671174	0.620673	0.601529	0.60294	0.596057	0.556041	0.508077	0.395609
0.60147	0.546818	0.535794	0.512876	0.505037	0.458094	0.443036	0.44369	0.669169	0.620647	0.60149	0.602814	0.595952	0.555866	0.507986	0.395339
0.663199	0.546773	0.535691	0.512856	0.504885	0.457911	0.443032	0.443576	0.501401	0.620637	0.601478	0.602729	0.595894	0.55566	0.507937	0.395307
0.555053	0.546733	0.535602	0.512748	0.504871	0.45789	0.44291	0.443571	0.459931	0.620522	0.601467	0.602659	0.595872	0.555635	0.5077	0.39518
0.644855	0.546504	0.535463	0.512714	0.504677	0.457623	0.44271	0.443534	0.648182	0.620462	0.601439	0.602606	0.595806	0.555518	0.50748	0.394963
0.503085	0.54645	0.535434	0.512426	0.504632	0.457261	0.442614	0.443132	0.428345	0.620453	0.601398	0.602587	0.595786	0.555419	0.507256	0.394829
0.64118	0.546306	0.535183	0.512247	0.504366	0.457217	0.442435	0.443112	0.650032	0.620431	0.601315	0.60256	0.595781	0.555136	0.507019	0.39473
0.629441	0.546238	0.535068	0.51221	0.503987	0.45707	0.442367	0.442966	0.363725	0.620256	0.601265	0.602556	0.595513	0.554786	0.507005	0.394681
0.652243	0.546195	0.534963	0.512088	0.503924	0.456786	0.442178	0.442488	0.655121	0.620254	0.601169	0.602524	0.595457	0.554778	0.506925	0.394603
0.563193	0.546043	0.534908	0.512088	0.503817	0.456703	0.442112	0.442309	0.534193	0.620191	0.601107	0.602523	0.595437	0.554735	0.506918	0.39421
0.452075	0.545967	0.534886	0.512042	0.503533	0.456395	0.441917	0.442293	0.668428	0.620144	0.601069	0.602453	0.595431	0.554082	0.506721	0.394045
0.636047	0.545747	0.534682	0.511873	0.50346	0.456345	0.441832	0.442183	0.673317	0.620073	0.600853	0.602433	0.595171	0.553947	0.50641	0.393906
0.672208	0.545703	0.534605	0.511816	0.503029	0.456188	0.441318	0.442172	0.578121	0.620043	0.600694	0.602368	0.595148	0.553891	0.506312	0.393774
0.522041	0.54562	0.534588	0.511805	0.503015	0.456034	0.441314	0.442074	0.649377	0.620042	0.60069	0.602368	0.595139	0.553691	0.506192	0.393718
0.6527	0.545562	0.534534	0.511802	0.502841	0.456013	0.441093	0.442014	0.479155	0.620013	0.600607	0.602363	0.595135	0.553645	0.50618	0.39339
0.683822	0.545454	0.534534	0.511775	0.502549	0.455472	0.44106	0.442006	0.647808	0.620007	0.600556	0.602203	0.595113	0.553396	0.506044	0.393033
0.687712	0.545402	0.534518	0.511704	0.502513	0.455126	0.441037	0.441857	0.642639	0.619943	0.600546	0.602068	0.594988	0.553248	0.506006	0.39275
0.674821	0.545352	0.534372	0.511483	0.50214	0.455067	0.440954	0.441749	0.619669	0.619926	0.600461	0.60204	0.594954	0.55317	0.505935	0.392669
0.435475	0.545289	0.534353	0.511458	0.502137	0.454958	0.440894	0.441611	0.691665	0.61989	0.600252	0.601976	0.59489	0.55313	0.505873	0.392563
0.632164	0.545274	0.534335	0.511408	0.502114	0.454877	0.440887	0.441324	0.534827	0.619773	0.600215	0.601955	0.594876	0.553012	0.505856	0.392476
0.64823	0.545261	0.534267	0.511393	0.502079	0.454836	0.440818	0.441215	0.628798	0.619689	0.60021	0.601912	0.594751	0.552882	0.505701	0.392329
0.658098	0.545205	0.534255	0.511356	0.501978	0.454797	0.440793	0.441152	0.503027	0.619687	0.600158	0.601839	0.594748	0.552738	0.505674	0.392052
0.627553	0.545115	0.534232	0.51132	0.501946	0.454782	0.440766	0.441072	0.676002	0.61965	0.600154	0.601714	0.594692	0.552659	0.505064	0.390808
0.596026	0.544983	0.534163	0.511082	0.501837	0.45461	0.440737	0.441022	0.555952	0.619602	0.600085	0.601692	0.594562	0.552641	0.504571	0.390395
0.672343	0.544947	0.534138	0.511066	0.501647	0.454558	0.440457	0.440811	0.609681	0.619595	0.600037	0.601645	0.59456	0.552591	0.504531	0.390155
0.560664	0.544855	0.534114	0.511058	0.501347	0.454525	0.440405	0.4408	0.655902	0.619507	0.599952	0.601645	0.594553	0.552456	0.50448	0.390108
0.695694	0.544837	0.534037	0.510993	0.501293	0.454512	0.440292	0.4408	0.645332	0.61947	0.599806	0.601519	0.594349	0.552411	0.504395	0.390059
0.65104	0.544719	0.534	0.510861	0.501265	0.454352	0.440274	0.440743	0.617619	0.619446	0.599753	0.601514	0.594292	0.55238	0.504347	0.389656
0.58399	0.544544	0.533989	0.51078	0.501058	0.454271	0.440233	0.440572	0.638177	0.619357	0.599697	0.601416	0.59424	0.552279	0.504256	0.389596
0.65054	0.544357	0.533986	0.510756	0.500999	0.453986	0.440125	0.440413	0.647015	0.619294	0.599531	0.601158	0.59419	0.552272	0.504012	0.389506
0.714294	0.54417	0.533981	0.510682	0.500952	0.453906	0.440087	0.440088	0.663442	0.619228	0.599523	0.601135	0.594186	0.552194	0.503838	0.389396
0.619899	0.544092	0.5337	0.510622	0.500941	0.453895	0.440078	0.440037	0.64068	0.619191	0.599456	0.601027	0.594042	0.552014	0.503743	0.389024
0.716591	0.543918	0.533671	0.510455	0.50085	0.453894	0.439975	0.440031	0.598404	0.619098	0.599437	0.601027	0.594006	0.551954	0.503571	0.388351
0.51425	0.543903	0.533594	0.510288	0.500618	0.45386	0.439892	0.439934	0.644605	0.619085	0.599396	0.60102	0.593966	0.551869	0.503501	0.388282
0.65804	0.543838	0.533576	0.510278	0.500263	0.45385	0.4396	0.439916	0.697569	0.619084	0.599374	0.600952	0.593729	0.551863	0.50344	0.388252
0.630223	0.543648	0.53354	0.510257	0.50026	0.453647	0.439451	0.43989	0.670717	0.619061	0.599346	0.600817	0.593677	0.551809	0.503397	0.387995
0.677353	0.543485	0.533393	0.51003	0.500132	0.453572	0.439156	0.439744	0.669103	0.619052	0.599332	0.600695	0.593576	0.551605	0.50323	0.387744
0.672684	0.543362	0.533323	0.510012	0.500108	0.453496	0.439144	0.439198	0.682563	0.618899	0.599324	0.600657	0.593476	0.551511	0.503087	0.387547
0.601697	0.543339	0.533268	0.509922	0.500103	0.453045	0.438917	0.438952	0.650372	0.618874	0.599092	0.600563	0.593379	0.55147	0.503036	0.386899
0.668866	0.543283	0.533008	0.509811	0.500042	0.452964	0.438899	0.438842	0.670019	0.618825	0.599012	0.600441	0.593374	0.551178	0.502882	0.386416
0.67063	0.542656	0.532749	0.509808	0.499979	0.452473	0.438725	0.438837	0.679953	0.618743	0.599007	0.600426	0.593366	0.551067	0.502822	0.38628
0.716422	0.542481	0.532705	0.509491	0.49997	0.452444	0.438709	0.438748	0.635214	0.61862	0.598807	0.600388	0.593364	0.550973	0.502779	0.385975
0.681875	0.542332	0.53263	0.50935	0.499741	0.45243	0.438405	0.438563	0.647925	0.618597	0.598771	0.600322	0.593242	0.550859	0.502493	0.385753
0.678778	0.542332	0.532542	0.509344	0.499591	0.452324	0.43829	0.43813	0.628236	0.618588	0.598747	0.600268	0.593147	0.550709	0.502488	0.385591
0.623162	0.542166	0.532079	0.509281	0.499449	0.452289	0.438189	0.437851	0.672025	0.618568	0.59871	0.600252	0.593084	0.55053	0.502444	0.385483
0.686159	0.542144	0.532036	0.509181	0.499164	0.452248	0.438181	0.437408	0.60007	0.618558	0.59868	0.600236	0.592999	0.550286	0.502306	0.385404
0.653565	0.542114	0.53196	0.509118	0.499022	0.451985	0.438151	0.437352	0.634489	0.618469	0.598587	0.600206	0.592883	0.550243	0.502224	0.385116
0.609307	0.54211	0.531907	0.50909	0.499016	0.451983	0.438088	0.436943	0.622528	0.618446	0.598567	0.600196	0.592859	0.550209	0.502036	0.384948
0.609492	0.542059	0.531811	0.50901	0.498937	0.451813	0.437979	0.436934	0.65698	0.618404	0.598361	0.600173	0.59284	0.550184	0.502021	0.384325
0.675824	0.541862	0.53173	0.508995	0.498741	0.451771	0.437933	0.436905	0.673495	0.6184	0.5983	0.600147	0.592836	0.549996	0.501791	0.384018
0.660124	0.541663	0.531653	0.508962	0.498738	0.451481	0.437476	0.436634	0.623569	0.61834	0.598277	0.600135	0.592833	0.549979	0.50156	0.383605
0.536469	0.54165	0.531541	0.508919	0.498733	0.451438	0.437434	0.436555	0.667317	0.618296	0.598242	0.600036	0.592671	0.549857	0.501465	0.383546
0.462421	0.541598	0.531487	0.508889	0.498698	0.451235	0.437182	0.436467	0.680164	0.618183	0.598067	0.599966	0.592596	0.549771	0.501103	0.383334
0.621936	0.541416	0.531392	0.508844	0.498684	0.45112	0.437015	0.436006	0.651958	0.618162	0.598013	0.599961	0.592515	0.549744	0.501005	0.383065
0.688862	0.541337	0.531356	0.508828	0.498526	0.450976	0.436869	0.435795	0.642924	0.618159	0.597999	0.59972	0.592498	0.54971	0.501005	0.382215
0.64493	0.541239	0.531234	0.508771	0.498337	0.450895	0.436427	0.435534	0.659701	0.618159	0.597948	0.599701	0.592494	0.549662	0.500858	0.38215
0.650998	0.541199	0.531114	0.508705	0.498144	0.450692	0.436165	0.435449	0.640324	0.618051	0.597842	0.599566	0.592225	0.549656	0.500772	0.38207
0.672081	0.541105	0.531095	0.508478	0.497837	0.450658	0.436111	0.435362	0.631973	0.618016	0.597812	0.599533	0.59208	0.549632	0.500741	0.382038
0.531194	0.541082	0.531033	0.508382	0.497799	0.450649	0.435838	0.435021	0.653708	0.617997	0.597684	0.599479	0.591898	0.549475	0.500725	0.382021
0.658492	0.541033	0.531013	0.508278	0.497738	0.450417	0.435828	0.434935	0.644034	0.617941	0.597654	0.599331	0.591838	0.549462	0.500647	0.381783
0.646037	0.540957	0.530851	0.50827	0.49765	0.450284	0.435805	0.434504	0.632114	0.617885	0.597542	0.599304	0.591836	0.549427	0.50037	0.380946
0.645829	0.540612	0.530825	0.508258	0.497564	0.450245	0.435765	0.434478	0.63809	0.617848	0.597542	0.599238	0.591666	0.548999	0.500302	0.38087
0.567804	0.540524	0.530759	0.508237	0.497489	0.450023	0.435694	0.434449	0.628122	0.617829	0.597525	0.599138	0.591608	0.548962	0.500192	0.380676
0.539345	0.540487	0.530512	0.508212	0.497229	0.449828	0.435621	0.434426	0.665975	0.617597	0.597503	0.599101	0.591403	0.548961	0.500135	0.379546
0.630359	0.540436	0.530462	0.508188	0.497196	0.449818	0.435617	0.434265	0.664337	0.617523	0.597487	0.599099	0.591375	0.548855	0.499619	0.379493
0.628651	0.540434	0.530452	0.508108	0.497012	0.449775	0.435579	0.433757	0.630951	0.617513	0.5974	0.599004	0.591312	0.548831	0.498835	0.379444
0.603906	0.540333	0.530383	0.508022	0.496988	0.449519	0.435569	0.433408	0.642968	0.617489	0.597366	0.598944	0.591171	0.548772	0.498786	0.379297
0.654292	0.54021	0.53034	0.507985	0.496934	0.449341	0.435552	0.433348	0.613919	0.617257	0.59735	0.598924	0.591163	0.548737	0.49863	0.379003
0.658678	0.540207	0.530219	0.507792	0.496692	0.449262	0.435529	0.433171	0.658306	0.617244	0.597342	0.598817	0.591051	0.548628	0.498616	0.378907
0.649852	0.540109	0.530166	0.507738	0.496666	0.449187	0.435512	0.432882	0.632203	0.617211	0.597216	0.598637	0.591037	0.548557	0.498611	0.378714
0.658436	0.539857	0.530086	0.507677	0.49663	0.449146	0.43529	0.432555	0.644982	0.6172	0.597078	0.59861	0.590957	0.548291	0.498421	0.378559
0.684905	0.539835	0.529957	0.507505	0.496588	0.449115	0.43494	0.43254	0.623421	0.617155	0.59688	0.598602	0.590931	0.548284	0.498404	0.378513
0.629926	0.539793	0.529743	0.507366	0.496357	0.449043	0.434893	0.432503	0.616275	0.617132	0.596857	0.598534	0.590914	0.548105	0.498213	0.377934
0.62967	0.539774	0.529726	0.507324	0.496329	0.449011	0.434887	0.432498	0.647101	0.617122	0.596798	0.598489	0.590911	0.547966	0.49817	0.377728
0.660689	0.539717	0.529618	0.507307	0.496329	0.448907	0.434695	0.43237	0.667987	0.617079	0.596659	0.59848	0.590879	0.547918	0.498096	0.377091
0.610117	0.539502	0.529572	0.507269	0.496283	0.448859	0.434677	0.432094	0.648131	0.617078	0.596646	0.598466	0.590787	0.547873	0.498011	0.377026
0.637342	0.539348	0.529558	0.507234	0.496203	0.448678	0.434658	0.43197	0.675148	0.617001	0.59664	0.598246	0.590689	0.547696	0.497613	0.376964
0.633913	0.539336	0.5295	0.507161	0.496119	0.448617	0.434596	0.431903	0.643361	0.61697	0.59664	0.598163	0.590653	0.547508	0.49757	0.376875
0.556634	0.539302	0.529489	0.506939	0.49607	0.448465	0.43434	0.431863	0.60504	0.61694	0.596628	0.598152	0.590653	0.547444	0.497414	0.376786
0.623743	0.539282	0.529406	0.506918	0.49596	0.448455	0.434277	0.431862	0.610485	0.61692	0.596601	0.598045	0.590574	0.547311	0.497291	0.376748
0.62816	0.538956	0.529379	0.506693	0.495863	0.44844	0.43416	0.431634	0.611618	0.616894	0.59655	0.59801	0.590499	0.547028	0.497271	0.376433
0.638508	0.53883	0.529365	0.506665	0.495804	0.448345	0.434144	0.431605	0.661228	0.616888	0.596534	0.598005	0.590478	0.54693	0.497204	0.37617
0.635712	0.538809	0.529084	0.506568	0.495804	0.448002	0.434065	0.431594	0.600863	0.616874	0.596531	0.597997	0.590458	0.546862	0.497132	0.376157
0.659998	0.538782	0.529032	0.506411	0.495667	0.447918	0.43395	0.431559	0.635411	0.61687	0.596424	0.597903	0.590452	0.546764	0.497082	0.375185
0.553752	0.538602	0.528956	0.506393	0.494887	0.447819	0.433851	0.431427	0.423315	0.616857	0.596422	0.597887	0.590392	0.546749	0.496982	0.374233
0.647179	0.538568	0.528895	0.506289	0.494696	0.447465	0.43382	0.43133	0.394696	0.616838	0.596363	0.597674	0.590339	0.546712	0.496654	0.374191
0.631943	0.538472	0.528864	0.506248	0.494293	0.447264	0.433808	0.43121	0.623392	0.616755	0.596266	0.597527	0.590298	0.546639	0.496226	0.374108
0.652352	0.538463	0.528859	0.506144	0.494245	0.447222	0.433628	0.430811	0.613375	0.616708	0.596226	0.597484	0.590233	0.546485	0.495981	0.373787
0.641191	0.538451	0.528698	0.506137	0.494228	0.447196	0.433527	0.430781	0.615339	0.616691	0.596214	0.597474	0.590162	0.54641	0.495761	0.37368
0.650475	0.538428	0.528622	0.50611	0.494165	0.447149	0.433454	0.430658	0.64844	0.616669	0.596088	0.597436	0.590071	0.546383	0.495632	0.373411
0.648151	0.538426	0.528567	0.506015	0.494091	0.44701	0.433425	0.430576	0.659085	0.616645	0.596053	0.597386	0.589999	0.546352	0.495611	0.373238
0.649789	0.538309	0.528561	0.505927	0.494086	0.447005	0.433405	0.430355	0.642471	0.616608	0.596003	0.597382	0.58999	0.546183	0.495508	0.372066
0.632708	0.538306	0.52855	0.505922	0.494023	0.446834	0.433144	0.430304	0.649514	0.616546	0.595954	0.597381	0.589926	0.546136	0.495329	0.371877
0.64597	0.538282	0.528529	0.505896	0.493912	0.446527	0.432876	0.430274	0.625752	0.616465	0.595932	0.597094	0.589758	0.545858	0.494524	0.37132
0.681542	0.538192	0.52851	0.505454	0.493836	0.446491	0.432748	0.430229	0.646783	0.616434	0.595786	0.597033	0.58969	0.545809	0.494442	0.371043
0.634006	0.538177	0.528482	0.505428	0.493797	0.446483	0.432742	0.430025	0.649147	0.616367	0.595684	0.596992	0.589659	0.545617	0.494239	0.37022
0.591303	0.538103	0.528476	0.505155	0.493584	0.44647	0.432716	0.430019	0.647423	0.616215	0.595655	0.596952	0.589629	0.54561	0.493863	0.370153
0.651315	0.537916	0.528426	0.505132	0.493458	0.446331	0.432684	0.429707	0.730459	0.616207	0.595636	0.596928	0.58962	0.545557	0.493354	0.369736
0.616444	0.53787	0.528143	0.505041	0.493229	0.446321	0.432511	0.429499	0.718329	0.616197	0.595633	0.596854	0.589601	0.545303	0.493307	0.369627
0.651218	0.537824	0.528067	0.504872	0.493186	0.446241	0.432247	0.429426	0.601647	0.616115	0.59563	0.596762	0.589335	0.545299	0.493284	0.369497
0.651571	0.537766	0.528043	0.504613	0.493049	0.446202	0.432181	0.429316	0.499025	0.616104	0.595594	0.596655	0.589303	0.54526	0.493052	0.368713
0.660907	0.53776	0.527886	0.504546	0.492972	0.445918	0.43209	0.428912	0.637676	0.616085	0.595542	0.59657	0.589216	0.545224	0.492905	0.36867
0.631717	0.537646	0.527813	0.504461	0.492868	0.445875	0.43203	0.428873	0.621485	0.616018	0.595505	0.596433	0.589201	0.545105	0.492609	0.36833
0.648999	0.537386	0.527599	0.504365	0.492676	0.445516	0.43189	0.428496	0.611413	0.615948	0.595386	0.596372	0.589148	0.544942	0.492598	0.36826
0.637934	0.537333	0.527585	0.504308	0.492464	0.445397	0.431722	0.42821	0.626239	0.615927	0.595345	0.596308	0.589053	0.544707	0.492588	0.367676
0.591961	0.537315	0.527465	0.504295	0.492372	0.445188	0.431545	0.427876	0.647729	0.6158	0.595307	0.596245	0.589039	0.544665	0.492392	0.367539
0.669997	0.537271	0.527418	0.504283	0.492371	0.444917	0.431298	0.427505	0.647838	0.61579	0.595292	0.596243	0.589023	0.544615	0.491878	0.367377
0.647273	0.537202	0.52734	0.504271	0.492237	0.444898	0.43115	0.427437	0.645596	0.615748	0.595248	0.596169	0.588996	0.544609	0.49159	0.36704
0.648468	0.537201	0.5273	0.504245	0.492124	0.44488	0.431057	0.42743	0.647372	0.615696	0.595188	0.596154	0.588805	0.544444	0.491536	0.367022
0.736924	0.537022	0.527229	0.504227	0.492092	0.444826	0.43092	0.427116	0.643491	0.615631	0.595129	0.596149	0.588754	0.544274	0.491369	0.365849
0.577534	0.537005	0.527216	0.504196	0.492005	0.444711	0.430898	0.427014	0.636891	0.615627	0.595014	0.596069	0.588707	0.544242	0.49126	0.365388
0.59764	0.537	0.527209	0.504156	0.49164	0.444677	0.430818	0.426982	0.646762	0.615618	0.594996	0.596002	0.58866	0.544148	0.491227	0.36538
0.565258	0.536986	0.527126	0.504098	0.491497	0.44458	0.430589	0.426929	0.645516	0.615546	0.594967	0.595957	0.588569	0.544148	0.491153	0.365023
0.634138	0.536921	0.527087	0.503907	0.491488	0.444254	0.430568	0.426929	0.647507	0.615471	0.594953	0.595813	0.588453	0.544017	0.491123	0.364926
0.703106	0.536844	0.527051	0.503813	0.491422	0.444242	0.430553	0.42688	0.647594	0.615464	0.594909	0.595799	0.588364	0.543893	0.491009	0.364905
0.646626	0.536803	0.526973	0.503626	0.491416	0.444234	0.430547	0.426765	0.656372	0.615434	0.594873	0.595751	0.588313	0.543711	0.490934	0.364735
0.604937	0.536798	0.526735	0.503599	0.491234	0.444096	0.430298	0.426665	0.640889	0.615418	0.59484	0.595733	0.588162	0.543692	0.490812	0.364705
0.65082	0.536637	0.526722	0.503446	0.491199	0.444058	0.430214	0.426537	0.408627	0.615391	0.594757	0.595679	0.588128	0.543083	0.490615	0.364679
0.619948	0.536448	0.526673	0.503385	0.49111	0.444016	0.429951	0.426527	0.605532	0.615388	0.594728	0.595637	0.588037	0.542644	0.490571	0.364564
0.624589	0.536406	0.526495	0.503332	0.491084	0.443755	0.429869	0.42633	0.790777	0.615383	0.594725	0.595599	0.587939	0.542383	0.490569	0.364276
0.648509	0.536321	0.526225	0.503317	0.491045	0.443669	0.429727	0.426173	0.702494	0.61527	0.594711	0.595559	0.587838	0.542354	0.490568	0.364184
0.704587	0.536273	0.526161	0.503304	0.490914	0.443669	0.429621	0.425939	0.70995	0.615257	0.594707	0.595525	0.587739	0.54222	0.490397	0.364139
0.646278	0.536252	0.526144	0.503187	0.490672	0.44361	0.42924	0.425778	0.430203	0.615235	0.594668	0.595515	0.587459	0.542212	0.49021	0.363958
0.632906	0.536247	0.526097	0.503143	0.490657	0.443554	0.429168	0.425738	0.651142	0.615063	0.594668	0.595391	0.587368	0.54204	0.490109	0.36378
0.67683	0.536195	0.526075	0.503085	0.490548	0.443485	0.42903	0.42566	0.658248	0.614958	0.594641	0.595297	0.587363	0.541958	0.490092	0.363668
0.667833	0.536154	0.525799	0.502917	0.490522	0.443457	0.428676	0.425605	0.669699	0.61493	0.59464	0.595151	0.587362	0.541911	0.489889	0.363277
0.646188	0.536139	0.525791	0.502907	0.490465	0.443125	0.428375	0.425597	0.647818	0.614916	0.59459	0.595128	0.587335	0.541888	0.489564	0.36327
0.637485	0.536031	0.525752	0.502892	0.490345	0.442559	0.428369	0.425484	0.636011	0.614869	0.594562	0.594987	0.587334	0.541834	0.489539	0.362728
0.618971	0.536008	0.525718	0.502888	0.49025	0.442406	0.428309	0.425475	0.637337	0.61484	0.594516	0.594932	0.58723	0.541804	0.48951	0.362562
0.622876	0.535951	0.525705	0.502868	0.49014	0.442338	0.428196	0.425448	0.633842	0.614832	0.594515	0.594931	0.587172	0.541717	0.489304	0.360944
0.672528	0.535888	0.525602	0.502841	0.490136	0.442323	0.428195	0.425276	0.718485	0.614783	0.594501	0.594887	0.587119	0.541541	0.489192	0.360944
0.648927	0.535874	0.525575	0.502746	0.489838	0.442063	0.428163	0.425262	0.706975	0.614781	0.5944	0.594823	0.587108	0.541472	0.488969	0.36089
0.64366	0.535778	0.525444	0.502721	0.489593	0.441956	0.428122	0.425187	0.680792	0.614743	0.594336	0.594781	0.587051	0.541461	0.488833	0.360752
0.645585	0.535765	0.525408	0.502623	0.489543	0.441593	0.428046	0.424942	0.63902	0.614736	0.594328	0.594762	0.587041	0.541453	0.488516	0.360104
0.640783	0.535689	0.525394	0.502526	0.489431	0.441523	0.427893	0.424744	0.672119	0.614722	0.594289	0.594751	0.58704	0.541114	0.488513	0.359778
0.504086	0.535591	0.525325	0.502476	0.489177	0.441351	0.427699	0.424678	0.634337	0.61469	0.594264	0.594745	0.587011	0.541098	0.488311	0.359686
0.625851	0.535356	0.525263	0.502265	0.488805	0.44125	0.427394	0.424549	0.606176	0.614679	0.594214	0.594635	0.587003	0.541042	0.487873	0.359031
0.638301	0.535197	0.525213	0.502004	0.488459	0.44125	0.427371	0.424413	0.705454	0.614662	0.594193	0.594628	0.586967	0.540919	0.487713	0.35883
0.507738	0.535193	0.525213	0.501996	0.488161	0.440931	0.427232	0.424389	0.680996	0.614633	0.594192	0.594626	0.586922	0.540806	0.487705	0.35875
0.641791	0.535129	0.525188	0.501841	0.488032	0.440908	0.427226	0.424251	0.637257	0.614623	0.594125	0.594564	0.586913	0.540684	0.487676	0.358663
0.660962	0.535094	0.525185	0.501771	0.487916	0.44076	0.427223	0.424088	0.634125	0.614593	0.594103	0.594527	0.586911	0.540596	0.487545	0.358647
0.610271	0.535062	0.525068	0.501734	0.487906	0.440658	0.42703	0.423869	0.61406	0.614586	0.593988	0.59442	0.586883	0.540531	0.487499	0.358488
0.645525	0.53503	0.525033	0.501656	0.487878	0.440428	0.426895	0.423709	0.70359	0.614388	0.593906	0.594342	0.586796	0.540472	0.48744	0.358204
0.676922	0.534813	0.52499	0.501531	0.487705	0.440299	0.426823	0.423383	0.68281	0.614301	0.593867	0.594297	0.586694	0.540462	0.487426	0.357592
0.618896	0.534797	0.524942	0.501478	0.487505	0.440036	0.426751	0.423188	0.614267	0.614284	0.593836	0.594276	0.586685	0.540421	0.487309	0.357295
0.634791	0.534765	0.524918	0.501414	0.487494	0.440033	0.426624	0.423043	0.663508	0.61428	0.593742	0.594215	0.586676	0.540361	0.487069	0.356592
0.667096	0.534647	0.524844	0.501347	0.487468	0.439867	0.426599	0.422917	0.678208	0.614257	0.593723	0.594043	0.586676	0.540031	0.48698	0.355581
0.663425	0.534531	0.524709	0.501162	0.487305	0.439555	0.426559	0.422824	0.608814	0.614247	0.593699	0.594023	0.586672	0.539901	0.48694	0.354922
0.660592	0.534453	0.52467	0.501111	0.487245	0.439496	0.426331	0.422389	0.667117	0.614237	0.593605	0.593984	0.586644	0.539575	0.486665	0.354497
0.602162	0.534376	0.524543	0.501102	0.487179	0.439409	0.426269	0.421879	0.619894	0.614226	0.593567	0.593968	0.586588	0.539512	0.486526	0.354342
0.637471	0.534256	0.524531	0.500822	0.487177	0.439357	0.426245	0.421818	0.653846	0.614186	0.593477	0.59394	0.586498	0.539455	0.486305	0.354027
0.523418	0.534206	0.524447	0.50082	0.487137	0.439326	0.425817	0.421735	0.629691	0.614167	0.593433	0.593931	0.586459	0.539427	0.48594	0.353727
0.619611	0.534112	0.524426	0.500784	0.487082	0.439212	0.425729	0.421498	0.608896	0.614157	0.593408	0.593911	0.586458	0.539359	0.485703	0.353117
0.657686	0.534039	0.524336	0.500675	0.486908	0.439169	0.425661	0.421342	0.674653	0.614082	0.593404	0.593875	0.586391	0.53931	0.485501	0.35303
0.522252	0.534033	0.524297	0.50042	0.486674	0.438756	0.425594	0.421079	0.638052	0.614028	0.593325	0.593837	0.586325	0.53928	0.485273	0.352941
0.643712	0.534025	0.524074	0.500401	0.486283	0.438592	0.425401	0.421023	0.633651	0.613842	0.593294	0.593817	0.586162	0.539279	0.485107	0.352711
0.602365	0.533974	0.523965	0.5004	0.486263	0.438574	0.425385	0.420997	0.500676	0.613822	0.593283	0.593775	0.586158	0.539032	0.485064	0.352686
0.635472	0.533848	0.523932	0.500185	0.485984	0.438569	0.425166	0.420848	0.64417	0.613808	0.59328	0.593765	0.586132	0.539007	0.484768	0.352147
0.634808	0.533802	0.52392	0.50005	0.485958	0.438541	0.425133	0.420671	0.654425	0.613742	0.593255	0.593652	0.586073	0.538763	0.484752	0.351111
0.61642	0.533785	0.523878	0.499965	0.485901	0.438418	0.425038	0.420505	0.298158	0.613716	0.593236	0.593521	0.585965	0.538732	0.48466	0.35056
0.644422	0.533637	0.523816	0.499947	0.485853	0.438359	0.424935	0.420214	0.486246	0.613664	0.593225	0.593455	0.585877	0.538576	0.484611	0.350259
0.653309	0.533631	0.523755	0.499631	0.485833	0.438285	0.42462	0.420175	0.681967	0.613609	0.59316	0.593454	0.585864	0.538441	0.484567	0.350159
0.671503	0.533585	0.52368	0.49958	0.485722	0.438182	0.424352	0.420171	0.622783	0.613567	0.593156	0.593415	0.585814	0.53842	0.484518	0.350089
0.633584	0.533452	0.523656	0.499519	0.485647	0.438179	0.424316	0.420157	0.611114	0.613555	0.593131	0.593329	0.585779	0.538358	0.484426	0.350049
0.693401	0.533429	0.523603	0.499463	0.485389	0.438065	0.424315	0.419806	0.725346	0.613554	0.593123	0.593293	0.585746	0.538222	0.484267	0.349564
0.602702	0.533328	0.523534	0.499438	0.485378	0.43803	0.424208	0.419556	0.668033	0.613501	0.593118	0.593279	0.585672	0.538209	0.484206	0.34905
0.678605	0.533257	0.523465	0.499364	0.485353	0.437986	0.424136	0.419426	0.680623	0.613435	0.593112	0.593216	0.585567	0.537717	0.484191	0.347994
0.650696	0.533174	0.523342	0.499265	0.485069	0.43793	0.423982	0.419251	0.638341	0.613425	0.593102	0.593172	0.585405	0.537684	0.48411	0.347888
0.701658	0.533166	0.523321	0.499233	0.484989	0.437908	0.423896	0.419094	0.615397	0.61342	0.593084	0.593138	0.585233	0.537642	0.483929	0.346664
0.535224	0.533158	0.523252	0.499208	0.484854	0.437893	0.423831	0.418803	0.652474	0.613383	0.59304	0.592989	0.58521	0.537564	0.483904	0.346641
0.579436	0.533152	0.523203	0.498873	0.48483	0.437864	0.423691	0.41875	0.549823	0.613375	0.592962	0.592982	0.585121	0.537535	0.483831	0.346186
0.60917	0.533041	0.523138	0.498587	0.4847	0.437795	0.423687	0.418652	0.672702	0.613368	0.592818	0.592873	0.584899	0.537502	0.48337	0.346178
0.637546	0.532981	0.523084	0.49858	0.484693	0.437711	0.42363	0.418546	0.713538	0.613348	0.592807	0.592835	0.584757	0.537473	0.48291	0.345993
0.556967	0.532849	0.522995	0.498492	0.484675	0.437667	0.423504	0.418126	0.620549	0.613298	0.592661	0.592557	0.584726	0.537235	0.482897	0.343614
0.62331	0.5328	0.522744	0.498468	0.484609	0.43741	0.423252	0.417902	0.698753	0.613286	0.592651	0.592502	0.584677	0.537219	0.482843	0.342889
0.683858	0.532791	0.522589	0.498387	0.484548	0.437409	0.42316	0.417854	0.716692	0.613241	0.592605	0.592467	0.584661	0.537185	0.482761	0.342656
0.686446	0.532744	0.522485	0.498308	0.484511	0.437295	0.423042	0.417143	0.631224	0.613144	0.592508	0.592409	0.584638	0.536622	0.482553	0.341176
0.461658	0.532716	0.522461	0.498271	0.484372	0.437266	0.422787	0.417104	0.664422	0.613111	0.592464	0.592404	0.584606	0.53643	0.482524	0.340892
0.505809	0.532639	0.522252	0.498232	0.484282	0.437113	0.422601	0.416946	0.676086	0.613101	0.592386	0.592389	0.584565	0.536401	0.481794	0.340696
0.653468	0.5326	0.52202	0.498215	0.484205	0.436913	0.422581	0.416708	0.614645	0.613095	0.592334	0.592303	0.584556	0.536395	0.481596	0.340124
0.661243	0.532513	0.52201	0.49815	0.483767	0.436744	0.422425	0.416693	0.634411	0.613075	0.592264	0.5923	0.584554	0.536334	0.481511	0.340075
0.462238	0.532473	0.521949	0.498144	0.483763	0.436634	0.421764	0.416157	0.645708	0.613073	0.59218	0.592293	0.584529	0.536294	0.481367	0.338128
0.672133	0.53245	0.521898	0.498076	0.48373	0.436585	0.421652	0.416122	0.622585	0.613043	0.592128	0.592257	0.584456	0.536157	0.481315	0.337748
0.632911	0.532068	0.521884	0.497767	0.483674	0.436521	0.421538	0.416086	0.634042	0.612961	0.592117	0.59225	0.584403	0.53611	0.481256	0.337623
0.453229	0.532068	0.521784	0.497637	0.483539	0.436182	0.421369	0.416019	0.398728	0.612949	0.592056	0.592247	0.584335	0.536049	0.481066	0.336806
0.640895	0.531977	0.521761	0.497571	0.483495	0.436086	0.42124	0.415774	0.65981	0.612939	0.592051	0.592071	0.58427	0.535914	0.481034	0.33541
0.619148	0.531921	0.521713	0.497541	0.483339	0.436	0.421197	0.415705	0.626649	0.612879	0.591936	0.592024	0.584214	0.535805	0.481007	0.335322
0.6371	0.531866	0.521579	0.497504	0.483269	0.435959	0.421173	0.415346	0.667656	0.612807	0.591832	0.591984	0.584103	0.535653	0.48087	0.333993
0.606806	0.531858	0.521552	0.49745	0.483236	0.435906	0.421143	0.414984	0.685611	0.612768	0.591815	0.591966	0.584084	0.535621	0.480744	0.333434
0.605952	0.531776	0.521384	0.497444	0.483211	0.435893	0.420664	0.414555	0.664223	0.612765	0.591808	0.591924	0.584037	0.535482	0.480547	0.33251
0.704646	0.531769	0.521299	0.497414	0.483192	0.435892	0.420539	0.414317	0.548908	0.612681	0.591744	0.591855	0.583971	0.53541	0.480428	0.332169
0.665316	0.531727	0.521293	0.497304	0.483051	0.435879	0.4205	0.41373	0.660619	0.612665	0.591721	0.591845	0.583885	0.535164	0.480336	0.33158
0.637971	0.531718	0.521289	0.497235	0.483015	0.43581	0.420394	0.413642	0.65522	0.612637	0.591694	0.591837	0.583859	0.535063	0.480149	0.331383
0.684258	0.531716	0.521269	0.497168	0.482931	0.435756	0.420355	0.412996	0.671455	0.61262	0.59169	0.591755	0.583845	0.534998	0.48012	0.330028
0.723016	0.531699	0.521251	0.497043	0.482896	0.43554	0.420189	0.412869	0.700666	0.612609	0.591677	0.591641	0.583838	0.5348	0.480003	0.330008
0.643631	0.531692	0.521134	0.496931	0.482888	0.43552	0.420187	0.412819	0.700331	0.612597	0.591628	0.591595	0.583814	0.534774	0.479703	0.329973
0.728953	0.531632	0.521087	0.496875	0.482718	0.435225	0.420101	0.412726	0.690675	0.612436	0.591588	0.591581	0.583777	0.534774	0.479648	0.328866
0.685556	0.531628	0.521073	0.496764	0.482649	0.435221	0.419968	0.412634	0.698363	0.612407	0.591579	0.591219	0.583598	0.534465	0.479551	0.3287
0.639355	0.531618	0.520826	0.496756	0.482458	0.435106	0.419833	0.41251	0.607705	0.612381	0.591489	0.591214	0.583589	0.534191	0.479521	0.328689
0.702231	0.531555	0.520772	0.496607	0.482204	0.434954	0.419775	0.412343	0.651635	0.612365	0.59148	0.591201	0.583565	0.533989	0.479461	0.327483
0.679356	0.531486	0.52059	0.496544	0.482095	0.434924	0.419729	0.41224	0.645511	0.612348	0.591477	0.591135	0.583564	0.533921	0.479256	0.327193
0.626117	0.531366	0.520573	0.496505	0.482083	0.434918	0.419526	0.412103	0.654136	0.612321	0.591458	0.591097	0.583554	0.533855	0.47921	0.326623
0.653913	0.531357	0.520509	0.496267	0.481925	0.434815	0.419498	0.412065	0.638435	0.612283	0.591424	0.591095	0.583448	0.533747	0.479151	0.32598
0.623604	0.531344	0.520507	0.496213	0.481827	0.434809	0.419492	0.411909	0.539399	0.61228	0.591409	0.591067	0.583421	0.533739	0.479062	0.325252
0.665405	0.531292	0.52045	0.496197	0.481775	0.434526	0.41947	0.411892	0.652465	0.612211	0.591366	0.590955	0.583313	0.533469	0.479028	0.322495
0.628871	0.531291	0.520368	0.496043	0.481562	0.434523	0.419414	0.411823	0.627474	0.612135	0.591364	0.590903	0.58327	0.533283	0.478972	0.321533
0.660018	0.53126	0.520345	0.495963	0.481419	0.434507	0.419393	0.411772	0.60918	0.612031	0.591356	0.590891	0.583267	0.533072	0.478912	0.321189
0.645043	0.531236	0.52	0.495827	0.481381	0.43445	0.419355	0.411544	0.630921	0.612006	0.591314	0.590843	0.583264	0.532906	0.478395	0.320243
0.422048	0.531202	0.519989	0.495758	0.481352	0.434431	0.41925	0.411503	0.661552	0.611979	0.591028	0.5908	0.583259	0.532841	0.47834	0.319633
0.361483	0.531133	0.519931	0.495704	0.481232	0.434278	0.419243	0.411471	0.681062	0.611925	0.590962	0.590794	0.583215	0.532691	0.478321	0.31941
0.391206	0.530979	0.51993	0.495677	0.481206	0.434203	0.419208	0.411388	0.678881	0.611907	0.590917	0.590785	0.583113	0.532301	0.478052	0.319335
0.683309	0.530953	0.519883	0.495635	0.481084	0.434068	0.41903	0.411173	0.557521	0.611869	0.590854	0.590737	0.583039	0.532166	0.477955	0.318455
0.427898	0.530943	0.51983	0.495425	0.481081	0.434006	0.418876	0.410992	0.600888	0.611798	0.590819	0.590732	0.583006	0.532033	0.47785	0.318293
0.559368	0.530931	0.519826	0.495366	0.480996	0.433793	0.418872	0.410968	0.640031	0.611789	0.590792	0.590607	0.58298	0.531809	0.477808	0.31768
0.637607	0.530906	0.519818	0.495282	0.480921	0.433776	0.41883	0.410857	0.69162	0.611762	0.59078	0.590577	0.582941	0.531719	0.477708	0.315018
0.55629	0.530871	0.51966	0.495206	0.480809	0.433771	0.418794	0.410765	0.731287	0.611739	0.590778	0.590517	0.582892	0.531684	0.477513	0.313869
0.465487	0.530807	0.519571	0.495017	0.480786	0.43349	0.4186	0.410237	0.499528	0.611718	0.590716	0.590484	0.582834	0.531611	0.477467	0.313701
0.651533	0.530798	0.519556	0.494928	0.480743	0.433317	0.418545	0.410205	0.697309	0.611556	0.59059	0.590382	0.58283	0.531323	0.477449	0.313506
0.644797	0.530677	0.519483	0.494911	0.480664	0.433065	0.418137	0.41002	0.696998	0.611552	0.590589	0.590362	0.582778	0.531285	0.4772	0.311109
0.603944	0.530674	0.519439	0.494763	0.480447	0.43295	0.417952	0.409948	0.635257	0.611506	0.590541	0.590321	0.582721	0.531103	0.477194	0.310668
0.660525	0.530629	0.51942	0.494382	0.480439	0.432778	0.417939	0.409758	0.667792	0.611473	0.590539	0.590244	0.582667	0.531045	0.477085	0.309869
0.606297	0.530543	0.51938	0.494369	0.48037	0.432778	0.417751	0.408945	0.656098	0.611472	0.59047	0.590224	0.582638	0.530904	0.477072	0.308213
0.605411	0.530505	0.519181	0.494362	0.480075	0.432741	0.417441	0.408798	0.66806	0.611439	0.590464	0.590192	0.582628	0.530761	0.476944	0.307388
0.580806	0.530499	0.519079	0.494351	0.479951	0.432668	0.417206	0.40864	0.678572	0.611408	0.590459	0.590181	0.582565	0.530759	0.47693	0.306976
0.569177	0.530476	0.519019	0.494323	0.479805	0.432496	0.417202	0.408387	0.636972	0.611404	0.590383	0.590158	0.582538	0.530618	0.476881	0.306397
0.633969	0.530426	0.519004	0.494207	0.479547	0.432447	0.417172	0.407799	0.641812	0.61132	0.590362	0.590105	0.582516	0.530607	0.476765	0.305386
0.6355	0.530425	0.518899	0.4942	0.479253	0.432404	0.41709	0.407698	0.591106	0.611258	0.590358	0.590089	0.582465	0.530506	0.476743	0.305294
0.606889	0.530168	0.518885	0.493989	0.479237	0.432403	0.417069	0.407624	0.649674	0.611243	0.590318	0.589774	0.582443	0.530494	0.476583	0.303357
0.576702	0.530126	0.518884	0.493759	0.47917	0.432353	0.417026	0.40762	0.693492	0.61119	0.590305	0.589752	0.582439	0.530474	0.476566	0.303268
0.641264	0.52997	0.518833	0.493624	0.479124	0.432322	0.416749	0.407204	0.672234	0.611134	0.590221	0.58975	0.582296	0.530341	0.476434	0.303105
0.581422	0.529855	0.5187	0.493523	0.479019	0.432304	0.416697	0.406825	0.671097	0.611124	0.590175	0.589568	0.582118	0.53034	0.476434	0.301672
0.641152	0.529844	0.518646	0.493435	0.478929	0.431897	0.416597	0.406765	0.640072	0.611035	0.590148	0.589549	0.582113	0.530285	0.476421	0.300836
0.463752	0.529826	0.518395	0.493396	0.478862	0.43171	0.416572	0.406547	0.667085	0.610997	0.590123	0.58948	0.582109	0.53002	0.476397	0.300488
0.628229	0.529685	0.518369	0.493365	0.478829	0.431683	0.416564	0.406466	0.548022	0.610944	0.590038	0.589479	0.582051	0.529892	0.476359	0.299647
0.594877	0.529647	0.518359	0.493263	0.478483	0.431659	0.416535	0.406407	0.68576	0.610845	0.590028	0.589413	0.58184	0.529791	0.475306	0.299269
0.640346	0.529617	0.518332	0.49323	0.478465	0.431641	0.416485	0.406345	0.644964	0.610813	0.590016	0.589389	0.581779	0.529463	0.475196	0.299131
0.603976	0.529602	0.51828	0.493032	0.47846	0.43151	0.416481	0.406343	0.548031	0.610807	0.589981	0.589317	0.581743	0.529457	0.47498	0.298886
0.685008	0.529466	0.518223	0.492903	0.478413	0.431466	0.416325	0.406251	0.680419	0.6108	0.58998	0.589233	0.581727	0.52941	0.474954	0.298778
0.601016	0.529405	0.518092	0.492505	0.47835	0.431415	0.416209	0.406183	0.615956	0.610752	0.589953	0.58918	0.581673	0.52923	0.474946	0.29716
0.590655	0.529353	0.518065	0.492466	0.478323	0.431394	0.416138	0.405954	0.631454	0.610745	0.589877	0.589144	0.581633	0.529195	0.474837	0.296651
0.619866	0.529324	0.517771	0.492292	0.478138	0.431292	0.416119	0.405852	0.624294	0.610677	0.589704	0.589124	0.581529	0.529163	0.474687	0.293231
0.677302	0.529305	0.517771	0.492253	0.478081	0.431264	0.416053	0.405848	0.680646	0.610634	0.589702	0.589121	0.58152	0.529109	0.474668	0.292135
0.625941	0.529166	0.517766	0.492212	0.478076	0.431237	0.415886	0.405783	0.683593	0.610629	0.589694	0.589114	0.581423	0.528895	0.474656	0.29134
0.64445	0.529109	0.51757	0.492181	0.478038	0.431187	0.415805	0.405378	0.661182	0.610602	0.589674	0.589009	0.581383	0.528862	0.474292	0.289622
0.61739	0.528962	0.517459	0.491993	0.477894	0.431155	0.415623	0.405374	0.684212	0.610569	0.58965	0.589001	0.581299	0.528852	0.474143	0.287072
0.58446	0.528948	0.517433	0.491966	0.477851	0.431133	0.415584	0.405362	0.716144	0.610523	0.589609	0.588997	0.581297	0.528739	0.474017	0.281784
0.521931	0.528892	0.517286	0.491936	0.477582	0.431116	0.415553	0.405138	0.651792	0.610463	0.589436	0.588952	0.581268	0.528523	0.473761	0.279609
0.588878	0.528857	0.517236	0.491925	0.477493	0.43101	0.415523	0.405133	0.688362	0.610438	0.58941	0.588915	0.581242	0.5284	0.473677	0.279285
0.656997	0.528812	0.517145	0.49182	0.477443	0.430864	0.415376	0.405058	0.661437	0.610394	0.589401	0.588903	0.581197	0.527928	0.473506	0.278523
0.638056	0.528806	0.51709	0.491783	0.477439	0.430851	0.415327	0.405021	0.693752	0.610368	0.589394	0.588851	0.580959	0.527845	0.473394	0.277811
0.569412	0.52879	0.516953	0.491709	0.477425	0.430592	0.415278	0.404983	0.657849	0.610226	0.589392	0.58884	0.58092	0.527772	0.473379	0.27625
0.619712	0.52858	0.516893	0.491514	0.477408	0.430254	0.415199	0.404827	0.682094	0.610211	0.589331	0.588825	0.580911	0.527709	0.473276	0.265059
0.672449	0.528504	0.516842	0.491305	0.47739	0.430131	0.415199	0.404712	0.642877	0.610171	0.58932	0.588805	0.580875	0.527681	0.473106	0.263435
0.414694	0.528493	0.516822	0.491242	0.47729	0.430114	0.415139	0.404604	0.64517	0.610152	0.589308	0.588764	0.58085	0.527641	0.472967	0.261071
0.709781	0.528394	0.516733	0.491093	0.477145	0.429996	0.415042	0.404525	0.65445	0.610134	0.589086	0.588757	0.580786	0.527617	0.472946	0.260375
0.634287	0.528217	0.516695	0.491032	0.47706	0.42989	0.415003	0.404357	0.702475	0.61004	0.589063	0.588738	0.580771	0.52757	0.472899	0.256169
0.657211	0.528191	0.516587	0.49092	0.477014	0.429852	0.414831	0.404271	0.587109	0.609978	0.589062	0.588733	0.580768	0.527335	0.472843	0.255063
0.644017	0.52813	0.516577	0.490813	0.476982	0.429821	0.41477	0.404252	0.63427	0.609944	0.588993	0.588671	0.580611	0.527323	0.472736	0.253671
0.678294	0.52811	0.516418	0.490732	0.476749	0.429816	0.414749	0.404034	0.629898	0.609936	0.58888	0.58863	0.580592	0.527178	0.472621	0.246911
0.639391	0.528095	0.516378	0.490718	0.476646	0.429788	0.414511	0.403883	0.715266	0.609887	0.588764	0.588462	0.580582	0.527143	0.472567	0.225919
0.699372	0.528034	0.516327	0.49065	0.476629	0.429723	0.414503	0.403797	0.646776	0.609877	0.588758	0.588438	0.580528	0.527091	0.472528	0.225167
0.652154	0.528014	0.516324	0.490628	0.476587	0.42966	0.414441	0.403761	0.694099	0.609868	0.588691	0.588434	0.580489	0.527083	0.472391	0.223835
0.641211	0.527989	0.516322	0.490551	0.476425	0.429517	0.414403	0.40376	0.655361	0.609862	0.5885	0.588425	0.580451	0.526926	0.472256	0.218196
0.594167	0.52797	0.516227	0.490465	0.47641	0.429368	0.41436	0.403744	0.660044	0.609833	0.588446	0.588404	0.580403	0.526752	0.472119	0.214715
0.627502	0.527939	0.516127	0.490409	0.476288	0.428842	0.41435	0.403625	0.708746	0.609777	0.58839	0.5883	0.580402	0.526665	0.471947	0.210678
0.671548	0.527757	0.5161	0.490349	0.476158	0.42883	0.41431	0.403511	0.651953	0.609739	0.588245	0.588197	0.580316	0.526091	0.4719	0.195475
0.707276	0.527473	0.516066	0.490302	0.476066	0.42882	0.414198	0.403003	0.719734	0.609706	0.588239	0.588155	0.580296	0.52603	0.471808	0.187048
0.600915	0.527443	0.516062	0.490053	0.47599	0.428795	0.414145	0.402806	0.682867	0.60969	0.588166	0.588082	0.580294	0.525962	0.471283	0.183254
0.667809	0.527388	0.516024	0.490011	0.475874	0.428557	0.413982	0.402259	0.641351	0.609653	0.588165	0.588066	0.580234	0.525927	0.471008
0.584383	0.527358	0.516019	0.490001	0.47581	0.428519	0.413928	0.402126	0.617423	0.609538	0.588125	0.588044	0.580232	0.525901	0.470995
0.725024	0.527291	0.515936	0.489968	0.475666	0.428383	0.413914	0.402076	0.719939	0.609538	0.58811	0.587949	0.5801	0.52588	0.470949
0.627274	0.527179	0.515829	0.489948	0.475632	0.428293	0.413895	0.401986	0.65632	0.609521	0.588106	0.587944	0.58002	0.525827	0.470859
0.490983	0.527117	0.515826	0.48991	0.475629	0.428223	0.413612	0.401814	0.683968	0.609512	0.588041	0.587921	0.580019	0.52578	0.470819
0.67369	0.527078	0.5157	0.489788	0.475484	0.428223	0.413439	0.401753	0.648924	0.609502	0.587867	0.587919	0.580006	0.525611	0.470741
0.688558	0.52693	0.515649	0.489787	0.475179	0.428189	0.413429	0.401685	0.657301	0.609495	0.587797	0.58788	0.579993	0.5255	0.470688
0.72677	0.526923	0.515622	0.48977	0.47512	0.428155	0.413409	0.401679	0.616966	0.609453	0.587703	0.587879	0.579958	0.525222	0.470682
0.632838	0.526868	0.515535	0.489684	0.475106	0.428094	0.413307	0.400794	0.731459	0.609425	0.587693	0.587863	0.579948	0.525097	0.470584
0.67761	0.526849	0.515529	0.489584	0.475059	0.42798	0.413299	0.400758	0.739079	0.609379	0.587683	0.587828	0.579937	0.524495	0.470569
0.644934	0.526766	0.515505	0.489562	0.475007	0.427812	0.413094	0.400731	0.619743	0.609377	0.587681	0.587776	0.5798	0.524059	0.470547
0.672912	0.526761	0.51549	0.489488	0.474943	0.42771	0.412722	0.40027	0.687636	0.609295	0.587611	0.58775	0.57971	0.523975	0.4704
0.583063	0.526673	0.51544	0.489466	0.47485	0.427697	0.412669	0.400255	0.663734	0.609243	0.587592	0.587731	0.579675	0.523972	0.470306
0.613688	0.526641	0.515057	0.489441	0.474716	0.427543	0.412643	0.400132	0.663666	0.609154	0.587568	0.587672	0.579495	0.523932	0.470183
0.616551	0.526604	0.515032	0.489359	0.47458	0.427369	0.412622	0.39998	0.525804	0.609101	0.587471	0.587646	0.579288	0.523875	0.470158
0.630449	0.526572	0.514953	0.489319	0.474487	0.427219	0.4126	0.399826	0.668021	0.609068	0.587471	0.58764	0.579269	0.523847	0.469988
0.675842	0.526556	0.514948	0.48931	0.474427	0.426754	0.412513	0.399729	0.680039	0.609012	0.587387	0.587614	0.579229	0.523761	0.469863
0.508881	0.526554	0.514877	0.489212	0.474369	0.426753	0.41242	0.39971	0.688562	0.608879	0.587311	0.587577	0.579122	0.523699	0.469854
0.624215	0.526425	0.514853	0.489152	0.474312	0.426728	0.41234	0.399567	0.706258	0.608852	0.587294	0.587539	0.579093	0.523618	0.469729
0.602377	0.526349	0.5148	0.488973	0.474299	0.426324	0.4123	0.399433	0.705867	0.608823	0.587248	0.587515	0.578963	0.523391	0.469614
0.707914	0.526302	0.514773	0.488817	0.474218	0.426226	0.412233	0.399305	0.716205	0.608818	0.58724	0.587504	0.57893	0.523345	0.469566
0.629055	0.526291	0.514768	0.488731	0.474206	0.425707	0.412216	0.399186	0.720538	0.608797	0.587224	0.587504	0.578891	0.523015	0.469559
0.62567	0.52608	0.514655	0.488715	0.474091	0.425528	0.412118	0.399173	0.672971	0.608791	0.587208	0.587484	0.57886	0.522789	0.469474
0.634997	0.526026	0.514568	0.48867	0.47391	0.425401	0.412046	0.399008	0.518177	0.608775	0.587189	0.587467	0.578812	0.522732	0.469434
0.629701	0.525996	0.514449	0.488653	0.473847	0.425311	0.412041	0.398754	0.680271	0.608728	0.587157	0.587457	0.578752	0.522667	0.469323
0.623285	0.525905	0.514411	0.488586	0.47384	0.425264	0.412027	0.398662	0.67528	0.608579	0.587069	0.587428	0.578684	0.522657	0.468936
0.654471	0.525877	0.514402	0.488514	0.473815	0.425169	0.411929	0.398455	0.658517	0.608571	0.587023	0.587373	0.578632	0.522655	0.468654
0.640881	0.525814	0.514264	0.488491	0.473756	0.42509	0.411899	0.398329	0.665426	0.608567	0.587006	0.587339	0.578619	0.52245	0.468638
0.63203	0.525746	0.514227	0.488455	0.473659	0.425029	0.411853	0.398289	0.678734	0.608362	0.586904	0.587332	0.578595	0.522368	0.468454
0.645614	0.525713	0.514131	0.488325	0.473637	0.425027	0.411761	0.398211	0.658208	0.608343	0.586826	0.587141	0.578494	0.522231	0.468436
0.654378	0.525465	0.514082	0.488307	0.473424	0.425023	0.411745	0.398182	0.655659	0.608341	0.586798	0.587067	0.578421	0.522188	0.468343
0.654792	0.525368	0.513804	0.488278	0.473282	0.424978	0.411416	0.398043	0.498122	0.608301	0.58679	0.587056	0.578384	0.52208	0.468181
0.653212	0.525345	0.513768	0.488106	0.473271	0.424812	0.411241	0.39804	0.6537	0.608241	0.586731	0.587056	0.578344	0.521933	0.467577
0.635114	0.525159	0.51361	0.488096	0.473182	0.424525	0.411194	0.397932	0.679766	0.608189	0.586721	0.587033	0.578323	0.52184	0.46748
0.643214	0.525154	0.513549	0.488014	0.473061	0.424495	0.411115	0.397805	0.654121	0.608186	0.586717	0.587004	0.578321	0.521803	0.466849
0.644783	0.525147	0.513521	0.487821	0.473041	0.42449	0.410974	0.397757	0.623666	0.608173	0.586659	0.586939	0.5783	0.521682	0.466831
0.659805	0.525112	0.51338	0.487771	0.472913	0.424431	0.410931	0.397669	0.667165	0.608154	0.586611	0.586747	0.578267	0.521674	0.466715
0.661794	0.52499	0.513232	0.487741	0.472759	0.424425	0.410897	0.397643	0.632529	0.608125	0.5866	0.586705	0.578251	0.521383	0.466697
0.659937	0.524985	0.513175	0.487671	0.472689	0.424274	0.410811	0.397632	0.662333	0.608102	0.586596	0.586677	0.57811	0.521184	0.466379
0.565648	0.524957	0.513073	0.487657	0.472587	0.424164	0.410659	0.397347	0.467564	0.608075	0.586546	0.586393	0.578007	0.520873	0.466375
0.723771	0.524844	0.512953	0.487609	0.472278	0.424143	0.41035	0.397259	0.688386	0.608058	0.586521	0.586374	0.577961	0.520596	0.466223
0.64074	0.524799	0.512898	0.487427	0.472238	0.424125	0.410334	0.397029	0.634964	0.607915	0.586511	0.586271	0.577959	0.520521	0.46559
0.689847	0.524721	0.512765	0.487374	0.472195	0.42412	0.410266	0.39654	0.723985	0.607877	0.586449	0.586246	0.577941	0.520464	0.465473
0.625902	0.52471	0.512762	0.487187	0.472166	0.424038	0.410148	0.396321	0.69526	0.607794	0.586433	0.58622	0.57794	0.520406	0.4654
0.61938	0.524667	0.51247	0.487074	0.472146	0.42401	0.410137	0.396162	0.692547	0.607789	0.586416	0.586131	0.577937	0.520232	0.465352
0.610722	0.5246	0.512468	0.487009	0.472057	0.423883	0.410048	0.395926	0.672773	0.60778	0.586404	0.586085	0.577889	0.52023	0.465305
0.593818	0.524391	0.512452	0.486918	0.472026	0.423865	0.409911	0.395351	0.722215	0.607762	0.58626	0.586059	0.57788	0.520069	0.465267
0.616353	0.524296	0.512122	0.486913	0.471954	0.42384	0.409716	0.395242	0.676806	0.607725	0.586208	0.586007	0.57786	0.519973	0.465227
0.586539	0.524244	0.512056	0.486911	0.471879	0.423839	0.4096	0.395186	0.639074	0.607717	0.586114	0.586006	0.577826	0.519741	0.465081
0.602425	0.524212	0.511997	0.486867	0.471851	0.423627	0.409569	0.395005	0.693607	0.607687	0.586075	0.585981	0.577792	0.519705	0.464821
0.617429	0.524173	0.511938	0.486816	0.471831	0.423606	0.40956	0.394942	0.658391	0.607682	0.586064	0.585921	0.577743	0.51964	0.464516
0.700068	0.524118	0.511888	0.486695	0.471817	0.423548	0.409507	0.394852	0.642223	0.607636	0.586051	0.585916	0.577676	0.51963	0.464423
0.533412	0.524098	0.511878	0.486653	0.471622	0.423413	0.409477	0.394596	0.642032	0.607595	0.586036	0.585872	0.577657	0.519534	0.464324
0.618837	0.523997	0.511873	0.48649	0.471603	0.423381	0.409374	0.394534	0.57557	0.607578	0.585986	0.585828	0.577593	0.519486	0.463854
0.652157	0.523945	0.511588	0.486357	0.471539	0.423361	0.409016	0.394478	0.633875	0.607535	0.585739	0.585782	0.577547	0.519414	0.46376
0.653022	0.523938	0.511404	0.486261	0.471424	0.423286	0.409014	0.394333	0.680186	0.607505	0.585722	0.585779	0.57751	0.519401	0.463713
0.578339	0.523936	0.511287	0.486173	0.471383	0.423264	0.408903	0.394195	0.536923	0.60749	0.58569	0.585719	0.577509	0.519129	0.463672
0.626693	0.523927	0.511277	0.486139	0.471272	0.423257	0.408902	0.394192	0.69223	0.607484	0.585664	0.585712	0.577354	0.519122	0.463641
0.604711	0.523902	0.51125	0.48613	0.471067	0.423252	0.408822	0.394015	0.442054	0.607478	0.585653	0.585708	0.577327	0.519097	0.463518
0.612492	0.523832	0.511217	0.486062	0.471011	0.42292	0.408778	0.393842	0.620438	0.60747	0.585633	0.58566	0.577308	0.519096	0.463258
0.576268	0.523773	0.511153	0.486027	0.470991	0.422744	0.408772	0.393799	0.560051	0.607432	0.585613	0.585643	0.577271	0.519058	0.462777
0.514513	0.523713	0.511153	0.485933	0.470956	0.422629	0.408698	0.393472	0.669693	0.60739	0.585568	0.585621	0.577166	0.518976	0.462743
0.629762	0.523504	0.511114	0.485887	0.470907	0.422339	0.40869	0.393409	0.670821	0.607377	0.58555	0.585607	0.577049	0.518789	0.462298
0.650848	0.523465	0.511054	0.485641	0.470732	0.422192	0.408605	0.393329	0.630445	0.607346	0.58537	0.585603	0.577034	0.518785	0.46222
0.597484	0.523377	0.511034	0.485594	0.47068	0.42206	0.408514	0.393263	0.63335	0.607329	0.585354	0.585555	0.576982	0.518712	0.462101
0.585954	0.523297	0.510845	0.485549	0.470547	0.42185	0.408238	0.393256	0.676215	0.607276	0.585294	0.585553	0.576974	0.518629	0.462015
0.664987	0.523283	0.510827	0.485514	0.470503	0.421827	0.408017	0.393032	0.550742	0.60724	0.585162	0.585515	0.576953	0.518563	0.461934
0.584683	0.523267	0.510794	0.485461	0.47046	0.421585	0.407926	0.39303	0.644034	0.607156	0.585144	0.585469	0.576951	0.518467	0.461478
0.649945	0.523244	0.510793	0.485448	0.470459	0.421392	0.40768	0.392852	0.66255	0.607128	0.585117	0.585462	0.576633	0.518423	0.46095
0.647708	0.523124	0.510762	0.485373	0.470409	0.421385	0.40764	0.39266	0.624047	0.60705	0.585103	0.585393	0.576613	0.518371	0.460463
0.607651	0.523117	0.510579	0.485228	0.470408	0.421319	0.407619	0.392435	0.685767	0.607019	0.585006	0.585317	0.576611	0.518329	0.46025
0.628297	0.522995	0.510499	0.485188	0.470393	0.421263	0.407467	0.392316	0.619911	0.606933	0.585002	0.585313	0.576553	0.518263	0.460074
0.524504	0.522958	0.510292	0.48512	0.470328	0.420996	0.407074	0.392278	0.682385	0.606899	0.584977	0.585266	0.576483	0.518167	0.460035
0.5011	0.52292	0.510246	0.485103	0.470291	0.420984	0.406988	0.391761	0.7051	0.606871	0.584905	0.585263	0.57635	0.518134	0.459947
0.628687	0.52291	0.510093	0.48509	0.470274	0.420973	0.406979	0.391675	0.673472	0.606804	0.584875	0.585194	0.576202	0.517825	0.459765
0.594798	0.522862	0.510075	0.485075	0.47014	0.420792	0.406775	0.391492	0.656609	0.606774	0.584763	0.585186	0.576168	0.517625	0.459725
0.739911	0.52278	0.509989	0.484974	0.470135	0.420584	0.406702	0.391347	0.6456	0.606763	0.58473	0.585145	0.576151	0.517242	0.45972
0.649836	0.522656	0.509906	0.484931	0.470059	0.420317	0.406553	0.391336	0.655674	0.606753	0.584691	0.585112	0.576136	0.517205	0.459705
0.672548	0.522655	0.509886	0.484803	0.469886	0.420231	0.406519	0.391229	0.625524	0.606721	0.584683	0.58511	0.57611	0.516895	0.459376
0.637906	0.52248	0.509879	0.484721	0.469856	0.420177	0.406355	0.391197	0.636501	0.606691	0.584637	0.585097	0.576082	0.516813	0.459267
0.666662	0.522427	0.509837	0.484708	0.469707	0.420105	0.406353	0.391134	0.638811	0.606689	0.584623	0.585076	0.575912	0.51681	0.458995
0.67046	0.522335	0.509832	0.4847	0.46968	0.420048	0.406247	0.390939	0.682446	0.606688	0.584614	0.585056	0.5759	0.516626	0.45898
0.647771	0.522262	0.509791	0.484699	0.469531	0.419947	0.406199	0.390848	0.64597	0.606654	0.584587	0.585025	0.575867	0.516516	0.458891
0.655514	0.522083	0.509702	0.48451	0.469331	0.419838	0.406172	0.390718	0.649545	0.606647	0.584555	0.585005	0.575822	0.51605	0.458687
0.607215	0.52208	0.509695	0.484449	0.469267	0.419751	0.406136	0.390629	0.650006	0.606628	0.58438	0.584968	0.575774	0.516026	0.458355
0.49711	0.522057	0.509574	0.484419	0.469251	0.41963	0.406037	0.390602	0.35252	0.606512	0.584339	0.584958	0.575738	0.51575	0.458308
0.565356	0.522009	0.509543	0.484264	0.469041	0.419585	0.405821	0.390237	0.645592	0.606448	0.584317	0.584937	0.575721	0.515716	0.458285
0.659546	0.521987	0.509539	0.484239	0.469001	0.419539	0.405794	0.39	0.602488	0.606426	0.58426	0.584917	0.575581	0.515532	0.458242
0.654067	0.521928	0.509498	0.484168	0.468969	0.419474	0.405723	0.389997	0.655476	0.606414	0.584241	0.584865	0.57556	0.515396	0.45819
0.622751	0.521873	0.509494	0.484159	0.468963	0.419398	0.405636	0.389849	0.637035	0.606385	0.584067	0.584851	0.575547	0.515338	0.457957
0.586169	0.521857	0.50949	0.484057	0.468468	0.419388	0.405621	0.389786	0.633293	0.606342	0.584019	0.584848	0.575527	0.515326	0.457929
0.584362	0.521662	0.509476	0.484003	0.468459	0.419228	0.405391	0.389677	0.658478	0.606311	0.58399	0.584824	0.575449	0.515154	0.457767
0.604468	0.521509	0.509356	0.483936	0.468413	0.419103	0.4053	0.389625	0.636533	0.6063	0.583948	0.584822	0.575434	0.515114	0.457608
0.644471	0.521462	0.50927	0.483828	0.468278	0.419014	0.405264	0.389495	0.639664	0.606282	0.583906	0.58482	0.575376	0.515041	0.457533
0.603306	0.521398	0.509262	0.483769	0.468151	0.418949	0.405069	0.389447	0.677727	0.606267	0.583597	0.584754	0.575325	0.514634	0.457507
0.63067	0.521392	0.509248	0.483703	0.467979	0.418884	0.404968	0.389002	0.625471	0.606196	0.583511	0.584695	0.57518	0.514508	0.45737
0.633663	0.521365	0.509086	0.483683	0.467911	0.418756	0.404936	0.388782	0.672411	0.606179	0.583494	0.584691	0.575168	0.514448	0.457031
0.65909	0.521308	0.509074	0.483665	0.467778	0.418729	0.404851	0.388728	0.633234	0.606162	0.58346	0.584675	0.57513	0.514448	0.456927
0.671741	0.521253	0.509042	0.483547	0.467666	0.418508	0.40474	0.38857	0.637396	0.606103	0.583415	0.584673	0.57512	0.514345	0.456716
0.607111	0.521163	0.508992	0.483467	0.467369	0.418449	0.40449	0.388561	0.662282	0.606036	0.583378	0.584657	0.574978	0.514193	0.456688
0.614055	0.521052	0.508865	0.483321	0.467132	0.41832	0.404398	0.388538	0.638557	0.606018	0.583364	0.584629	0.574945	0.514104	0.456628
0.606665	0.521048	0.508837	0.483302	0.467014	0.418148	0.404353	0.388395	0.638387	0.606011	0.583338	0.584627	0.574936	0.51404	0.456578
0.389285	0.520957	0.508808	0.482989	0.466933	0.41814	0.404075	0.388191	0.633582	0.60597	0.583308	0.584369	0.574899	0.513592	0.456526
0.62733	0.520901	0.50871	0.482943	0.466912	0.418134	0.404067	0.388166	0.665948	0.605912	0.583287	0.584339	0.574892	0.513484	0.456199
0.589038	0.520894	0.508686	0.482848	0.466885	0.418075	0.404067	0.387877	0.206742	0.605755	0.583249	0.584278	0.574525	0.513202	0.456112
0.671271	0.520856	0.50867	0.482804	0.466858	0.417939	0.403976	0.387796	0.664829	0.605723	0.58323	0.58423	0.574511	0.513156	0.456015
0.302365	0.520819	0.508653	0.482633	0.466763	0.417613	0.403858	0.387784	0.74099	0.60562	0.583148	0.584177	0.574419	0.512712	0.455988
0.629196	0.520785	0.508546	0.482622	0.46676	0.41759	0.403683	0.387744	0.682004	0.6056	0.583135	0.584176	0.574414	0.51244	0.455579
0.533538	0.520735	0.508502	0.48249	0.466732	0.417529	0.403678	0.387495	0.658298	0.605527	0.583113	0.584088	0.574263	0.512248	0.455542
0.656449	0.520714	0.508384	0.481971	0.466334	0.417472	0.403515	0.387277	0.673693	0.60551	0.583075	0.584046	0.574207	0.512205	0.455441
0.507761	0.520686	0.508341	0.481967	0.466266	0.417065	0.403401	0.387122	0.464006	0.605469	0.583073	0.584043	0.574188	0.511943	0.455369
0.675481	0.520621	0.508326	0.481863	0.466132	0.417034	0.403399	0.386931	0.658461	0.605416	0.582968	0.583993	0.574148	0.511934	0.455211
0.653499	0.52062	0.508204	0.481854	0.466113	0.41698	0.40314	0.386883	0.609548	0.605351	0.582886	0.583879	0.57414	0.511801	0.455018
0.699664	0.520514	0.508178	0.481817	0.466074	0.416948	0.403083	0.386696	0.706872	0.60534	0.582847	0.583722	0.57404	0.511596	0.454893
0.535209	0.520419	0.508147	0.481807	0.465984	0.416909	0.402941	0.38651	0.653318	0.605276	0.582826	0.583628	0.573901	0.511516	0.454839
0.661473	0.520376	0.508072	0.481803	0.46574	0.416678	0.402798	0.386421	0.703336	0.605185	0.582696	0.583609	0.57389	0.51151	0.453718
0.656003	0.520349	0.508032	0.481775	0.465662	0.416664	0.402737	0.386324	0.666275	0.605078	0.582663	0.583531	0.573869	0.511481	0.453414
0.393166	0.520302	0.507945	0.481653	0.465486	0.416663	0.402355	0.386179	0.654766	0.605071	0.582628	0.583517	0.573811	0.511444	0.453347
0.667302	0.520233	0.507849	0.481601	0.465408	0.416611	0.402346	0.386149	0.60689	0.605047	0.582456	0.583446	0.573798	0.51144	0.453331
0.665357	0.520138	0.507767	0.481497	0.465297	0.416588	0.402331	0.386079	0.53939	0.605005	0.582452	0.583418	0.573781	0.51134	0.453315
0.682812	0.520133	0.507663	0.481359	0.465232	0.416494	0.402315	0.386062	0.641847	0.604907	0.582403	0.583406	0.573779	0.511274	0.453234
0.665786	0.520123	0.507549	0.481322	0.465198	0.416351	0.402	0.385972	0.629418	0.604892	0.582384	0.583353	0.573745	0.511173	0.453166
0.691792	0.520094	0.507443	0.481261	0.465188	0.416297	0.401931	0.385775	0.65379	0.60486	0.582374	0.583261	0.57374	0.511153	0.453039
0.695034	0.520068	0.507392	0.481237	0.465094	0.41603	0.401829	0.385649	0.595262	0.604847	0.582308	0.583245	0.573735	0.511139	0.452916
0.654064	0.519977	0.507356	0.481184	0.465092	0.416015	0.401757	0.3856	0.595939	0.604809	0.582304	0.583215	0.573705	0.511134	0.452894
0.649408	0.519911	0.507337	0.481161	0.464998	0.415913	0.401718	0.385545	0.589328	0.604789	0.582303	0.583211	0.573663	0.511076	0.452483
0.676646	0.519775	0.507282	0.481084	0.464824	0.415843	0.401506	0.38538	0.636162	0.604769	0.582278	0.5832	0.573661	0.510973	0.452414
0.568459	0.519752	0.507267	0.480855	0.464651	0.41568	0.401394	0.385372	0.64265	0.604565	0.582256	0.582972	0.573653	0.510967	0.452211
0.667721	0.519651	0.507256	0.480767	0.464581	0.415439	0.401301	0.385282	0.682435	0.604547	0.58225	0.582934	0.573652	0.510907	0.452116
0.602108	0.51962	0.507237	0.480766	0.464514	0.415424	0.401291	0.385253	0.642784	0.604471	0.582194	0.582883	0.573572	0.510869	0.452028
0.638747	0.51954	0.507198	0.480745	0.464389	0.415333	0.401185	0.385067	0.642927	0.604471	0.582145	0.582831	0.573554	0.510774	0.451947
0.613778	0.519403	0.507106	0.480714	0.464363	0.415136	0.401137	0.384776	0.683888	0.604445	0.582064	0.582827	0.573543	0.510645	0.451766
0.601701	0.519325	0.507063	0.480628	0.464352	0.414933	0.401118	0.384744	0.556362	0.604438	0.582038	0.582797	0.57354	0.510507	0.451468
0.669774	0.519312	0.507003	0.480579	0.464179	0.414879	0.401037	0.38447	0.6368	0.604435	0.582016	0.582774	0.57339	0.510436	0.451416
0.651991	0.519211	0.506931	0.480568	0.463931	0.414832	0.400957	0.382563	0.655619	0.604402	0.581987	0.582762	0.573351	0.510431	0.451315
0.637912	0.519144	0.506924	0.480517	0.463902	0.414644	0.400918	0.38253	0.627987	0.604328	0.581984	0.582744	0.573324	0.510404	0.451311
0.659801	0.519085	0.50686	0.48042	0.463895	0.414511	0.400841	0.382363	0.64615	0.604306	0.58198	0.582735	0.573315	0.510375	0.451195
0.680863	0.519038	0.506795	0.480419	0.463684	0.414431	0.400607	0.382278	0.640205	0.604297	0.581938	0.582573	0.57331	0.510257	0.451177
0.654076	0.518841	0.506778	0.480228	0.463652	0.414353	0.400401	0.38169	0.629874	0.604206	0.581781	0.582441	0.573282	0.510249	0.451122
0.662473	0.518837	0.506691	0.480184	0.463643	0.413906	0.400285	0.381379	0.644813	0.604201	0.581679	0.582387	0.57324	0.510196	0.451005
0.490877	0.518768	0.506688	0.480131	0.463557	0.413691	0.400276	0.381343	0.65977	0.604181	0.581596	0.582376	0.573225	0.510114	0.45089
0.6354	0.518491	0.506545	0.480073	0.463533	0.413621	0.400111	0.381264	0.637627	0.604144	0.581547	0.582351	0.573167	0.510051	0.450795
0.613459	0.518487	0.506364	0.479988	0.463484	0.413546	0.399954	0.38121	0.647988	0.604144	0.581454	0.582229	0.573035	0.509855	0.450503
0.626496	0.518439	0.506283	0.479903	0.463482	0.41311	0.399896	0.380982	0.64649	0.604115	0.58144	0.582193	0.573011	0.509749	0.450399
0.664018	0.518385	0.506174	0.479892	0.463163	0.412986	0.39982	0.380982	0.365297	0.604113	0.581436	0.582074	0.572957	0.509743	0.450258
0.624326	0.518379	0.50611	0.479861	0.463145	0.412977	0.399784	0.380927	0.408927	0.604073	0.58138	0.582069	0.572944	0.509289	0.450222
0.597738	0.518307	0.506027	0.479807	0.463073	0.412932	0.399754	0.380655	0.609235	0.604043	0.58133	0.582059	0.572922	0.509048	0.45008
0.61458	0.518292	0.505957	0.479781	0.462969	0.412919	0.399715	0.380483	0.6317	0.604041	0.581319	0.582052	0.572911	0.509045	0.449901
0.698639	0.518236	0.505943	0.479653	0.462554	0.412893	0.399483	0.380461	0.607946	0.604026	0.581226	0.581979	0.572884	0.509016	0.449862
0.627819	0.518152	0.505912	0.479627	0.462545	0.412818	0.399352	0.380336	0.630715	0.604025	0.581142	0.581975	0.57278	0.508368	0.449605
0.695262	0.518059	0.505889	0.479611	0.462494	0.412703	0.39905	0.380099	0.620054	0.604016	0.581014	0.58194	0.572764	0.508224	0.449422
0.642765	0.518034	0.505881	0.479552	0.46238	0.412689	0.398951	0.379913	0.481465	0.604011	0.580961	0.581906	0.572761	0.508158	0.449346
0.673826	0.51785	0.505763	0.47954	0.462341	0.412395	0.398387	0.379894	0.4408	0.603972	0.580952	0.581858	0.572717	0.508157	0.449296
0.622195	0.51781	0.505634	0.47942	0.46226	0.412307	0.397975	0.379708	0.6536	0.603963	0.5809	0.581855	0.572607	0.50805	0.449152
0.623281	0.517808	0.505531	0.479413	0.462078	0.412276	0.397953	0.379532	0.631679	0.603904	0.580772	0.581852	0.572592	0.507958	0.448995
0.626838	0.517791	0.505464	0.47931	0.462062	0.412032	0.397639	0.379448	0.618935	0.603896	0.580751	0.581802	0.572495	0.507605	0.448955
0.624956	0.517774	0.50546	0.47926	0.462023	0.412017	0.397638	0.379379	0.635518	0.603877	0.580721	0.581777	0.572393	0.507587	0.448936
0.659713	0.517682	0.505421	0.479171	0.461997	0.411773	0.397507	0.379167	0.409582	0.603859	0.580705	0.581744	0.57239	0.507456	0.448701
0.602301	0.51753	0.505414	0.478962	0.461717	0.411641	0.397454	0.378917	0.629939	0.603853	0.580676	0.581731	0.572273	0.507092	0.448677
0.599844	0.517486	0.505371	0.478944	0.461544	0.411567	0.397443	0.378841	0.624435	0.603836	0.580671	0.581727	0.57222	0.506931	0.448662
0.618118	0.517455	0.505266	0.47888	0.461484	0.411436	0.397429	0.37882	0.571813	0.603739	0.580664	0.581626	0.572196	0.506741	0.448335
0.625496	0.517402	0.505141	0.478879	0.461349	0.411401	0.397374	0.378671	0.651353	0.603668	0.580599	0.58161	0.572171	0.50657	0.448227
0.634835	0.51733	0.505135	0.478814	0.461113	0.411236	0.397197	0.378626	0.656322	0.603597	0.58058	0.58159	0.572155	0.50657	0.448227
0.620886	0.517293	0.505132	0.478774	0.460914	0.411229	0.397077	0.378579	0.652394	0.603571	0.58054	0.581548	0.572069	0.506529	0.448082
0.671002	0.517197	0.505119	0.478767	0.460837	0.411169	0.397059	0.37855	0.321922	0.603513	0.580535	0.581505	0.572058	0.506439	0.448029
0.654138	0.517111	0.505117	0.478757	0.460806	0.410974	0.397034	0.378292	0.674229	0.603507	0.580517	0.581447	0.572023	0.50637	0.447981
0.559298	0.517045	0.505052	0.478623	0.460798	0.410935	0.397013	0.378239	0.638674	0.603377	0.580495	0.581418	0.571973	0.506282	0.447882
0.403491	0.51692	0.505036	0.478567	0.460765	0.410782	0.396926	0.37808	0.640825	0.603321	0.580304	0.581394	0.571795	0.506019	0.447861
0.636659	0.516906	0.504747	0.47843	0.460672	0.410726	0.39677	0.378004	0.521268	0.603288	0.580206	0.58137	0.571795	0.505897	0.447679
0.597344	0.516889	0.504629	0.478389	0.460664	0.410567	0.396454	0.377912	0.451966	0.603191	0.580172	0.581322	0.571771	0.505793	0.447635
0.653074	0.516865	0.504534	0.478235	0.460639	0.410546	0.396243	0.3779	0.651907	0.603168	0.580147	0.581226	0.571531	0.505769	0.44762
0.653624	0.516772	0.504462	0.478224	0.460588	0.41038	0.396199	0.377836	0.695204	0.603113	0.580128	0.581164	0.571401	0.505606	0.447207
0.442752	0.516694	0.504347	0.478021	0.46056	0.410151	0.396121	0.377791	0.685445	0.60307	0.580069	0.581096	0.571336	0.505568	0.447023
0.645452	0.516609	0.504319	0.477964	0.46055	0.410071	0.396089	0.377563	0.594785	0.602964	0.580056	0.58109	0.571308	0.505551	0.446973
0.628201	0.516541	0.504317	0.477928	0.460436	0.409988	0.39591	0.377235	0.660024	0.602828	0.580042	0.581067	0.571257	0.505442	0.446762
0.624664	0.516535	0.504196	0.47785	0.46033	0.409918	0.395751	0.376939	0.64862	0.60279	0.580038	0.580826	0.571202	0.505326	0.446682
0.629235	0.516466	0.504137	0.47784	0.46027	0.409516	0.395741	0.376932	0.603023	0.602716	0.580034	0.580792	0.571191	0.505006	0.446449
0.624762	0.516416	0.504105	0.47779	0.460147	0.409507	0.395667	0.376514	0.651857	0.602711	0.57999	0.580737	0.571158	0.504798	0.445872
0.585791	0.516369	0.504099	0.47777	0.460114	0.4094	0.395624	0.376289	0.624825	0.602707	0.579967	0.580666	0.571143	0.504559	0.445769
0.622916	0.516295	0.503946	0.477676	0.459854	0.409368	0.395409	0.37589	0.609826	0.602623	0.579949	0.580593	0.571098	0.503857	0.445642
0.477438	0.516245	0.503913	0.477578	0.459844	0.409308	0.395383	0.375565	0.649719	0.602621	0.579923	0.580586	0.571056	0.503822	0.444998
0.639869	0.516231	0.50388	0.477522	0.459716	0.409264	0.395206	0.375532	0.222291	0.602531	0.579627	0.580546	0.570905	0.503748	0.444895
0.623124	0.516211	0.503751	0.477494	0.459584	0.409262	0.3951	0.375526	0.629185	0.602413	0.579518	0.580543	0.570889	0.503641	0.444723
0.579391	0.516195	0.503738	0.477358	0.459544	0.409198	0.395013	0.375491	0.647946	0.602371	0.579427	0.580502	0.570843	0.503517	0.444601
0.590899	0.516165	0.503685	0.477174	0.459512	0.409166	0.394865	0.375469	0.586463	0.60232	0.579344	0.580485	0.570818	0.503467	0.444189
0.645572	0.516151	0.503652	0.477087	0.459478	0.409047	0.394627	0.375448	0.634445	0.602311	0.579309	0.580451	0.570782	0.503328	0.444086
0.642234	0.516146	0.503645	0.477035	0.459409	0.40894	0.394262	0.375398	0.648939	0.602227	0.579307	0.580387	0.570764	0.503137	0.443369
0.636521	0.516098	0.503532	0.477012	0.459333	0.408637	0.394253	0.375232	0.650826	0.602056	0.57929	0.58032	0.570762	0.503117	0.443304
0.475935	0.516092	0.503455	0.476975	0.459285	0.408305	0.394198	0.375054	0.691362	0.60205	0.579289	0.580316	0.570689	0.502889	0.443264
0.650733	0.515952	0.503404	0.476945	0.459233	0.408239	0.394118	0.374943	0.602681	0.60191	0.579268	0.580243	0.570661	0.502779	0.44308
0.659854	0.515951	0.50339	0.476927	0.459024	0.40813	0.393727	0.37477	0.636058	0.601905	0.579262	0.580204	0.570656	0.502731	0.442936
0.652854	0.515896	0.503329	0.476707	0.458875	0.408124	0.393654	0.374738	0.651109	0.601886	0.579162	0.580055	0.570652	0.502649	0.442874
0.601419	0.51588	0.503284	0.476659	0.45887	0.408061	0.393592	0.374629	0.628064	0.601718	0.57915	0.57984	0.570439	0.502458	0.442656
0.655354	0.515829	0.503206	0.476502	0.458846	0.407915	0.393399	0.374533	0.662151	0.601623	0.579139	0.579816	0.57041	0.502186	0.442535
0.64866	0.515787	0.503165	0.476465	0.45867	0.407834	0.393318	0.374259	0.645447	0.601613	0.57912	0.579751	0.570298	0.50215	0.442399
0.631715	0.515785	0.503104	0.476395	0.458504	0.407822	0.393276	0.374108	0.615055	0.601607	0.578924	0.579711	0.570282	0.502144	0.442393
0.606516	0.515687	0.502955	0.476345	0.458108	0.40777	0.393071	0.374082	0.632696	0.601439	0.578888	0.5797	0.570233	0.50214	0.442369
0.650451	0.515629	0.502878	0.476278	0.458091	0.407754	0.393046	0.373965	0.357995	0.601429	0.578883	0.579671	0.570131	0.50181	0.442267
0.617558	0.515604	0.502792	0.476162	0.457996	0.407616	0.392987	0.373925	0.693296	0.601397	0.578874	0.579607	0.57012	0.501604	0.442061
0.645372	0.515496	0.502728	0.476042	0.457916	0.407569	0.39291	0.373917	0.655324	0.601317	0.578863	0.579567	0.570064	0.501555	0.442035
0.629562	0.515491	0.50268	0.476028	0.457768	0.40754	0.392837	0.373905	0.652603	0.601299	0.578815	0.579507	0.570001	0.501514	0.441949
0.612001	0.515246	0.502675	0.476017	0.457711	0.407533	0.392829	0.373571	0.608137	0.601282	0.578725	0.579491	0.569952	0.501415	0.441919
0.625326	0.515187	0.502638	0.476008	0.457681	0.407531	0.392749	0.373457	0.643529	0.601237	0.578595	0.579485	0.56982	0.500982	0.441868
0.624293	0.515064	0.502577	0.475982	0.457673	0.407468	0.392736	0.373222	0.668136	0.601224	0.578585	0.579482	0.569764	0.500744	0.441624
0.590586	0.515033	0.502552	0.475671	0.457574	0.407354	0.392704	0.372909	0.51166	0.601183	0.578583	0.579473	0.569668	0.500721	0.441519
0.649643	0.515014	0.502538	0.475558	0.457561	0.407049	0.392699	0.37282	0.658134	0.601173	0.578574	0.579446	0.569642	0.500696	0.441147
0.613599	0.514934	0.502364	0.475557	0.457527	0.406879	0.392594	0.372764	0.673506	0.601137	0.57849	0.57941	0.569616	0.50038	0.441128
0.627638	0.514842	0.502354	0.475369	0.457475	0.40664	0.392579	0.372645	0.678822	0.601108	0.578398	0.579373	0.569476	0.500311	0.441101
0.637431	0.514799	0.502287	0.475311	0.457351	0.406622	0.392538	0.372621	0.641199	0.601105	0.578379	0.579289	0.569425	0.500294	0.440767
0.613191	0.514781	0.502248	0.475287	0.457338	0.406229	0.3925	0.37259	0.639946	0.601103	0.578362	0.579234	0.569418	0.500194	0.440682
0.634567	0.51474	0.5022	0.475246	0.457238	0.406107	0.392389	0.372417	0.659004	0.601004	0.578362	0.579231	0.569304	0.500003	0.440471
0.631965	0.514579	0.502084	0.47522	0.457193	0.406028	0.392316	0.372383	0.664085	0.600993	0.578326	0.579209	0.569222	0.499907	0.440341
0.639741	0.514409	0.501964	0.475092	0.457193	0.405975	0.392242	0.372348	0.582744	0.600982	0.578247	0.579199	0.56913	0.499714	0.439955
0.57962	0.514318	0.501838	0.475056	0.457068	0.405775	0.392213	0.372119	0.658714	0.600885	0.578233	0.579185	0.569088	0.499565	0.43951
0.618924	0.514279	0.501798	0.474981	0.457042	0.405766	0.391876	0.372083	0.66213	0.600879	0.578213	0.579179	0.569067	0.499318	0.439423
0.613398	0.514198	0.501736	0.474746	0.456973	0.405628	0.391683	0.372001	0.629163	0.600858	0.578187	0.579152	0.569013	0.499048	0.439332
0.577015	0.514118	0.501676	0.474696	0.456894	0.405313	0.391658	0.371974	0.608439	0.600838	0.578165	0.579105	0.568995	0.499046	0.439257
0.612608	0.514058	0.501645	0.474449	0.456772	0.405311	0.391648	0.371967	0.646019	0.600818	0.57815	0.579103	0.568918	0.498934	0.438879
0.670147	0.514021	0.501608	0.474434	0.456659	0.405184	0.391613	0.371778	0.62711	0.600801	0.578083	0.579083	0.568907	0.498882	0.438752
0.602725	0.513888	0.501573	0.474363	0.456654	0.405104	0.391421	0.371715	0.643461	0.600795	0.578063	0.579065	0.568864	0.498494	0.438587
0.683922	0.513877	0.501505	0.474308	0.456627	0.405063	0.391373	0.371674	0.606551	0.600794	0.578063	0.57906	0.568765	0.498347	0.438546
0.684201	0.513867	0.501475	0.474097	0.45656	0.404847	0.391359	0.371427	0.679354	0.600779	0.57792	0.579046	0.568764	0.498103	0.438416
0.606419	0.513829	0.50146	0.473979	0.45652	0.40471	0.391305	0.37122	0.64572	0.600744	0.577888	0.579039	0.568704	0.497849	0.438039
0.616383	0.513483	0.501263	0.473976	0.456477	0.404623	0.391296	0.371202	0.648078	0.600725	0.577807	0.57902	0.568672	0.497684	0.438027
0.595777	0.513468	0.501099	0.473964	0.456474	0.404421	0.391261	0.370906	0.678147	0.600687	0.577749	0.578947	0.568658	0.497506	0.437874
0.649329	0.513402	0.500908	0.47388	0.456295	0.404187	0.391239	0.370886	0.600513	0.60068	0.577694	0.578838	0.56864	0.497285	0.437648
0.604366	0.513397	0.500858	0.47386	0.456254	0.403831	0.391127	0.370664	0.621594	0.600674	0.577659	0.57874	0.568602	0.497066	0.437638
0.705322	0.513392	0.50085	0.47386	0.455924	0.403819	0.390948	0.370587	0.641552	0.600662	0.57765	0.578718	0.568567	0.496912	0.437562
0.637678	0.51331	0.500822	0.47379	0.455882	0.403648	0.390932	0.370391	0.6542	0.600615	0.577646	0.578717	0.568547	0.496902	0.437485
0.605473	0.513237	0.500815	0.473783	0.455823	0.403345	0.390772	0.370349	0.657014	0.600608	0.577581	0.578704	0.568542	0.49689	0.437459
0.595758	0.513218	0.500669	0.473725	0.45554	0.403304	0.390695	0.370348	0.608662	0.600535	0.57745	0.578698	0.568514	0.496852	0.437289
0.570345	0.513198	0.500591	0.473703	0.455498	0.40329	0.390561	0.370286	0.644142	0.600464	0.577435	0.578571	0.5685	0.496683	0.437271
0.640816	0.513186	0.500503	0.4737	0.455282	0.403264	0.390505	0.370197	0.494629	0.600344	0.577357	0.578516	0.568491	0.496603	0.437161
0.613977	0.513148	0.500461	0.473606	0.455256	0.403195	0.390499	0.369852	0.656881	0.60029	0.577346	0.578458	0.568482	0.496595	0.436794
0.607869	0.513094	0.500313	0.473597	0.455244	0.403007	0.389918	0.369273	0.639948	0.600287	0.577271	0.578389	0.568481	0.496489	0.436682
0.601511	0.513088	0.500273	0.473478	0.455215	0.402942	0.389792	0.36909	0.627149	0.600255	0.577105	0.578338	0.568477	0.496248	0.436681
0.551463	0.513053	0.500138	0.47341	0.455144	0.402904	0.389739	0.368983	0.620686	0.600248	0.577042	0.578336	0.568454	0.49612	0.436611
0.635136	0.513025	0.500134	0.473372	0.455103	0.402847	0.389716	0.368784	0.594795	0.600221	0.576987	0.578334	0.568407	0.495825	0.436542
0.64086	0.512978	0.500094	0.473334	0.455087	0.402735	0.38949	0.368779	0.63269	0.600206	0.57689	0.578333	0.568349	0.495628	0.436468
0.634352	0.512818	0.500074	0.473113	0.455025	0.402727	0.389484	0.368638	0.64753	0.600179	0.576868	0.578301	0.568308	0.495403	0.436195
0.648042	0.512805	0.499982	0.473093	0.455001	0.402695	0.389256	0.368545	0.543375	0.600151	0.576851	0.578283	0.568283	0.495372	0.435874
0.658162	0.512623	0.499951	0.472986	0.454846	0.402626	0.388889	0.368468	0.622206	0.600143	0.576833	0.578248	0.568224	0.495267	0.435792
0.651264	0.51258	0.499934	0.472937	0.454646	0.402507	0.388881	0.368385	0.655386	0.600103	0.576782	0.578232	0.568211	0.495092	0.435454
0.583472	0.512577	0.499916	0.472813	0.454456	0.402229	0.388857	0.368133	0.650051	0.600062	0.576763	0.578158	0.568194	0.494607	0.435078
0.531276	0.512551	0.499844	0.472771	0.4544	0.401797	0.388672	0.36805	0.702282	0.600019	0.576668	0.577898	0.568173	0.494552	0.43501
0.425873	0.512379	0.499612	0.47273	0.454349	0.401548	0.388621	0.367979	0.699678	0.600004	0.576616	0.577889	0.56797	0.494512	0.434933
0.586251	0.512348	0.499596	0.472693	0.454115	0.401543	0.388393	0.367777	0.671127	0.599941	0.576606	0.577865	0.567915	0.494427	0.434884
0.637106	0.51234	0.499567	0.47259	0.454106	0.401415	0.388141	0.367739	0.68871	0.599934	0.576598	0.57778	0.567893	0.494409	0.434856
0.643421	0.512315	0.499455	0.472585	0.454032	0.401313	0.388087	0.367685	0.6254	0.599845	0.576558	0.577778	0.567754	0.494318	0.434466
0.608959	0.512148	0.499446	0.472516	0.454027	0.401298	0.38801	0.367449	0.651715	0.5998	0.576475	0.577731	0.567739	0.494239	0.434345
0.618795	0.512036	0.499332	0.472513	0.45389	0.40121	0.387936	0.367422	0.692785	0.599788	0.576451	0.5777	0.567702	0.494069	0.433492
0.607604	0.512027	0.499327	0.472236	0.453732	0.401136	0.387783	0.367341	0.753891	0.599785	0.576446	0.577694	0.567627	0.494054	0.432911
0.622508	0.511979	0.499321	0.472075	0.453732	0.400982	0.387601	0.36717	0.657327	0.59977	0.576325	0.577613	0.56755	0.494017	0.432882
0.590783	0.511948	0.499296	0.472017	0.453665	0.400866	0.387497	0.367164	0.686597	0.59975	0.5763	0.577595	0.567509	0.493777	0.432853
0.633132	0.511893	0.499237	0.471996	0.453664	0.400821	0.387467	0.366434	0.643604	0.599725	0.576272	0.57758	0.567451	0.493732	0.432373
0.609413	0.511768	0.499183	0.47196	0.453418	0.400769	0.387325	0.366361	0.649624	0.59964	0.576264	0.577489	0.567449	0.493691	0.430676
0.626368	0.511672	0.499169	0.471905	0.45339	0.400398	0.387281	0.366222	0.640847	0.59955	0.576262	0.577456	0.567388	0.493681	0.430524
0.646949	0.51167	0.498967	0.471795	0.453357	0.400364	0.387217	0.366172	0.686281	0.599517	0.576113	0.577444	0.567383	0.49361	0.430454
0.731002	0.511667	0.498953	0.471794	0.453198	0.400191	0.387098	0.365971	0.666563	0.599512	0.576027	0.577224	0.56734	0.493572	0.430277
0.648017	0.511665	0.498875	0.471782	0.453039	0.400179	0.387005	0.365637	0.669216	0.599374	0.576001	0.577196	0.567325	0.493167	0.430119
0.60971	0.51161	0.498757	0.471761	0.453037	0.400062	0.386927	0.36558	0.725128	0.599322	0.575962	0.577133	0.567297	0.492992	0.429814
0.650443	0.511454	0.498738	0.471699	0.452983	0.399878	0.386849	0.365492	0.65102	0.599315	0.575959	0.577127	0.567251	0.492839	0.429808
0.635429	0.511273	0.498598	0.471689	0.45288	0.399871	0.386737	0.365189	0.665755	0.599182	0.575887	0.577119	0.567226	0.492839	0.429363
0.591066	0.511263	0.498592	0.471649	0.452624	0.399718	0.386726	0.364882	0.571993	0.599159	0.575839	0.577005	0.567144	0.4927	0.429272
0.581159	0.511219	0.498487	0.471594	0.452583	0.399691	0.386706	0.364718	0.707075	0.599145	0.575809	0.576985	0.566969	0.492631	0.429041
0.651529	0.511176	0.498373	0.471505	0.452505	0.399689	0.386664	0.364479	0.661622	0.599027	0.575786	0.576903	0.566951	0.492324	0.428792
0.639184	0.511097	0.498321	0.471402	0.452469	0.399611	0.386601	0.36425	0.616183	0.599016	0.575779	0.576894	0.566892	0.49228	0.428777
0.615799	0.511088	0.498268	0.471317	0.452386	0.399479	0.386509	0.364019	0.674704	0.598906	0.575723	0.576881	0.56684	0.492174	0.428577
0.676813	0.510975	0.498257	0.471255	0.452375	0.399417	0.386289	0.364018	0.680377	0.598824	0.57571	0.57684	0.566797	0.492168	0.428575
0.615341	0.510964	0.498233	0.471172	0.452287	0.399293	0.386219	0.363965	0.731884	0.598792	0.575622	0.576753	0.566783	0.491948	0.428567
0.639767	0.510891	0.498194	0.47105	0.452284	0.399268	0.386023	0.363526	0.668066	0.598782	0.575549	0.576672	0.566758	0.491853	0.428525
0.636337	0.510888	0.498155	0.470909	0.452281	0.399252	0.385975	0.363338	0.653895	0.598778	0.575474	0.576581	0.566746	0.491715	0.428368
0.621147	0.510805	0.497979	0.470876	0.452183	0.399102	0.385931	0.363326	0.675289	0.598771	0.575473	0.576579	0.566571	0.49171	0.428333
0.625513	0.510773	0.497944	0.470856	0.452106	0.399001	0.385829	0.363237	0.663016	0.598727	0.575473	0.576433	0.566548	0.491672	0.427964
0.634032	0.510739	0.497928	0.470853	0.452015	0.398766	0.385668	0.363162	0.621941	0.598721	0.575403	0.576338	0.566305	0.491432	0.427904
0.626119	0.510703	0.497919	0.470766	0.451972	0.398644	0.385656	0.363	0.684209	0.598705	0.575379	0.576272	0.566271	0.491006	0.427795
0.633931	0.510666	0.497858	0.470743	0.451948	0.398589	0.385537	0.362912	0.647404	0.598662	0.575362	0.576249	0.566212	0.490915	0.4274
0.606629	0.510594	0.497728	0.470722	0.451916	0.398534	0.385528	0.362881	0.656658	0.598653	0.575333	0.576199	0.56621	0.490861	0.427371
0.659842	0.510484	0.497714	0.470485	0.451887	0.39848	0.385519	0.362876	0.655844	0.598642	0.575328	0.576193	0.566051	0.490851	0.427335
0.690371	0.510467	0.497643	0.470469	0.451858	0.398154	0.385499	0.362812	0.641852	0.598546	0.575299	0.576118	0.566044	0.490764	0.426483
0.689911	0.510409	0.497624	0.470452	0.45165	0.398056	0.385339	0.362761	0.641083	0.598514	0.575255	0.576115	0.565807	0.490753	0.42634
0.378272	0.51035	0.497548	0.47028	0.451622	0.397937	0.385294	0.362624	0.706526	0.598468	0.575248	0.576114	0.565795	0.490624	0.426206
0.616369	0.510303	0.497527	0.470245	0.451404	0.397816	0.385063	0.36262	0.64236	0.598458	0.57519	0.576104	0.565724	0.490574	0.425907
0.614824	0.510196	0.497489	0.470214	0.451379	0.397806	0.385005	0.3621	0.674807	0.598439	0.575184	0.576095	0.565683	0.490089	0.42564
0.63382	0.510173	0.497428	0.470112	0.451338	0.397793	0.384936	0.361966	0.617216	0.598428	0.575049	0.575997	0.565649	0.490049	0.425576
0.610901	0.510148	0.497355	0.470102	0.451336	0.397733	0.384848	0.361823	0.656502	0.59837	0.574966	0.575907	0.56563	0.490003	0.425568
0.616494	0.51006	0.497326	0.470014	0.451309	0.397659	0.384777	0.361776	0.635189	0.598354	0.574961	0.575895	0.565444	0.489985	0.425429
0.662402	0.509945	0.497304	0.469996	0.451298	0.397526	0.384601	0.361772	0.61399	0.598341	0.574957	0.575724	0.56533	0.489925	0.425245
0.596924	0.509905	0.497199	0.469968	0.451233	0.397466	0.384545	0.36159	0.629683	0.59833	0.57486	0.575643	0.565316	0.489923	0.424977
0.651647	0.509831	0.497107	0.469899	0.451207	0.39745	0.384505	0.361584	0.624562	0.5983	0.574795	0.575619	0.565173	0.489752	0.424743
0.653638	0.509703	0.497022	0.469894	0.451189	0.397244	0.384359	0.361358	0.557339	0.598262	0.574792	0.575603	0.565162	0.489625	0.424495
0.604242	0.509702	0.496961	0.469814	0.45114	0.397229	0.384323	0.361337	0.652858	0.598257	0.574779	0.575552	0.565161	0.489544	0.424195
0.646117	0.509665	0.496904	0.46965	0.450972	0.397221	0.384295	0.360944	0.652576	0.598098	0.574769	0.575532	0.565144	0.489109	0.424121
0.643473	0.509661	0.496814	0.469513	0.450957	0.397156	0.384244	0.360727	0.618822	0.598087	0.574706	0.575523	0.565127	0.488998	0.424099
0.704479	0.509584	0.496811	0.469452	0.4507	0.397128	0.384236	0.36047	0.639759	0.598057	0.574654	0.575443	0.565124	0.488893	0.42386
0.613439	0.509568	0.496804	0.469289	0.450699	0.396954	0.384181	0.360443	0.636344	0.598056	0.574624	0.575346	0.565079	0.488822	0.423758
0.61818	0.509485	0.496692	0.469097	0.450697	0.396935	0.384114	0.359989	0.63146	0.598035	0.574623	0.575342	0.565046	0.488805	0.423574
0.584136	0.509417	0.496624	0.468969	0.450679	0.396813	0.383966	0.359873	0.627318	0.598029	0.57447	0.575331	0.564974	0.488186	0.423562
0.65582	0.509327	0.496569	0.46894	0.450627	0.396769	0.383938	0.359873	0.632071	0.598007	0.574468	0.575274	0.56489	0.48813	0.423414
0.654456	0.50932	0.49655	0.468905	0.450617	0.396533	0.383844	0.359812	0.577594	0.597991	0.574405	0.575257	0.564889	0.488073	0.423409
0.63134	0.509287	0.496538	0.468634	0.450557	0.396509	0.383669	0.359678	0.621694	0.597939	0.574366	0.575253	0.564654	0.488062	0.423379
0.650151	0.509068	0.496524	0.468492	0.450449	0.396477	0.383523	0.359507	0.489107	0.597913	0.574298	0.575106	0.564643	0.487981	0.423143
0.626757	0.509052	0.49646	0.468435	0.450427	0.396448	0.383427	0.359379	0.58276	0.597897	0.574062	0.575072	0.564632	0.487701	0.422764
0.612693	0.509032	0.49644	0.468383	0.450309	0.396415	0.383388	0.359244	0.654253	0.59788	0.574046	0.575032	0.564483	0.487686	0.422427
0.640806	0.509019	0.496284	0.468362	0.450295	0.396411	0.383183	0.359186	0.674757	0.597833	0.574015	0.575013	0.564287	0.487686	0.422404
0.674513	0.509012	0.496118	0.468341	0.449988	0.396368	0.383111	0.358838	0.631936	0.597821	0.57401	0.57501	0.564237	0.487543	0.422332
0.650362	0.508964	0.495873	0.468208	0.449932	0.396365	0.383079	0.35874	0.688886	0.59766	0.573995	0.574941	0.564143	0.487348	0.421903
0.584524	0.508942	0.495813	0.468194	0.449914	0.396323	0.383005	0.358613	0.406944	0.597647	0.573952	0.574917	0.564141	0.487333	0.421807
0.601806	0.508781	0.495633	0.468187	0.449841	0.396238	0.382794	0.35857	0.634189	0.597644	0.5739	0.574804	0.564135	0.487316	0.421796
0.596748	0.508719	0.495593	0.468014	0.449706	0.396201	0.382583	0.358547	0.643179	0.597615	0.573849	0.574668	0.564083	0.486607	0.421602
0.609238	0.508573	0.49552	0.46765	0.449339	0.396031	0.38258	0.358512	0.709587	0.597596	0.573595	0.574497	0.564034	0.486583	0.421499
0.646383	0.508537	0.495501	0.467634	0.449309	0.396016	0.382563	0.358329	0.417643	0.597561	0.573426	0.574461	0.563903	0.486554	0.421453
0.605062	0.508431	0.495492	0.467557	0.449038	0.395978	0.382553	0.358173	0.658761	0.597526	0.573373	0.574372	0.563706	0.486551	0.42131
0.631271	0.508357	0.495451	0.467388	0.448949	0.395805	0.382239	0.358056	0.635079	0.597503	0.573222	0.574341	0.563647	0.486191	0.420623
0.676243	0.508341	0.495418	0.467337	0.44891	0.395798	0.382231	0.35804	0.626781	0.59748	0.573092	0.574286	0.56361	0.48617	0.420451
0.64749	0.508306	0.495376	0.467309	0.448689	0.395788	0.382197	0.35796	0.647639	0.597455	0.573025	0.574185	0.563596	0.486124	0.420169
0.658524	0.508291	0.495374	0.467307	0.448584	0.395676	0.382173	0.357785	0.633771	0.597454	0.573024	0.574171	0.563311	0.485971	0.41998
0.602935	0.508282	0.495326	0.467258	0.448518	0.395562	0.382149	0.357526	0.636858	0.597448	0.572876	0.574149	0.563157	0.485904	0.419978
0.640376	0.508111	0.495312	0.467253	0.448391	0.395539	0.382096	0.35743	0.68412	0.597426	0.572854	0.574129	0.563153	0.485669	0.41996
0.630108	0.508021	0.495301	0.467163	0.448367	0.395526	0.381982	0.357305	0.67446	0.597386	0.572853	0.574065	0.563135	0.485651	0.41931
0.646933	0.507956	0.495297	0.467154	0.44835	0.395512	0.381889	0.357185	0.656596	0.597374	0.572852	0.573831	0.563092	0.485458	0.419179
0.58414	0.507841	0.495288	0.467146	0.448324	0.395432	0.381663	0.357061	0.661744	0.597373	0.572846	0.573783	0.563077	0.485429	0.419088
0.654596	0.507745	0.495235	0.467095	0.448301	0.395086	0.381332	0.356963	0.634416	0.597368	0.572834	0.573781	0.563074	0.485411	0.418773
0.636204	0.507434	0.495217	0.467088	0.448216	0.395076	0.381266	0.356901	0.652455	0.597355	0.572749	0.573748	0.563053	0.485225	0.418616
0.647439	0.507266	0.495112	0.466995	0.448117	0.394681	0.381236	0.356867	0.631399	0.597323	0.572683	0.573733	0.562966	0.485054	0.418338
0.584253	0.507225	0.495021	0.466942	0.448046	0.394658	0.381188	0.356846	0.646686	0.5973	0.572649	0.573721	0.562901	0.48492	0.418328
0.410779	0.506981	0.494977	0.46682	0.448044	0.394484	0.381156	0.356806	0.627214	0.597245	0.572637	0.573629	0.562888	0.484842	0.418108
0.633686	0.506833	0.494858	0.466801	0.447959	0.394436	0.381105	0.356725	0.625729	0.597145	0.572518	0.573609	0.562841	0.484726	0.418058
0.614204	0.50682	0.494722	0.466568	0.44792	0.394431	0.380927	0.356386	0.589668	0.59705	0.572499	0.573596	0.562795	0.484694	0.418007
0.623961	0.506762	0.494677	0.46656	0.447892	0.394427	0.380833	0.356369	0.569504	0.597028	0.572482	0.573479	0.562777	0.484435	0.417872
0.598143	0.506717	0.494647	0.466478	0.447774	0.393772	0.380689	0.356213	0.590809	0.597007	0.572466	0.573429	0.562737	0.484217	0.417757
0.639382	0.506599	0.494629	0.466461	0.447683	0.393741	0.380449	0.356153	0.451185	0.596985	0.572446	0.573404	0.562641	0.484066	0.417278
0.628651	0.506562	0.494553	0.466459	0.447489	0.39371	0.380439	0.356139	0.637593	0.596974	0.572359	0.573398	0.562608	0.483904	0.416701
0.629013	0.506556	0.494511	0.466335	0.447488	0.393674	0.380298	0.356006	0.63205	0.596935	0.572352	0.573269	0.562606	0.48368	0.4167
0.633117	0.506525	0.494492	0.466305	0.447378	0.39357	0.380116	0.355997	0.68929	0.596921	0.57234	0.573251	0.562431	0.483469	0.416522
0.652519	0.506434	0.49436	0.466238	0.447287	0.393499	0.379897	0.355918	0.655976	0.596877	0.572279	0.573227	0.562417	0.48274	0.416316
0.650073	0.506403	0.494272	0.466052	0.447216	0.39331	0.37974	0.355738	0.684763	0.596851	0.572269	0.573142	0.562399	0.482591	0.416152
0.646654	0.506379	0.49417	0.465953	0.447139	0.392969	0.379686	0.35573	0.614005	0.59681	0.572267	0.57314	0.562395	0.482581	0.416084
0.601193	0.506378	0.494016	0.465945	0.447137	0.392874	0.379659	0.355636	0.668687	0.596792	0.572135	0.573075	0.562319	0.482554	0.415832
0.586535	0.506243	0.494004	0.465933	0.447067	0.392724	0.379522	0.35512	0.677071	0.596622	0.572103	0.57302	0.562284	0.48214	0.415579
0.616529	0.50624	0.49394	0.4659	0.446986	0.392698	0.379459	0.355102	0.615873	0.596598	0.572071	0.573001	0.562205	0.481896	0.415025
0.599873	0.506148	0.493701	0.465762	0.446962	0.392632	0.37905	0.355101	0.662903	0.59647	0.572026	0.572988	0.562133	0.481877	0.414842
0.659366	0.5061	0.493682	0.465718	0.446962	0.392563	0.378908	0.355088	0.643404	0.596421	0.571983	0.57298	0.562089	0.481821	0.414495
0.623879	0.506041	0.493571	0.465654	0.44696	0.392381	0.378796	0.355052	0.681816	0.596419	0.571965	0.572927	0.562079	0.48179	0.414287
0.603615	0.505991	0.493449	0.465549	0.446875	0.392358	0.378791	0.355047	0.677046	0.596414	0.571833	0.572924	0.562063	0.481759	0.414099
0.636057	0.505923	0.493378	0.465547	0.446822	0.391734	0.378706	0.35467	0.614475	0.596406	0.571819	0.572844	0.562034	0.481486	0.414034
0.579724	0.505911	0.493363	0.465532	0.446798	0.391622	0.378409	0.354614	0.65657	0.596401	0.571801	0.572822	0.562014	0.481466	0.413439
0.642408	0.505836	0.493313	0.465325	0.446654	0.391621	0.378394	0.354129	0.65395	0.59637	0.571785	0.572806	0.561996	0.481331	0.413142
0.6021	0.505819	0.493301	0.465294	0.446621	0.391597	0.378114	0.354052	0.613047	0.596144	0.57178	0.572794	0.561954	0.481169	0.412253
0.61805	0.505778	0.493175	0.465253	0.446502	0.39132	0.37805	0.354046	0.639295	0.596138	0.571714	0.572733	0.561872	0.480987	0.412246
0.616979	0.505653	0.493149	0.465202	0.446473	0.390917	0.378034	0.353975	0.638248	0.596118	0.571647	0.57273	0.561784	0.480916	0.411987
0.674243	0.505569	0.493119	0.465012	0.44638	0.390705	0.377792	0.353962	0.645014	0.596107	0.571549	0.572712	0.561616	0.480842	0.4119
0.634786	0.505566	0.493106	0.465001	0.44628	0.390673	0.377776	0.35353	0.578313	0.596055	0.571519	0.572683	0.561503	0.480734	0.411163
0.627163	0.505557	0.49302	0.46496	0.446188	0.390572	0.377715	0.353155	0.614797	0.596035	0.57151	0.572683	0.56147	0.480351	0.410865
0.637546	0.50554	0.493019	0.464819	0.44618	0.390418	0.377612	0.353088	0.675409	0.596018	0.571452	0.572629	0.561463	0.480155	0.410709
0.611747	0.505471	0.492858	0.464762	0.446141	0.390384	0.37754	0.353064	0.616522	0.595905	0.57139	0.572589	0.561353	0.480078	0.410539
0.651217	0.505447	0.492833	0.464539	0.446019	0.390349	0.377464	0.352888	0.670608	0.595869	0.571373	0.572496	0.56119	0.479788	0.410348
0.67272	0.505187	0.492798	0.464336	0.445997	0.390342	0.377456	0.352806	0.60055	0.595816	0.57129	0.572439	0.561128	0.479618	0.410306
0.622584	0.50518	0.492594	0.46429	0.445992	0.390218	0.377342	0.352792	0.619995	0.595775	0.571271	0.572359	0.561111	0.479605	0.410279
0.641144	0.505064	0.492547	0.46422	0.445698	0.389716	0.377322	0.352762	0.649786	0.59576	0.571142	0.572303	0.561074	0.479274	0.40992
0.586577	0.505041	0.492359	0.464182	0.445667	0.389682	0.377259	0.352738	0.630009	0.595742	0.571087	0.572298	0.561044	0.478974	0.409664
0.62862	0.505031	0.492272	0.463999	0.4456	0.389586	0.377183	0.352408	0.656016	0.595693	0.571086	0.572258	0.561043	0.47864	0.40922
0.730484	0.505021	0.492255	0.463966	0.445573	0.389555	0.377084	0.352355	0.655887	0.595677	0.571069	0.57223	0.561001	0.478453	0.408809
0.646446	0.505014	0.492119	0.463765	0.445552	0.389471	0.37701	0.352283	0.634913	0.595544	0.571043	0.572223	0.560877	0.478339	0.408789
0.606627	0.50495	0.492094	0.463633	0.445494	0.389309	0.376982	0.35227	0.662421	0.595529	0.571007	0.572149	0.560821	0.478204	0.408719
0.617158	0.504897	0.492062	0.463597	0.445472	0.389266	0.376735	0.352129	0.634604	0.595461	0.570981	0.572141	0.560814	0.477781	0.408248
0.683956	0.50483	0.492034	0.463507	0.445242	0.389061	0.376676	0.352127	0.640637	0.595448	0.570912	0.572132	0.560797	0.477757	0.408242
0.624408	0.504728	0.491889	0.463461	0.445218	0.388833	0.376532	0.352017	0.620816	0.595375	0.570738	0.572128	0.560793	0.477442	0.408059
0.650672	0.504719	0.491605	0.463387	0.445209	0.388755	0.376226	0.351979	0.632849	0.595356	0.570698	0.572124	0.560679	0.477428	0.408001
0.653013	0.504653	0.491537	0.463368	0.444982	0.388611	0.375923	0.351909	0.660499	0.595317	0.570638	0.572122	0.56063	0.477161	0.407897
0.675191	0.504516	0.491458	0.463299	0.444971	0.388383	0.375813	0.351871	0.645635	0.595311	0.570526	0.572069	0.560583	0.477157	0.407833
0.668349	0.504505	0.491422	0.463284	0.444924	0.388322	0.375634	0.351866	0.424964	0.595214	0.570464	0.571982	0.56058	0.477118	0.407702
0.579122	0.504448	0.491368	0.463257	0.444918	0.388244	0.37554	0.351765	0.617069	0.595153	0.570449	0.571906	0.56051	0.476933	0.407642
0.681742	0.504434	0.491338	0.463248	0.444896	0.388173	0.375302	0.351692	0.638093	0.595125	0.570334	0.571861	0.560502	0.476922	0.407373
0.665896	0.504399	0.491333	0.463199	0.444876	0.388078	0.37521	0.351582	0.635235	0.595091	0.570303	0.571831	0.560399	0.476901	0.407111
0.646675	0.504369	0.491302	0.463133	0.444866	0.387831	0.375092	0.351543	0.606249	0.595091	0.570299	0.571799	0.560349	0.476844	0.407094
0.61007	0.504274	0.491239	0.463017	0.44486	0.387673	0.375089	0.351385	0.579938	0.594999	0.570081	0.571771	0.560251	0.476821	0.406327
0.31787	0.504207	0.491085	0.462962	0.444786	0.387649	0.375003	0.351372	0.62481	0.594997	0.570064	0.571762	0.560246	0.476751	0.406279
0.630968	0.504155	0.490755	0.462897	0.444762	0.387641	0.374841	0.35111	0.646557	0.594991	0.57003	0.571685	0.560065	0.476614	0.406162
0.587349	0.50395	0.490699	0.462814	0.44474	0.387507	0.374839	0.351062	0.612522	0.594988	0.570005	0.571665	0.559922	0.476552	0.405811
0.635362	0.503919	0.490615	0.462725	0.444683	0.387465	0.374814	0.350928	0.64292	0.594938	0.569968	0.571621	0.559855	0.476432	0.405247
0.630768	0.503892	0.490495	0.462454	0.444677	0.38746	0.374788	0.350925	0.637274	0.594883	0.569925	0.571525	0.559854	0.476278	0.404637
0.628617	0.503811	0.490416	0.462408	0.444621	0.387443	0.374628	0.350919	0.60599	0.594862	0.56992	0.571403	0.559583	0.47603	0.404463
0.588189	0.503782	0.490411	0.462364	0.444615	0.387327	0.374559	0.350819	0.62644	0.594854	0.569818	0.571278	0.559534	0.476006	0.404279
0.638952	0.503778	0.490035	0.46228	0.444461	0.387299	0.374481	0.350757	0.673551	0.594797	0.569784	0.571243	0.559531	0.475922	0.404073
0.612168	0.503626	0.490022	0.462198	0.444461	0.387269	0.374442	0.350657	0.62928	0.594786	0.569665	0.57115	0.559498	0.475917	0.403859
0.392611	0.503603	0.489999	0.462195	0.44442	0.387137	0.374311	0.350626	0.662726	0.594734	0.569621	0.571145	0.559498	0.475889	0.403137
0.646888	0.503593	0.489995	0.46218	0.444316	0.38713	0.374299	0.350404	0.62948	0.594712	0.569564	0.571071	0.559491	0.475704	0.403043
0.609129	0.503588	0.48999	0.462033	0.444314	0.387091	0.374221	0.350327	0.619355	0.594671	0.569524	0.571058	0.559472	0.475674	0.401556
0.643817	0.503392	0.489826	0.461945	0.444207	0.38697	0.37403	0.350052	0.642375	0.594663	0.569494	0.570973	0.5594	0.47559	0.401367
0.644901	0.5033	0.489753	0.461895	0.444094	0.386818	0.373995	0.349841	0.642541	0.594657	0.569394	0.570953	0.559384	0.475568	0.401028
0.644651	0.50329	0.489733	0.461842	0.444081	0.386792	0.373894	0.34921	0.646622	0.59462	0.569362	0.570919	0.559343	0.47508	0.399533
0.637431	0.50326	0.489652	0.461773	0.443878	0.38646	0.373865	0.349149	0.461338	0.594617	0.56929	0.570852	0.559181	0.474893	0.398815
0.635067	0.503124	0.489546	0.461708	0.443766	0.386369	0.373672	0.349118	0.659776	0.594615	0.569282	0.570627	0.559163	0.47487	0.398806
0.660432	0.503116	0.489476	0.461498	0.443384	0.386209	0.373638	0.348941	0.645656	0.594612	0.569268	0.570568	0.559148	0.474807	0.398447
0.614224	0.503072	0.489454	0.461479	0.443245	0.386017	0.373638	0.348795	0.654359	0.594604	0.569133	0.570492	0.558966	0.474523	0.398159
0.642088	0.502972	0.48945	0.461449	0.443044	0.38598	0.373479	0.348506	0.586076	0.594579	0.569108	0.570416	0.558937	0.474321	0.397686
0.618175	0.502863	0.489416	0.461273	0.442908	0.385968	0.373333	0.348465	0.668342	0.59453	0.569036	0.570305	0.558763	0.474289	0.397616
0.620269	0.50286	0.489246	0.461257	0.442816	0.385953	0.373233	0.348239	0.619494	0.594512	0.569007	0.570281	0.558738	0.474254	0.397286
0.616227	0.502844	0.489229	0.461165	0.44277	0.385764	0.373049	0.34818	0.598817	0.59442	0.568899	0.570263	0.558712	0.474204	0.396932
0.595077	0.502838	0.489214	0.461097	0.442428	0.385711	0.373021	0.347924	0.640405	0.594416	0.568794	0.570261	0.558712	0.474203	0.39676
0.625991	0.502764	0.489144	0.461007	0.442407	0.385606	0.372735	0.347742	0.653832	0.594336	0.568757	0.570235	0.558647	0.474102	0.396325
0.663884	0.502718	0.489142	0.460999	0.442195	0.385259	0.372658	0.34774	0.649723	0.594323	0.568687	0.570153	0.558587	0.473946	0.395892
0.643578	0.50266	0.489097	0.460997	0.442193	0.385221	0.372536	0.347532	0.612073	0.594309	0.568653	0.570088	0.558499	0.473872	0.395458
0.627872	0.502555	0.489038	0.460953	0.44219	0.38504	0.372456	0.347515	0.675737	0.594259	0.568625	0.570087	0.558483	0.473829	0.395124
0.644323	0.502543	0.489014	0.460947	0.442106	0.384937	0.372405	0.347304	0.632355	0.594126	0.568587	0.569997	0.558379	0.473766	0.394582
0.657536	0.50247	0.488967	0.460858	0.442096	0.38485	0.372258	0.347277	0.65648	0.594097	0.568499	0.569953	0.558293	0.473606	0.394502
0.620858	0.502331	0.48891	0.460823	0.442001	0.384849	0.372134	0.347131	0.634711	0.594069	0.568498	0.569937	0.558016	0.473468	0.394433
0.56735	0.502271	0.488904	0.460795	0.441994	0.384738	0.371976	0.34698	0.667577	0.594049	0.568461	0.569911	0.557907	0.473062	0.393897
0.551459	0.502207	0.488772	0.460734	0.441945	0.384589	0.371742	0.346965	0.62123	0.59392	0.568447	0.569839	0.557884	0.472956	0.393702
0.591852	0.502206	0.488772	0.460575	0.441779	0.38458	0.371388	0.346957	0.421958	0.593895	0.568432	0.569794	0.557867	0.472261	0.393661
0.622804	0.502176	0.488597	0.460505	0.441679	0.384579	0.371301	0.346832	0.655736	0.593884	0.568312	0.569778	0.557846	0.472054	0.393439
0.63807	0.502142	0.488566	0.46039	0.441576	0.384552	0.371096	0.346827	0.62517	0.59373	0.568279	0.569674	0.557822	0.47188	0.393423
0.614054	0.502127	0.488486	0.460155	0.441569	0.384543	0.370998	0.346527	0.665079	0.593725	0.568144	0.569608	0.55782	0.471795	0.3931
0.574976	0.501974	0.488482	0.460083	0.441425	0.384493	0.370694	0.346466	0.640328	0.593724	0.568075	0.569593	0.557753	0.471705	0.392925
0.610581	0.501916	0.488372	0.460039	0.441333	0.384464	0.370461	0.346339	0.647457	0.593594	0.568015	0.569565	0.55771	0.471612	0.392712
0.609952	0.501807	0.488363	0.459869	0.441227	0.384461	0.370405	0.346212	0.658909	0.593566	0.567948	0.569556	0.557634	0.471534	0.392442
0.562062	0.50177	0.488351	0.459645	0.441154	0.384451	0.37029	0.346067	0.652816	0.593493	0.56793	0.569488	0.557593	0.471411	0.392423
0.650638	0.501658	0.488331	0.459548	0.441049	0.384438	0.370284	0.346028	0.649148	0.59349	0.567826	0.569261	0.55737	0.471245	0.392378
0.598564	0.50164	0.488313	0.45928	0.441017	0.384404	0.37013	0.34594	0.641776	0.593456	0.567747	0.569202	0.557333	0.471231	0.392246
0.635492	0.501591	0.488313	0.459267	0.44099	0.384219	0.370044	0.345915	0.500657	0.593453	0.567704	0.569187	0.557332	0.47118	0.391988
0.615949	0.501443	0.488258	0.459265	0.44099	0.384176	0.370025	0.345669	0.656067	0.593439	0.567699	0.569136	0.557251	0.471107	0.391885
0.518019	0.501432	0.488103	0.45926	0.440887	0.38414	0.369947	0.345574	0.658275	0.593428	0.56759	0.569062	0.557243	0.471083	0.391691
0.579754	0.501401	0.488016	0.459248	0.440873	0.384116	0.369733	0.34553	0.673534	0.593401	0.567557	0.569057	0.557123	0.471029	0.391612
0.603598	0.501388	0.487992	0.459159	0.440836	0.38409	0.36971	0.345362	0.633723	0.593354	0.567541	0.569049	0.55706	0.47102	0.391597
0.643042	0.501364	0.48795	0.459131	0.440787	0.384043	0.369688	0.345048	0.634536	0.593263	0.567508	0.569032	0.557001	0.470954	0.391596
0.603999	0.501254	0.487938	0.459078	0.440753	0.383954	0.369235	0.344965	0.645271	0.593258	0.567485	0.569018	0.556961	0.470783	0.390622
0.603554	0.501163	0.487822	0.458983	0.440525	0.383903	0.369175	0.344724	0.619383	0.593223	0.567443	0.569006	0.556929	0.47042	0.390558
0.64808	0.501123	0.48777	0.458781	0.440519	0.3839	0.368914	0.344552	0.646922	0.593215	0.567393	0.56896	0.556907	0.470269	0.390446
0.59316	0.501112	0.48774	0.458744	0.440437	0.383629	0.368862	0.344498	0.655735	0.593214	0.567372	0.568912	0.556838	0.470095	0.39006
0.619284	0.501103	0.487629	0.458744	0.440374	0.383598	0.36844	0.34436	0.665714	0.593122	0.567361	0.568812	0.556788	0.470088	0.389542
0.569096	0.500833	0.4876	0.458676	0.440285	0.383464	0.368391	0.344282	0.625413	0.593115	0.567335	0.568758	0.556673	0.469488	0.388469
0.680156	0.500774	0.487438	0.458577	0.440223	0.383314	0.368374	0.343893	0.702585	0.593038	0.567255	0.568719	0.556607	0.469448	0.387608
0.642162	0.500766	0.48728	0.458464	0.440185	0.383259	0.368361	0.343684	0.685217	0.593038	0.567245	0.568635	0.556548	0.469316	0.387553
0.611942	0.500618	0.487269	0.458346	0.440114	0.383243	0.368259	0.343674	0.701106	0.593032	0.567242	0.568504	0.556458	0.469223	0.387552
0.620789	0.500595	0.487257	0.458159	0.440104	0.383174	0.368184	0.343475	0.662463	0.592984	0.567166	0.568354	0.5563	0.468917	0.387524
0.614605	0.50055	0.487229	0.458159	0.440076	0.383014	0.36806	0.343433	0.649335	0.59287	0.567141	0.568352	0.5562	0.468654	0.387435
0.660822	0.500549	0.487049	0.458157	0.439996	0.382723	0.36789	0.34316	0.668906	0.592793	0.567022	0.56834	0.556113	0.468458	0.387291
0.598579	0.500462	0.486994	0.458137	0.43995	0.382688	0.367814	0.343145	0.656599	0.592779	0.56702	0.568141	0.556035	0.468428	0.38711
0.688647	0.50045	0.486954	0.458084	0.439893	0.382465	0.36778	0.343102	0.658184	0.592753	0.566945	0.568055	0.555954	0.468279	0.386756
0.632938	0.500411	0.486864	0.458082	0.439875	0.382278	0.367741	0.342904	0.658673	0.592746	0.566826	0.568014	0.555858	0.468221	0.386679
0.656076	0.500298	0.486852	0.457963	0.439773	0.382055	0.367595	0.342872	0.674133	0.592722	0.566771	0.567971	0.555827	0.468158	0.386032
0.653159	0.500257	0.48682	0.457936	0.439671	0.382026	0.367556	0.342726	0.693394	0.592664	0.566765	0.567959	0.555798	0.468089	0.385767
0.646257	0.500193	0.486797	0.457926	0.439357	0.381783	0.367546	0.342643	0.657975	0.592644	0.566735	0.567939	0.555788	0.467929	0.385752
0.624922	0.500105	0.486781	0.457919	0.439335	0.38168	0.367522	0.342535	0.680808	0.592605	0.56671	0.567837	0.555762	0.467876	0.385482
0.637317	0.500085	0.48665	0.457861	0.439328	0.381194	0.367432	0.342214	0.645153	0.59245	0.566635	0.567735	0.555745	0.467661	0.384943
0.647368	0.499877	0.486643	0.457845	0.439267	0.381094	0.367067	0.341989	0.62878	0.592443	0.566608	0.567686	0.555658	0.467212	0.384544
0.582867	0.499859	0.486589	0.457439	0.439178	0.381087	0.366789	0.341873	0.70607	0.592386	0.566607	0.567657	0.555552	0.466892	0.3844
0.627047	0.499845	0.486587	0.457378	0.439075	0.381034	0.366739	0.341592	0.606786	0.5923	0.566598	0.567597	0.555466	0.466753	0.384367
0.628554	0.499837	0.486547	0.457335	0.438895	0.381025	0.366419	0.341501	0.649714	0.592255	0.566515	0.567563	0.555445	0.466229	0.384219
0.593616	0.499808	0.486511	0.457274	0.43878	0.380936	0.366402	0.341423	0.690673	0.592217	0.566483	0.567476	0.555412	0.465481	0.383967
0.668127	0.499806	0.486341	0.457054	0.438741	0.380688	0.366389	0.341371	0.666413	0.592202	0.566436	0.567286	0.555336	0.465411	0.383757
0.625896	0.499641	0.486336	0.457048	0.438419	0.380584	0.366295	0.341232	0.653246	0.59218	0.566387	0.567215	0.55531	0.465342	0.3835
0.660538	0.4996	0.486284	0.457005	0.43838	0.380563	0.366265	0.340618	0.664741	0.592164	0.5663	0.567139	0.555284	0.465043	0.38343
0.703173	0.499471	0.486185	0.456899	0.438313	0.380527	0.366254	0.3406	0.696607	0.592052	0.566183	0.567098	0.555176	0.464986	0.383266
0.611472	0.499447	0.486143	0.456823	0.438284	0.380456	0.366175	0.340283	0.639837	0.591963	0.566144	0.567002	0.555101	0.464961	0.38324
0.609901	0.49938	0.486097	0.456813	0.438169	0.380353	0.366023	0.340128	0.65818	0.59196	0.566134	0.566981	0.555098	0.464707	0.383114
0.639173	0.499354	0.486022	0.456793	0.438149	0.380222	0.365943	0.340106	0.699117	0.591899	0.566026	0.566961	0.555042	0.46469	0.382757
0.584259	0.499344	0.485913	0.456713	0.43802	0.380145	0.365933	0.339973	0.637681	0.591743	0.566003	0.56695	0.555022	0.464643	0.382605
0.602425	0.499269	0.485883	0.456621	0.43793	0.379439	0.365631	0.339954	0.666561	0.591716	0.56595	0.566897	0.554969	0.46425	0.382568
0.582045	0.499235	0.48588	0.456618	0.437882	0.379391	0.365389	0.339712	0.659867	0.5917	0.565862	0.566867	0.554944	0.464197	0.382465
0.599635	0.499191	0.485845	0.456436	0.437856	0.379293	0.365228	0.339635	0.533812	0.591636	0.565834	0.566759	0.554893	0.464043	0.382087
0.598001	0.499156	0.485786	0.456372	0.437843	0.379206	0.365213	0.339559	0.699488	0.591569	0.565818	0.566672	0.554803	0.464018	0.381843
0.602842	0.498982	0.485732	0.456355	0.437841	0.379199	0.365014	0.339209	0.64564	0.591488	0.565789	0.566656	0.554736	0.46401	0.381712
0.579976	0.498976	0.48563	0.456162	0.437774	0.379169	0.365006	0.339081	0.646422	0.591463	0.565726	0.566483	0.554728	0.463829	0.381696
0.608946	0.498894	0.485599	0.456091	0.437689	0.379041	0.365004	0.338796	0.623134	0.591436	0.565677	0.566476	0.554724	0.463392	0.381628
0.558588	0.498697	0.485547	0.456068	0.437629	0.37895	0.364912	0.338434	0.416559	0.591428	0.565625	0.566434	0.554698	0.463391	0.381323
0.620721	0.498674	0.485444	0.455829	0.437486	0.378815	0.364831	0.33785	0.64758	0.591348	0.565616	0.566353	0.554604	0.463316	0.381033
0.653472	0.498603	0.485232	0.455815	0.437329	0.378668	0.3647	0.337672	0.646722	0.591317	0.565597	0.566335	0.554587	0.463032	0.380722
0.625016	0.498556	0.485228	0.455788	0.437201	0.37846	0.364537	0.337493	0.640051	0.591221	0.565539	0.566323	0.55458	0.462924	0.380282
0.648636	0.498531	0.485052	0.455767	0.437112	0.378447	0.36451	0.33739	0.648417	0.591219	0.565503	0.566313	0.554469	0.462496	0.3799
0.622198	0.498491	0.48504	0.455757	0.437	0.378436	0.364425	0.33738	0.652335	0.591137	0.565502	0.56629	0.554403	0.462429	0.378574
0.511951	0.498345	0.484935	0.455735	0.436826	0.378208	0.364388	0.33737	0.708462	0.591099	0.565484	0.566181	0.55435	0.461534	0.377562
0.616146	0.498306	0.484907	0.455717	0.436811	0.378184	0.364365	0.337026	0.645886	0.591067	0.565477	0.566082	0.554301	0.461446	0.377495
0.596461	0.498211	0.48458	0.455666	0.436764	0.37813	0.364249	0.336841	0.663714	0.591047	0.565444	0.566053	0.554277	0.46143	0.37681
0.596736	0.49807	0.484572	0.455612	0.436696	0.377956	0.364228	0.336839	0.638572	0.591044	0.565402	0.566052	0.55424	0.46141	0.376757
0.604597	0.498067	0.484486	0.455565	0.436615	0.377911	0.363896	0.336774	0.655934	0.591036	0.565385	0.566031	0.554004	0.46135	0.376421
0.494367	0.497947	0.484472	0.455537	0.436534	0.377886	0.363664	0.336498	0.662398	0.591024	0.565357	0.565853	0.553934	0.46119	0.376174
0.626412	0.497927	0.484467	0.455487	0.436388	0.377873	0.363645	0.336343	0.676251	0.59099	0.565304	0.565815	0.553842	0.460153	0.375445
0.625058	0.497807	0.48445	0.455449	0.436332	0.377734	0.363573	0.336172	0.647723	0.590885	0.565216	0.565806	0.553831	0.459896	0.37544
0.637943	0.49777	0.484249	0.45538	0.436249	0.3776	0.3635	0.336102	0.640845	0.59085	0.565182	0.565757	0.553752	0.459649	0.375431
0.638521	0.497724	0.484207	0.455372	0.436025	0.3776	0.363067	0.335956	0.694436	0.590839	0.565023	0.565737	0.553705	0.459028	0.374775
0.635302	0.497642	0.484179	0.455321	0.435994	0.377215	0.363058	0.33591	0.683046	0.590837	0.564871	0.565733	0.553691	0.458948	0.374693
0.620764	0.497625	0.484176	0.455305	0.435952	0.377201	0.363031	0.335791	0.652987	0.590835	0.564867	0.565723	0.553679	0.458824	0.374581
0.600137	0.497567	0.484176	0.455262	0.435815	0.377136	0.36293	0.335731	0.701922	0.590807	0.564861	0.565696	0.553617	0.458802	0.37448
0.599281	0.49751	0.484082	0.455201	0.435797	0.377087	0.362857	0.335679	0.644627	0.590801	0.564794	0.565696	0.553614	0.458591	0.374446
0.636563	0.497426	0.48391	0.455172	0.435635	0.376998	0.362737	0.335127	0.67471	0.590718	0.564716	0.565549	0.553607	0.458397	0.374223
0.635183	0.497425	0.483889	0.455132	0.435388	0.376901	0.362528	0.334984	0.665354	0.590707	0.564704	0.565523	0.553594	0.458263	0.373829
0.471986	0.497404	0.483851	0.455068	0.435387	0.376588	0.362475	0.334867	0.680052	0.590697	0.564656	0.565493	0.553521	0.458188	0.373658
0.673596	0.497396	0.483761	0.454893	0.435322	0.37655	0.362241	0.334739	0.648439	0.590688	0.564655	0.565487	0.553501	0.458168	0.373175
0.619676	0.497275	0.483638	0.45481	0.435294	0.376511	0.362035	0.334471	0.642684	0.590673	0.564653	0.565473	0.553276	0.4578	0.372383
0.700976	0.49719	0.483634	0.454712	0.43527	0.376471	0.36179	0.334035	0.630359	0.590658	0.564539	0.565457	0.553232	0.457611	0.371612
0.587006	0.497126	0.483503	0.454481	0.435267	0.376448	0.361754	0.333932	0.604626	0.590638	0.56451	0.565438	0.553155	0.45757	0.371601
0.37923	0.496973	0.483484	0.454358	0.435158	0.376349	0.361749	0.333778	0.582225	0.590615	0.564474	0.565393	0.553001	0.456848	0.371293
0.612629	0.496921	0.483414	0.45435	0.435075	0.37634	0.361559	0.333412	0.645795	0.590609	0.56446	0.565329	0.552979	0.456839	0.370769
0.604402	0.496905	0.48336	0.454332	0.434986	0.376167	0.361374	0.33309	0.591582	0.590527	0.56442	0.565278	0.552922	0.456263	0.370373
0.621315	0.496849	0.483287	0.454282	0.43485	0.376088	0.361346	0.333071	0.653	0.59047	0.564395	0.565264	0.552888	0.456191	0.370161
0.574667	0.496804	0.483097	0.454264	0.434846	0.376077	0.36118	0.332935	0.688751	0.590368	0.564364	0.565248	0.552821	0.456142	0.37016
0.354617	0.49664	0.483054	0.454115	0.434698	0.376069	0.360807	0.332864	0.676527	0.590278	0.564221	0.565073	0.5528	0.455632	0.370143
0.629619	0.496584	0.483044	0.454107	0.434688	0.375861	0.36053	0.332827	0.63521	0.590135	0.564119	0.565033	0.55276	0.455383	0.369799
0.660495	0.496557	0.482957	0.454091	0.434636	0.375738	0.360527	0.332719	0.634696	0.5901	0.564075	0.564933	0.552661	0.455338	0.369717
0.674062	0.496521	0.482954	0.454037	0.434319	0.375694	0.360481	0.332577	0.638051	0.590051	0.564027	0.564908	0.552635	0.454918	0.369379
0.610778	0.496499	0.482892	0.453871	0.434315	0.375685	0.360472	0.332505	0.661848	0.590045	0.563915	0.564898	0.552617	0.454619	0.369346
0.62672	0.496468	0.482711	0.453736	0.434196	0.375647	0.360177	0.332465	0.663433	0.59004	0.563807	0.564805	0.552554	0.454608	0.368828
0.619713	0.496405	0.482708	0.453731	0.434184	0.375614	0.360086	0.332336	0.584519	0.590001	0.563665	0.564708	0.552543	0.453944	0.368611
0.647015	0.496324	0.482685	0.453685	0.434108	0.375587	0.35996	0.332331	0.509007	0.589967	0.563601	0.564698	0.552484	0.453678	0.367971
0.599257	0.496256	0.482627	0.453678	0.434099	0.375573	0.359939	0.332327	0.670407	0.589897	0.563586	0.564686	0.552379	0.453677	0.367967
0.61965	0.496213	0.482536	0.453673	0.434054	0.375566	0.359776	0.332189	0.674002	0.589864	0.563549	0.564649	0.552314	0.453608	0.367859
0.551605	0.496157	0.482511	0.453611	0.434001	0.375534	0.359627	0.332162	0.670541	0.589837	0.563481	0.564619	0.552303	0.453577	0.367808
0.607712	0.496146	0.4825	0.453481	0.433786	0.375204	0.359529	0.332136	0.667947	0.5898	0.563464	0.564504	0.552234	0.453441	0.367004
0.656672	0.496141	0.482459	0.453459	0.433229	0.375135	0.359528	0.332092	0.508397	0.589735	0.56344	0.564357	0.552101	0.4534	0.366822
0.599694	0.496076	0.482409	0.453338	0.433052	0.375126	0.35952	0.332041	0.709239	0.589724	0.563405	0.564274	0.551983	0.453351	0.366688
0.605916	0.495937	0.482371	0.453248	0.433024	0.375112	0.359517	0.331942	0.514794	0.589663	0.563381	0.564229	0.551958	0.453149	0.36664
0.630934	0.495912	0.482286	0.45296	0.433016	0.375048	0.35938	0.331574	0.635969	0.589639	0.563372	0.564159	0.551857	0.453085	0.366196
0.597622	0.495899	0.482244	0.452905	0.432999	0.374993	0.358996	0.331273	0.477203	0.589597	0.5633	0.564151	0.551856	0.452915	0.365896
0.635433	0.495839	0.482208	0.45288	0.432938	0.374762	0.358817	0.331188	0.63218	0.589574	0.563298	0.564144	0.551855	0.452767	0.365655
0.623328	0.495837	0.482181	0.452877	0.432746	0.374693	0.358781	0.331152	0.649061	0.589574	0.563258	0.563949	0.551838	0.452609	0.365482
0.587409	0.495747	0.482173	0.452834	0.432544	0.374631	0.358483	0.331039	0.655644	0.589554	0.56319	0.563768	0.551731	0.452553	0.365399
0.624211	0.495723	0.482134	0.452806	0.432461	0.374437	0.358461	0.331	0.453658	0.589526	0.563184	0.563753	0.551624	0.452521	0.365221
0.41684	0.49571	0.482124	0.452785	0.432295	0.374378	0.357932	0.330935	0.619654	0.589469	0.563155	0.563747	0.551516	0.452517	0.364805
0.670377	0.495674	0.482057	0.452699	0.432233	0.374368	0.357635	0.330836	0.508355	0.589398	0.563151	0.563742	0.551451	0.452384	0.364526
0.649603	0.495404	0.481909	0.452601	0.432106	0.37429	0.357601	0.330739	0.527504	0.589383	0.563137	0.563726	0.551441	0.45238	0.364424
0.611723	0.495365	0.481867	0.452566	0.432095	0.374269	0.35759	0.330335	0.648399	0.589294	0.56308	0.563654	0.55138	0.452047	0.364141
0.611122	0.495323	0.481791	0.452367	0.431849	0.374267	0.357451	0.330184	0.676119	0.589256	0.562992	0.563636	0.55125	0.451816	0.363004
0.605872	0.495081	0.481721	0.452326	0.431554	0.374134	0.357159	0.330137	0.654481	0.589189	0.562963	0.563634	0.551166	0.451401	0.362873
0.605942	0.495079	0.481566	0.452246	0.431382	0.374033	0.357045	0.330026	0.688496	0.589172	0.56296	0.563629	0.551118	0.450905	0.362553
0.6197	0.495001	0.481524	0.452187	0.431335	0.373928	0.356956	0.32963	0.660512	0.589011	0.56294	0.563617	0.55106	0.45039	0.362297
0.650361	0.494968	0.4815	0.451904	0.43125	0.373861	0.356894	0.329553	0.677188	0.588996	0.562874	0.563595	0.551023	0.45014	0.362211
0.582792	0.494802	0.481498	0.451886	0.431249	0.373685	0.356831	0.329549	0.643043	0.588962	0.562757	0.563568	0.550945	0.450009	0.361813
0.414647	0.494734	0.48149	0.451864	0.431193	0.373486	0.35675	0.329319	0.536019	0.588918	0.562747	0.563535	0.550919	0.449582	0.361276
0.630002	0.494683	0.481441	0.451813	0.431157	0.373354	0.356732	0.329275	0.687304	0.588859	0.562732	0.563354	0.550798	0.449572	0.360714
0.594916	0.49466	0.481397	0.451469	0.431153	0.372797	0.356363	0.329232	0.639679	0.588857	0.56255	0.563334	0.550787	0.449545	0.3604
0.597088	0.494542	0.48138	0.451369	0.431118	0.37254	0.356276	0.329214	0.550651	0.588807	0.562531	0.563329	0.550774	0.449436	0.360372
0.599314	0.49442	0.481372	0.451368	0.430995	0.372507	0.356205	0.329181	0.660278	0.58878	0.562504	0.563322	0.550759	0.449288	0.360208
0.616577	0.494418	0.481246	0.451361	0.430787	0.372497	0.356203	0.329125	0.651333	0.588741	0.562234	0.563267	0.5507	0.448839	0.359968
0.603129	0.494397	0.480945	0.451338	0.430382	0.372477	0.356139	0.328787	0.665879	0.588739	0.562214	0.563234	0.550663	0.44835	0.35989
0.563489	0.494384	0.480921	0.451306	0.430228	0.372449	0.356101	0.328606	0.694889	0.588632	0.562209	0.563212	0.55066	0.448099	0.359251
0.599037	0.494282	0.48091	0.450904	0.430117	0.372368	0.35606	0.328239	0.667419	0.588589	0.56195	0.563164	0.550564	0.448076	0.359166
0.60086	0.494275	0.480847	0.450854	0.430103	0.372341	0.356024	0.328159	0.604178	0.588442	0.561938	0.563103	0.550468	0.448055	0.358458
0.617996	0.494225	0.480721	0.45077	0.430085	0.372235	0.355947	0.328069	0.642832	0.588368	0.561854	0.563103	0.550313	0.447694	0.357571
0.614665	0.494174	0.480568	0.450665	0.430065	0.371908	0.355897	0.327609	0.643516	0.588367	0.561782	0.563069	0.55018	0.447619	0.357371
0.616235	0.494173	0.480466	0.450637	0.429944	0.371678	0.35587	0.327442	0.676686	0.58836	0.561782	0.563054	0.550021	0.447567	0.356325
0.67915	0.493996	0.480401	0.450636	0.429652	0.371522	0.355839	0.327269	0.647647	0.58824	0.561718	0.563037	0.549975	0.447466	0.355778
0.546584	0.493852	0.480399	0.450508	0.429569	0.371486	0.355831	0.327222	0.622418	0.588162	0.561654	0.563014	0.549957	0.447157	0.355268
0.648968	0.493774	0.480327	0.450441	0.429498	0.371476	0.355808	0.327102	0.648296	0.588114	0.561654	0.562991	0.549817	0.447033	0.355141
0.619257	0.493538	0.48022	0.450379	0.429481	0.370969	0.355572	0.32708	0.627169	0.588098	0.561605	0.562977	0.549785	0.446688	0.355015
0.584908	0.493536	0.480205	0.450306	0.429272	0.370838	0.355091	0.327006	0.639651	0.588085	0.561594	0.562846	0.549721	0.446316	0.354557
0.589174	0.493427	0.480193	0.450262	0.429227	0.370804	0.355051	0.326921	0.60039	0.588068	0.561558	0.562806	0.549633	0.44615	0.353934
0.590756	0.493302	0.480182	0.450261	0.429189	0.370693	0.354989	0.326884	0.625927	0.588056	0.561536	0.562804	0.549621	0.446146	0.353785
0.681249	0.493282	0.480144	0.450168	0.429134	0.370638	0.354969	0.326659	0.641318	0.588038	0.561511	0.5627	0.549581	0.445512	0.351861
0.680162	0.493177	0.48014	0.45015	0.428856	0.3704	0.354899	0.326621	0.663688	0.588021	0.561468	0.562614	0.549536	0.444947	0.351809
0.637316	0.493147	0.48004	0.450025	0.42868	0.370374	0.35483	0.326493	0.622097	0.587934	0.561456	0.56254	0.549509	0.444595	0.351709
0.584097	0.493132	0.480033	0.449985	0.428432	0.370303	0.354742	0.326482	0.645246	0.587831	0.561397	0.562397	0.549494	0.444248	0.350823
0.592424	0.493061	0.480021	0.449809	0.428425	0.370174	0.354645	0.32628	0.658843	0.587801	0.561362	0.562331	0.549484	0.444234	0.350172
0.575124	0.493059	0.479986	0.449742	0.428379	0.369985	0.354322	0.326262	0.617843	0.587762	0.561354	0.562196	0.549481	0.444218	0.349509
0.687793	0.49297	0.479986	0.449739	0.428069	0.369947	0.354243	0.326143	0.669307	0.587753	0.561336	0.562182	0.54936	0.443769	0.348546
0.572072	0.492936	0.479976	0.449484	0.428065	0.36975	0.354132	0.326008	0.624544	0.587735	0.561308	0.562165	0.54916	0.443678	0.347663
0.660186	0.492923	0.479928	0.449457	0.428031	0.369748	0.353836	0.325967	0.6494	0.587731	0.561216	0.562068	0.54886	0.443652	0.347506
0.612861	0.492873	0.479798	0.449369	0.428007	0.369721	0.353704	0.32571	0.635699	0.587721	0.561108	0.561959	0.548853	0.4435	0.347377
0.572365	0.49286	0.479752	0.449347	0.427889	0.369678	0.353477	0.325673	0.650477	0.587661	0.561016	0.561955	0.548824	0.443438	0.346911
0.62141	0.492854	0.479711	0.449245	0.427825	0.369601	0.35339	0.325582	0.650365	0.587544	0.560944	0.56192	0.548797	0.443349	0.346333
0.629559	0.492823	0.479693	0.449208	0.427711	0.369535	0.353362	0.325527	0.61217	0.587492	0.560923	0.561774	0.548747	0.443344	0.346034
0.605712	0.492744	0.479669	0.449124	0.427656	0.369517	0.353327	0.32518	0.638355	0.587464	0.560902	0.561734	0.548743	0.443091	0.34522
0.694798	0.492737	0.47962	0.448963	0.427411	0.369352	0.353217	0.324864	0.652076	0.587398	0.560791	0.561676	0.548659	0.443044	0.344276
0.666557	0.49271	0.479399	0.448954	0.427343	0.369266	0.353041	0.324789	0.616933	0.587382	0.560607	0.561488	0.548557	0.443028	0.343418
0.594349	0.492612	0.479357	0.448919	0.427331	0.369264	0.353038	0.324773	0.629954	0.587346	0.560518	0.561434	0.548439	0.442926	0.34326
0.593835	0.492479	0.479327	0.448822	0.427236	0.369127	0.353028	0.324698	0.63031	0.587266	0.560516	0.561423	0.548405	0.442664	0.34293
0.63843	0.492453	0.479293	0.448813	0.427114	0.368872	0.352777	0.324254	0.651611	0.587156	0.560482	0.561277	0.548334	0.442123	0.342633
0.676255	0.492305	0.479287	0.448796	0.427086	0.36886	0.352746	0.32389	0.660086	0.587124	0.560461	0.561266	0.548302	0.441854	0.339804
0.416214	0.492241	0.479239	0.448727	0.427069	0.368603	0.352436	0.323784	0.651554	0.587083	0.560451	0.561124	0.548223	0.441784	0.339314
0.611614	0.492239	0.479238	0.448572	0.427002	0.368552	0.352324	0.323757	0.626011	0.58708	0.560445	0.561044	0.547933	0.44176	0.338875
0.584818	0.492237	0.47911	0.44849	0.426937	0.368422	0.352256	0.323754	0.559888	0.587051	0.560403	0.561038	0.547902	0.441508	0.33841
0.632072	0.492198	0.479095	0.448481	0.426913	0.368395	0.352253	0.32373	0.630575	0.586994	0.560335	0.561018	0.547858	0.441296	0.33818
0.55962	0.492048	0.479044	0.44845	0.426848	0.368276	0.352242	0.323532	0.651707	0.586923	0.560333	0.561013	0.547813	0.441202	0.338122
0.634809	0.492022	0.478946	0.448443	0.426821	0.368147	0.352238	0.323503	0.635145	0.586882	0.560283	0.561007	0.547801	0.441194	0.337897
0.619657	0.491868	0.478905	0.447931	0.426818	0.36805	0.352129	0.323479	0.620822	0.586859	0.560266	0.560642	0.547758	0.440954	0.336838
0.665474	0.491849	0.478832	0.447764	0.426643	0.367879	0.352077	0.323222	0.671936	0.586825	0.560265	0.560613	0.547741	0.440931	0.336773
0.670231	0.49178	0.478812	0.44772	0.42664	0.367682	0.351981	0.323189	0.648456	0.586782	0.560257	0.560605	0.547631	0.440693	0.33673
0.677233	0.49165	0.47874	0.447655	0.426548	0.367423	0.35186	0.322935	0.662208	0.586778	0.560177	0.560566	0.547538	0.440484	0.33482
0.607894	0.491524	0.478712	0.447562	0.426518	0.367089	0.35178	0.322919	0.644053	0.586676	0.560155	0.560551	0.547442	0.44045	0.33481
0.685624	0.491252	0.478612	0.447538	0.426485	0.366986	0.351704	0.322858	0.649437	0.586575	0.560107	0.56051	0.547319	0.440352	0.334523
0.616919	0.491248	0.478579	0.447505	0.426333	0.366959	0.351638	0.322843	0.663166	0.586556	0.560034	0.560502	0.547303	0.440322	0.334169
0.626483	0.491126	0.478565	0.447483	0.42621	0.366873	0.351511	0.322641	0.676079	0.586423	0.559941	0.5605	0.547237	0.440263	0.334081
0.563601	0.491056	0.478505	0.447358	0.426135	0.36681	0.351465	0.322569	0.648874	0.586368	0.559915	0.560482	0.547216	0.440045	0.333663
0.587056	0.491012	0.478311	0.447286	0.426103	0.366803	0.351457	0.322491	0.657535	0.586361	0.559869	0.560441	0.547133	0.4395	0.333522
0.623952	0.490962	0.47827	0.44727	0.426102	0.36676	0.351309	0.322414	0.641916	0.586347	0.559779	0.560383	0.547018	0.439408	0.333278
0.605885	0.490957	0.478204	0.447257	0.425964	0.366524	0.351286	0.321878	0.659449	0.586317	0.559675	0.560317	0.546962	0.439103	0.333084
0.645454	0.490952	0.478153	0.447247	0.42577	0.366377	0.35104	0.321869	0.647323	0.586245	0.559659	0.560314	0.546951	0.438849	0.333027
0.576629	0.490948	0.478142	0.447193	0.425768	0.366236	0.350817	0.321819	0.638505	0.586216	0.559623	0.560257	0.54682	0.438721	0.332923
0.622196	0.490879	0.478114	0.447179	0.425643	0.366185	0.350415	0.321729	0.68215	0.586118	0.559622	0.560206	0.546664	0.438336	0.332738
0.604676	0.490807	0.478048	0.447169	0.425356	0.366117	0.350304	0.321726	0.659331	0.586042	0.559614	0.560117	0.546659	0.438322	0.332383
0.612983	0.490779	0.478027	0.447141	0.425326	0.36609	0.350198	0.32139	0.648636	0.585947	0.559605	0.560083	0.546626	0.437968	0.33184
0.635441	0.490574	0.478023	0.447138	0.425286	0.365595	0.350131	0.320877	0.640346	0.585921	0.559525	0.560066	0.546542	0.437906	0.331038
0.628166	0.490389	0.477915	0.446952	0.42519	0.36548	0.349977	0.320817	0.662369	0.585898	0.559501	0.560034	0.546481	0.437594	0.330982
0.639962	0.490245	0.477865	0.446854	0.425077	0.365457	0.34988	0.320817	0.661225	0.585858	0.559481	0.559965	0.546389	0.43747	0.33008
0.608633	0.490173	0.477828	0.446762	0.425059	0.365365	0.349721	0.320016	0.672524	0.585837	0.559473	0.559892	0.546382	0.437307	0.329843
0.61429	0.490015	0.477699	0.446661	0.425023	0.365155	0.349693	0.319974	0.662448	0.585833	0.559387	0.55988	0.546319	0.437297	0.329819
0.659889	0.490013	0.477688	0.446421	0.424864	0.364908	0.349482	0.319397	0.648272	0.585813	0.559386	0.559875	0.546293	0.437131	0.329555
0.286087	0.489991	0.477579	0.446336	0.423614	0.364897	0.349414	0.31939	0.651079	0.585756	0.559367	0.559791	0.546287	0.436756	0.327995
0.648761	0.489822	0.47752	0.446297	0.423446	0.364633	0.349365	0.319034	0.593202	0.585589	0.559286	0.559753	0.546276	0.436555	0.327841
0.679231	0.489799	0.477498	0.446279	0.423411	0.364624	0.349349	0.318843	0.644848	0.585575	0.559269	0.559746	0.546244	0.436437	0.327765
0.676709	0.48977	0.477475	0.445899	0.423259	0.364501	0.349258	0.31872	0.631914	0.585558	0.559077	0.559597	0.546219	0.4364	0.327674
0.622276	0.489664	0.477313	0.445846	0.423079	0.364339	0.349253	0.318631	0.676692	0.585542	0.559028	0.559568	0.546193	0.436393	0.327455
0.660374	0.489448	0.477278	0.445802	0.422986	0.364331	0.34925	0.318513	0.639467	0.585534	0.559026	0.559526	0.546128	0.435963	0.325952
0.621386	0.48942	0.476993	0.445751	0.422964	0.364292	0.349229	0.318442	0.643109	0.585519	0.559001	0.559516	0.546125	0.435788	0.32539
0.621424	0.48942	0.476837	0.445598	0.422945	0.364155	0.349128	0.318403	0.703633	0.585429	0.558922	0.559487	0.546029	0.435781	0.325082
0.384519	0.489394	0.476768	0.445592	0.422913	0.364107	0.349016	0.318322	0.65181	0.585423	0.558897	0.559486	0.546018	0.435761	0.324797
0.36014	0.489266	0.476757	0.445534	0.422907	0.363961	0.348988	0.31831	0.659947	0.585416	0.558818	0.55948	0.545971	0.435646	0.324173
0.630954	0.489265	0.47668	0.445331	0.422894	0.363876	0.348776	0.318232	0.645118	0.585408	0.558793	0.559439	0.545942	0.435468	0.323403
0.633062	0.489221	0.47666	0.445174	0.422849	0.363788	0.348738	0.318209	0.67495	0.585357	0.558776	0.559261	0.545906	0.435038	0.321994
0.643154	0.489206	0.476629	0.44515	0.42284	0.36371	0.34868	0.318099	0.645992	0.585311	0.558707	0.559221	0.545857	0.43454	0.320353
0.464553	0.489183	0.476625	0.445126	0.422767	0.363576	0.348295	0.317849	0.638001	0.585203	0.558685	0.559207	0.545776	0.434454	0.317765
0.605589	0.489119	0.476616	0.444989	0.422677	0.363568	0.348264	0.317654	0.699512	0.585183	0.558683	0.55912	0.545643	0.434173	0.316885
0.632767	0.489113	0.476587	0.444907	0.422592	0.363427	0.348231	0.317595	0.614573	0.58515	0.558678	0.55907	0.545641	0.43407	0.316494
0.605477	0.489055	0.476474	0.444824	0.422548	0.36326	0.348096	0.317428	0.66154	0.585115	0.558649	0.558936	0.545613	0.43358	0.316271
0.65117	0.489004	0.476459	0.444561	0.422504	0.363161	0.347882	0.317407	0.665341	0.58511	0.558626	0.558652	0.545556	0.433145	0.314893
0.388209	0.488994	0.476364	0.44446	0.422474	0.362981	0.347847	0.317199	0.666546	0.585087	0.558623	0.558637	0.545554	0.433024	0.314159
0.685585	0.488877	0.476312	0.444208	0.422452	0.362752	0.347804	0.316993	0.651177	0.584924	0.558557	0.558526	0.545548	0.432903	0.314106
0.574142	0.488864	0.476278	0.444169	0.422425	0.362738	0.347803	0.316884	0.487761	0.584921	0.558542	0.558506	0.545527	0.432513	0.313849
0.634392	0.488826	0.476254	0.444119	0.42224	0.362737	0.347766	0.316738	0.660135	0.584851	0.558526	0.55835	0.54545	0.432434	0.313343
0.639058	0.488795	0.476167	0.444087	0.422146	0.362639	0.347617	0.316293	0.474212	0.584831	0.558518	0.55817	0.545419	0.431661	0.312633
0.670191	0.488749	0.47605	0.443604	0.42196	0.362455	0.34745	0.315555	0.704918	0.58477	0.558384	0.558156	0.545417	0.431402	0.312449
0.626577	0.488631	0.476032	0.443521	0.421705	0.362429	0.347103	0.315381	0.656762	0.584699	0.558348	0.55814	0.545305	0.431347	0.312001
0.68395	0.488607	0.476001	0.443494	0.421556	0.362423	0.347098	0.314973	0.700142	0.584656	0.558341	0.558113	0.545294	0.430797	0.311621
0.648909	0.488536	0.475955	0.443445	0.421089	0.362401	0.347006	0.314363	0.643119	0.584632	0.55819	0.558109	0.545242	0.430734	0.310388
0.669764	0.488528	0.475943	0.443417	0.420989	0.362317	0.346998	0.314297	0.632672	0.584619	0.558119	0.558108	0.545159	0.429864	0.309599
0.693151	0.48851	0.475909	0.443397	0.420903	0.362214	0.346985	0.314103	0.653438	0.584619	0.558112	0.557958	0.545002	0.429806	0.309353
0.649878	0.488397	0.475905	0.443377	0.42078	0.362114	0.346889	0.313933	0.683278	0.584378	0.558075	0.557895	0.544696	0.428907	0.308105
0.662504	0.488369	0.475895	0.443312	0.420669	0.362033	0.346776	0.313788	0.636226	0.584363	0.558056	0.557842	0.54469	0.428858	0.30748
0.622019	0.488355	0.475841	0.443102	0.420635	0.361964	0.346645	0.313613	0.645834	0.584308	0.558049	0.557818	0.544558	0.428654	0.30719
0.643897	0.488323	0.475777	0.442954	0.420411	0.361647	0.346632	0.31341	0.659614	0.584295	0.558004	0.557773	0.544453	0.428576	0.30523
0.666994	0.488319	0.475663	0.442755	0.420252	0.361614	0.346326	0.313235	0.671678	0.584279	0.55797	0.557751	0.544374	0.428438	0.304257
0.596935	0.488194	0.475636	0.442636	0.420242	0.36142	0.346286	0.313177	0.63481	0.58426	0.557939	0.55771	0.544301	0.428216	0.302709
0.663955	0.488178	0.475625	0.44247	0.420207	0.361099	0.345878	0.312989	0.680366	0.584219	0.557899	0.557666	0.544228	0.428206	0.30126
0.63897	0.488132	0.475275	0.441744	0.420158	0.361019	0.345521	0.312917	0.71652	0.584205	0.557638	0.557611	0.544207	0.427367	0.3005
0.644507	0.488081	0.475274	0.441709	0.420141	0.360566	0.345431	0.312886	0.617485	0.584175	0.557603	0.557593	0.544187	0.426975	0.300285
0.657329	0.488079	0.475217	0.441388	0.420104	0.360367	0.345257	0.312818	0.697141	0.584139	0.557584	0.557592	0.544186	0.426766	0.298832
0.677985	0.488064	0.475158	0.441355	0.420067	0.360188	0.345065	0.31252	0.54921	0.584111	0.557573	0.557385	0.544104	0.426686	0.298483
0.639453	0.488033	0.474989	0.441059	0.419945	0.360122	0.345002	0.312371	0.69629	0.584029	0.55753	0.557349	0.543918	0.426241	0.297032
0.669098	0.488024	0.474981	0.441009	0.419858	0.360108	0.344837	0.312292	0.549139	0.584026	0.557518	0.557251	0.543887	0.426231	0.296193
0.663797	0.487989	0.4748	0.440962	0.419832	0.359989	0.344683	0.312216	0.684955	0.58384	0.557506	0.557247	0.543648	0.426213	0.29514
0.57095	0.487895	0.47414	0.44096	0.419743	0.359918	0.344683	0.312181	0.561328	0.58384	0.557503	0.557235	0.54356	0.426069	0.289756
0.635719	0.487877	0.474125	0.440911	0.419738	0.359692	0.344675	0.311981	0.575576	0.583815	0.557472	0.557117	0.543104	0.426048	0.288915
0.605533	0.487678	0.474062	0.44091	0.419467	0.359661	0.344209	0.311887	0.662539	0.5838	0.557434	0.557097	0.543049	0.42596	0.288257
0.61831	0.487671	0.473996	0.440739	0.419214	0.359562	0.343788	0.311649	0.510656	0.583798	0.55734	0.557095	0.543002	0.425185	0.286232
0.437747	0.487537	0.473973	0.440725	0.41912	0.35955	0.343452	0.311338	0.719837	0.583797	0.557333	0.557093	0.542986	0.424559	0.285935
0.560188	0.487535	0.473946	0.440635	0.418995	0.359528	0.343423	0.311333	0.529389	0.583789	0.557319	0.557086	0.542934	0.424315	0.284902
0.662812	0.487497	0.473944	0.44051	0.418806	0.35951	0.343419	0.311192	0.538363	0.583765	0.557276	0.557084	0.542911	0.424306	0.280618
0.609142	0.487356	0.473887	0.440474	0.418791	0.359449	0.343139	0.31117	0.681172	0.583704	0.557262	0.55705	0.542864	0.424155	0.277026
0.647433	0.487281	0.473845	0.440394	0.418601	0.359375	0.343085	0.311121	0.644856	0.583699	0.557158	0.556928	0.542631	0.423967	0.276152
0.505697	0.487132	0.473785	0.440148	0.41853	0.359327	0.342974	0.310975	0.635855	0.583699	0.557154	0.556921	0.542531	0.423678	0.272023
0.482131	0.48713	0.473774	0.440018	0.418521	0.359216	0.342886	0.310907	0.478869	0.583634	0.557152	0.556894	0.542515	0.423496	0.271536
0.674475	0.487109	0.473732	0.439821	0.418417	0.359044	0.342876	0.31064	0.521277	0.583564	0.557127	0.556866	0.542507	0.423154	0.268919
0.564021	0.486976	0.473676	0.439784	0.418327	0.35893	0.342761	0.31053	0.652291	0.583546	0.557069	0.556862	0.542497	0.42287	0.267727
0.65094	0.486967	0.473571	0.439555	0.418292	0.35885	0.342712	0.310356	0.49661	0.58351	0.55705	0.556759	0.542456	0.422815	0.257704
0.640325	0.48694	0.473487	0.439392	0.418077	0.358803	0.342672	0.31018	0.637486	0.583495	0.557014	0.556749	0.542452	0.422773	0.254814
0.678195	0.486823	0.473361	0.439341	0.417915	0.358779	0.342611	0.310045	0.472655	0.583438	0.556964	0.556718	0.542448	0.422585	0.250498
0.646879	0.486657	0.473338	0.439189	0.41787	0.358705	0.342525	0.308809	0.633239	0.583408	0.556937	0.556491	0.542312	0.422328	0.23076
0.68681	0.486635	0.473311	0.439045	0.417742	0.358674	0.342277	0.308734	0.508809	0.58329	0.556873	0.556319	0.542131	0.422302	0.22027
0.606609	0.486588	0.473299	0.438994	0.417703	0.358562	0.341946	0.308528	0.638153	0.58323	0.556868	0.556198	0.542108	0.421731
0.646342	0.48658	0.473239	0.438992	0.417663	0.35819	0.341945	0.308472	0.64527	0.583215	0.556838	0.556181	0.541965	0.421727
0.678403	0.48626	0.473236	0.438951	0.417662	0.357837	0.341872	0.308355	0.516114	0.583137	0.556831	0.556179	0.541933	0.421141
0.642131	0.486202	0.472847	0.4388	0.417654	0.35768	0.341818	0.308337	0.646771	0.583091	0.556791	0.556163	0.5419	0.420736
0.47197	0.486177	0.472802	0.438757	0.417598	0.357448	0.341537	0.308284	0.547115	0.583043	0.556702	0.556138	0.541794	0.420662
0.652055	0.486085	0.472769	0.438743	0.417552	0.357368	0.3415	0.308106	0.67668	0.583033	0.556649	0.555981	0.541748	0.420589
0.641277	0.486038	0.472751	0.438665	0.417451	0.357217	0.34149	0.307974	0.558748	0.583025	0.556635	0.555922	0.541734	0.42028
0.625453	0.486019	0.472738	0.43856	0.417417	0.357092	0.341138	0.307776	0.631146	0.583014	0.556623	0.555912	0.541733	0.41999
0.610741	0.485928	0.47271	0.438514	0.417206	0.357071	0.340817	0.307761	0.588834	0.582994	0.556578	0.55591	0.541699	0.419798
0.625297	0.485833	0.472636	0.43837	0.417144	0.35695	0.340559	0.307438	0.646403	0.58297	0.556575	0.555877	0.541675	0.419693
0.651203	0.485704	0.47261	0.438368	0.417125	0.356908	0.340542	0.30735	0.623048	0.582951	0.556355	0.555833	0.541642	0.419448
0.637622	0.485693	0.472598	0.438363	0.41696	0.356619	0.340535	0.307338	0.61505	0.582849	0.556332	0.555827	0.541607	0.419185
0.56357	0.485691	0.472597	0.438141	0.416864	0.356604	0.340173	0.30713	0.638919	0.582818	0.556309	0.555716	0.541597	0.418918
0.645854	0.485682	0.472379	0.43811	0.416734	0.356567	0.340122	0.306919	0.494362	0.58272	0.556299	0.555685	0.541555	0.418579
0.674348	0.485665	0.472272	0.438045	0.416638	0.356508	0.340009	0.306917	0.464437	0.582632	0.556263	0.555639	0.54154	0.418355
0.648999	0.485644	0.472241	0.438044	0.416626	0.356396	0.339826	0.306903	0.623898	0.582552	0.556233	0.555638	0.541407	0.418222
0.647947	0.485641	0.472119	0.437903	0.416591	0.356393	0.33965	0.306657	0.562581	0.58238	0.556173	0.555554	0.541389	0.417822
0.649166	0.48554	0.472083	0.437903	0.41646	0.356363	0.339616	0.306592	0.634507	0.582336	0.556165	0.555499	0.541344	0.417775
0.651436	0.48528	0.471992	0.437838	0.416411	0.35625	0.339553	0.306377	0.654371	0.582211	0.556126	0.555482	0.541307	0.417728
0.65929	0.485219	0.471937	0.43771	0.416312	0.356208	0.339497	0.305164	0.585473	0.582193	0.556078	0.555315	0.541228	0.417607
0.648417	0.485098	0.471863	0.437627	0.416063	0.35619	0.339418	0.304883	0.684507	0.582157	0.55604	0.555284	0.541184	0.416387
0.653179	0.485042	0.471789	0.43749	0.416036	0.355898	0.339291	0.304626	0.656947	0.582146	0.556036	0.555238	0.540975	0.416296
0.650701	0.485028	0.471748	0.437345	0.415655	0.355804	0.339131	0.304395	0.66486	0.582084	0.556019	0.555132	0.540915	0.416285
0.652111	0.485006	0.471613	0.437341	0.415653	0.355737	0.339023	0.304247	0.65756	0.582077	0.556008	0.555091	0.540812	0.416061
0.661619	0.48473	0.471608	0.437138	0.415643	0.355544	0.338897	0.30394	0.612783	0.582055	0.555997	0.555043	0.540809	0.415996
0.690882	0.484729	0.471575	0.43713	0.415625	0.355516	0.338888	0.303899	0.598167	0.581961	0.555981	0.555036	0.540679	0.41551
0.659516	0.484714	0.471529	0.436917	0.41545	0.354841	0.338622	0.303759	0.650172	0.581939	0.555932	0.55499	0.540622	0.415032
0.640445	0.484653	0.471487	0.436576	0.415447	0.354836	0.338583	0.303454	0.663115	0.581934	0.555871	0.554946	0.540537	0.414813
0.650612	0.484622	0.471463	0.436343	0.415359	0.354509	0.338542	0.303196	0.650256	0.581845	0.555865	0.554944	0.540532	0.414551
0.657498	0.484596	0.471397	0.436331	0.415308	0.354284	0.338397	0.303013	0.66536	0.581759	0.555825	0.554907	0.540442	0.413984
0.664949	0.484528	0.471365	0.436271	0.415284	0.354062	0.338325	0.302909	0.649733	0.581684	0.555789	0.554824	0.54043	0.413387
0.662179	0.484123	0.471349	0.436125	0.415221	0.353845	0.338288	0.30286	0.644197	0.581659	0.555628	0.554805	0.540392	0.413255
0.644041	0.484113	0.471272	0.436086	0.414815	0.353796	0.337801	0.302788	0.663785	0.581596	0.555575	0.554795	0.540386	0.412845
0.665929	0.484111	0.471151	0.436027	0.414777	0.35351	0.337712	0.301948	0.64524	0.581509	0.555535	0.554729	0.54026	0.412322
0.649931	0.484043	0.471019	0.436024	0.414583	0.35336	0.337679	0.301462	0.578298	0.581494	0.5555	0.554727	0.540195	0.411791
0.568819	0.484031	0.470955	0.435637	0.414206	0.353182	0.33763	0.301231	0.659352	0.581378	0.555466	0.554594	0.540178	0.411517
0.646809	0.483897	0.4709	0.435591	0.414168	0.353053	0.337473	0.301111	0.310014	0.581304	0.555328	0.554475	0.540162	0.411036
0.618673	0.483868	0.470885	0.435464	0.413783	0.352903	0.337471	0.300771	0.648608	0.581295	0.555282	0.554469	0.540096	0.410831
0.627048	0.483845	0.470821	0.435368	0.413759	0.352897	0.337442	0.300713	0.62465	0.581098	0.555207	0.554463	0.540053	0.410808
0.652667	0.483658	0.470594	0.435329	0.413545	0.35252	0.337356	0.30069	0.670252	0.581047	0.555205	0.55439	0.539987	0.410598
0.636906	0.483641	0.470574	0.435033	0.413255	0.352435	0.337151	0.300004	0.678734	0.581033	0.555156	0.554381	0.539847	0.410115
0.647496	0.483509	0.470552	0.434992	0.413104	0.352122	0.337059	0.299615	0.653297	0.581016	0.555146	0.554352	0.539779	0.410072
0.676269	0.483508	0.470484	0.434971	0.413055	0.35208	0.336999	0.29952	0.654141	0.581015	0.555115	0.554319	0.539755	0.409889
0.613236	0.483477	0.470377	0.434956	0.413041	0.352079	0.336981	0.299393	0.657113	0.581015	0.555047	0.554296	0.539712	0.409323
0.603266	0.483266	0.470371	0.434757	0.41299	0.351884	0.336831	0.298778	0.68091	0.580982	0.554892	0.554255	0.539695	0.408475
0.704908	0.483265	0.470325	0.434522	0.412903	0.351803	0.336825	0.298769	0.623094	0.580963	0.554882	0.554253	0.539611	0.408233
0.621319	0.48324	0.470191	0.434472	0.412899	0.351718	0.336749	0.298684	0.655031	0.580955	0.554842	0.554225	0.539598	0.408229
0.637906	0.483076	0.47017	0.43433	0.412892	0.351438	0.33671	0.298418	0.601908	0.580923	0.554834	0.554181	0.539532	0.407889
0.628491	0.483041	0.470057	0.433813	0.41287	0.351434	0.336406	0.298413	0.616231	0.580912	0.554798	0.554143	0.539443	0.407721
0.605721	0.483041	0.47004	0.433654	0.412642	0.351433	0.336269	0.298027	0.609	0.580902	0.554795	0.554021	0.539291	0.407584
0.647629	0.482969	0.470022	0.433542	0.412596	0.351379	0.335988	0.297225	0.459975	0.580897	0.554748	0.553961	0.539073	0.407352
0.614368	0.482938	0.469881	0.433538	0.412505	0.351182	0.335972	0.297195	0.640702	0.580897	0.554745	0.553944	0.539056	0.406989
0.632559	0.482877	0.469844	0.433502	0.412468	0.351061	0.335793	0.297162	0.620077	0.58087	0.554619	0.553932	0.538914	0.406785
0.640368	0.482868	0.469836	0.433443	0.412345	0.350851	0.335696	0.296977	0.674426	0.58086	0.554515	0.553915	0.538899	0.406706
0.58487	0.482853	0.469809	0.433201	0.412222	0.350745	0.335575	0.296864	0.616969	0.580839	0.55449	0.553885	0.538895	0.406301
0.607438	0.48283	0.46978	0.433193	0.412163	0.350606	0.335503	0.296759	0.63747	0.580815	0.554488	0.553763	0.538888	0.405867
0.604865	0.482732	0.469712	0.43317	0.41204	0.350519	0.335404	0.296753	0.640291	0.580799	0.554485	0.553638	0.53888	0.405766
0.630445	0.482715	0.469708	0.432863	0.411738	0.350499	0.335212	0.296667	0.670794	0.580764	0.554335	0.553536	0.538787	0.405391
0.62911	0.482693	0.469686	0.432817	0.411694	0.350391	0.335192	0.296611	0.628516	0.580757	0.554239	0.553523	0.53878	0.405069
0.600363	0.482672	0.469559	0.432548	0.411637	0.35034	0.335181	0.296578	0.631117	0.580694	0.554236	0.553427	0.538539	0.405022
0.435808	0.482653	0.469455	0.432463	0.411429	0.350136	0.335073	0.296064	0.633465	0.580659	0.554203	0.553404	0.538421	0.404786
0.603356	0.482609	0.469454	0.432383	0.411352	0.349767	0.334888	0.295951	0.681944	0.580598	0.554169	0.553288	0.538369	0.404493
0.544573	0.482601	0.469424	0.432374	0.411057	0.349705	0.334781	0.295932	0.622176	0.580597	0.554133	0.553278	0.538301	0.404409
0.639669	0.482576	0.469349	0.432339	0.410953	0.349623	0.334727	0.295865	0.665887	0.580571	0.554064	0.553268	0.538288	0.404397
0.627033	0.482485	0.469268	0.432259	0.410743	0.349542	0.334707	0.295851	0.624236	0.580526	0.553883	0.553256	0.538265	0.403616
0.473913	0.482463	0.469247	0.43224	0.410743	0.349422	0.334455	0.295771	0.654682	0.580509	0.553819	0.553246	0.538256	0.403438
0.63692	0.482194	0.469127	0.432225	0.410688	0.349319	0.334433	0.295043	0.623238	0.580502	0.553722	0.553178	0.538068	0.403053
0.642502	0.482111	0.469106	0.432172	0.410618	0.349008	0.334413	0.294613	0.62544	0.580454	0.553621	0.553116	0.538047	0.40281
0.615192	0.48208	0.468998	0.432143	0.410468	0.348501	0.334403	0.294513	0.614164	0.58042	0.55359	0.553103	0.538036	0.402629
0.359831	0.48206	0.468592	0.432047	0.410382	0.348226	0.334367	0.294285	0.636623	0.580396	0.553567	0.55309	0.537932	0.402585
0.597914	0.481884	0.468475	0.431959	0.410239	0.347762	0.334033	0.293987	0.653089	0.580252	0.553456	0.55306	0.537796	0.402145
0.62184	0.481861	0.468427	0.431936	0.410136	0.347457	0.333925	0.293557	0.647558	0.580176	0.553449	0.552972	0.537763	0.401771
0.592518	0.481785	0.468425	0.43182	0.410112	0.347051	0.333683	0.293116	0.661191	0.580173	0.553448	0.552892	0.537754	0.401684
0.583283	0.481735	0.468335	0.43181	0.41009	0.346774	0.333369	0.293003	0.643209	0.580124	0.553414	0.552769	0.537749	0.401136
0.635884	0.481715	0.46824	0.431758	0.410086	0.346594	0.332816	0.292853	0.638879	0.580083	0.553355	0.552753	0.537544	0.400828
0.626713	0.481628	0.468143	0.431606	0.410032	0.346587	0.332744	0.292629	0.669948	0.580082	0.553353	0.55256	0.537403	0.400792
0.359465	0.481455	0.468128	0.431496	0.410028	0.346376	0.33266	0.29245	0.633549	0.580075	0.553317	0.552512	0.537402	0.400654
0.651015	0.481441	0.468091	0.431426	0.410018	0.346271	0.332461	0.291617	0.691337	0.580053	0.5533	0.552486	0.537357	0.400652
0.642462	0.481425	0.46809	0.431168	0.409984	0.345835	0.332417	0.291468	0.620647	0.580051	0.553269	0.55246	0.537307	0.400436
0.6162	0.481361	0.468066	0.431092	0.409777	0.345788	0.332365	0.291414	0.645412	0.580023	0.553254	0.552304	0.537235	0.400368
0.644496	0.481355	0.468048	0.430884	0.409649	0.345382	0.332338	0.291161	0.655366	0.580016	0.553209	0.552225	0.537111	0.400305
0.667394	0.481201	0.467988	0.430647	0.409581	0.34526	0.332154	0.290867	0.656643	0.579998	0.553194	0.552219	0.537072	0.400122
0.459962	0.481101	0.467923	0.430582	0.409546	0.345092	0.33207	0.290772	0.658254	0.579912	0.55316	0.552175	0.537031	0.400089
0.636862	0.480994	0.467914	0.430555	0.409541	0.34479	0.332061	0.290522	0.626564	0.579912	0.553069	0.552165	0.536951	0.399923
0.639508	0.480672	0.467792	0.430542	0.409141	0.344605	0.331875	0.290393	0.646477	0.579853	0.553035	0.55211	0.53693	0.399857
0.656555	0.480632	0.467667	0.430527	0.409121	0.344562	0.331534	0.290293	0.655241	0.579852	0.552983	0.55208	0.536728	0.399499
0.606097	0.480596	0.467647	0.430459	0.408972	0.344504	0.331452	0.290277	0.638492	0.579727	0.552965	0.552065	0.536653	0.399239
0.658783	0.480592	0.467618	0.430347	0.408937	0.344247	0.331363	0.289906	0.64083	0.579699	0.552904	0.552007	0.536653	0.398689
0.680732	0.48059	0.467437	0.43001	0.408935	0.34418	0.330936	0.289696	0.617833	0.579683	0.552871	0.551802	0.536635	0.398438
0.662291	0.480533	0.467352	0.429795	0.408893	0.343982	0.330787	0.289387	0.64848	0.579675	0.552676	0.551698	0.536471	0.398331
0.634503	0.48037	0.467314	0.429792	0.408793	0.343862	0.330408	0.289215	0.65165	0.579646	0.552657	0.551589	0.536461	0.397217
0.64811	0.480341	0.467297	0.429781	0.408752	0.343834	0.33019	0.288802	0.606434	0.57963	0.552617	0.551589	0.536437	0.397006
0.392895	0.480039	0.467234	0.42974	0.408636	0.343632	0.329959	0.288747	0.650084	0.579566	0.55258	0.551528	0.536378	0.396735
0.668178	0.479818	0.467136	0.429735	0.408395	0.343295	0.329669	0.288006	0.601369	0.579534	0.552465	0.551462	0.53636	0.396627
0.660612	0.4797	0.467056	0.429573	0.408306	0.34328	0.329638	0.287359	0.601828	0.579442	0.552365	0.551447	0.536252	0.395501
0.443062	0.479674	0.46698	0.429374	0.408218	0.343042	0.329248	0.287056	0.639675	0.57942	0.552282	0.551424	0.536249	0.394863
0.615595	0.479565	0.466976	0.429364	0.40811	0.342904	0.329168	0.286851	0.647991	0.579285	0.55228	0.551201	0.53621	0.393876
0.650721	0.479259	0.466908	0.429227	0.408026	0.3429	0.329146	0.286141	0.646012	0.579271	0.552209	0.551156	0.536146	0.393783
0.64185	0.479178	0.4667	0.429033	0.407984	0.342544	0.329105	0.28608	0.651648	0.579265	0.552145	0.551132	0.536083	0.393725
0.712135	0.479126	0.466693	0.428943	0.407903	0.342416	0.329077	0.286032	0.579943	0.579195	0.552131	0.551089	0.53597	0.393545
0.644379	0.479097	0.466653	0.428824	0.407769	0.342032	0.329027	0.285776	0.631956	0.579152	0.552106	0.551089	0.535915	0.392619
0.65071	0.479087	0.466652	0.428638	0.407768	0.341915	0.328924	0.284913	0.657346	0.579143	0.55209	0.551062	0.535827	0.392138
0.577148	0.478952	0.466574	0.428631	0.407615	0.341875	0.328463	0.284879	0.622498	0.579125	0.551969	0.551058	0.535706	0.391919
0.666481	0.478938	0.466568	0.428598	0.407424	0.341862	0.328356	0.284856	0.658732	0.579092	0.551878	0.551015	0.535698	0.391334
0.629645	0.478903	0.466519	0.428445	0.407393	0.341669	0.328248	0.284797	0.625905	0.579059	0.551872	0.550815	0.535621	0.391004
0.600371	0.478902	0.466501	0.42841	0.407278	0.341517	0.328082	0.284692	0.442955	0.578996	0.551839	0.550791	0.535579	0.389293
0.651713	0.478846	0.466481	0.428206	0.407159	0.341442	0.328054	0.284599	0.580496	0.578974	0.55183	0.550567	0.53545	0.387767
0.641272	0.478381	0.466416	0.427959	0.407047	0.34136	0.327965	0.284518	0.624526	0.578928	0.551763	0.550529	0.535399	0.387717
0.628894	0.478336	0.466407	0.427883	0.406976	0.341329	0.327938	0.284432	0.589031	0.578905	0.551693	0.550451	0.535394	0.387424
0.643983	0.478236	0.466327	0.42747	0.406956	0.34119	0.327922	0.283982	0.664727	0.578898	0.551583	0.550424	0.535358	0.387115
0.456933	0.478218	0.466186	0.427416	0.406939	0.340967	0.327829	0.283722	0.643686	0.578834	0.551508	0.550356	0.535306	0.386695
0.631487	0.47815	0.466145	0.427399	0.406923	0.340719	0.327721	0.283634	0.639096	0.578789	0.551501	0.550268	0.535294	0.386293
0.680015	0.478033	0.466069	0.42726	0.406877	0.340572	0.327678	0.283339	0.619591	0.578749	0.55142	0.550171	0.535288	0.386097
0.654771	0.477969	0.466068	0.427011	0.406733	0.340511	0.327664	0.282885	0.667542	0.578736	0.551331	0.550144	0.535259	0.385669
0.636838	0.477958	0.465954	0.42699	0.406711	0.340489	0.327453	0.282178	0.669184	0.578715	0.551276	0.550065	0.535199	0.384336
0.642054	0.477778	0.465951	0.426847	0.406414	0.340438	0.327389	0.279413	0.607805	0.578652	0.551155	0.550058	0.535132	0.384292
0.639743	0.477763	0.465946	0.426806	0.406353	0.340041	0.327322	0.279018	0.669424	0.578589	0.551079	0.549995	0.535068	0.384177
0.746882	0.477739	0.465841	0.426551	0.406132	0.33986	0.327275	0.278386	0.66375	0.578545	0.550953	0.549972	0.535049	0.383865
0.624953	0.477659	0.465816	0.426504	0.406095	0.339468	0.327186	0.277871	0.63485	0.578504	0.550885	0.549928	0.535001	0.383748
0.513986	0.477531	0.465808	0.426463	0.40598	0.339234	0.327054	0.277619	0.645197	0.578446	0.550862	0.549877	0.534912	0.383057
0.640932	0.477458	0.465781	0.426417	0.405737	0.339132	0.326997	0.277411	0.670322	0.578346	0.550816	0.549874	0.534872	0.380923
0.658527	0.477439	0.465771	0.426352	0.40563	0.338668	0.32699	0.276648	0.672408	0.578342	0.550645	0.54984	0.534857	0.38067
0.61818	0.477361	0.465753	0.426061	0.405377	0.338543	0.326859	0.2763	0.671709	0.578325	0.550609	0.54973	0.534817	0.379147
0.517443	0.477316	0.465752	0.426006	0.405179	0.338144	0.326665	0.276239	0.655902	0.578302	0.550529	0.549726	0.534704	0.378098
0.611715	0.477259	0.465505	0.425958	0.404865	0.338127	0.326509	0.276225	0.685269	0.578219	0.550419	0.549678	0.534652	0.377998
0.663184	0.477204	0.465487	0.425847	0.404831	0.338073	0.326475	0.275737	0.669028	0.578179	0.550365	0.549583	0.534514	0.377333
0.622288	0.477095	0.465326	0.425442	0.404823	0.337537	0.326433	0.275228	0.700975	0.578148	0.550362	0.549567	0.53447	0.377217
0.658323	0.477026	0.465322	0.425434	0.404673	0.337152	0.326304	0.274463	0.649621	0.57806	0.550341	0.549508	0.534409	0.377169
0.629788	0.477	0.465209	0.425396	0.40463	0.336589	0.326241	0.274163	0.649948	0.578027	0.550326	0.549422	0.534227	0.37612
0.626234	0.476951	0.465176	0.424892	0.404523	0.336582	0.326201	0.273597	0.672838	0.578022	0.550288	0.549403	0.534169	0.375262
0.650978	0.476946	0.46517	0.424648	0.404452	0.336479	0.326132	0.272701	0.668854	0.577914	0.550202	0.549403	0.534027	0.374818
0.63374	0.476912	0.465151	0.424455	0.404377	0.336221	0.32602	0.272586	0.641532	0.577839	0.550086	0.549381	0.533979	0.374754
0.626644	0.476868	0.465086	0.424433	0.403838	0.336187	0.325969	0.272147	0.665791	0.577726	0.550062	0.54934	0.533856	0.374429
0.616321	0.476746	0.464987	0.424373	0.403817	0.335195	0.32586	0.271988	0.662253	0.577692	0.549949	0.549301	0.533621	0.374263
0.678338	0.476707	0.464976	0.424344	0.403455	0.335191	0.325741	0.271676	0.665346	0.577675	0.549882	0.549284	0.53357	0.37399
0.660279	0.476685	0.464926	0.424335	0.403404	0.335009	0.325638	0.27131	0.580198	0.577647	0.54987	0.549281	0.533535	0.373832
0.718009	0.476581	0.464914	0.424126	0.403395	0.334764	0.325504	0.271256	0.653195	0.577643	0.549858	0.549233	0.533466	0.373725
0.667934	0.476556	0.464829	0.424116	0.403357	0.334514	0.325488	0.271161	0.693648	0.577591	0.549741	0.549194	0.533387	0.372562
0.632275	0.476505	0.464776	0.424085	0.403317	0.334217	0.324598	0.270957	0.656943	0.577513	0.549659	0.549051	0.533146	0.372529
0.658894	0.476451	0.464761	0.424057	0.403213	0.333951	0.324596	0.270029	0.696885	0.577446	0.549652	0.548982	0.532979	0.371589
0.660339	0.47643	0.464623	0.423984	0.403	0.333765	0.324532	0.270003	0.613702	0.577431	0.549582	0.548892	0.53277	0.370865
0.669287	0.476425	0.464567	0.423737	0.402976	0.333575	0.32443	0.268977	0.463151	0.577369	0.549578	0.548859	0.532571	0.370617
0.66522	0.476338	0.464419	0.423678	0.402958	0.333452	0.324244	0.268921	0.653539	0.577297	0.549515	0.548811	0.532544	0.370505
0.447116	0.476285	0.464415	0.423651	0.402927	0.333278	0.324237	0.268775	0.561698	0.577257	0.549425	0.54867	0.532532	0.370084
0.631597	0.476217	0.464338	0.423642	0.402787	0.33307	0.323959	0.268097	0.457858	0.577227	0.5494	0.548645	0.532481	0.369559
0.66602	0.476186	0.464285	0.423577	0.402745	0.332993	0.323808	0.266773	0.614167	0.577192	0.549329	0.548593	0.532384	0.368845
0.663244	0.476144	0.464177	0.423303	0.402641	0.332991	0.323808	0.266586	0.65764	0.577169	0.549259	0.548523	0.532202	0.368698
0.650353	0.475901	0.464127	0.423276	0.402456	0.332894	0.323761	0.266375	0.632607	0.577074	0.549192	0.54849	0.532135	0.367717
0.648705	0.475877	0.463983	0.423276	0.402367	0.332797	0.323408	0.265298	0.488312	0.577057	0.549147	0.548335	0.532039	0.367606
0.614883	0.475727	0.463983	0.423244	0.402327	0.332412	0.323195	0.265203	0.635679	0.576985	0.549141	0.548332	0.531925	0.367533
0.655358	0.475694	0.463937	0.423032	0.402249	0.332272	0.323195	0.264293	0.597175	0.576974	0.54907	0.548168	0.531907	0.367474
0.652956	0.475662	0.463935	0.423018	0.401921	0.331955	0.323106	0.26428	0.617826	0.576968	0.548886	0.548149	0.531802	0.366758
0.619863	0.475621	0.463889	0.422928	0.401844	0.331597	0.323042	0.264252	0.607607	0.576964	0.548872	0.548009	0.531749	0.36319
0.634685	0.475581	0.463887	0.422714	0.401741	0.331312	0.323034	0.263166	0.662393	0.576948	0.548804	0.547891	0.531703	0.362992
0.646291	0.475528	0.463641	0.422668	0.401365	0.331297	0.322872	0.263013	0.551969	0.576857	0.548664	0.547875	0.531615	0.361694
0.625114	0.475491	0.463592	0.422551	0.401334	0.331177	0.322823	0.262376	0.675032	0.576852	0.548648	0.547798	0.5316	0.361079
0.634824	0.475446	0.463543	0.422413	0.401228	0.330836	0.322794	0.261854	0.652868	0.57679	0.548282	0.547573	0.531493	0.360899
0.656045	0.475422	0.463453	0.422361	0.400962	0.330628	0.322712	0.259901	0.640671	0.576636	0.548252	0.547443	0.531381	0.359709
0.668992	0.475405	0.463336	0.422318	0.400773	0.330487	0.322418	0.259411	0.65772	0.57663	0.548202	0.547275	0.531248	0.359114
0.643732	0.475343	0.463312	0.42231	0.400767	0.330097	0.322215	0.259124	0.69618	0.576623	0.548176	0.547252	0.531231	0.358356
0.64558	0.47528	0.46331	0.42225	0.40067	0.330088	0.322137	0.259035	0.649985	0.576619	0.54813	0.547238	0.531222	0.357516
0.682176	0.475167	0.463258	0.42204	0.400651	0.329022	0.322057	0.258468	0.66079	0.576595	0.54799	0.547213	0.531147	0.355338
0.642403	0.475165	0.462971	0.421859	0.400488	0.327894	0.322048	0.258099	0.653954	0.57656	0.547973	0.547204	0.531123	0.355205
0.645273	0.475165	0.462943	0.42171	0.400384	0.327691	0.322019	0.25795	0.67254	0.576542	0.547968	0.547123	0.531028	0.354689
0.623943	0.475048	0.462874	0.421666	0.400277	0.327601	0.321546	0.25682	0.633832	0.576443	0.547915	0.547118	0.531026	0.354382
0.653089	0.474954	0.462858	0.42165	0.400259	0.327585	0.321544	0.256706	0.689869	0.576441	0.547876	0.546946	0.530975	0.353897
0.612331	0.474906	0.462646	0.421425	0.400144	0.326919	0.321466	0.256217	0.61628	0.576412	0.547739	0.546944	0.53093	0.353427
0.629814	0.474655	0.462579	0.421315	0.400081	0.326886	0.321389	0.255339	0.631255	0.576384	0.547684	0.546905	0.530903	0.353411
0.638294	0.47459	0.462533	0.421193	0.400051	0.326868	0.321373	0.255278	0.642612	0.576376	0.547619	0.546843	0.530638	0.348836
0.663204	0.474363	0.462255	0.420914	0.399889	0.326856	0.321308	0.255132	0.631106	0.576359	0.54761	0.54678	0.530625	0.348395
0.627973	0.474242	0.462113	0.420899	0.399688	0.326368	0.320785	0.253941	0.622475	0.576347	0.547584	0.546642	0.530624	0.348178
0.832115	0.474146	0.462006	0.4207	0.39967	0.326333	0.320779	0.253851	0.644803	0.576149	0.547561	0.546569	0.530615	0.347708
0.664688	0.474079	0.461988	0.420676	0.399624	0.326269	0.320528	0.253756	0.604823	0.576095	0.547498	0.546479	0.530564	0.347162
0.667931	0.473994	0.461798	0.420559	0.399527	0.326267	0.320431	0.253589	0.634455	0.576078	0.547388	0.546381	0.530542	0.346628
0.647693	0.47395	0.461783	0.420554	0.399499	0.326026	0.320412	0.2518	0.632703	0.576046	0.547213	0.546377	0.530536	0.346556
0.62769	0.473841	0.461523	0.420473	0.399349	0.32594	0.320329	0.25151	0.615001	0.575999	0.547188	0.546322	0.530465	0.346327
0.657934	0.473711	0.461435	0.420319	0.399277	0.325501	0.320081	0.251303	0.604505	0.575968	0.547187	0.546286	0.530462	0.344714
0.624577	0.47371	0.461348	0.420288	0.399224	0.32536	0.31968	0.25009	0.619303	0.575918	0.547182	0.546261	0.530403	0.34325
0.491548	0.4736	0.46116	0.420076	0.398846	0.325273	0.319263	0.250053	0.607288	0.575864	0.547054	0.546249	0.530375	0.340739
0.6889	0.473532	0.461135	0.419689	0.39876	0.325036	0.319074	0.249962	0.484418	0.575848	0.546952	0.546169	0.530098	0.337721
0.630736	0.473476	0.46101	0.419494	0.398758	0.324941	0.318837	0.249917	0.660664	0.575747	0.546942	0.546076	0.530002	0.336195
0.646811	0.473472	0.460957	0.419323	0.39864	0.324821	0.318131	0.249211	0.663641	0.575745	0.546941	0.545983	0.529955	0.335757
0.64968	0.473394	0.460927	0.419303	0.398382	0.324743	0.317794	0.249155	0.650248	0.575732	0.546924	0.545964	0.529893	0.33433
0.647048	0.473298	0.460801	0.419293	0.398357	0.324646	0.317361	0.246594	0.630617	0.575708	0.546746	0.545955	0.529861	0.333875
0.651842	0.473008	0.460756	0.419031	0.398288	0.324624	0.317283	0.246051	0.662536	0.57567	0.546716	0.545934	0.529785	0.33363
0.645232	0.472714	0.460746	0.418966	0.398198	0.324439	0.317211	0.245749	0.642071	0.575641	0.546685	0.545893	0.529709	0.331717
0.663085	0.472609	0.460641	0.418725	0.398099	0.323879	0.316733	0.24483	0.673017	0.575619	0.546683	0.545653	0.529627	0.329282
0.612441	0.472607	0.460584	0.418506	0.398099	0.323817	0.316705	0.244218	0.722893	0.575555	0.546675	0.545614	0.529571	0.328106
0.651459	0.472598	0.460532	0.418394	0.397995	0.323506	0.316525	0.243691	0.631173	0.575551	0.546653	0.545613	0.52935	0.326391
0.673594	0.472582	0.460464	0.418383	0.397885	0.322945	0.316385	0.241545	0.650236	0.575534	0.546619	0.545582	0.529254	0.325528
0.649564	0.472489	0.460398	0.418325	0.39773	0.322903	0.31619	0.240899	0.602195	0.575495	0.546557	0.545414	0.529221	0.322727
0.676359	0.472486	0.460381	0.417722	0.397726	0.322869	0.316145	0.240835	0.691259	0.575472	0.546454	0.545342	0.529182	0.318688
0.6499	0.472232	0.460323	0.417685	0.397471	0.322058	0.316091	0.23988	0.622936	0.575337	0.546366	0.54531	0.529138	0.311127
0.647892	0.47215	0.460235	0.41762	0.397318	0.321734	0.31599	0.239626	0.63881	0.575309	0.546336	0.545119	0.52912	0.310319
0.643755	0.472121	0.460209	0.417566	0.397256	0.321722	0.315938	0.237496	0.629984	0.575242	0.546298	0.545068	0.529108	0.30737
0.646528	0.472038	0.459997	0.417328	0.39725	0.321682	0.315765	0.236353	0.662505	0.575223	0.54626	0.544941	0.529073	0.305322
0.597408	0.472029	0.459992	0.417168	0.397212	0.321407	0.315596	0.235786	0.647293	0.575219	0.54625	0.54494	0.529057	0.30504
0.657436	0.471816	0.45987	0.417162	0.397191	0.321361	0.315447	0.235458	0.657789	0.575198	0.546199	0.544922	0.52905	0.30329
0.692054	0.471789	0.459778	0.417032	0.397149	0.321325	0.315441	0.234017	0.550593	0.575162	0.546157	0.544892	0.528883	0.30054
0.650288	0.471741	0.459766	0.416996	0.397088	0.320952	0.315389	0.233948	0.629421	0.575127	0.546106	0.544804	0.528831	0.295315
0.66995	0.471606	0.459678	0.416937	0.397034	0.320746	0.31515	0.232581	0.671321	0.575103	0.545835	0.544788	0.528811	0.293633
0.654741	0.471589	0.459638	0.416779	0.396947	0.320525	0.314904	0.2318	0.668321	0.575037	0.545803	0.544723	0.528794	0.292139
0.649273	0.471564	0.459534	0.416763	0.396544	0.319786	0.314634	0.231147	0.637655	0.575013	0.545798	0.544703	0.528751	0.277847
0.646668	0.471299	0.459491	0.416636	0.396541	0.319481	0.314234	0.226824	0.698964	0.574962	0.545764	0.544639	0.528538	0.27748
0.648528	0.47122	0.459256	0.416582	0.396348	0.319328	0.314123	0.22487	0.698546	0.574945	0.545754	0.544549	0.528471	0.275616
0.631234	0.471172	0.459166	0.416114	0.396322	0.319318	0.314021	0.222456	0.68445	0.574902	0.545714	0.544473	0.528329	0.273515
0.679542	0.471123	0.459135	0.415731	0.396279	0.319221	0.31399	0.215564	0.65005	0.57485	0.545672	0.544453	0.528227	0.267905
0.691395	0.470865	0.459104	0.415509	0.396168	0.319175	0.313605	0.208963	0.691167	0.574825	0.54559	0.544401	0.528141	0.227225
0.646093	0.470796	0.459101	0.415474	0.396101	0.318757	0.313465	0.207791	0.679879	0.574745	0.545367	0.544325	0.52806	0.223617
0.599257	0.47072	0.459094	0.414855	0.396079	0.318476	0.312851	0.206411	0.634142	0.57472	0.54536	0.544275	0.528047	0.162461
0.599161	0.470713	0.459002	0.414645	0.396004	0.318413	0.31279	0.197047	0.615989	0.574704	0.545245	0.544274	0.527959
0.596473	0.470658	0.458883	0.414626	0.395939	0.318397	0.312739	0.194142	0.656846	0.574702	0.545226	0.54425	0.527924
0.618398	0.470563	0.45886	0.414617	0.395913	0.318206	0.312589	0.192918	0.65781	0.574664	0.54503	0.54419	0.527869
0.690462	0.470501	0.45886	0.414587	0.395891	0.31816	0.312408	0.192357	0.679228	0.574626	0.545002	0.543941	0.52785
0.469812	0.470493	0.458856	0.414545	0.395807	0.317998	0.312256	0.153437	0.641338	0.574517	0.544992	0.543779	0.527826
0.646695	0.470455	0.458747	0.414529	0.395791	0.317878	0.311934	0.145096	0.623518	0.574404	0.544851	0.543727	0.527781
0.67511	0.470378	0.458617	0.414456	0.395791	0.31786	0.311833	0.128374	0.680502	0.574315	0.5448	0.54371	0.527491
0.59628	0.470098	0.458579	0.414449	0.39576	0.31771	0.311689	0.111516	0.624777	0.574282	0.544774	0.543653	0.527474
0.674995	0.470083	0.458185	0.414396	0.395648	0.317707	0.311257	0.103155	0.261	0.574195	0.544731	0.543653	0.527441
0.61796	0.47008	0.457992	0.414381	0.395364	0.317676	0.311043		0.613053	0.574192	0.544677	0.54364	0.527376
0.578638	0.469952	0.457906	0.413693	0.395335	0.317642	0.310757		0.656805	0.574124	0.544601	0.543612	0.527327
0.573859	0.469909	0.457875	0.413419	0.395256	0.317619	0.310604		0.665704	0.574082	0.544361	0.543554	0.52717
0.621701	0.469878	0.457773	0.413405	0.395253	0.317308	0.310481		0.564432	0.574055	0.544359	0.54345	0.527145
0.678477	0.469851	0.457736	0.413269	0.395191	0.317106	0.31048		0.65991	0.573948	0.54432	0.543448	0.527049
0.65035	0.469835	0.457561	0.413023	0.395113	0.317074	0.309718		0.634391	0.573936	0.544293	0.543413	0.526927
0.607848	0.469768	0.457515	0.412774	0.394952	0.316862	0.309525		0.550532	0.573769	0.544265	0.543411	0.526924
0.619664	0.469759	0.457356	0.412737	0.39495	0.316656	0.309512		0.549079	0.573708	0.544237	0.543395	0.5268
0.65548	0.46974	0.457316	0.412729	0.394816	0.31625	0.309508		0.64434	0.573426	0.544202	0.543307	0.526632
0.617754	0.469737	0.457289	0.412643	0.394287	0.3162	0.308347		0.626251	0.573409	0.544194	0.543197	0.526629
0.636142	0.469725	0.457274	0.412542	0.394223	0.316023	0.308265		0.669947	0.573406	0.544179	0.543102	0.526582
0.678145	0.469701	0.457263	0.412147	0.394169	0.315938	0.30822		0.631742	0.573344	0.544131	0.543049	0.526523
0.666809	0.469623	0.457246	0.411917	0.394046	0.31567	0.308135		0.632246	0.573296	0.544085	0.543028	0.526413
0.642509	0.469575	0.45715	0.411863	0.393851	0.315409	0.30811		0.642663	0.573277	0.54407	0.543002	0.526401
0.67233	0.469538	0.456995	0.411832	0.393796	0.315407	0.308074		0.667066	0.57327	0.543864	0.542979	0.526306
0.488675	0.469518	0.456811	0.411795	0.393762	0.315147	0.307825		0.627933	0.573264	0.54381	0.542965	0.526221
0.620312	0.469355	0.456773	0.411741	0.393589	0.315049	0.307521		0.478672	0.573235	0.54375	0.54295	0.526215
0.405523	0.46934	0.45666	0.411501	0.393517	0.315037	0.30728		0.516451	0.573204	0.543716	0.542915	0.526047
0.646803	0.469259	0.456634	0.411201	0.393345	0.31458	0.307171		0.625872	0.573199	0.543559	0.54278	0.526008
0.626866	0.469222	0.456549	0.411174	0.393312	0.314533	0.306678		0.477044	0.573141	0.543522	0.542767	0.525992
0.711604	0.469195	0.456544	0.411134	0.393178	0.314528	0.306624		0.645873	0.573126	0.543381	0.542747	0.525971
0.609375	0.469182	0.45649	0.411005	0.393127	0.314436	0.306458		0.512529	0.573088	0.543374	0.542528	0.525773
0.685133	0.469135	0.456387	0.411003	0.393109	0.314364	0.306118		0.620431	0.573062	0.543342	0.542508	0.525704
0.498083	0.469086	0.45633	0.410995	0.393105	0.314187	0.306019		0.659145	0.573053	0.543259	0.54245	0.52566
0.661006	0.469052	0.456258	0.410761	0.392988	0.314008	0.305888		0.675845	0.57294	0.543249	0.542352	0.525646
0.632378	0.468826	0.456249	0.410457	0.392936	0.31387	0.305746		0.635353	0.5728	0.543249	0.542346	0.525533
0.64314	0.468682	0.456209	0.410379	0.392824	0.313539	0.305611		0.683367	0.572653	0.542884	0.542267	0.525266
0.6566	0.468445	0.456023	0.410219	0.39278	0.313017	0.305284		0.651484	0.572618	0.542642	0.542207	0.525225
0.647182	0.468399	0.45594	0.410218	0.392731	0.312711	0.305249		0.601328	0.572588	0.542594	0.542201	0.525131
0.556918	0.468338	0.455715	0.410126	0.39256	0.31226	0.305245		0.648443	0.572586	0.542415	0.542056	0.52511
0.665356	0.468235	0.455656	0.409728	0.392485	0.312134	0.304934		0.63752	0.572558	0.542388	0.541895	0.524892
0.405912	0.468225	0.455507	0.409605	0.392475	0.312119	0.304916		0.648762	0.572557	0.542281	0.54186	0.524874
0.467126	0.468224	0.455439	0.409496	0.392451	0.311992	0.304873		0.568393	0.572506	0.542255	0.541844	0.524812
0.664178	0.468093	0.455136	0.409484	0.392374	0.31173	0.304569		0.65785	0.572486	0.542154	0.541744	0.524755
0.62237	0.468034	0.454883	0.40926	0.392256	0.311105	0.304366		0.640166	0.572449	0.542057	0.541635	0.524675
0.613092	0.468022	0.454864	0.409246	0.392248	0.310815	0.303924		0.616281	0.57243	0.54204	0.541498	0.524538
0.651033	0.467825	0.454724	0.409068	0.391741	0.310529	0.303764		0.688074	0.57237	0.541743	0.541447	0.52436
0.595964	0.46777	0.4547	0.409001	0.39173	0.310405	0.303045		0.67318	0.572282	0.54169	0.541426	0.524329
0.672673	0.467535	0.454659	0.408903	0.391385	0.310224	0.302278		0.62701	0.572261	0.54164	0.54134	0.524307
0.6497	0.467467	0.454556	0.408646	0.391315	0.310083	0.302127		0.637162	0.572243	0.541605	0.541246	0.524234
0.644033	0.467419	0.454407	0.408324	0.391242	0.310013	0.301608		0.608803	0.572236	0.541523	0.541226	0.524038
0.573317	0.467318	0.454401	0.408172	0.391133	0.309978	0.301084		0.635228	0.572217	0.541449	0.54114	0.523965
0.354983	0.467279	0.454252	0.407958	0.391107	0.309712	0.300792		0.617308	0.572213	0.541332	0.541051	0.523846
0.410802	0.467108	0.454198	0.407898	0.390629	0.309365	0.300652		0.530657	0.572205	0.541244	0.540841	0.523591
0.6198	0.467025	0.45408	0.407704	0.390578	0.309105	0.300441		0.631759	0.571982	0.541223	0.540804	0.523589
0.610336	0.466923	0.453967	0.407542	0.390564	0.308753	0.300026		0.706485	0.571922	0.541215	0.540799	0.523453
0.605443	0.466783	0.453958	0.407462	0.390544	0.308519	0.299956		0.663507	0.571895	0.541165	0.540796	0.52343
0.697497	0.466583	0.453897	0.407447	0.390539	0.308278	0.299738		0.640177	0.571876	0.541163	0.540737	0.523365
0.684525	0.466567	0.453887	0.407434	0.390302	0.308208	0.299357		0.645036	0.571867	0.541144	0.540724	0.523356
0.63403	0.466535	0.453845	0.407387	0.390275	0.307896	0.299311		0.632863	0.571836	0.5411	0.540714	0.523301
0.676816	0.466492	0.453769	0.407354	0.39009	0.307689	0.299119		0.638136	0.571747	0.541014	0.540491	0.523285
0.460545	0.466464	0.453618	0.407328	0.389745	0.30764	0.298736		0.643912	0.571508	0.540993	0.540485	0.523224
0.625338	0.466363	0.453513	0.407298	0.389726	0.307487	0.298727		0.605214	0.571479	0.540825	0.54043	0.523111
0.607798	0.466326	0.453482	0.4071	0.389452	0.307381	0.298698		0.645438	0.571447	0.540822	0.540269	0.52301
0.525677	0.466276	0.453329	0.407074	0.389306	0.307153	0.298177		0.669227	0.571427	0.540761	0.540222	0.522946
0.645924	0.466274	0.453299	0.406913	0.389211	0.30652	0.29789		0.666503	0.571378	0.540641	0.540198	0.522915
0.61531	0.466255	0.452832	0.406905	0.389123	0.30648	0.297766		0.699153	0.571355	0.540615	0.540148	0.522855
0.635194	0.466177	0.452811	0.406886	0.389056	0.306465	0.297523		0.639191	0.571284	0.54061	0.540096	0.522836
0.638095	0.466176	0.452763	0.406464	0.389002	0.306184	0.297507		0.63413	0.571262	0.540571	0.540091	0.52283
0.594898	0.466087	0.452705	0.406341	0.388934	0.305418	0.297415		0.646057	0.571171	0.540517	0.539939	0.522767
0.607442	0.466028	0.452677	0.406328	0.38889	0.304886	0.2974		0.683859	0.57117	0.540495	0.539916	0.522683
0.625024	0.465931	0.452568	0.405969	0.388812	0.304794	0.297266		0.613364	0.571169	0.540386	0.539884	0.522647
0.618323	0.465909	0.452543	0.405944	0.388534	0.304626	0.296878		0.46157	0.571162	0.540365	0.539809	0.52253
0.617878	0.465882	0.452324	0.405886	0.388533	0.30375	0.296832		0.678459	0.570943	0.540306	0.539706	0.52247
0.598613	0.465849	0.452302	0.405865	0.388456	0.303651	0.296806		0.590512	0.570927	0.540111	0.539699	0.522339
0.660434	0.465814	0.452291	0.405756	0.38808	0.303596	0.296534		0.666191	0.5709	0.540057	0.539608	0.522292
0.622773	0.465482	0.451911	0.40561	0.388076	0.30349	0.296235		0.63099	0.570896	0.540046	0.539474	0.522244
0.600119	0.465427	0.451831	0.404827	0.387746	0.303363	0.295793		0.598889	0.570768	0.540007	0.539198	0.522233
0.607611	0.465425	0.451663	0.404815	0.387726	0.303062	0.295136		0.639287	0.570622	0.539985	0.539182	0.522163
0.653353	0.465411	0.451466	0.404734	0.387714	0.302896	0.294984		0.646089	0.570572	0.539869	0.539165	0.522123
0.593263	0.465395	0.45142	0.404566	0.387625	0.302436	0.294843		0.631826	0.570501	0.539759	0.539144	0.52211
0.640803	0.46532	0.451341	0.404521	0.387584	0.302078	0.294828		0.679606	0.570478	0.539695	0.539113	0.521923
0.631517	0.465295	0.451237	0.404293	0.387562	0.301305	0.294697		0.651307	0.570458	0.539666	0.539083	0.521913
0.615554	0.465031	0.451044	0.404139	0.387518	0.301135	0.294374		0.662627	0.570439	0.539615	0.539053	0.521908
0.584687	0.464972	0.451013	0.403837	0.387381	0.30037	0.293775		0.55753	0.570396	0.53961	0.538951	0.521821
0.625762	0.464956	0.450879	0.40366	0.387107	0.300022	0.292771		0.698123	0.570299	0.539576	0.538926	0.521752
0.615005	0.464901	0.450861	0.403383	0.386987	0.29977	0.292649		0.635897	0.570274	0.539546	0.538873	0.521739
0.614985	0.464877	0.450771	0.403382	0.386973	0.299262	0.292457		0.658116	0.570256	0.539531	0.538756	0.521367
0.650419	0.464864	0.450722	0.403252	0.386936	0.298891	0.291241		0.622881	0.570251	0.539515	0.538711	0.521278
0.584024	0.464833	0.450599	0.403148	0.386867	0.298717	0.291211		0.6597	0.57023	0.539362	0.538708	0.521146
0.603089	0.464832	0.450567	0.403112	0.386685	0.298592	0.291184		0.619395	0.570217	0.539231	0.538694	0.521118
0.678682	0.464645	0.450553	0.403112	0.386673	0.297844	0.291077		0.451632	0.570214	0.539221	0.53868	0.521052
[truncated: 1,156 more rows]
