# Supplementary material for: Oncogenic YAP sensitizes cells to CHK1 inhibition via CDK4/6 driven G1 acceleration
Source: EMBO Rep. 2025 Jul 4;26(16):4017–39. doi: 10.1038/s44319-025-00514-5 (PMC12373906; doi:10.1038/s44319-025-00514-5)
Supplement: Supplementary file 4 — Source data Fig. 2 [file 44319_2025_514_MOESM4_ESM.zip › Figure 2/2E/pRB:RB_ratio.xlsx]

## Sheet: Figure 2E
DMSO	CDK4/6i (50nM)	CDK4/6i (100nM)	DMSO	CDK4/6i (50nM)	CDK4/6i (100nM)
ctrl	ctrl	ctrl	YAP	YAP	YAP
1.40252	0.382994	0.77368	2.23554	1.34738	1.13237
2.29989	1.00118	0.74574	1.98244	1.80175	0.319828
2.58158	0.690021	1.1102	2.48674	1.68911	1.07928
2.0469	0.306362	1.42441	0.423801	0.606394	1.52294
1.30578	0.337402	1.05658	2.38416	0.338599	1.87782
0.428382	1.42108	1.20549	2.18479	0.386268	1.66026
2.46618	1.02161	0.909823	2.45731	0.357522	1.56162
1.96756	0.356295	0.328715	2.13231	0.375719	1.13002
2.22779	1.47866	0.456885	2.47663	0.359103	0.34036
1.26435	0.325859	1.00587	1.9437	1.72504	1.3953
2.03157	1.22578	0.643941	2.29013	1.44723	1.53238
0.340261	1.3872	1.3331	2.06544	1.90988	1.34701
0.426934	1.64841	0.678423	2.94797	0.366281	0.335315
1.31516	1.29125	0.47724	2.07506	1.58314	1.26688
2.04064	2.01012	1.79295	0.427944	1.90094	1.90485
2.54305	1.66807	1.46079	2.31623	1.59192	1.54646
0.339305	1.47857	0.710245	1.89773	1.2494	1.30898
2.54718	1.81995	0.669563	1.9948	1.61709	1.59243
0.608379	1.68058	0.726249	2.12299	0.448658	1.43125
1.54868	1.55928	0.603341	2.1354	1.70445	1.37132
2.23273	0.33615	0.755361	2.33106	1.29118	2.03251
2.46111	1.21476	0.561888	2.39623	1.32481	1.78519
1.35665	1.60481	0.271159	2.08422	1.67699	1.24344
0.460765	1.79849	0.903177	1.84857	1.85081	1.1262
1.70494	1.55592	1.12788	2.30644	1.75709	1.60865
2.37583	2.1537	0.333812	2.21306	1.35006	1.26745
2.53353	0.354318	1.11397	1.97778	1.68727	1.25325
1.84646	1.21863	0.818247	2.2884	1.87478	1.79247
1.75524	1.77592	0.905926	2.1955	1.26316	1.40987
2.28825	2.11944	0.808581	0.441457	1.58609	1.02007
2.73844	0.559218	0.573867	2.12347	1.98249	1.36404
0.349372	1.60211	0.97247	1.87623	1.76675	0.953391
2.25386	0.961345	0.297206	2.25383	1.47975	1.11164
1.77723	0.67632	0.705198	2.29517	1.75479	1.3998
1.0089	1.13637	0.990697	2.11589	1.96359	1.73902
2.02164	1.61555	0.902529	2.44795	1.68013	1.36557
2.08121	0.975	0.530732	2.04227	2.42832	1.68943
1.68517	1.61751	0.92637	2.4153	1.91858	1.39234
1.9437	0.547518	0.652388	2.42975	1.67005	1.69927
1.75192	2.00941	0.802533	2.5076	1.87821	1.51901
1.74212	1.72496	0.781485	2.30401	1.44036	0.932203
2.01254	1.74205	0.307791	2.09165	1.8941	1.6191
2.42629	0.637131	0.658022	1.45752	2.17771	1.43048
0.32782	1.36797	0.324024	2.4185	1.7789	0.922759
1.72075	0.364048	1.61886	2.25635	1.79228	1.19488
1.13104	1.33155	0.850026	2.36396	1.58249	1.72253
2.07229	1.54663	1.07496	2.23984	1.86725	1.64106
0.81883	2.26228	0.280616	2.60722	2.05516	1.4642
2.18188	2.24852	0.788483	2.09605	2.21597	1.1563
1.02658	1.31111	0.285992	1.40291	1.79852	1.55791
1.67856	1.28279	1.34744	2.28592	0.411512	1.05964
1.59879	1.81607	0.52034	2.54427	1.32819	1.43624
2.20362	0.916977	1.02482	2.15854	1.2006	1.45801
1.58329	1.08124	0.901602	2.73084	1.5941	1.3145
2.17678	1.15528	0.40847	2.07105	2.3389	1.37125
1.65075	0.931805	0.478843	2.59144	1.97131	1.95667
1.94581	0.987754	0.867567	1.96979	1.31267	1.67538
1.52676	1.43724	0.317782	2.31288	2.091	1.64359
2.18163	1.32916	0.963752	2.81104	1.18703	1.3273
0.491333	1.06487	0.776186	0.503823	1.6526	0.458024
2.01399	0.99269	1.1231	1.98131	1.49718	1.91794
1.65056	1.17426	0.661313	0.374466	1.89434	1.9857
1.81536	1.42666	1.90808	2.66206	1.88493	1.23417
1.80894	0.978533	0.412686	2.32601	1.44635	1.88981
1.84774	0.447016	1.1978	2.1837	1.70704	1.95217
1.56233	1.20754	0.949231	2.7409	1.90809	2.03718
2.3348	1.48189	1.79436	2.03952	1.9288	0.396583
1.92243	0.3604	0.51816	2.10451	1.78053	1.13483
2.24661	1.33494	1.12914	0.374361	1.46464	1.48121
1.92624	0.324635	0.62754	1.92289	1.70822	1.9808
1.92474	0.282603	0.971206	2.12953	1.65257	1.2214
2.11669	0.333585	1.27486	2.474	1.49073	1.3742
2.07204	1.29253	1.31873	0.369359	2.00716	1.73363
1.70217	1.27332	1.22793	2.73829	2.12371	1.63843
1.93358	1.11551	1.34542	2.17922	1.98652	1.44802
2.375	0.431924	1.14596	2.2572	0.338714	1.44834
2.12493	1.17165	1.30496	1.80713	1.90984	1.33218
1.24168	1.76844	1.27346	0.371305	1.63233	2.0545
2.09786	1.2969	1.08533	0.921181	2.10714	1.4062
1.36651	1.00341	1.03158	1.84774	1.75509	1.59538
1.74134	0.32515	0.482504	2.14493	2.32022	1.81255
2.01811	1.63982	0.279486	1.94139	1.93957	1.63319
2.32777	1.14327	0.636503	0.893898	2.15216	1.76369
2.10547	1.40879	1.30576	2.59035	1.67798	0.435977
1.83686	1.67556	0.305496	2.21465	1.90111	1.49607
1.73011	1.30917	0.942173	3.05783	1.74076	1.45555
1.94485	1.55144	0.32194	2.12523	2.10813	1.61751
1.98306	1.66489	0.97883	1.75174	1.76319	1.29332
2.07745	1.85586	1.64108	2.37314	1.07697	1.74003
1.80649	1.21482	1.06473	1.96214	1.8386	1.42765
1.97829	1.0233	1.18063	2.11282	1.39889	1.13067
2.17071	1.03224	1.31277	2.42439	1.74674	1.7317
2.08723	1.08856	0.55297	2.00803	1.89023	1.22289
1.99806	1.00025	0.956849	1.88782	1.77166	1.65877
0.363892	1.68036	1.04196	2.97847	1.57688	1.61639
2.28511	0.861283	1.01292	1.7677	1.82205	1.17993
1.85618	1.20083	0.88349	2.51769	1.71728	1.79644
1.72671	1.3981	0.920767	2.27491	1.75724	1.38465
1.86552	1.14259	1.3722	2.0553	1.76516	2.03619
2.22501	1.44817	1.29447	3.28771	1.31896	0.351547
2.07068	1.2715	0.942546	2.37539	0.408347	1.41166
1.75562	1.6605	1.14856	2.26812	1.69229	1.55985
2.10731	0.330941	1.84169	2.11394	1.81427	1.60239
2.04498	1.80857	1.25921	2.08758	1.56854	1.61302
2.28774	0.892243	1.09717	1.88631	1.59111	0.474399
2.35917	0.358351	0.980938	1.8818	1.84049	1.53615
0.354349	1.5997	0.798991	2.25739	0.355142	1.63748
2.1126	1.59838	0.976898	2.07092	1.6436	1.2825
1.85722	1.58538	1.03158	0.256302	1.42266	1.26399
1.45758	1.47266	0.921775	1.61844	1.25602	1.53056
2.29898	1.27186	0.46762	0.373031	1.74948	1.37525
2.21028	0.308168	2.25781	1.73895	1.75537	1.19338
0.359238	0.609016	1.06627	2.34525	1.82503	1.39233
2.27604	2.08843	0.837758	2.11294	1.93178	1.85933
1.60085	1.75256	0.762178	1.94408	2.26315	1.41782
2.33299	0.450557	0.788026	0.386689	1.8878	1.32759
1.92488	1.93106	0.755635	1.93474	1.58267	1.74524
2.09849	0.931989	0.763441	2.04019	1.55379	1.25388
2.19839	1.97055	0.674046	2.53481	1.94495	1.72226
1.90061	1.21968	1.28967	2.11674	1.71154	1.79574
1.19361	1.6401	0.294118	1.9754	1.46897	1.57054
2.06228	1.13777	0.706057	1.89236	1.72742	0.325826
2.25725	1.37864	1.06732	2.23197	1.87247	1.87178
1.90003	0.343998	0.823903	2.03762	1.51496	1.78942
2.05899	1.36347	0.308271	2.27569	2.19629	1.63115
1.53512	1.62143	0.41582	2.02299	0.33192	0.408565
1.90138	1.38176	0.290674	2.13015	1.5849	1.41011
0.391649	0.913541	1.39745	2.20438	1.99673	0.300292
1.85435	0.267151	0.832159	1.89745	2.02075	0.39565
2.35092	1.96531	0.262184	2.20488	1.97295	1.69451
1.95423	0.379401	0.849928	2.10955	0.786421	1.11396
1.9705	0.92947	0.787879	2.19257	1.49731	1.66602
2.30344	1.10981	0.8918	2.1386	1.77107	1.48858
2.30869	1.22972	0.364126	0.380697	0.33655	1.60629
1.72022	1.50643	0.891437	2.1935	1.73383	1.53648
0.345091	1.49196	1.05985	2.10451	1.87265	0.527762
0.564103	2.19354	0.993901	2.11048	0.399148	1.38087
1.49829	0.577592	1.11964	3.02152	1.22267	1.40862
1.87888	0.471926	0.764226	2.12164	0.344311	1.80663
1.96588	0.607503	0.394495	1.80029	1.59455	1.7652
2.03256	0.958972	1.04608	1.69184	1.81829	0.303082
2.21008	2.12658	0.997732	2.34979	1.15082	1.29511
1.76437	1.14613	0.337418	0.434236	1.65023	0.331493
1.97052	1.42126	0.857033	1.95548	1.77807	0.313361
2.09684	1.71979	0.536637	1.59988	1.68476	1.56193
2.36074	1.1365	1.15621	2.6712	2.10115	1.72136
1.8669	1.91276	0.890343	2.02985	0.346472	0.314963
2.35916	1.27512	0.943273	2.13966	1.58966	1.26108
0.318012	2.36049	0.780854	2.18637	1.79636	0.321523
2.3427	1.06379	0.796015	2.35803	1.74416	1.15755
0.318388	1.43817	0.576621	1.86986	1.84766	1.13255
2.44618	1.88001	0.849907	2.04878	1.45888	1.57457
1.97532	1.19663	1.30642	1.68151	0.603266	1.56837
0.331344	1.08366	2.02307	2.83976	1.47601	1.53626
1.81369	1.6321	0.80376	2.41863	1.67364	1.31849
2.50913	1.33308	1.27734	2.21704	1.19174	1.55054
0.322726	0.343424	1.15672	0.726201	2.14324	0.325836
0.328002	1.58521	1.18804	2.07958	1.99975	1.33216
1.87745	1.94699	0.58626	2.09928	1.82877	1.72218
2.07056	1.33325	0.507036	2.13248	2.16843	1.04791
2.27765	0.852917	0.538171	2.25336	1.97247	1.953
2.46281	1.62869	0.771443	2.00326	1.11364	0.328286
2.20541	0.334917	0.973965	1.95458	1.68888	1.50109
2.14463	0.650959	0.791597	1.87444	1.69572	1.57076
1.86049	0.305847	0.956047	0.753129	1.5255	1.79863
2.13595	0.451826	0.974653	2.26094	1.67039	1.75729
2.04636	1.39315	0.712726	0.412764	1.36546	1.68712
1.91229	0.903504	0.939873	1.97804	2.04001	0.331846
2.09307	0.982852	1.13814	2.28395	2.1696	1.61682
2.07644	1.35319	0.38059	2.84222	2.05058	1.40293
2.08012	0.711111	0.958343	0.370068	2.01595	0.333822
2.4423	0.806496	1.42029	0.317498	1.60611	1.65845
1.91557	1.23288	0.846519	0.979732	0.379728	1.86421
2.03978	1.17513	0.920778	0.376216	1.65509	1.51339
2.19765	1.87331	0.929262	1.05696	1.5834	1.5343
2.32178	0.880769	1.17165	0.32361	1.5855	0.333235
2.18816	1.35144	1.17462	0.390009	0.675133	1.27194
1.20185	1.11569	1.35455	2.12165	1.38266	1.42834
2.55279	1.73776	0.556397	0.352007	1.26133	1.47722
2.04053	1.40823	1.19401	0.420529	1.61134	1.5357
0.632103	0.786716	0.749515	2.08011	0.419412	1.62542
2.04847	1.4277	0.824876	1.97693	1.60065	1.48717
2.18416	1.17667	1.38734	1.79901	1.80435	1.57973
2.01288	1.17373	1.06213	0.388086	1.67073	1.30577
2.41446	0.536716	0.673448	1.903	1.53429	1.62985
0.868243	1.59149	0.335053	2.04133	1.59917	1.51731
1.79852	1.13204	0.782956	1.95376	1.6348	1.4122
2.02735	0.66347	0.386925	1.99422	1.71344	1.29636
0.343478	0.84716	0.907012	1.98975	1.58976	1.78376
2.10111	0.4125	1.09781	0.501646	1.92294	1.56718
1.91083	1.12951	0.36628	2.25739	1.86826	1.54368
2.17938	0.44088	0.585969	0.411288	1.49152	1.56013
2.07118	1.43171	0.560414	1.75838	1.86167	1.82084
1.89848	2.10291	0.607884	0.427501	1.79418	1.92292
2.01362	0.371763	0.897678	0.370567	1.72553	0.334334
1.61233	0.940803	0.656952	1.82598	1.70909	1.22393
2.18303	0.311117	0.494808	0.364604	1.33776	1.55856
3.0954	1.23845	0.519163	1.64006	1.71109	1.43171
1.39972	1.50681	1.11282	2.17374	1.93756	0.442796
2.50011	0.316597	0.44453	0.39262	1.76523	1.50226
2.62392	1.77211	0.95011	2.28099	1.28967	1.45197
1.46991	0.322108	0.347046	0.39272	1.8374	1.63146
2.55511	1.2615	0.815668	2.18273	2.12491	0.332527
3.12981	1.3087	0.358032	0.486471	1.43045	1.47134
2.02219	0.743988	0.276976	2.13681	1.85093	0.296862
1.99891	0.938347	0.297151	2.22775	1.92205	0.311775
1.91891	1.4181	1.05591	2.10365	1.72574	1.69678
2.58902	0.307071	0.640026	2.0575	2.16907	1.63837
2.18214	1.60418	0.32358	1.72575	1.74578	1.89756
2.73447	1.29064	0.316324	2.08491	1.69166	0.862547
2.43698	0.282644	1.27036	0.412062	1.35998	0.46305
2.72861	1.96969	0.950381	2.29227	1.53795	0.529819
2.73753	0.904993	0.281619	2.18596	1.61167	0.982281
2.17782	1.36389	0.808282	1.56227	1.65121	1.89853
1.79616	1.14815	0.292166	1.93172	1.86311	1.50813
2.31123	2.52822	1.02012	0.467042	1.52689	0.363081
2.68935	1.63034	0.586637	2.03378	1.90849	1.22531
2.66246	0.818391	0.529197	0.394048	1.68806	1.58451
0.302514	1.00426	1	0.631809	1.42458	1.08379
2.58351	1.90315	0.915947	2.28343	1.69402	1.08671
0.294828	0.355399	0.897556	2.48583	1.8751	2.00027
1.86864	1.53791	0.272268	2.16447	1.72822	0.341311
2.05464	1.2354	0.384791	2.73879	1.20331	2.12398
2.3435	0.961126	0.544663	2.52083	1.63177	1.79131
2.50534	0.535132	0.899896	2.29355	1.59944	0.686563
1.77295	0.337309	0.355034	2.69231	1.67868	0.526934
0.303845	0.707884	0.769026	2.36901	1.85546	1.40753
2.40626	1.50174	0.866434	2.39637	1.62244	1.0682
2.10215	0.72137	0.297594	1.83152	0.951115	1.6338
0.444727	0.585918	0.301427	2.35867	0.576999	1.35962
2.128	1.35553	1.10729	2.49659	1.9264	0.980856
2.34099	0.823836	1.01753	1.97955	0.39791	1.02698
1.98428	0.347878	0.728373	2.66738	1.75857	0.872041
1.27033	1.08199	1.92722	2.14776	1.41783	1.67257
2.21392	1.06967	0.911491	2.35051	0.34509	1.42424
1.77761	0.350061	0.84748	2.23637	1.58272	1.08368
1.77604	0.956904	1.1143	2.1475	0.817319	1.00446
1.95982	0.939599	0.283642	1.63048	1.4797	2.16553
0.388948	0.988558	0.814213	0.446201	1.57005	1.53743
1.60791	0.995638	0.420052	2.24666	2.04034	1.60471
2.00094	0.736446	1.18137	2.4013	1.76919	1.68339
2.18736	1.84933	1.65853	0.40658	1.94115	1.67131
2.1779	0.364081	1.59536	2.73024	0.441991	1.89158
2.27292	0.477393	2.22926	0.38208	1.79712	1.31103
2.3926	0.507683	1.18863	0.39162	1.83603	1.21463
1.88231	0.493526	0.775316	2.23142	1.18782	1.28207
2.34464	0.874965	0.62552	1.39332	1.4557	1.82257
0.881547	0.689616	1.20029	2.06851	0.335947	1.10815
2.33359	1.34224	1.31473	1.78899	1.8652	1.5134
1.98487	1.85034	0.719214	1.41389	0.340728	1.2304
1.83865	0.863738	1.29591	0.34768	1.63351	0.336729
1.87572	1.65761	1.4466	2.20418	1.56474	0.350026
2.34719	0.54463	0.797216	1.71243	1.89235	1.11067
2.97251	1.19954	0.314633	1.73803	1.66789	0.374411
1.29977	0.339385	0.89479	0.367225	1.71619	1.44856
2.20498	0.55587	0.913242	2.35848	0.339696	1.25783
2.1793	0.453491	1.49036	1.87116	1.78753	1.36992
2.19062	0.28224	1.33428	1.91067	1.59054	0.265036
3.17567	0.698264	0.818864	2.42511	1.53014	1.1996
1.67047	0.649917	0.716906	1.87962	1.75934	1.6191
2.0235	1.32422	0.786198	2.29967	0.374341	1.54622
2.21181	0.831451	0.283045	1.86555	1.79385	1.18521
2.28052	0.88942	0.943425	0.976333	1.80964	1.31462
2.03735	0.925949	1.77504	0.42069	1.77693	1.40372
2.14127	0.412759	0.355488	0.387663	1.54749	1.1228
1.82802	1.53319	0.297305	1.60538	2.01725	0.988222
2.03303	0.369631	0.774742	2.05458	1.711	1.92528
1.67887	0.708177	1.03576	2.11326	1.82455	1.92084
1.99974	0.309557	1.15797	1.8768	1.91619	1.76862
2.009	0.88768	0.298396	2.09467	1.66252	0.906446
2.00397	1.53219	0.826845	0.565615	0.321542	0.355852
2.21773	0.381019	1.04122	1.58798	1.55202	1.19878
2.06312	1.28323	1.17396	2.13818	2.05409	1.5707
2.18396	1.42464	1.14875	0.360274	1.42783	1.34935
1.7077	1.09552	1.32315	0.38643	1.91608	1.13172
1.82099	0.367167	1.1949	0.324446	1.80361	1.59152
1.78947	1.36933	1.62427	0.388122	1.48102	1.36107
0.327023	1.18559	1.10883	2.11954	1.70461	1.6297
2.43518	0.317055	0.94491	0.332855	1.48916	1.19859
2.02028	2.24496	1.24385	2.15882	1.78905	0.359511
2.26435	0.30155	0.969014	2.20645	1.67067	2.05712
1.70274	0.376658	1.16744	0.365317	1.41383	1.15609
2.01773	0.337719	1.0341	2.04409	1.35867	2.1804
1.93651	1.56761	1.29594	0.569403	1.14155	1.89758
2.00182	1.64992	1.01902	1.91803	1.5651	0.354941
1.93243	0.561354	1.11542	0.414783	2.03705	1.54823
2.17634	0.313608	1.96531	1.9682	1.55151	1.04728
2.17188	1.07248	1.57329	0.350887	2.2221	0.335056
1.98789	1.73148	0.73042	0.362673	1.18949	1.30539
1.96448	1.04371	0.901853	2.2325	1.75832	1.38065
1.88491	1.55745	0.365203	2.37803	1.683	1.5219
1.97124	1.43799	1.31541	0.363495	1.95674	0.510691
1.43447	1.31865	1.33711	2.12288	1.42562	2.05235
1.93522	1.28865	0.534257	1.98347	2.21222	1.30098
1.67196	1.06556	0.279048	1.69105	2.06401	0.64203
2.30352	0.39077	0.996908	1.82887	1.12377	0.428093
1.96058	0.316445	0.343678	1.82247	1.78657	1.19231
2.05426	1.22572	0.787682	2.44963	2.11108	1.65879
1.74319	0.986748	0.721364	2.02135	1.89921	1.28402
0.371169	1.38226	1.85983	1.81937	2.04703	1.39157
2.82953	1.69338	0.745181	2.02299	1.53844	1.72205
2.10795	1.73667	0.55503	1.94313	1.61276	1.00831
1.98428	1.92996	1.74599	0.470757	1.62854	1.41115
3.00416	1.95623	0.847826	2.20586	1.99893	1.23725
1.95694	1.61913	0.852082	1.57353	1.57981	1.4361
0.739699	1.34333	0.303293	2.07042	2.48463	0.322034
1.78187	0.411564	0.642781	2.1766	1.50223	1.40809
2.28528	1.81791	1.17171	0.394484	1.66554	1.43933
1.68522	2.17593	1.0643	1.51035	1.38154	1.18412
1.92464	1.58516	1.6599	0.527957	0.373319	1.60901
2.25896	1.44142	0.95073	1.96885	1.31733	1.38329
2.26307	1.34068	1.21356	0.531516	1.92149	1.32241
2.5055	1.94182	0.766549	2.04016	1.61561	1.27546
1.90267	1.05854	1.625	2.03613	1.22319	1.00585
1.97805	1.15123	0.283019	2.18565	1.32316	1.42813
1.98083	0.304012	0.495246	0.475907	1.26027	1.39129
0.321305	1.22198	0.854198	2.35591	1.26764	0.499162
0.326241	1.40479	1.05166	2.05355	0.373282	1.61762
2.30543	1.1185	1.40545	0.867416	2.09944	1.28915
2.47602	1.12793	0.960446	0.57527	0.944921	1.65711
0.327378	0.391038	1.03454	2.29724	0.779959	1.65755
0.346651	1.04647	1.06614	2.01697	1.36453	1.36943
2.17522	1.23575	1.56543	2.53499	2.74928	1.21042
1.80433	0.619355	1.1709	2.53008	2.00562	0.329754
2.37139	1.2144	1.00186	2.48814	1.59901	1.85192
2.26646	0.993931	0.819766	2.43473	1.5602	1.62017
0.921215	1.44564	1.11724	2.62532	1.72737	1.87825
1.98304	1.54653	0.927856	2.15649	1.80705	1.3157
1.94764	1.23219	1.42764	2.4591	1.71253	0.414181
2.12126	1.33921	1.25253	2.18767	1.61975	1.51947
0.34063	0.761478	1.00467	0.595305	1.99474	0.338526
0.342045	1.39366	0.295033	2.33364	1.98529	0.312172
1.81608	1.51875	0.829263	2.51889	1.4101	0.849719
2.15219	0.378869	1.99202	2.00578	1.64758	1.44834
1.89987	1.04451	1.17169	2.08324	1.80432	0.47301
2.20314	1.96029	1.4381	2.02591	1.84287	1.69244
2.2762	1.75211	1.28293	1.99165	1.42491	1.78457
2.07182	1.27889	0.764368	2.33766	1.71071	1.38423
1.79524	1.50321	1.06616	1.961	1.61021	1.28132
0.431519	1.46017	1.04812	2.04497	1.78044	0.93858
1.81405	0.938265	1.14065	1.97819	1.07558	1.83155
1.85734	1.4206	0.677215	0.378213	2.4307	2.32324
2.04791	1.23034	1.68951	2.26237	1.83847	1.8695
2.17037	0.881739	0.954967	2.58607	1.18838	1.82733
1.16155	1.18758	1.09589	2.18975	1.92259	0.475658
1.89948	0.937396	1.22222	2.43507	1.26715	1.48215
2.05658	0.72341	1.51847	1.87105	1.39233	1.36067
1.50162	1.05835	0.265775	2.02911	0.862004	1.43079
2.3771	0.939683	0.299462	2.18629	0.342734	1.33838
2.23882	1.22982	0.388903	2.16685	2.35184	1.70833
1.76527	1.21047	0.736868	2.04771	2.16059	2.07753
2.00205	1.67905	1.79347	2.03722	1.16556	1.87342
0.335628	1.28724	0.765763	2.02311	1.95909	1.97651
0.649335	1.20079	1.00265	2.27433	1.7789	1.59622
0.330496	0.93362	0.287392	2.55833	1.75154	0.322589
2.09124	1.14832	0.868873	0.848311	1.46772	0.302419
0.329838	1.61125	0.490359	2.36654	1.52299	1.85521
2.16268	0.95018	1.30905	1.93474	1.82174	1.61219
0.333146	1.81435	0.807186	1.70597	1.61367	1.36811
0.311282	0.969964	0.25641	2.09841	1.72957	1.30761
0.35099	0.94045	1.06514	2.10535	1.55725	1.30538
2.34814	1.18491	1.15623	2.01449	1.71504	1.24812
2.10289	1.42698	0.524851	0.405929	1.27554	0.812798
0.32451	1.63108	1.02763	2.22719	1.24014	1.42302
0.337741	0.867595	0.406566	2.18909	0.436193	0.308811
0.335278	1.30787	1.43815	2.14687	2.14255	1.14654
0.338796	1.32178	0.540304	2.05892	1.78636	0.322555
0.333699	1.73243	0.739439	2.35492	1.27293	1.80942
1.81853	0.373871	0.521114	2.43198	1.69504	1.47125
0.319137	1.36991	0.391123	2.48171	1.49646	1.51805
1.92054	2.02765	1.02262	0.436261	2.0278	1.22696
2.03817	1.09579	0.334535	2.17285	1.70389	1.62563
0.32508	0.320681	0.569436	2.17976	0.396161	1.33658
0.854073	0.290967	0.72654	2.1624	1.59251	2.08646
2.10134	1.13084	0.426624	2.56641	0.378287	2.00512
1.5067	1.23538	0.434313	1.84493	1.73015	1.73951
0.355849	0.716384	0.88407	1.97614	0.355175	1.57853
1.7117	1.35432	0.861542	0.378478	0.758742	0.343894
2.06024	1.2913	1.61143	2.0688	1.67841	1.65111
1.46574	1.0485	0.364892	2.85023	1.06235	1.75574
1.88639	0.313343	0.600812	2.59255	1.20413	1.41705
1.78571	1.91357	0.78897	2.70218	1.4667	0.904327
2.14698	0.363018	0.870649	2.24627	0.533468	1.12679
2.07473	1.02703	0.794859	2.00821	0.37903	1.21244
1.89857	0.564294	0.601446	2.22963	1.67782	0.554695
1.88587	1.78371	0.277197	2.09131	1.5178	1.80912
2.13184	0.858586	1.34689	1.29021	1.07923	1.28776
1.83573	1.22654	0.986507	1.8764	2.05061	1.01345
1.44083	1.25639	0.432255	1.80145	1.72917	0.45864
1.52732	0.826829	1.08266	2.29763	1.4148	1.19269
1.90409	1.43663	1.38237	2.26191	0.609983	0.338085
2.00189	1.63194	0.937314	2.00728	1.71588	1.75691
1.8056	1.32302	0.30959	1.95773	1.94698	0.358284
2.077	1.66543	0.389935	2.33591	1.5155	1.65274
1.96497	0.32623	1.65271	2.19809	1.79276	0.879359
1.93476	1.56892	0.398253	1.54518	2.04191	1.77666
1.77442	1.44032	0.739119	1.93768	1.47388	0.349728
1.88647	1.44783	0.819874	2.03752	1.59102	2.10344
1.93084	1.52327	0.769655	2.31265	1.1568	0.969248
1.84441	0.420895	0.464407	2.40252	1.54711	1.5201
2.21232	0.647264	0.788235	1.94026	1.87366	1.34872
1.29871	0.917555	0.313302	0.680663	0.750489	0.878597
1.96517	1.46742	0.834197	2.21588	1.20483	0.561381
1.80705	0.493374	1.0974	2.05874	2.0287	0.315514
0.330178	1.03513	0.755479	1.80758	1.54297	0.363085
0.351023	0.645858	0.329704	2.12816	1.5879	0.344766
2.15611	0.64062	0.712134	2.29662	0.91866	1.12334
1.03162	0.443473	0.851399	0.52844	1.20482	1.16328
1.94416	0.313792	1.9421	0.345123	2.25784	0.346205
1.98072	1.65647	0.333705	1.00994	2.35204	0.501963
0.397945	0.885338	0.941205	0.385006	1.7192	0.485324
2.41171	1.25819	0.940773	1.96574	2.13015	1.71897
0.444591	1.92111	0.314724	1.72432	0.360887	1.02577
2.46133	1.06359	0.302738	1.78655	1.496	0.853678
0.387193	1.7	1.19693	0.416506	1.75	0.836994
2.12063	0.311812	0.771162	0.401758	1.54952	1.31874
0.610949	0.92969	0.646883	1.75232	1.53986	1.51457
1.83271	1.64558	0.460489	0.372881	0.373525	1.45917
1.68205	1.76151	1.27892	0.370227	1.69007	1.2044
0.381722	1.00877	1.30332	1.75794	2.02403	1.03629
2.25282	0.315372	0.979108	2.08681	2.25236	1.44252
0.471604	1.49773	0.966794	0.400164	2.25	0.351154
1.84592	1.5981	1.6511	1.68353	1.90581	1.14819
2.35733	1.4972	0.769101	2.08343	1.2249	1.32442
2.43122	1.3653	0.579985	2.01399	0.437716	0.994005
0.416987	0.288547	1.17675	0.453208	1.85356	0.419537
2.11262	1.28053	1.58957	0.433021	1.74972	0.37568
2.02804	1.08357	0.30558	1.19764	1.69143	1.54118
0.386457	1.56315	0.569165	0.385455	1.76831	1.21362
0.361126	2.12729	1.0987	1.98421	2.01954	1.49284
0.436267	1.23774	1.02551	1.81197	1.50701	1.85165
2.14235	2.06951	1.0612	2.2868	1.86486	0.988882
1.0404	1.51587	0.626612	0.37946	2.00368	0.339142
2.15355	1.38527	0.652618	2.11784	1.36319	1.52873
2.25076	0.547658	0.971975	2.35216	1.85505	1.75673
2.53463	1.39847	1.17278	1.88364	1.77993	2.03178
2.3327	1.21303	1.96806	0.376936	1.34421	0.337309
2.3378	1.52807	1.06015	1.77511	1.50013	0.917364
0.380254	1.31214	2.00857	2.08517	1.47738	1.59369
0.383638	1.20035	1.64906	1.94111	1.90856	1.41614
0.577017	0.484781	0.34323	1.59133	1.97498	1.45236
3.1149	1.09725	0.857784	1.90902	1.70796	0.312111
2.33747	1.29071	0.854883	1.84053	1.93844	1.35176
2.82272	0.56663	1.11623	2.12128	1.17959	1.28327
2.35419	1.05021	1.17935	1.80111	1.20299	1.32159
2.13664	1.36506	0.881153	2.11778	1.46397	1.16671
2.52551	0.510466	0.840915	2.04518	1.47864	1.95647
2.312	0.563567	0.922775	2.27787	1.92945	1.55163
2.16694	2.16937	0.937913	2.28628	2.30079	1.06102
1.94019	0.920644	0.343966	1.7024	1.42473	0.949192
2.02947	1.33449	0.676275	2.00794	1.70053	0.32199
2.05851	0.370048	0.646698	1.96895	1.16553	1.82904
2.37911	1.33189	0.776848	1.96477	1.64929	1.27628
0.366375	1.05154	0.758891	0.835508	1.08962	1.93285
1.93673	1.05265	1.3185	1.84397	1.45001	1.65876
2.21179	1.17393	0.759723	1.56927	1.33132	1.62685
2.45336	1.41616	0.953438	1.943	1.35631	1.59556
0.369393	0.381354	0.4895	2.35323	1.85506	1.52193
1.39478	0.315349	0.946695	1.99181	1.81291	1.90293
2.0038	1.47851	1.44618	1.93384	1.59607	1.63451
2.67589	0.331735	1.07241	1.70497	1.57216	1.29544
2.87741	1.29446	0.638761	1.93783	1.59832	1.47051
2.98707	1.668	0.766955	1.84648	1.27012	0.746165
1.09894	1.27983	0.794532	2.11911	1.27751	1.47967
2.3667	1.01693	1.02161	2.02561	3.31071	2.14921
2.1375	0.345154	0.724073	1.46458	0.988232	0.324789
2.39017	1.4453	1.11944	2.09	1.72907	1.69506
2.32141	1.53962	0.864094	2.05057	1.77631	1.68847
2.34159	2.11328	0.797324	2.15486	0.375906	0.475184
1.71351	1.33297	0.574014	1.95959	2.60116	1.46667
2.27258	0.543948	0.28462	2.09955	1.64267	1.79338
0.496161	1.07357	0.30495	2.12877	1.5228	1.65812
2.33772	1.2754	0.92117	2.15949	1.49226	1.2928
2.09482	1.43433	1.08913	1.92971	1.84009	1.26887
1.79565	0.348816	0.303783	2.09152	0.394236	1.63225
2.02536	1.65281	1.26522	0.87156	1.96647	0.358617
0.434475	1.63591	0.620473	0.394548	1.31048	2.24565
2.3546	0.444939	1.62005	1.75394	2.18215	1.5473
2.22954	1.20535	0.30526	2.3005	1.34171	1.68598
0.452695	1.0625	0.786523	1.6535	2.07253	1.6366
2.64581	1.90308	0.736246	0.359433	1.73902	0.359486
2.59056	0.802782	0.463072	2.07364	1.47176	1.4644
0.409369	1.07229	0.968289	0.366629	1.45267	1.25209
1.8829	1.15813	0.701703	2.29392	1.29759	1.41062
1.77501	0.302475	0.727637	2.39703	1.84206	1.33246
2.26434	1.50284	0.865985	0.341822	1.5206	0.407542
2.09416	1.25988	1	2.29827	1.92873	1.41481
1.3928	1.54496	0.638801	1.91075	1.37701	1.51551
1.82275	1.22982	1.63346	2.30479	2.01899	0.378443
2.31538	0.471396	0.849062	2.24146	1.83645	1.37268
3.00191	1.73935	1.16535	2.16318	1.63613	1.79888
2.67712	0.325812	1.40213	1.94045	0.359011	1.54841
1.53435	0.307386	0.702813	1.82898	1.75431	1.93521
0.461133	0.689762	1.2955	1.92742	1.81879	1.63463
2.03116	0.981104	1.54888	1.86233	0.425696	1.5515
1.52934	0.336805	0.673866	2.25285	0.331421	1.25506
2.32257	1.01508	0.851244	1.78591	1.72343	1.57238
1.96532	1.55644	0.297944	1.88412	1.41929	1.80234
1.22003	1.06182	0.796779	1.71931	1.42885	1.4021
2.47102	1.11185	0.582314	2.69846	1.68649	1.53539
2.80088	0.320861	1.04417	2.55968	1.50395	1.29808
1.71086	0.359426	0.345166	2.3277	2.23804	1.51996
2.14703	1.09135	0.898264	2.23909	1.698	1.20582
2.75702	1.01823	0.818576	2.10412	0.85442	1.28303
2.81763	0.990609	0.865421	1.97089	2.02683	2.01402
2.78037	1.36523	0.749863	1.91016	1.74114	1.58223
2.6253	0.51858	0.641433	0.359776	1.464	1.91161
2.30273	0.997871	1.32888	2.22554	0.332007	1.68512
2.62579	1.85522	1.13989	2.50839	2.09062	1.55089
2.65112	1.08113	0.957203	2.18962	2.05165	1.46333
2.34794	0.822184	1.20688	1.98259	1.65571	1.62916
2.46921	1.02551	0.897135	2.60363	1.54633	1.29103
1.73606	1.61346	0.917261	2.32778	1.9807	1.37409
2.64771	0.360132	1.69752	2.28381	1.42587	1.94594
1.71594	0.981781	0.826125	2.52652	2.13268	0.826327
2.53598	1.18553	0.935431	1.68841	1.52475	1.00707
0.438372	1.85339	0.396068	1.9302	1.46205	1.91832
2.44374	1.14118	1.2528	1.89793	2.01134	1.66281
2.43232	1.41198	0.801241	0.400868	1.52669	1.25682
3.06419	1.46916	0.973684	1.96372	1.73703	1.50191
2.90719	1.16704	0.332621	1.82611	1.8138	1.3134
2.50304	1.25097	1.14502	2.14172	1.9361	1.42423
2.37613	0.471106	1.4249	1.94764	1.71894	0.924772
2.39981	1.2786	0.311131	2.05866	1.22597	1.50667
1.88909	1.12303	1.22146	1.84356	1.6263	1.79562
2.04874	1.67902	1.10389	1.99174	1.71238	1.43357
2.5111	0.962912	0.401323	1.77358	1.94272	1.53349
2.3027	1.30228	0.311803	0.374619	1.52734	1.5
0.367912	1.49215	1.08251	0.358137	1.53771	1.84129
0.529833	0.351515	1.09828	2.10968	1.87742	1.53416
2.54119	1.29433	0.871001	1.93588	2.19291	1.49664
0.50065	1.14541	0.380469	2.11952	1.7466	1.38222
2.10375	1.54196	1.46815	1.67012	1.65818	1.54614
0.42084	1.636	1.15227	1.86299	1.86082	0.337964
2.72171	1.26954	0.536559	1.85678	2.25058	0.664769
2.18485	0.960671	1.87733	2.15564	1.53002	1.50697
2.63763	1.92836	0.644212	0.385676	1.5254	0.324448
2.6456	1.89269	1.6563	1.96872	1.95279	1.0637
0.436452	1.3017	1.59265	1.62522	1.87354	1.55794
3.00266	1.23469	1.34884	0.374592	1.58678	0.313006
2.31896	1.21781	1.60684	1.86747	1.88714	0.309245
1.94811	1.34973	0.738216	1.78539	0.567215	0.357487
2.02351	0.302925	0.696529	2.02577	0.357143	1.18371
2.6052	1.38155	0.310913	1.71183	1.55276	1.0928
2.87435	1.48294	0.573572	1.88397	1.58554	0.477098
2.0687	0.428524	0.441124	1.75387	1.39337	1.10099
2.17096	1.58025	0.353573	0.370994	1.51898	1.70769
2.07793	1.38563	1.12136	2.01862	1.3918	0.363238
2.03335	1.4032	0.86847	2.44631	2.22504	1.72921
2.68327	1.23513	0.985659	0.405978	1.70028	0.366122
1.873	1.24954	1.04124	1.86461	1.46503	0.881101
2.17647	0.984156	1.43706	1.86976	1.03886	0.982042
2.21929	2.09938	1.18923	1.72818	1.84517	1.69513
0.421156	0.91566	0.958076	1.99145	1.37663	1.59694
0.441449	0.32047	1.79449	2.74528	0.545428	1.20497
0.399023	0.317364	1.70889	2.49752	1.2862	1.30359
2.10044	1.08586	1.59405	0.519359	0.335409	1.57176
2.34191	0.986039	1.26147	0.533214	1.80551	0.373042
1.90248	1.06707	1.85689	0.465742	1.87163	1.16102
2.39547	1.79534	1.46983	1.74685	1.67685	1.77228
2.39569	0.30702	0.735469	1.67221	1.33529	0.654638
2.14606	0.573191	0.952094	1.70616	2.47929	1.51678
2.42382	0.313693	0.925624	1.76089	2.05543	1.76635
2.48669	1.79055	0.792982	2.05553	1.42505	0.345058
2.53218	1.41031	0.675577	1.71479	0.363849	1.40193
2.45515	0.989119	1.97711	1.52724	1.66179	1.46014
1.63468	1.13069	1.63462	0.367705	1.58327	1.65196
2.25182	1.32926	1.10414	0.452667	1.35479	1.60518
2.03594	1.07606	1.46508	0.342377	1.67767	1.68595
0.309145	1.16805	0.268144	1.15321	1.96738	1.73624
2.30868	0.909245	0.298504	2.16347	1.46106	1.45975
0.396623	1.02548	0.415968	2.06695	0.383898	1.5223
2.18234	1.15696	1.545	1.97398	1.74487	1.77599
2.19423	0.627869	1.15507	0.340765	1.68349	1.44416
2.21513	0.737343	0.842794	2.52193	1.28442	1.72822
2.14757	0.283578	0.71025	1.84129	1.86494	1.15588
2.27599	1.57215	1.01066	2.1813	1.80304	0.948265
2.04167	1.3907	1.9356	1.95684	2.04903	1.52916
2.0375	0.368148	1.25128	1.89762	1.38625	1.69365
0.821945	1.0769	0.925952	2.24356	0.377447	1.50334
2.18358	0.585097	0.686149	2.19979	1.83695	1.81646
2.48469	1.48798	0.533771	2.08103	1.54463	1.86435
2.60623	1.49598	0.358827	1.95488	1.5834	1.4866
2.2737	0.473975	1.3559	1.24715	0.36389	1.21538
2.2014	0.385211	1.61909	2.20822	1.72844	1.95687
2.23133	1.3691	1.45116	0.407277	1.72683	1.53384
2.46815	1.11981	1.72869	1.68938	1.45604	1.36218
2.0414	0.859496	1.06682	1.89577	1.68071	1.18339
2.20836	0.296088	0.711882	1.0794	1.7216	1.77498
2.0287	1.53864	1.56854	0.372017	2.0879	1.26429
2.18226	0.947603	1.13994	0.339549	1.66395	1.37093
0.385268	0.658815	1.36492	0.394844	1.49476	1.2493
0.415076	0.286451	0.5635	1.93285	1.64296	1.30738
2.22448	0.396552	1.22638	2.09174	1.6918	0.351203
0.392265	1.15644	0.598156	2.20844	1.5626	1.33548
0.43267	1.46285	1.30592	2.16308	1.18325	1.33031
1.91456	2.0574	0.625302	1.67212	1.91497	0.35646
1.57965	1.66743	0.719293	2.14722	1.72689	1.43913
0.561417	0.706086	1.15729	1.75358	1.41974	0.338409
0.448722	1.52258	0.453424	2.58252	1.63063	0.353331
0.42815	1.37056	0.976821	2.4817	1.33071	1.0562
2.36742	1.36469	1.57113	1.68825	0.381264	1.632
2.09634	1.63095	0.8401	1.80043	2.39796	0.985657
1.54982	1.42136	0.283139	1.78931	1.56479	1.60199
1.95696	1.50013	0.694399	1.70339	1.70587	1.07588
2.15011	1.47688	1.28536	1.80979	1.32705	1.33699
2.3319	0.980112	1.708	0.416122	1.445	1.57982
1.89483	1.44654	0.924363	1.93724	1.37326	2.03478
2.11002	1.29089	0.756376	1.83854	1.24213	1.76643
1.79168	1.41639	1.23581	2.10304	1.68147	0.419154
1.01193	1.55873	1.58412	0.37565	1.58974	1.23605
2.36024	1.05109	1.64627	2.09767	1.11569	1.41255
2.28065	1.85203	1.21626	1.84609	1.23203	1.41232
2.04835	1.78207	1.16696	0.370031	1.38778	1.75894
1.86413	1.58197	1.43885	0.350845	1.76785	1.58018
2.19342	1.67138	1.09044	1.87062	1.67827	2.20354
2.40744	1.07553	1.04205	1.86131	1.58794	1.73177
2.04692	1.46113	0.297154	2.00505	1.84594	1.50044
0.438261	1.50987	0.932575	2.0956	1.19382	1.31834
0.852941	0.323481	1.4622	0.403886	1.2286	0.291591
2.43665	1.3364	1.05653	2.00672	1.39965	0.328143
1.40469	1.5633	1.36457	1.76641	1.18102	0.343815
1.99892	1.95911	1.56312	0.389788	1.64628	1.79863
1.89927	1.0379	0.424763	0.377034	1.71164	0.374576
2.02845	0.684883	0.408792	1.98323	1.18123	0.386873
2.281	0.857543	0.36085	1.84712	1.92369	0.326987
2.79515	1.41801	0.871973	2.13815	1.67519	1.56963
2.29418	1.37382	0.322232	2.00693	1.45917	1.54761
1.89944	1.44544	0.333745	1.81433	1.77733	0.374872
1.82228	1.50287	1.20805	2.18146	1.64407	1.80461
1.76947	1.73357	0.551304	1.91116	1.28309	1.50569
1.96183	1.37359	1.34596	0.546945	1.58809	1.75334
1.99383	2.04589	0.870318	1.70555	1.42184	0.352792
0.419514	0.352004	1.59332	1.77529	0.576768	1.8741
1.81387	0.305089	0.299101	0.444931	1.44993	0.358058
2.65315	0.879177	0.478305	0.375396	1.40301	1.44366
2.07605	0.332412	1.03608	2.34119	2.00575	1.87023
2.55338	1.64754	0.674942	1.3985	1.95509	2.01126
2.06123	1.49389	1.37143	0.48534	1.82871	0.35193
1.79682	1.42849	0.300683	2.1817	1.3517	1.4202
2.15165	1.40057	0.2899	1.65315	1.65788	1.64052
1.32657	1.89534	1.43379	2.33726	1.56073	1.74301
1.69071	0.318364	1.07268	2.47559	0.859148	1.06297
0.343793	1.57869	1.35561	2.26533	1.77841	1.06293
2.37611	1.51134	0.984161	1.87098	1.03754	1.43216
1.52086	1.14064	0.334231	1.90602	1.02773	0.398885
2.3264	1.61547	1.26587	2.13319	1.62351	1.47404
1.82409	1.25129	1.53004	2.01197	1.91063	1.18012
0.302654	0.314765	1.13215	1.60696	1.74115	0.345611
1.7453	1.83566	0.926551	1.94784	0.999699	1.72181
0.274522	1.43896	1.23231	2.32586	1.06614	1.98156
1.8314	0.34174	1.08398	2.26713	1.67499	0.334967
1.90558	1.28076	0.904751	0.367353	0.492157	1.23296
1.87881	1.55905	0.813187	1.89169	1.21217	1.41977
0.327093	1.17678	1.27751	2.51429	1.4875	1.68905
1.34146	0.965212	1.09021	3.03825	0.510359	1.91098
0.359065	0.583464	1.39336	2.32916	1.39374	1.26432
0.365714	1.25711	0.807812	2.25649	1.46864	1.33566
2.45266	0.463789	0.444024	2.00601	1.56859	1.52724
2.42669	1.29707	1.20901	1.65447	1.40273	0.472027
2.12847	1.32325	0.940928	2.46068	0.589193	1.49943
0.380029	0.880177	0.471039	0.516287	1.51343	1.56796
2.00374	0.450611	1.30963	2.05688	1.68219	1.25099
2.39231	1.87015	1.06846	2.03878	1.38711	1.21739
1.5998	1.13322	1.04083	2.19405	1.58246	1.44201
2.32533	1.7329	0.321731	2.11493	1.16564	1.45612
2.13466	0.642699	1.44589	2.14749	1.67127	1.21643
0.375444	1.30048	1.05927	1.813	1.16928	1.7735
0.372201	1.8709	0.863747	1.85068	1.81482	1.59773
1.70655	1.12671	1.15375	2.18359	1.42047	0.816768
2.55623	1.58203	0.836467	1.81134	2.2675	1.70722
2.32271	1.41521	1.05353	1.92368	1.28132	0.333924
1.82028	1.07373	1.14578	2.30347	1.32753	0.349315
2.12117	0.324714	1.62957	2.12157	1.81697	1.17211
1.75488	1.65848	1.13989	1.88937	0.387117	1.38448
1.79811	0.312788	1.44827	1.94853	1.80311	0.433499
1.76938	1.49736	0.678261	1.97861	1.45816	1.32401
1.53975	1.45579	0.978763	1.60463	1.47548	1.27688
0.338769	0.96351	1.1796	1.98733	1.55525	1.36669
1.83201	0.306497	0.291037	2.00689	1.3929	0.420938
2.06721	0.337271	0.873618	2.01875	1.28923	0.973255
1.83275	1.42608	1.58001	1.60379	0.349986	0.608182
1.78587	1.68231	0.958577	2.0214	0.365575	1.47585
2.39958	1.26985	0.778033	2.05016	1.65134	1.71966
1.92805	0.978599	1.08718	1.74964	1.63693	1.66528
1.83147	1.42012	0.785405	2.49812	1.13735	1.92596
2.18291	1.48699	1.55179	2.24987	1.83987	1.47731
1.79416	1.32134	0.646141	0.381268	1.95248	1.7036
2.14476	0.807853	1.29703	0.799131	1.60442	1.795
2.04409	1.50311	0.61023	2.17723	1.28519	1.44721
1.72735	1.25679	1.73677	1.81435	1.28338	1.61289
2.08016	0.303014	0.931378	1.88538	1.82075	1.4772
2.40719	1.38997	0.722268	1.78707	1.61168	1.69589
2.07603	0.325713	1.20031	2.16241	1.12043	1.18594
1.09563	1.00434	1.52035	2.08474	1.48056	1.52874
0.450535	1.4776	1.03086	2.47315	1.72672	1.11234
2.11469	0.849115	1.20476	2.58004	1.73006	0.31395
1.91436	1.16221	1.27724	2.79069	1.72189	1.43823
2.12586	1.61807	0.693152	2.3197	1.15579	1.44989
0.410604	1.60071	1.2895	2.62256	1.63885	1.39597
2.26218	0.365025	0.692653	1.50897	1.82278	1.47693
1.52941	1.05012	0.305945	2.66755	1.65028	1.45763
1.9668	0.349566	0.310209	1.99637	0.641307	1.55232
0.39495	0.313235	1.40327	1.82696	2.02701	1.33962
1.8466	1.09702	1.15566	2.44569	0.347	1.28598
2.26823	1.43152	0.348263	1.84496	2.04378	1.65389
1.8123	0.34425	1.11851	2.1883	0.621013	1.34316
1.99634	0.287785	1.08457	2.16853	1.59808	0.758576
0.37006	1.61027	1.13787	2.11188	1.8079	1.54724
1.492	1.567	1.30726	2.19114	1.68776	1.39734
0.355442	0.364598	1.49304	2.61039	1.43227	1.20886
1.41581	1.38898	1.17766	2.36738	1.96452	0.999475
1.31611	1.43397	1.35328	2.19718	1.50497	1.09245
2.28268	0.420974	1.18313	2.11496	2.38406	1.01551
2.10265	2.21733	0.914407	2.04141	1.46772	1.1374
2.06672	0.288515	0.322895	2.45803	1.25744	0.328362
0.343457	1.15743	1.12228	2.06274	2.09416	0.893264
2.22503	0.27091	1.45601	2.19632	1.76415	0.867764
1.91138	1.8758	0.634518	2.19848	2.30681	1.12816
1.98893	1.79379	0.884696	0.359052	1.95909	0.744668
1.95055	0.967848	0.871795	0.545072	1.4658	0.325177
0.338341	1.38668	0.803429	2.72578	1.40763	1.01114
2.14487	1.04127	1.10046	2.57735	1.22927	0.467723
2.25662	1.53224	0.652912	2.54362	1.7429	1.46733
2.01559	1.42457	0.27146	2.60855	1.40296	1.3303
2.17673	1.2819	0.738257	2.42768	1.43849	1.25217
1.45693	1.74358	0.722222	2.25293	1.75479	0.847197
1.72546	0.315223	0.475603	1.84689	1.4991	1.7719
2.37238	1.88175	0.811446	2.1329	0.962719	0.517131
2.55785	1.87846	0.738181	0.405094	2.43549	0.327049
1.98406	0.38062	1.44659	0.613172	1.76908	1.70817
2.03419	1.25211	1.20976	1.81808	1.74316	1.37935
1.90181	1.32334	0.796884	1.90879	1.76598	0.633207
0.637628	0.686667	0.92374	1.83061	1.3946	1.51417
1.64309	0.712597	0.965974	1.97941	0.612151	1.60832
1.68609	1.63497	0.997231	2.00506	1.96161	1.56031
2.63395	0.317888	0.573681	1.96165	1.92817	1.49836
1.99915	1.61946	1.35426	2.05408	1.85317	1.18174
1.52845	1.40189	1.57721	1.62657	1.70049	1.48433
2.78621	0.70577	1.34296	2.34516	2.01784	1.80697
0.358623	0.79248	0.642312	1.65083	1.85938	1.34147
0.354434	0.318744	1.50963	0.375569	2.2532	0.96512
1.82214	1.49297	0.314799	1.96942	2.03362	1.42351
2.57861	1.01665	1.16818	2.33164	1.96579	1.45204
1.99517	0.319165	1.1655	2.16807	1.58139	1.23794
0.387526	1.86385	0.604272	1.7834	2.35566	1.29276
1.43756	0.788211	0.910361	2.56577	1.67395	1.37318
2.56238	1.64063	1.17733	2.23098	1.56071	0.306795
2.12779	1.27716	1.06156	2.44141	1.84593	1.44972
1.06543	0.331373	1.25212	2.11429	1.98913	1.46841
0.343532	0.341727	1.37053	1.66503	1.98238	0.924992
2.6387	1.28468	1.29796	1.91705	0.368867	1.18287
1.90953	1.80289	1.14459	1.96594	1.63691	1.19725
2.03126	1.45644	1.17961	2.74037	1.91833	0.462822
1.49865	0.359838	0.329189	0.685364	2.07477	1.97406
1.97478	1.43186	1.00355	2.02911	1.59121	1.92131
1.78217	1.4912	0.853545	2.28089	1.86102	0.445678
2.09134	1.40604	1.14395	0.342373	1.69457	1.38776
2.10912	1.4336	0.770146	1.98537	1.62554	1.4647
0.347826	1.53776	0.95804	2.15857	1.38381	1.03483
2.03445	0.496512	1.78233	0.342807	1.50925	1.23071
0.390244	0.784988	0.509972	2.25652	2.11903	0.93446
1.86481	1.55216	0.829497	1.79879	1.68248	1.50097
0.307487	1.44434	1.60096	2.03189	1.58805	1.35995
1.79213	1.11639	0.944281	1.80854	1.89969	1.4093
2.11105	1.24043	1.42369	1.87479	2.16457	1.56048
1.96904	0.334185	1.40398	1.98098	0.738617	1.16349
2.29059	0.299432	0.46161	2.24915	2.02461	1.62415
2.37164	0.455039	1.24365	1.68147	2.22505	1.35903
1.11133	1.60407	0.714369	2.19273	2.02269	1.09858
2.33489	1.35601	1.10613	1.56239	0.384222	0.759858
2.12812	1.09022	1.18005	1.91885	1.91984	1.41031
2.196	1.3018	0.821852	1.84077	1.51387	1.2385
2.47156	2.17353	1.13388	1.90154	1.65498	1.45287
1.87382	1.5197	0.95074	1.80409	1.54716	0.32636
1.64916	1.00849	0.679698	1.87567	2.25006	0.356823
0.326239	0.326302	0.957543	1.65851	0.454596	1.12114
2.13791	1.18572	0.8774	2.14728	1.58761	0.327128
2.14956	1.25995	0.379632	1.63844	1.89742	1.74455
2.48279	1.01559	1.05419	1.78189	0.33799	1.24025
2.09867	1.27754	0.89224	1.87626	0.332945	1.41586
1.73341	0.902736	1.03135	1.76067	0.346462	1.07074
2.35599	0.397235	1.21575	1.98663	0.373815	1.01883
2.65308	0.296307	1.44898	1.89456	2.09892	1.67142
2.91062	0.364411	0.67952	1.84836	1.82316	1.45019
2.412	1.24307	1.01677	1.8633	1.62068	1.6436
1.58425	0.47238	1.18947	1.69584	1.76232	1.41863
2.73731	1.84289	1.09862	1.86676	1.69145	1.17747
1.87198	1.87882	1.16096	1.77702	1.33812	1.12713
0.433282	1.16163	1.04056	2.0691	1.72503	1.46521
2.24197	1.29871	1.41974	1.9079	1.51028	1.28586
2.1397	1.32153	0.298718	0.35974	1.50146	1.40957
2.50377	1.73168	1.66385	1.82643	1.70266	1.75249
1.89338	1.57132	1.13191	2.33875	1.91792	1.12073
2.77878	1.25425	0.961046	2.27207	1.77693	1.11509
1.8292	1.4307	1.08229	1.85431	1.43197	0.884961
1.61044	1.57859	1.87559	2.14556	1.69781	1.17753
1.98815	2.04366	1.91042	1.92194	0.461404	1.32768
1.95148	0.423045	1.18394	2.55614	1.18283	0.584885
1.89582	1.523	1.52553	0.389392	1.84585	1.19058
2.03438	1.22741	0.92252	1.68386	1.64173	1.64229
1.9906	0.948169	1.16264	2.09736	0.366834	1.2868
2.578	0.336268	0.968911	2.00298	1.53167	1.15522
1.86655	1.20317	1.30591	2.09716	1.45969	0.781641
2.05339	1.40159	1.00835	1.96786	1.39664	1.20861
2.26163	1.35551	1.07107	1.92324	0.328944	1.34491
2.01728	1.72183	0.382377	1.98282	1.40766	1.13629
1.85934	1.13728	0.453109	2.93182	0.336522	1.42561
1.45527	1.18187	0.411782	1.8278	1.19488	1.28579
1.92715	2.28031	0.928974	1.93955	1.54467	1.60843
2.13067	0.343377	1.19697	2.24226	1.13497	1.07587
1.26286	0.780544	1.92287	3.21964	1.47278	0.324292
1.41034	1.3883	0.540422	0.493143	1.21941	0.35041
2.17607	0.338923	1.22741	1.75637	0.598408	0.331261
1.94036	0.315805	1.10648	2.05419	1.58813	0.338724
1.9789	1.69506	0.837565	1.88841	1.2414	0.321971
1.96637	0.413021	1.10399	2.3579	1.67699	1.24063
2.28064	0.326881	0.813764	3.24167	1.73454	0.844497
2.18418	1.52348	1.52793	2.21012	1.64721	0.35565
1.96954	0.284377	1.18808	2.19828	1.70029	0.738898
1.93078	0.441818	1.00089	1.67669	2.033	1.14604
1.92365	1.93001	0.773071	2.11802	1.78964	0.854151
1.26871	1.26904	1.29422	1.80847	1.70258	0.370534
1.86536	0.419699	0.325964	1.89079	1.12981	0.54256
1.31954	1.47469	1.08136	1.71517	1.55339	0.308628
2.29178	1.17379	0.314317	2.09992	1.48369	1.04714
1.60685	1.10915	0.329261	2.76819	1.1176	1.71408
1.55503	1.38624	1.08599	3.00828	0.482916	1.16963
2.33454	1.58712	0.803083	1.89116	1.46506	1.68409
2.03845	1.24544	1.64564	1.29771	1.33667	0.933758
2.09227	1.87516	1.14323	2.23445	0.658852	1.6819
2.11584	1.56018	1.60703	2.12507	1.74944	0.815038
1.9888	1.3823	0.85758	0.371464	1.91596	1.21809
2.30457	1.29649	1.86219	2.10143	0.98883	0.32238
2.23139	1.25361	1.38959	1.60445	1.11851	1.40846
1.63968	1.64434	0.311836	2.4481	0.843849	0.33244
2.1106	1.73312	0.869367	2.55963	1.79838	1.00788
2.28087	1.1637	1.64292	2.11478	1.81653	1.38889
1.95104	2.40533	0.334424	1.99403	1.64002	1.27273
0.348503	1.28351	0.641277	1.84595	1.58473	0.981089
1.78906	1.28871	1.16162	2.35834	1.60367	1.70008
1.59303	1.4265	1.14334	2.36483	2.18484	0.889474
0.475114	0.864733	0.568153	0.495418	1.84014	1.2988
2.15225	1.46781	0.640035	2.73261	1.76096	1.14924
1.79832	0.996609	0.587897	2.39592	1.54256	1.17528
1.36266	0.548892	0.548405	1.7672	1.40584	0.337046
0.469041	1.64597	0.412573	2.17793	1.83823	1.03681
1.70173	1.40881	0.880211	1.90525	1.72836	1.53666
1.50769	1.05477	1.01826	2.55366	1.61581	1.4975
2.22005	1.1676	1.18696	2.57011	1.37602	1.26578
2.15329	0.997925	1.01461	2.58663	1.68887	1.59478
2.39251	1.33978	1.65195	2.2444	1.26208	1.55721
1.82783	0.427908	0.400291	2.31058	2.13373	1.72157
0.532936	1.20015	0.803218	2.53821	1.43902	1.94817
1.82726	1.01135	1.02985	1.70202	1.76603	0.366454
1.24233	1.10983	1.24312	0.378743	2.09129	1.50799
0.639717	0.351021	1.11863	2.30654	1.59445	1.54787
1.80239	1.17091	1.0578	2.15367	1.87914	1.21973
2.33242	1.01687	0.61659	2.24642	1.63033	0.332534
1.39792	1.27204	0.322317	2.65254	1.76516	1.80438
2.5168	1.09557	0.634283	2.13013	2.42666	0.34692
1.8873	1.58325	0.392047	2.43772	1.53868	1.66702
1.71143	1.1788	0.851323	1.98855	1.81118	1.46168
1.77542	1.55574	1.81033	1.89295	1.73654	1.71669
2.14912	0.906663	1.60747	2.08764	1.7208	1.56385
1.48274	1.36464	1.03175	2.61912	0.352625	1.19242
2.05025	1.75694	0.783338	2.9039	2.03968	0.326039
2.13	0.329859	1.15314	2.64363	1.84974	0.378763
2.02454	0.91167	1.13461	1.96634	1.70906	1.66522
0.342966	1.1495	0.882966	1.95209	1.85411	1.35209
1.15416	1.82997	1.19518	0.364549	1.62476	1.42868
2.16027	0.418753	0.31501	2.12353	0.366872	1.09582
0.339528	0.417207	0.932827	2.42027	2.07	1.53109
0.718317	1.41482	0.313983	1.95228	0.329752	0.332835
2.36508	1.007	0.827398	0.442245	1.83696	0.96589
0.32373	0.425445	1.31634	3.06527	1.80594	1.94178
0.405945	1.275	0.668428	2.3214	1.68095	1.18134
1.65455	1.0314	1.27902	2.44054	1.28012	1.26914
2.27656	1.04729	1.14198	3.35358	1.76317	0.392427
0.352211	1.43707	1.00988	0.37987	1.56048	1.82719
2.09977	0.303514	0.937354	0.572063	1.41923	1.5557
0.365861	1.53739	0.359012	2.15312	1.36951	1.5281
2.28049	1.34271	0.915084	0.378764	1.41144	1.527
2.48979	1.27854	0.508305	0.402799	1.89333	1.86187
1.96521	0.886105	1.44967	2.09296	1.69843	0.296515
2.0378	1.41358	1.07289	0.375958	1.8359	1.14007
0.444132	1.33191	1.19733	2.90601	1.72237	1.35064
0.427492	1.80827	0.938104	0.370746	1.85792	1.09317
2.38054	1.56385	1.36051	2.49477	1.71168	0.594743
2.05005	2.35283	0.338243	2.37465	1.84297	1.19405
2.02967	1.50619	1.40646	1.67259	1.89869	0.327356
0.402124	1.49566	1.20675	2.0163	1.97564	0.329975
2.17667	0.404209	1.41	0.758777	1.82346	1.35529
1.50719	0.786176	1.54366	1.9021	0.310336	1.19098
2.12544	1.32199	1.06397	2.49779	2.06649	0.498664
2.04367	1.02804	0.768322	2.09053	1.50464	0.314885
2.07312	0.313714	0.534469	1.99714	0.339495	1.2225
2.12773	0.776231	0.703259	2.36991	1.37769	1.45252
1.32884	0.78167	0.98242	2.19429	1.37175	1.37797
1.84364	1.14359	1.02675	2.30812	1.67989	1.79789
2.05296	1.67095	0.939648	2.28588	1.81218	1.62553
2.06459	0.987571	1.34531	2.24294	0.48082	1.41224
2.32058	0.781513	0.662893	2.4773	1.75734	1.72893
1.79777	2.09215	1.74761	1.78361	1.66326	1.25222
2.05343	1.88807	0.882908	0.520758	1.68102	0.373054
1.76446	1.35148	0.341991	2.0147	1.75025	1.31619
1.75408	1.63288	1.79262	2.25503	1.5677	1.27387
2.11639	1.28249	1.06502	2.70543	1.23161	0.313322
1.81321	0.332741	1.1484	2.14817	1.76898	1.2645
1.68596	1.39353	0.778914	2.07423	0.391427	0.580161
1.77253	1.36975	0.52186	1.86852	1.205	1.3055
1.95304	1.45274	1.36534	1.83427	0.384682	1.20433
2	1.48036	1.14466	2.39785	1.49958	0.995239
1.68849	0.351905	1.38064	2.47656	1.96334	1.25776
2.14418	1.47682	1.37418	1.86627	0.89021	1.12951
1.35543	1.5118	0.882818	1.9969	1.23914	1.51471
1.99867	1.47846	0.943729	0.445431	1.82559	1.47534
2.25238	1.16948	0.606543	2.12905	1.56517	1.77466
1.94689	0.981004	1.0858	2.34446	1.30965	1.55609
2.1062	1.66743	0.878796	2.40855	1.36428	1.61886
2.36885	1.0619	0.878055	2.28991	0.662032	0.357366
2.18564	1.62071	0.797505	2.20985	0.418539	1.02058
2.18526	1.20133	1.6533	1.94268	1.65334	0.313937
2.28811	0.772033	1.25887	2.95033	0.300466	1.62158
1.9094	1.22739	1.14884	2.38484	1.75977	0.297956
2.68843	0.994432	0.700904	2.16886	1.85288	1.07218
2.18204	0.988125	1.27199	2.21701	0.370439	1.46312
1.85655	1.57796	1.20734	1.8981	1.60881	1.73996
1.83588	1.6681	0.798151	1.12616	1.5693	1.61541
1.78247	1.1525	0.564664	2.41113	1.32573	1.62519
1.73081	1.09682	0.491558	2.72538	1.91291	1.80748
1.55042	0.310401	1.69031	2.17254	1.69888	1.50248
1.75228	1.69858	1.05024	2.81344	1.56363	1.2278
1.79217	0.376882	0.445019	2.32851	1.49192	1.43917
0.480348	1.47959	1.83106	2.28999	1.50892	1.32568
2.14645	0.681253	0.916168	2.76116	1.99672	1.59216
2.52602	2.05104	1.41922	2.34473	1.84159	1.37906
1.73774	1.43897	0.830257	0.354931	1.78244	1.54743
2.67175	1.21014	1.77257	1.89442	1.27505	1.42631
0.392662	1.16315	0.490523	2.093	0.42331	1.48714
1.97799	0.309278	0.307212	2.13006	1.54488	1.57478
2.06575	1.34596	2.15237	1.70975	1.84282	0.335482
1.76102	1.52895	1.10856	2.48071	1.7775	1.77262
1.87345	0.423468	0.766838	1.993	1.59086	1.83229
2.12201	1.84426	1.04595	0.362667	1.34404	1.28326
1.90952	0.398153	1.59106	0.573561	1.66686	1.59472
2.1361	1.34327	1.01895	0.375114	1.89366	0.660555
1.53173	1.18574	0.810772	1.83612	0.550788	1.8492
0.889565	1.42787	0.745763	0.380604	0.35034	1.41916
1.79832	0.630778	0.657274	1.95612	0.352739	1.70484
2.38802	0.303663	1.39437	2.01656	2.04868	1.71343
1.21767	1.42868	1.07809	0.37538	1.85582	1.74308
0.847154	1.50615	0.360533	1.81428	0.345127	0.312199
0.473267	1.24118	1.24841	2.10705	1.78296	1.17008
2.14218	0.609627	0.67822	0.432498	1.44162	1.24593
0.970465	0.411127	0.641617	0.369946	1.68206	1.17637
2.25539	1.29191	1.50091	0.658464	0.352693	2.03958
1.85258	0.594048	0.339325	1.90782	1.38434	1.16411
1.04051	1.25535	0.996614	1.66173	1.81837	1.17142
2.4614	0.750723	0.987275	2.06809	0.767435	1.25749
2.32095	1.36062	1.08857	1.76001	1.76957	0.324001
1.50302	0.35725	0.86675	1.86698	1.81913	1.36743
1.94438	1.7408	0.886772	2.33031	1.77425	0.385211
1.91345	1.4784	1.13417	0.371372	1.3971	1.95118
2.64149	0.642471	0.659558	0.443963	1.9464	1.41694
1.82988	0.584507	1.23335	2.08213	0.577429	1.45603
0.457621	0.602472	0.994841	2.16908	1.88423	1.34941
2.09584	1.09634	0.673204	0.354445	1.33784	1.38063
2.41738	1.10922	0.290415	0.347949	1.36105	1.70557
0.75053	0.686461	1.10741	0.424068	1.54532	1.57032
1.88436	0.596022	0.406764	0.356694	1.58204	1.54289
2.10137	0.581798	1.31397	0.438624	0.352681	1.48912
2.0301	0.94753	0.561592	0.388978	1.69057	1.69499
0.511536	0.951061	0.318958	1.9966	1.87136	1.47082
1.41193	0.995315	0.300318	2.3185	2.04434	0.844858
1.97772	1.05656	0.813344	2.07614	1.2428	1.2848
0.939864	0.617085	0.824199	1.77266	1.46813	0.345286
1.75052	1.09388	0.765548	2.04471	0.351298	1.80174
0.527786	0.334118	0.79444	2.17975	1.67741	1.47897
2.51429	0.617553	0.428804	0.370627	1.70064	1.63711
2.28364	1.34459	0.590886	2.27626	0.32998	1.94929
1.70402	0.939082	0.8492	0.430794	1.68429	1.60324
1.72722	1.13456	0.655061	2.07488	1.66972	1.75365
2.06786	0.991131	0.662166	0.342168	1.0346	2.00363
1.15798	1.0072	0.519044	2.49973	1.73819	1.60639
2.26416	1.39103	0.957063	2.34988	1.07038	1.03994
2.65878	1.91748	1.6807	2.0828	1.47119	1.51439
2.01286	1.11804	0.821839	1.99798	1.74395	1.59274
2.04641	1.33451	1.1845	2.15265	0.740358	1.14323
2.21391	1.1316	0.303546	2.19593	1.66638	1.89862
2.06528	1.50962	1.02838	2.45096	2.24013	1.61682
1.85538	1.46102	0.510861	2.08488	1.99575	1.92771
2.452	0.763962	0.330406	2.16131	1.95073	1.61757
1.72109	1.67952	0.806238	1.7048	1.76603	1.55246
2.00359	0.715376	0.334879	2.23668	1.52771	1.53643
2.03168	0.650861	0.643569	2.59641	0.342504	1.48313
2.13812	0.32839	1.29802	2.42044	1.41897	1.6333
1.98028	1.65421	0.667203	1.73236	0.56351	0.295066
1.88265	0.369739	1.06381	2.40422	0.487749	1.60442
1.75808	1.10022	1.16004	1.83885	1.40237	1.57315
2.46071	1.32039	1.0749	1.95425	0.335773	1.12769
2.17423	0.871033	0.789248	2.18121	1.53713	0.618443
0.385853	1.00485	1.33278	2.66351	1.37233	1.83145
1.68635	1.47719	0.330479	2.00302	1.60227	1.76562
2.32664	0.462355	0.655081	2.64589	1.40586	1.37707
0.275631	1.48617	0.420047	1.85871	1.78872	1.58673
2.03197	0.640158	1.5148	1.99699	0.945897	1.35716
1.45731	0.572739	1.15925	1.98322	1.45201	1.63998
2.11756	0.996087	0.718872	2.11382	0.350371	1.39402
2.16588	0.530581	0.742857	2.2894	1.83155	1.62538
1.8887	1.46429	0.687131	1.74401	1.85836	1.00195
0.322941	2.1729	0.501622	2.13783	1.44624	1.59641
2.30306	0.605114	0.979814	2.22342	1.60735	1.34696
1.50323	0.657494	0.655475	2.30449	1.58052	2.00593
0.329434	0.61248	0.415454	2.42499	1.52332	1.59641
1.6422	0.3271	1.33295	1.12897	1.61117	1.41583
2.10963	0.679363	1.77275	2.21829	2.25919	1.82231
1.53516	0.32094	0.501256	2.18204	1.74339	1.68711
2.07169	0.959284	1.08824	0.36382	1.74598	0.342985
0.505315	1.12459	0.55295	1.52387	2.06537	0.92177
1.80408	0.956564	0.898134	2.34241	2.13629	1.33988
1.90647	1.34505	0.277805	1.44564	1.98635	0.37015
2.39558	1.17324	1.08167	2.45559	0.39102	2.01345
2.15451	0.330463	0.346211	2.2036	0.37181	1.05724
1.38861	0.477162	0.920392	1.82152	0.394294	1.14892
0.454766	1.07772	0.745152	2.1051	1.59453	1.17169
1.755	1.96372	1.10922	2.08209	1.63068	0.322503
1.87352	1.4324	0.920674	2.56541	1.55045	1.34227
0.389575	0.865904	0.997932	2.29419	1.4805	1.56016
1.71253	1.86407	0.873822	2.0249	1.43381	0.863083
2.02324	1.36299	0.728852	2.30088	1.55301	1.33675
1.90402	0.410468	0.948152	1.96215	1.40122	1.29978
1.49883	1.08718	0.532085	0.407154	1.57794	1.27429
1.46534	1.20163	1.49833	2.82869	1.34718	1.35903
2.11181	1.89669	0.901464	1.8717	1.40628	0.328924
1.88437	0.904865	0.803075	2.54711	1.35461	1.77815
1.43262	1.1476	0.31435	2.53474	2.1156	1.58443
0.392446	1.86587	0.288031	2.02414	2.08445	0.857908
2.13926	1.58937	0.564417	2.31438	1.50138	1.26905
1.81056	0.440655	0.679156	2.15427	0.339444	1.0401
2.33764	0.998354	0.330694	2.44699	0.452788	0.412431
1.94417	1.75114	0.916381	2.4741	0.423028	1.46176
1.80777	1.21711	0.307164	2.1862	1.40569	1.76105
1.91086	1.61015	1.09665	2.43258	1.39646	1.61853
0.622566	1.10952	0.780368	2.38694	1.70613	1.73089
1.96269	1.41711	0.309717	1.95284	1.80035	1.63486
2.57044	0.350225	0.652951	2.38175	1.95811	1.48401
2.31378	0.892769	0.539722	2.87573	1.46332	1.4376
2.52429	1.10823	1.08234	2.00278	1.81201	1.62387
1.92196	0.905074	1.07391	2.86491	0.381629	1.71163
2.05615	1.53278	0.396709	2.71515	1.90081	0.674167
2.03722	1.39538	0.609692	2.3372	1.5593	1.50576
2.28159	1.05654	0.98918	2.07519	1.05824	1.82127
2.20165	2.01624	0.445744	2.4076	1.79683	1.21941
1.73873	0.441662	0.699684	1.90989	1.55912	1.45288
1.68043	1.49896	1.03678	2.5411	1.98005	0.584365
0.350373	1.43177	1.02634	2.1206	1.61528	1.37469
0.654521	1.90173	1.14568	2.12428	0.829346	1.79536
2.0105	1.46961	0.283522	2.34328	1.72947	1.70845
0.333432	1.58272	0.483613	0.420699	1.30876	0.338483
1.93824	0.933652	0.665135	2.53349	0.419809	0.328982
2.58446	1.37409	0.403716	0.90383	0.350951	1.27328
2.17393	2.30602	0.259514	2.17	1.93038	1.87736
1.88379	1.0496	0.829268	2.40744	1.36386	1.79947
0.335975	1.62024	0.638052	0.848876	1.88295	1.57398
0.358102	0.318688	0.416099	1.92138	1.84025	1.74679
1.79945	1.37156	0.2937	2.11718	1.2979	1.60079
0.40285	1.08081	0.597457	2.30475	2.01904	1.05323
0.333974	1.03676	0.288882	3.30397	1.65066	1.58235
2.04212	1.00524	0.29997	2.11763	1.7115	1.46392
2.1433	1.89263	0.714761	1.74789	0.376068	0.935404
1.03412	1.17953	0.613257	2.38252	1.93778	1.52279
2.48346	1.69656	0.4591	2.04462	1.91078	1.47458
2.3708	0.3375	1.4659	2.26637	1.30279	1.47099
2.03608	0.4482	1.49061	2.31572	1.70915	1.36387
2.14781	1.92079	2.14841	0.663057	1.92521	0.35733
2.08947	0.918095	1.10548	0.947323	1.9557	1.11986
1.96018	1.02031	0.828017	1.86114	2.39684	1.39762
1.69208	0.855531	0.9244	2.51331	1.62109	1.35143
2.10964	1.18185	1.37332	2.54174	1.52217	1.45403
0.331714	0.75103	1.40406	2.16381	1.74639	0.354869
1.84991	0.563537	0.771039	0.521603	1.79329	0.33664
2.10789	1.17554	1.5643	2.18715	0.984122	1.67643
0.334614	0.292662	0.29233	2.06794	1.55745	1.37165
2.00446	1.42936	0.878638	2.17637	1.50988	0.350262
0.360379	1.15023	1.56535	2.18109	1.3404	1.36711
1.6361	0.340947	1.11813	2.27155	2.3126	1.50185
1.63118	1.16819	1.38781	1.27431	1.42954	1.57416
1.85125	1.81298	0.760523	1.97058	1.30282	0.351586
2.05594	1.08023	1.11458	2.40049	1.18994	0.332421
2.43256	0.583847	0.828705	2.32708	0.342832	0.331417
0.330222	0.63472	1.16298	2.72	0.736551	0.350892
1.55748	1.10707	1.0203	1.88386	0.32247	1.48289
0.840497	0.329412	1.35155	2.3105	1.30754	1.67395
2.28629	0.412164	1.28065	1.97668	1.60872	1.39342
1.81992	1.49322	1.18392	2.44721	0.348844	1.28028
2.01274	1.39584	1.60697	1.82413	0.316122	1.23442
1.71021	1.03756	1.00215	2.68975	1.87517	0.325548
2.06699	0.985774	0.324418	2.13561	0.331038	1.14577
0.426487	1.86857	1.37966	2.13932	0.344743	0.306148
2.09064	0.550212	1.68243	1.99164	1.59706	0.337552
0.37684	0.307275	0.558876	2.93374	0.332632	0.348131
0.368779	1.45262	1.29789	2.22856	1.4017	1.34117
2.23103	0.330246	0.645934	2.46786	1.74546	1.65612
2.02457	1.5313	0.810849	2.35208	1.14555	1.62923
1.83234	1.36067	0.779911	2.22489	1.44726	1.52411
2.18192	0.719703	1.16078	2.12093	0.361369	0.350232
2.33586	1.38612	0.855932	2.57439	0.340025	1.57232
1.38958	1.26694	1.29341	2.35786	0.607662	1.32321
2.74994	0.844463	1.38428	2.30233	1.74156	1.41301
0.386647	1.32852	1.28513	1.86659	1.96192	2.08352
2.15165	0.941528	1.28819	2.62129	1.96404	1.75299
2.26959	1.15942	1.24143	2.25935	1.13359	1.54858
1.61065	1.28317	0.733316	1.86599	1.67105	1.4064
1.50557	0.866905	0.892804	2.23736	1.67095	1.67789
2.22669	1.41585	0.306319	2.36258	1.80712	1.08198
1.25517	0.736434	1.25933	3.34034	1.96599	1.53071
1.62965	1.43762	1.41344	2.18079	2.21246	1.49161
2.17511	1.19866	1.58412	2.41273	0.369044	1.67473
1.80533	0.945867	1.25239	0.426361	1.77331	1.41923
1.88506	1.29713	0.81876	2.151	1.98941	1.58837
1.88638	1.40753	1.20067	1.94294	1.72493	1.13018
1.49076	0.423628	0.90879	2.13164	1.86755	1.36207
2.58041	0.618002	1.07868	2.75052	1.51513	1.11734
2.0313	0.809614	0.77639	2.97197	0.343413	1.2233
2.05475	1.32278	0.816689	2.26198	0.360288	0.414957
0.363183	1.78571	0.874687	2.50119	1.81178	0.356353
1.80874	1.16564	0.883845	2.68927	1.9113	0.979406
2.10173	1.18553	1.46437	2.40259	1.65202	0.927607
0.367043	0.337216	0.810245	2.79015	2.17855	1.25984
1.57772	0.545275	0.665304	2.66137	0.333235	0.576678
1.13046	0.783971	0.846216	2.08686	2.13006	1.33845
2.06815	0.867443	0.868257	0.450637	1.97818	1.72141
2.2822	1.26097	1.04961	2.4129	1.86546	0.906077
1.76086	1.52921	1.4431	2.42715	1.82736	0.50871
0.347975	1.11187	0.99824	2.41516	1.90878	1.72255
1.67323	1.2163	0.904078	0.515786	1.74987	1.52409
1.95268	0.698962	0.616322	2.94609	2.07263	1.42784
2.2698	0.373131	1.07533	2.01113	1.82112	0.479707
2.44701	1.74187	1.65904	2.22267	1.93134	1.39023
1.89112	1.14464	0.861791	1.75087	1.96921	1.72898
1.88183	1.58575	0.460432	2.36056	1.19695	0.309557
2.23426	0.895748	1.04913	2.44141	1.64119	0.410479
1.99861	0.325109	1.15706	1.99065	1.61528	1.14199
1.79179	1.20415	1.04968	2.55477	1.90595	1.70218
1.9344	1.73497	0.898622	2.46966	1.64688	1.39577
1.85552	0.927027	0.613383	2.11699	1.85766	1.2771
2.42363	0.498788	0.76383	2.30072	1.66329	0.516742
1.95097	1.17929	0.831713	2.51325	0.563509	1.1947
1.57114	1.2007	1.59481	2.15173	1.6198	1.68141
2.15562	1.58632	0.788827	2.6887	0.364706	1.80307
2.29822	0.806787	1.56384	2.42788	0.383392	1.29691
1.69847	1.31222	0.360976	0.578648	1.61078	0.950852
0.387687	0.840057	1.09788	2.47939	1.45109	1.64169
1.95494	0.51591	0.43069	2.52669	1.73593	1.43915
2.35865	1.10579	0.890179	2.71481	0.348226	1.10216
2.10316	0.528651	1.14345	2.0932	1.97137	1.4917
2.37161	0.823636	1.52262	2.13975	1.39603	1.26649
1.95215	0.354321	1.14258	2.63137	0.348553	0.698421
0.466755	1.19552	0.695555	1.88628	0.359857	0.494124
1.7292	1.99093	0.993305	2.4568	1.76263	1.14148
1.16057	0.788889	1.22182	0.412436	1.56802	1.47865
2.07118	1.26784	0.431875	2.56402	2.05705	1.41229
2.25703	1.83274	1.05896	2.37581	0.347594	1.51522
1.75534	0.385642	0.73716	1.96163	1.56156	0.460455
2.02253	1.24378	1.2924	2.70286	1.61828	0.502104
1.98779	1.75145	0.638571	2.38271	2.03989	0.809777
1.92768	0.898218	0.308077	2.04406	1.43648	1.04118
2.10335	1.01765	0.33615	2.45044	1.98842	1.311
1.76455	1.53415	0.867848	2.1945	1.32752	1.40128
1.85219	0.700248	0.875744	2.32676	1.73383	1.39004
1.72857	1.06048	0.876839	2.27798	1.76418	0.846665
1.68847	0.972102	1.01765	2.33039	1.71771	1.14337
2.16372	1.29886	0.362711	1.7864	1.81212	0.637385
2.08542	1.78346	0.993811	2.46557	0.364179	1.21385
2.07151	0.368746	0.389355	2.17021	0.356994	1.52679
2.26907	1.78498	0.634153	1.94286	1.67635	1.24878
1.94292	1.37126	0.892925	0.383864	1.20594	0.747478
2.05802	0.328055	1.69004	2.31175	1.78856	1.27313
2.20011	0.44802	0.307407	1.96222	0.348517	0.317869
1.50745	1.40578	0.340298	2.16841	0.382486	0.538037
2.12978	2.10212	0.724194	1.49893	1.51037	0.32381
1.34738	0.592713	0.308437	1.93787	0.383347	1.40045
2.29166	1.52196	1.34863	2.11645	1.77252	1.51661
2.26546	1.79209	0.968711	2.01963	1.69603	1.57064
0.540805	0.340426	1.02464	2.39674	0.504324	1.45428
2.33418	2.02481	1.32583	1.56785	1.98824	1.4243
2.2854	1.01073	0.958782	2.34632	1.98722	1.59748
2.29406	1.08911	1.0638	2.10003	0.62815	1.8425
2.10578	0.677277	1.64096	0.402692	1.95425	1.58454
2.44309	1.15236	0.321251	0.428571	2.11759	1.7699
2.14003	1.02092	0.916434	0.391944	2.06549	1.47118
1.54812	0.911094	1.364	2.07469	1.28284	2.3335
1.03706	1.02368	0.923055	2.13644	1.25073	1.71614
1.93381	1.38671	0.680173	2.24268	1.16075	0.777463
2.2902	0.309642	1.02769	2.66908	1.87459	1.16161
1.99917	1.19219	1.00475	2.23006	1.50751	1.99605
2.11245	1.13036	0.4566	2.26052	1.99584	0.558816
2.2125	0.402614	0.991372	2.24446	1.48677	1.6936
2.23807	1.5017	1.38812	2.44697	0.787799	1.70884
2.44103	0.780871	0.915763	2.03994	1.61036	2.25303
1.575	0.762833	0.7098	1.98604	0.310353	2.25921
2.24762	1.32834	0.327591	2.11626	1.70658	1.41745
1.59078	0.557624	1.0903	0.44	1.85115	1.55652
1.70107	1.30185	0.913859	2.31642	1.4373	0.32597
1.49473	2.05066	1.06532	2.04788	1.69966	1.6398
2.6151	1.14248	0.837227	2.20786	0.372138	1.84347
2.12138	1.29774	0.863737	2.31453	0.539773	1.6586
2.30776	1.66493	0.911637	2.33953	1.87859	1.52957
2.08618	0.335916	0.901808	1.81039	1.58056	1.49273
1.25414	1.2733	0.949697	2.22757	1.83709	1.8372
0.349221	2.33144	0.753634	0.391762	1.403	1.74954
2.00977	1.14293	0.772384	0.965879	1.36093	1.92064
2.25899	1.3353	0.724022	0.410324	0.33811	0.382388
2.86389	1.28103	0.810562	2.01022	2.32193	1.46675
2.2564	0.8174	1.01661	2.05758	1.52856	1.30702
2.54688	1.29409	0.729365	1.10308	0.348866	0.675755
2.37933	0.387326	1.10615	1.89355	0.348023	1.63266
2.30944	1.96492	0.337185	2.35774	1.53757	1.18534
2.16763	0.328576	0.784545	2.01493	0.342187	1.38622
2.2461	0.364836	1.9192	1.81353	1.58631	1.48605
0.430677	1.33601	0.602445	1.97114	1.68915	2.01538
0.929799	1.40879	0.741168	0.444444	0.33757	1.46164
2.34907	1.04459	1.13832	1.80421	1.43941	1.7382
2.24813	1.27921	2.13632	0.377705	1.03166	1.9276
2.16117	1.17272	0.424574	0.586547	0.335429	1.69222
2.28509	1.40685	0.756022	2.27954	0.349668	0.452166
2.65171	1.46367	0.530507	2.58826	0.35407	1.39192
2.40896	0.918785	2.0416	1.85401	1.65241	1.46736
1.13676	1.48307	0.504248	0.576662	0.79718	1.92088
2.05949	1.4983	0.711908	2.14437	1.47155	1.96442
1.23709	2.28571	0.300107	1.94421	1.80067	0.357937
2.12047	1.33504	0.622345	2.24912	1.61289	1.49613
1.88113	1.19562	0.387833	1.6303	1.77795	1.89003
2.14248	1.06173	0.492337	2.21505	1.56099	1.49383
2.02994	1.05603	1.13536	1.87832	1.91266	1.72881
1.56364	1.05928	0.407839	2.27078	0.386142	1.82016
1.77108	1.1872	2.06538	2.24012	2.34797	1.19601
1.72567	1.07954	2.02845	0.483667	0.519086	1.11593
2.36898	1.16941	0.443443	2.49562	1.94742	1.33722
2.3117	1.57568	0.301301	2.09797	1.70919	0.356503
1.13725	1.36214	1.05834	1.99735	1.7121	0.408614
1.9169	1.15395	0.459536	1.24429	2.11718	1.24879
2.32774	1.56605	1.11606	2.07082	1.87841	1.05778
1.62648	0.676326	1.13062	1.5847	1.72251	0.318739
0.343364	1.45369	0.3	1.07446	1.58355	1.85148
1.87016	0.73263	0.686829	2.21085	1.6474	0.313705
2.10133	0.753241	0.695384	2.06969	1.432	1.67634
2.2248	1.50645	1.79418	2.23375	1.34336	0.804398
0.433031	1.46738	0.303899	2.72791	1.63897	1.2736
2.12209	1.32937	1.9908	2.08749	1.4697	1.12905
2.21269	1.37242	1.01648	0.427965	1.42214	1.49259
1.44438	1.44157	0.620138	2.59151	1.63487	1.22447
2.31885	1.33518	0.907463	2.22461	0.43282	1.64067
2.28772	1.10162	0.826418	2.19859	1.65887	1.55364
1.14889	1.73245	0.314842	0.354877	1.27898	1.49381
0.433383	0.334217	1.18471	2.43301	1.47531	1.55977
2.31796	0.309395	0.751607	0.433312	0.329015	1.78673
1.38365	1.10932	1.2219	2.11621	1.45064	1.56397
1.98519	0.605142	0.832487	2.55463	1.27225	1.26478
2.05969	1.40537	1.06533	2.56538	1.70317	0.701317
2.28628	1.43945	0.776255	2.49448	1.48496	0.330291
1.71615	1.30313	0.916812	0.376928	1.47571	1.50352
1.50285	1.79597	0.857247	0.458638	1.36575	1.21616
1.05009	0.928681	0.821597	1.97011	1.39971	1.22682
2.15345	0.944801	0.773344	2.75145	1.43842	1.7257
1.56925	1.7476	1.24511	2.84387	1.8418	1.72064
2.24597	1.35172	2.24562	2.41731	0.321031	0.30962
2.10744	0.288587	1.01123	2.02978	1.91873	1.42771
1.5416	1.05835	0.992745	2.24866	1.25081	1.16742
1.71269	1.57948	1.137	0.387129	1.84671	1.65595
2.02666	0.306293	1.25172	0.378523	1.7566	1.80751
0.652688	1.35813	0.39364	2.4393	1.64236	2.05363
2.32737	1.27326	0.856757	1.95544	1.68205	1.35084
1.72879	1.53931	0.665648	2.79741	1.65014	1.35003
1.59786	1.39171	1.10847	2.76806	1.28487	1.8849
2.5741	1.23119	0.700592	2.14818	1.72798	0.332096
2.26328	0.288883	0.640576	0.367505	1.26831	1.83183
0.678801	1.77807	0.289496	2.30701	0.337931	2.10483
1.30174	0.326211	0.758492	2.35478	2.27146	1.22362
2.097	1.03362	1.14057	1.65449	1.86491	0.301433
2.03086	0.334417	1.04349	2.00629	2.10978	2.37027
1.62659	0.307531	1.85954	2.08372	1.45165	1.52369
0.413723	0.30087	0.755196	1.99768	1.53736	1.4367
2.35617	2.10903	2.04593	2.26814	1.7044	1.34093
1.81676	1.38746	1.05859	0.395706	1.69326	0.509125
1.85572	0.98364	0.957957	0.451801	1.70011	1.36573
1.39933	1.70096	0.296389	2.38474	1.8866	1.5557
1.87041	1.72201	1.2005	0.401783	1.54243	0.330314
2.10532	0.885859	0.304133	1.56702	1.81459	1.47962
0.418094	0.303757	1.15504	2.10197	1.70814	1.84174
1.7821	1.68669	1.13779	2.13556	1.50913	1.37309
1.65445	1.5248	0.496167	0.382876	2.10807	1.72966
0.828485	1.06457	0.573034	0.314873	1.71009	1.4396
2.09405	1.64707	1.57014	2.15725	2.21913	1.91288
0.458601	1.11084	0.391369	2.21771	1.74914	1.41285
1.04247	1.3319	0.42327	2.22735	2.03461	1.31454
1.51956	1.69067	0.936937	1.87275	1.5799	1.48005
0.381496	1.57778	0.71068	1.42695	2.26384	1.67564
0.342289	1.0112	0.942936	1.91196	1.56385	1.79218
2.18274	1.71517	1.07936	2.16535	1.81571	1.69829
1.52618	1.23599	1.24615	2.24843	1.95792	1.6292
2.65676	0.866489	0.630294	0.356312	0.377883	1.54192
0.452132	1.26308	1.8858	2.24205	1.84601	1.59552
1.29902	1.68941	1.19502	1.81192	2.08912	1.5586
1.31462	1.49679	1.16985	2.1456	1.48769	1.15906
0.369605	1.25519	1.4351	2.34085	0.360617	0.924644
2.51777	0.658971	1.35941	2.74179	1.71753	1.54219
1.22821	1.27225	0.367163	2.1456	1.98481	1.68869
1.90419	1.0242	1.49426	1.9512	1.00167	1.60414
2.28277	1.33246	0.281632	2.18713	1.46971	1.53549
2.54016	0.344846	0.968058	2.00086	2.17315	1.63983
0.374179	1.6551	0.317356	3.16024	0.389225	0.363203
0.335102	1.78204	0.277838	2.39011	1.53884	1.49227
2.02795	1.74594	1.5364	0.384207	2.25028	0.612176
2.05236	0.341514	1.0195	2.23173	2.14843	0.35712
2.52965	1.71645	1.0004	2.66922	2.34773	1.99198
1.98688	0.459828	0.163583	2.23602	2.0469	1.14717
1.73644	1.06411	0.28906	2.0254	0.854623	0.299293
2.22871	0.527219	1.97992	2.17676	1.72017	0.827093
0.341611	0.969484	0.538868	1.79414	1.96553	1.21934
2.36536	0.972115	0.533111	2.1836	1.70945	1.35328
0.336901	0.343767	0.349375	1.78816	1.60735	1.71829
2.27772	0.342364	1.17227	2.56697	2.26005	0.576648
0.389812	1.97056	0.301782	2.21036	0.357372	0.572555
0.496468	1.02268	0.945827	2.67877	1.34681	1.63174
2.5088	1.03843	0.974394	1.99295	1.69094	1.38181
0.383813	0.965074	0.293745	0.391265	1.89615	0.415497
0.372689	1.38108	0.303269	2.03358	0.344858	1.25043
0.353818	1.89722	0.942121	1.97913	1.92681	1.71824
0.347905	1.25519	0.293054	1.97344	1.53964	1.30519
1.55614	1.27183	1.04282	2.24478	0.351261	1.59215
0.409677	1.14702	0.685739	2.344	1.64118	0.33361
0.356828	0.882656	0.848996	1.9028	1.72176	1.95987
2.33092	0.473443	0.788869	0.377919	1.82232	0.982812
0.377518	0.329524	0.919638	2.61993	1.72763	1.4641
0.288184	1.6483	0.658263	2.10452	1.3484	0.346945
2.52133	1.08245	0.874078	0.389454	1.72901	0.516882
2.34741	1.3013	0.409246	2.33619	1.64757	1.61283
2.26718	0.517705	0.97731	0.382141	1.46233	1.46543
2.18512	2.07261	0.918968	0.466606	1.40353	1.50686
0.458696	1.64138	0.279172	0.407147	1.73938	1.89012
0.326081	1.15467	1.14043	2.00764	0.364593	1.2629
0.37906	1.80016	1.03485	0.407331	1.95312	0.396872
1.95449	1.75906	0.802795	0.385162	0.354124	1.64769
0.472654	1.38115	0.870126	0.356308	1.93299	1.63415
2.12757	1.79774	0.332958	2.09323	1.34454	1.32715
2.75951	1.76735	0.556944	2.23967	1.85793	1.18213
0.345215	1.41982	0.487685	1.80892	2.00026	1.46905
0.347413	1.30312	1.30678	0.382692	0.337295	0.317372
0.366529	1.95444	1.3436	1.90112	1.67749	0.546044
2.1289	1.91113	1.2213	2.37044	1.34448	0.291337
2.4244	0.841799	0.874862	1.56922	0.599223	1.44877
2.19693	1.39694	0.306752	2.44164	0.439843	1.47508
0.346781	1.05413	0.625583	2.22161	0.351597	1.34411
2.12753	1.68208	1.22134	2.41734	0.602382	1.53439
0.410241	1.48917	1.55827	0.428438	1.07984	1.24413
0.3628	0.983402	0.715443	2.15797	1.96469	1.47612
2.29837	1.95851	0.945975	0.36993	1.59243	0.338353
2.25905	0.325502	0.940442	2.56223	1.75736	0.781966
2.11325	1.69823	0.297688	2.35676	2.13544	1.39298
2.23756	1.43241	0.31759	0.746925	1.66433	1.52663
2.34373	1.53386	1.24866	0.464396	1.67378	1.64191
2.10825	1.71614	0.611672	2.27817	1.78554	1.47813
1.32873	1.87694	0.490751	0.354097	2.26308	0.31159
0.342345	1.19668	0.322981	2.36235	1.40186	1.62758
1.77088	1.48001	1.03426	1.98317	0.330882	1.60051
2.14624	1.33714	0.603634	2.32614	1.63498	1.11311
2.55615	1.69109	0.409884	2.50413	1.60506	1.46852
0.67455	1.36642	0.855858	0.400633	1.85604	0.593274
0.340067	0.837692	0.32312	1.89663	1.35289	1.6594
1.47823	1.29392	1.39751	2.3411	1.30206	1.54169
0.504962	1.5904	0.536116	3.03346	1.97016	1.35536
2.00279	1.66131	0.862217	0.405329	1.79912	1.31404
2.00184	1.2092	1.79091	2.29663	2.32739	1.85552
2.1048	0.930582	1.42687	2.74068	1.6835	1.57642
2.58804	0.975339	0.868848	2.01052	1.7625	1.3868
1.93779	1.41626	0.43577	2.47641	1.84218	1.13506
2.06615	1.87809	0.733781	0.403889	1.98619	0.414307
1.86607	1.21842	0.975808	0.379484	1.80361	1.07436
1.57112	1.51251	0.912115	2.60285	1.69434	1.44729
1.67376	0.354703	1.40028	2.1521	1.93033	1.56793
1.69495	1.6324	0.311881	0.366352	1.80328	0.776163
2.08644	1.24789	1.09925	0.402754	1.58329	1.36434
0.348444	1.5364	1.27476	0.539752	1.67808	1.31324
2.34497	2.01775	1.33486	2.224	0.36177	0.512679
2.13417	1.59432	0.323462	0.387077	1.7187	0.325647
2.0998	1.55708	1.43734	1.82848	1.63824	1.46732
1.70664	0.69188	1.83482	0.407147	1.84534	1.53874
2.08563	0.879431	0.623752	2.01934	1.6017	1.44052
2.30047	2.35088	1.23794	1.71394	1.48492	1.0213
1.81368	1.19271	1.32484	2.4984	2.09531	1.40434
2.12813	1.30635	1.66564	0.415177	1.95741	0.554017
1.54425	0.895751	0.30058	0.377278	1.82095	0.334884
1.76788	0.997916	0.875376	1.97486	1.85065	0.307046
2.00141	1.68115	1.86848	2.13483	1.74039	1.39362
2.07452	1.50584	1.0517	2.30538	0.354446	1.73636
1.92464	1.17676	1.41298	2.91005	1.64252	0.329687
2.00253	0.307758	0.793938	1.84306	0.352147	1.18347
1.80962	1.85206	1.30616	1.24371	1.74596	1.45457
2.3887	0.308333	0.859511	2.34196	0.381364	0.337489
1.91962	1.42843	1.36976	1.71521	1.72867	1.3531
2.12201	0.724944	2.07484	2.47474	1.96049	0.351152
0.370205	1.99901	0.527242	0.356231	1.9462	1.19281
0.385768	1.82302	1.42748	1.11768	1.60507	1.61479
0.331495	1.78308	0.303727	0.78219	0.884861	1.57279
0.380637	0.337709	1.95638	0.43601	0.390832	1.29936
0.88291	1.18019	1.07036	1.74613	1.57081	1.6964
1.71627	1.77425	1.10641	0.687118	1.52213	1.42316
1.1762	1.0351	0.967466	1.94782	1.43812	1.64268
0.357824	0.309067	0.772078	1.77916	1.67185	1.30513
1.78732	0.307427	0.973378	2.56042	1.94629	1.42978
1.81615	1.36811	0.969069	2.05953	1.84574	1.05477
1.85926	2.23893	0.889223	2.25313	1.30648	1.09773
2.22996	1.26438	0.905122	2.04189	1.39607	1.11051
0.424261	0.332169	1.77405	1.88856	1.71283	1.28602
1.95603	0.311678	1.15566	1.96772	1.30161	1.27291
1.65114	0.774019	0.896562	0.410563	1.12001	1.23346
0.357875	0.312292	1.11774	2.29494	2.01263	1.28138
1.6697	1.86008	1.35344	2.21813	1.60006	0.305042
2.24026	0.421408	0.430045	0.373092	2.06447	1.35133
2.2105	0.32621	1.08981	0.460303	1.47618	1.07101
0.399508	1.07284	0.301426	2.12312	1.88766	0.345146
1.11118	0.302169	1.03526	2.13617	0.332002	1.1187
1.82904	1.81239	0.697183	2.13528	1.6349	1.61417
1.95573	2.03742	0.314136	2.13146	1.59536	0.490162
1.61725	0.368307	0.887072	2.04436	1.70398	1.51516
1.79268	0.903981	0.311212	0.450472	1.61541	0.312239
2.25911	0.305012	0.340964	0.45547	1.76897	0.346284
1.75756	1.41116	0.357167	1.98659	1.69827	0.315758
1.65292	0.312846	0.483071	0.423878	1.29219	0.331988
2.06444	0.351129	0.29504	1.75371	1.80724	1.48782
1.69271	2.07922	0.525014	0.362626	1.44319	0.321081
0.659425	1.12802	0.554685	1.98695	1.46699	0.841001
0.367197	1.23428	0.563773	1.97271	0.360087	1.45591
1.82186	1.63495	0.534271	2.22874	0.359856	0.327267
0.411152	1.09275	0.780395	2.59533	1.4799	1.27306
0.349707	1.22794	0.385974	2.06684	1.36443	1.45785
2.1491	1.75561	0.538483	2.06489	1.49154	1.37395
2.32707	1.8728	0.839679	0.387047	0.619689	1.47533
2.07971	1.19613	0.823164	2.39081	2.15788	1.47752
2.10842	1.91551	0.458534	0.385224	0.358852	1.65511
1.68285	1.60331	1.70387	2.10938	1.82122	1.03521
0.480519	1.40594	0.859715	1.8858	0.349105	1.00274
2.0016	1.20438	0.663961	0.364668	0.835541	1.66749
2.41951	1.43805	0.441671	0.395627	1.77589	1.6439
0.372442	0.708458	0.952405	0.446594	1.6939	1.69546
2.0226	1.82027	0.934032	2.41867	1.70445	1.22717
0.330044	1.3415	1.16382	1.97349	1.77956	1.44082
1.77734	0.993247	1.1344	0.450654	1.88324	1.75403
0.368025	1.15834	0.756635	0.421053	1.77312	1.54445
1.98197	0.843459	0.321195	2.25309	1.54076	1.58575
2.02784	1.31293	0.623768	1.95315	1.24226	0.376456
2.34032	1.01607	0.355072	2.57931	1.47804	1.73093
2.22869	0.939449	0.975693	2.01425	2.01284	1.7942
2.06916	1.41691	0.844464	0.399179	1.70117	1.17345
2.18721	1.0941	0.335217	1.81652	1.79331	1.30469
2.24006	1.56731	0.391191	2.28503	1.97567	1.63774
1.8128	0.342151	0.884382	0.34127	1.51212	0.415252
1.78523	0.451211	0.339922	2.2005	1.45626	0.309742
1.93372	1.23245	0.619288	2.04048	1.62902	0.373198
1.76777	0.953324	0.644876	0.368515	1.61217	2.2989
2.19777	2.01992	0.907494	2.03822	1.24411	0.85848
1.91923	0.687418	0.895435	0.43424	1.92984	1.70055
2.09251	1.22896	0.928802	2.25977	2.01541	1.84911
2.0815	1.27	0.361862	2.22118	1.60616	0.355244
1.7453	1.32483	0.352371	0.360732	1.63463	2.00238
2.34986	1.22932	1.14098	1.81297	0.557722	1.79769
1.42509	1.702	1.03214	2.07217	1.69533	1.74789
1.97652	1.68497	0.81396	2.17955	1.65926	1.61579
2.0747	1.22339	1.99041	1.8566	1.98601	0.338327
2.33579	0.757521	0.393195	2.10763	2.00903	1.53961
0.427342	1.07857	0.901573	1.89362	0.359852	0.413532
2.07813	1.15361	0.505419	2.14882	0.336179	1.23395
0.515796	1.34114	1.15006	2.26936	0.329782	1.30416
2.04394	1.25146	0.594828	2.50821	1.54952	1.45057
1.7588	1.93111	0.784676	0.33588	1.17	0.306884
2.53332	1.40671	0.996016	1.72474	1.68945	1.5345
2.23359	0.648805	0.719977	2.4838	1.38939	1.20801
2.03765	1.31699	1.22133	1.86403	1.6657	0.325294
2.12756	0.550808	1.33585	1.66149	1.71293	0.314736
2.50467	1.16636	0.9184	1.97893	1.1557	0.337805
2.12636	1.4535	1.14777	2.06409	1.58867	1.00238
0.348967	1.08594	0.320319	2.16984	1.83762	1.34376
2.07677	1.11603	0.70411	1.9616	2.10103	0.731687
1.91914	0.95106	2.09784	2.13407	2.12666	1.55727
1.95895	1.97073	0.824914	2.28541	2.06553	0.331779
2.01948	0.974298	0.328429	0.545811	0.371078	1.16774
2.12358	1.48583	0.477034	0.410406	1.86171	0.342523
2.4806	1.09911	0.409537	2.08701	1.91472	1.10661
2.37604	0.725701	1.81327	2.26557	1.54526	1.3801
1.87022	0.864631	0.934704	1.90576	0.336926	1.86956
2.12532	0.978231	0.371549	0.519308	1.42728	1.28181
1.82461	1.29829	1.92391	1.76769	1.50362	1.15247
1.68724	1.17586	1.07852	2.37688	1.40181	1.41922
2.22726	0.81285	0.471596	2.35741	0.37	1.26685
2.4752	1.40115	1.41326	1.94048	1.55526	1.64925
1.94574	1.30244	0.495551	2.45003	1.56697	1.4624
2.04378	1.62835	0.650402	0.454359	1.48789	1.43017
2.2299	1.60553	2.12122	1.98266	1.93723	0.320573
2.09873	1.10259	0.90854	1.41333	1.53862	1.33112
2.1626	1.15429	0.505804	0.366082	1.11092	1.77243
2.12637	1.47956	0.925057	0.452275	0.365969	0.325339
2.1723	1.45474	0.295032	2.3266	1.58387	1.41222
2.1704	1.38762	0.828014	0.9456	0.415063	0.329687
2.38149	1.25049	0.467376	1.81002	1.31492	1.8096
2.46071	0.366747	1.00142	2.44369	0.722798	1.21169
2.16306	0.468835	0.714574	0.41208	0.513354	1.29178
2.45772	1.37753	1.11341	0.404306	1.95003	1.53895
2.4958	0.883598	0.398935	1.9015	1.54528	1.45734
1.82246	1.11077	0.581737	2.24248	0.391399	1.38782
2.04286	0.520606	1.27814	2.03087	1.74961	1.22326
1.91406	1.24343	0.868166	0.410936	1.86542	1.32131
1.94307	0.770316	1.29317	1.65101	1.96112	0.344848
1.86305	1.18522	1.21325	1.92931	1.20011	1.67113
2.42424	0.459617	0.331281	2.1949	1.8	1.51308
1.98275	0.740462	0.955515	2.01904	1.88437	0.486445
1.86014	0.332364	0.319122	2.89377	1.48152	1.45638
2.16336	1.86294	0.635307	2.33718	2.03058	1.22014
2.16248	1.13918	0.275508	2.38588	1.53789	0.386825
2.09834	1.31713	1.2389	3.02333	1.44989	1.43168
1.95998	1.37955	1.13965	2.40205	1.83765	0.617778
2.09436	0.36204	1.21382	1.77312	1.74885	1.42083
2.06257	0.887347	0.985829	2.1414	1.46685	1.52161
2.29151	1.13799	0.303612	2.21949	1.32604	1.69151
1.42697	1.48188	1.02973	2.31709	0.385266	1.20857
2.14512	1.16907	0.785163	2.19008	0.36228	1.46599
2.40541	1.6927	0.65	2.65203	0.364829	1.5055
1.99355	0.316662	0.307331	2.13536	0.547276	0.340895
2.45457	0.304109	1.11373	2.53503	1.856	1.40931
2.59496	0.415381	0.802696	1.77899	0.314681	1.82162
1.88436	1.22332	1.0256	2.0739	1.10857	1.44247
1.309	1.5036	0.297626	2.42333	1.53614	1.65757
2.05872	0.873667	0.847124	2.34676	1.49481	1.44503
2.30231	0.967232	0.273998	2.47142	1.2636	2.32351
2.18798	1.53471	0.431393	2.55952	1.59632	1.70759
2.37092	1.3121	1.86214	2.02809	1.50656	1.78497
1.78201	0.754907	0.293279	2.37033	2.05418	1.4968
2.32374	1.75029	0.327792	1.99297	1.88454	0.331901
2.03525	0.362193	0.385763	2.42361	2.00608	1.20278
2.43698	0.363547	0.394431	2.34288	0.313019	1.70015
1.98147	1.66724	0.76143	1.98441	1.29317	1.70518
2.22765	0.791867	1.66977	2.60321	1.37867	1.62453
1.91844	1.47486	1.19233	2.64339	1.99556	0.322767
2.14021	1.44163	0.438603	1.89919	1.81107	0.307314
3.07707	0.718349	0.711147	2.57547	1.40415	1.52354
2.66128	1.39029	0.769365	2.00579	1.77541	1.1786
1.88317	1.45395	1.22062	2.74279	1.13282	1.09078
1.52304	1.10339	1.60861	2.22956	1.78212	2.03898
3.52219	0.678035	1.15535	2.81876	1.69001	1.79438
2.74948	0.682824	1.15434	2.11223	1.65743	2.11964
1.93184	1.22759	0.895634	3.08263	1.90394	1.46272
2.14352	1.87403	1.04715	2.58567	1.63229	1.4661
1.76945	0.728137	1.20099	2.84328	1.70998	1.55346
2.3796	1.09576	0.849574	2.98547	1.58873	0.381519
0.357854	0.563556	1.21927	2.37729	1.65731	1.50796
2.58505	0.649444	0.982355	2.66409	1.37518	1.37176
1.80005	0.421338	0.635143	2.06674	1.0085	1.3707
1.19439	1.47716	0.989298	2.66375	0.359278	1.29444
2.34735	1.2836	1.09311	2.28631	1.85076	1.38165
2.18831	1.01301	0.634785	2.13045	1.46732	1.51545
1.62857	0.872713	0.920873	2.09992	1.59075	1.96843
1.8038	0.96069	0.780413	2.10312	1.42521	1.19199
1.72209	1.92988	1.0314	2.61702	1.58692	0.313469
2.13697	1.02549	0.456975	2.22612	1.4467	1.27327
1.99476	0.29952	0.533918	2.31744	1.74396	1.45186
1.8103	1.01464	1.80968	2.06312	1.6381	1.06284
2.06547	1.32449	0.949857	1.75536	1.6151	0.302319
0.525466	1.42028	0.598242	1.95361	1.75374	1.94325
0.340605	1.06226	1.48056	1.365	1.32954	0.314471
1.67664	1.45511	0.460943	1.77019	1.26309	1.52195
2.81418	1.10575	0.654244	2.28111	1.24749	0.993289
0.454928	1.54794	0.36656	1.86793	1.71439	1.00634
2.2189	1.89591	1.09375	2.35908	1.96843	1.42114
1.92639	1.57055	0.948527	0.362225	1.52205	0.322589
1.93532	1.29448	0.731434	2.55016	1.95909	1.33711
0.824374	1.06187	1.04549	2.93168	1.4779	1.3662
1.90944	0.394495	0.677596	2.08795	1.96906	1.49654
1.94536	1.83917	0.289102	2.13149	1.37877	1.38455
1.96757	1.1375	0.566277	3.31695	1.52555	1.37722
1.50628	0.970716	1.37226	2.23998	0.755787	1.31037
2.93371	1.16836	1.26702	1.04777	1.25145	0.322091
1.75035	0.389912	0.774295	2.5238	1.99392	0.976946
0.809458	0.876595	1.0748	2.77211	0.346689	1.53523
1.51752	1.06253	1.06401	2.06644	1.49539	1.65837
2.35354	1.82456	1.22743	1.87178	1.78639	1.5777
2.24596	1.07769	0.94815	1.95606	2.00447	1.46462
2.33916	0.84355	0.723517	1.80573	1.14976	1.32183
1.76464	1.22592	0.785374	2.03611	1.13378	1.45528
2.2875	1.09957	0.483989	1.67931	1.91911	1.46018
2.21295	1.17325	0.978153	0.404451	1.15558	1.66693
1.43532	0.951865	1.28433	0.347776	1.79139	1.51218
1.48187	1.31437	0.467949	2.37583	2.06978	0.767671
1.87479	1.33908	0.749238	2.17999	1.80926	1.28019
2.36998	1.22784	1.11615	0.444191	1.9306	1.49317
2.07774	1.3858	0.417689	2.28896	1.11034	0.848051
1.9197	1.31704	1.49685	2.06404	1.82557	1
2.42555	2.19628	0.949654	2.00141	0.397802	1.41248
2.47768	0.333833	0.309587	1.84554	1.76443	1.47481
1.74852	1.08652	0.701988	2.68701	1.72715	2.09789
0.348831	0.303437	0.683029	0.366948	2.60267	1.27656
1.53725	0.989029	1.51097	1.90429	0.499068	1.34172
2.12863	1.05486	0.54927	2.01949	1.2973	0.581402
1.90528	1.27601	1.44225	0.367315	2.07583	1.85696
2.31234	1.2799	1.48635	2.6271	0.377044	1.34244
2.2337	1.18417	1.58883	2.33965	0.364514	1.76946
2.12183	1.6466	0.639042	2.02433	1.96036	1.77852
2.25028	1.63284	1.09311	2.46335	2.16295	0.486313
2.20445	1.47201	0.512262	2.52406	1.91636	1.39037
2.60361	1.02196	0.273884	2.06193	1.65031	1.56718
1.94404	1.37576	0.692063	2.00442	0.535878	0.310046
2.42693	0.973447	0.343375	2.26643	1.73006	1.79513
1.15064	0.96383	1.16414	1.88654	1.87064	1.84938
2.17088	1.06102	0.754292	1.96225	2.32299	1.23299
2.4166	0.470241	1.07548	0.330636	0.908432	1.51273
1.87383	1.16795	1.17245	1.81018	0.978634	1.65525
2.10639	1.17651	0.97207	2.20142	1.90595	1.81105
2.61397	1.17834	1.20167	2.48133	1.83511	1.31916
1.71637	0.470148	0.856388	0.450969	1.95939	1.30271
1.39051	1.20252	0.709553	1.99085	0.37588	1.2738
2.09122	0.889911	0.309819	2.0744	1.66269	1.36437
2.30856	1.8754	0.563631	1.72504	1.65641	1.84584
1.97802	0.349855	0.624726	1.91364	2.06361	1.64577
2.47324	0.942095	1.11771	2.22329	1.7389	1.133
2.2944	1.5049	1.77364	2.23886	1.82047	1.24236
1.7548	1.67142	0.304618	0.371021	1.88546	1.36756
2.22056	1.18222	1.2849	0.397315	2.0249	1.66264
2.25263	0.779316	0.457265	0.37832	0.369658	0.350047
2.03509	1.03308	0.917379	2.60828	0.793356	0.570888
1.84335	0.344004	0.343222	1.93029	2.08756	1.24502
2.13556	1.48996	1.52427	1.85053	2.1807	1.77027
2.56598	1.00025	1.35303	1.76651	1.95695	0.515166
2.73516	1.48812	0.766838	1.56974	0.450952	1.91815
2.70599	0.293736	1.50477	2.32068	1.95925	1.83087
2.20663	0.312194	0.791021	2.12642	0.358114	1.27942
0.510569	1.74004	1.05699	1.77841	1.48618	1.57048
2.25391	1.09396	0.646262	0.389841	1.86615	0.34702
2.43521	1.20331	0.977492	2.02501	2.20409	1.45199
2.50939	1.52645	0.356077	1.93376	1.80274	1.86848
2.45719	1.40868	0.492831	2.09515	2.37104	1.9097
2.15774	0.306499	0.963336	2.12393	1.74191	1.5191
0.361371	1.29677	0.694075	2.28915	2.11876	1.376
2.30337	1.00517	1.11619	2.45325	0.635509	0.555489
1.91977	1.75209	0.310089	2.29468	1.7989	1.58146
2.17096	1.30945	0.335714	2.28306	2.2693	0.406302
2.08377	1.33727	1.35368	2.07646	2.17344	1.21273
0.312518	0.611988	1.3843	0.372143	1.86074	1.12079
0.368696	0.295659	1.04378	2.11481	1.94988	1.88425
1.53357	1.07739	0.503589	1.82485	1.65692	1.49823
2.13649	0.606847	0.356476	0.412781	1.99018	0.942361
2.56586	1.79464	0.95403	1.97426	1.65756	0.312142
2.00293	0.684316	0.92914	0.368488	0.478172	0.308964
2.1943	1.39365	0.73921	0.504046	0.528281	1.27087
1.84997	1.77203	0.571227	2.01014	1.7895	0.316718
2.08315	1.19433	1.10265	0.446584	1.88656	1.43295
2.45815	1.8092	1.13008	1.02566	1.91546	1.67451
0.322572	1.50109	0.745363	0.329812	1.53988	1.56496
2.0265	1.33393	0.274464	0.362188	1.31751	1.43039
2.16057	1.4414	0.286729	0.419912	1.75244	1.72515
2.09765	0.938027	0.299246	0.374107	0.72708	1.65014
2.2104	1.29817	0.658239	2.07734	0.780999	1.20703
2.42454	1.17903	0.398784	1.75473	2.23494	1.44115
2.74609	1.77469	1.72784	0.40912	2.14165	1.44798
1.99049	1.0808	0.3	0.383816	2.02551	1.64139
2.59537	1.76775	1.70271	0.450969	1.6791	1.40952
1.60572	1.76312	1.13659	1.5191	0.52895	0.320228
2.00272	0.735279	0.546026	0.410725	1.86423	1.13905
0.33791	1.60963	0.288211	0.407825	2.07083	1.51391
1.16079	1.25796	0.385408	2.17584	1.69502	1.53521
2.17113	0.53146	0.691194	1.9854	1.72502	1.25351
2.01879	1.23241	0.30935	0.360476	1.89088	1.3567
0.379886	1.54802	0.34803	2.86627	2.21644	1.3618
1.85775	0.332535	1.14879	2.36923	1.94816	1.72146
2.28985	1.67718	1.14388	0.37927	1.49078	1.37259
1.76773	0.852391	0.409173	0.431644	2.02544	1.41555
1.9762	1.20869	0.998933	2.22208	0.360733	1.41642
2.05653	1.21329	1.03104	2.15336	2.27312	1.40886
2.49215	0.539379	0.300192	2.04	1.52421	1.44753
2.20158	0.492895	1.10444	0.345061	2.03988	2.0912
2.41399	1.16002	0.702528	2.52846	1.69375	1.05525
2.12142	1.13529	0.582924	1.78016	1.70881	0.631579
2.18638	1.40358	0.526286	2.02312	1.64792	1.54286
0.515562	1.19769	1.14167	1.91472	1.7037	0.962863
1.93361	0.727033	0.296254	1.06188	1.71864	2.04893
0.389606	1.1663	0.372725	1.83923	2.08718	1.45119
0.311019	0.469918	0.626166	2.13906	1.6827	1.47632
1.62787	0.337209	0.375527	1.98708	1.86788	1.34416
1.73683	0.309926	1.34363	1.9722	1.9378	1.30159
2.45739	1.86144	1.62909	1.94223	1.44567	1.73025
2.70226	1.22219	0.348865	1.93111	1.73512	1.92749
1.8282	1.44261	0.959313	2.31114	1.88459	1.82519
2.58283	1.29567	1.20329	2.357	2.09488	1.02937
2.05595	1.43183	0.832686	2.66398	1.87304	1.38034
2.08798	0.332285	1.05215	2.03753	1.84041	0.844726
2.23199	0.319639	1.18892	2.44743	1.53135	1.06036
0.330333	0.343404	1.14964	2.59927	1.78553	1.94034
2.55687	1.19702	1.0914	0.448333	1.63916	1.45373
2.31804	1.76833	0.830853	2.13671	0.308627	1.179
1.89756	0.670971	1.15663	2.12353	1.33317	1.26296
0.314421	0.324711	0.850666	0.999485	1.87861	1.56064
1.95614	1.35633	0.891481	2.00683	0.463655	0.37508
2.30486	1.50432	1.80297	0.79346	1.86412	0.343972
2.26788	1.77987	1.30049	0.469901	0.332101	1.1793
2.01119	1.78232	0.573637	2.22111	1.42553	1.28437
1.93934	2.12149	0.314092	1.97887	1.7802	1.40011
1.92182	1.05079	0.329318	0.426467	1.58655	1.51468
2.00139	1.95244	0.452542	1.8034	1.47485	1.52229
2.19384	1.4114	1.03576	1.91223	2.14472	1.40489
1.96761	2.19655	0.894647	1.95564	0.364816	1.42919
1.92952	1.97502	1.1658	2.06516	0.433147	1.56407
2.36442	0.300384	1.00535	1.79252	0.549874	1.74314
2.22169	1.91376	1.76673	2.23877	0.412106	1.7662
2.45975	1.34434	0.900261	1.62331	1.85192	0.354263
2.29186	1.47464	0.829096	2.33918	1.98489	1.27302
2.38385	1.37089	1.04763	2.17089	1.77063	0.861743
0.387447	1.23513	1.12625	1.90466	0.366516	1.47032
1.93508	0.7411	0.731838	2.22995	1.89586	1.8341
2.2033	1.55317	0.504835	2.1364	2.17089	1.64926
2.43951	1.7122	0.821285	2.01155	0.522371	0.953261
1.63356	0.731661	1.10005	2.11476	2.08457	1.6407
0.365764	1.10943	1.07801	2.4037	0.341348	1.30116
2.09346	0.923565	1.70302	2.01388	1.93903	1.43083
2.1092	0.495335	1.17864	0.364939	0.375531	1.48464
1.37798	1.25986	0.754439	1.4554	0.377455	1.13578
1.21834	0.772208	0.335392	0.398779	1.23734	0.331546
2.33649	1.35965	1.14731	2.36755	2.43284	1.37173
0.306374	0.840453	1.11032	2.48367	1.71328	1.27705
0.857517	1.2809	1.08934	2.24064	1.61368	1.31305
1.60757	1.15115	0.907953	1.78934	0.340566	1.82702
0.766485	1.30227	1.26097	2.36233	1.69091	1.27706
1.72416	0.525761	1.03384	1.75294	1.39711	0.788479
0.57679	1.61854	1.82075	0.428239	0.404508	0.874393
2.3119	1.17796	0.881177	2.35108	1.45467	0.351533
2.35017	0.368691	0.925445	2.33945	1.28466	1.63498
2.09376	0.71972	2.06364	1.93428	2.08731	2.11355
2.12867	0.339296	0.465066	1.95431	1.79714	0.338188
1.72528	0.838569	0.770074	2.59284	0.342209	0.329402
1.61633	1.43821	0.757805	1.54238	1.86307	1.36555
1.84103	1.04289	0.782948	2.48817	1.62824	0.323985
1.91371	1.69836	0.752411	2.88335	1.55435	1.24483
1.67918	1.13842	0.934277	2.03742	1.92068	0.318382
2.22789	1.25055	0.788235	2.36317	2.16637	1.51969
0.329903	1.54211	0.781073	2.48391	0.455246	1.70884
0.350589	0.376793	1.26696	2.39545	2.06615	0.56276
2.33457	1.02455	1.19056	2.57955	1.61892	0.343013
0.315736	1.20896	0.905004	0.446984	1.54262	1.99733
2.05877	0.359834	1.32545	2.20986	1.78122	1.20344
0.336541	0.385232	0.979347	0.35	2.29849	1.56096
1.85836	1.08332	0.865505	2.16101	2.19744	2.1822
1.59201	1.29963	0.842297	2.26735	1.66979	0.955811
1.86005	0.923821	1.71693	1.89635	0.348416	0.837333
2.33069	1.40993	0.785399	3.12547	1.8898	0.528678
1.8624	1.05965	0.867211	1.9479	1.99574	1.39514
1.9311	2.0151	0.376147	2.34282	1.44369	1.59148
1.80774	0.350711	1.06767	2.20638	1.4764	1.6624
0.34907	1.31722	0.412656	2.20693	2.06417	1.58733
1.99537	1.02668	0.91362	2.47193	0.327358	1.52424
1.75253	0.978071	0.7917	0.36228	2.21542	0.859249
1.79086	0.337544	0.46764	1.62244	1.72241	0.969796
1.09473	1.48264	0.716331	1.84786	2.23967	1.2476
2.17014	1.31697	0.654842	0.613418	0.344036	0.858059
0.35686	0.777609	0.737376	1.85886	1.03575	1.39447
2.5114	1.05079	0.892755	2.27822	1.66457	1.6235
2.05944	0.720172	1.24982	2.13292	1.90475	2.01158
1.95737	0.869799	0.368648	2.13596	0.326154	1.99902
2.34693	1.01545	0.908506	2.19913	0.345345	1.46738
0.396341	1.33749	0.788312	0.372511	1.97822	1.02361
2.61329	1.14976	0.962314	2.2801	1.9158	1.45218
2.13674	1.86857	0.917842	0.420623	1.49653	1.71358
0.363578	1.35206	1.33413	0.393331	1.86571	1.57297
0.296063	0.7789	1.06794	0.437226	2.01179	1.64399
1.89423	1.19433	0.343768	0.411002	1.46295	1.16658
2.08631	1.44152	0.949511	2.29784	1.9209	0.324907
1.27765	1.39158	1.20044	2.03963	1.93672	1.46451
2.11287	0.661972	1.04568	0.408835	0.325922	1.85707
1.92456	1.11746	0.842256	2.42288	1.97777	1.45773
2.00906	0.870465	0.994968	2.38667	1.92402	1.32635
1.97991	1.18382	2.22515	2.84815	1.99235	1.52225
0.340801	1.50694	1.01321	2.32548	1.90964	1.58583
0.279275	1.27943	1.98664	0.396002	1.82441	1.85341
1.83398	1.72058	0.907389	2.30759	1.24342	1.60433
0.832734	0.967402	1.49293	2.37406	1.94107	1.84734
2.15444	0.461349	1.17404	2.40474	1.85914	1.78137
1.75716	0.918906	0.7797	1.81496	1.518	1.62844
0.689295	1.00833	1.40696	0.366592	1.55096	1.1636
2.46407	2.0269	1.11704	1.86912	2.04106	1.24522
2.11219	1.94475	1.69635	1.76559	1.48814	0.574963
2.30003	0.348507	0.876527	2.33975	1.85147	1.72634
1.64127	1.60809	0.947794	1.10797	2.04333	1.73018
2.1619	0.700864	1.30482	0.360495	1.96646	1.64838
0.389305	1.17111	1.73299	2.02018	1.46897	2.23714
0.479326	1.63392	1.40094	1.97695	1.82048	0.331306
1.27093	0.513642	0.30917	1.86947	0.447332	1.24081
1.27399	1.06277	0.476155	0.366251	1.87881	0.995801
1.87991	0.933929	0.949317	2.09026	1.60087	1.23002
0.545395	2.14451	1.23496	2.4912	1.40996	1.21072
1.93357	0.411587	1.14298	2.06955	1.28347	0.653599
0.383788	0.704873	0.965739	1.9813	1.57368	1.33645
2.68573	1.42652	0.98593	1.96563	0.379879	2.26103
2.03583	0.987455	1.19824	2.21396	1.90161	1.58175
1.23871	0.696275	1.17261	2.8074	0.36882	0.427392
0.41647	0.735349	0.942251	1.76087	1.52991	1.51167
0.418824	1.2322	1.91539	2.07141	1.8048	0.321895
1.78113	0.99636	0.353404	1.7077	1.87726	1.33995
2.23687	1.98877	0.812518	1.91062	1.76009	1.00877
0.818418	1.07115	0.991803	1.96233	1.78164	1.58025
1.78386	0.752013	1.26007	1.88673	1.24002	1.7381
1.62397	1.17964	1.0501	1.75662	1.79484	1.66477
1.62141	1.02699	0.861683	2.63203	1.74573	1.56026
0.352376	0.888015	0.790909	0.367482	1.32115	0.320462
2.26481	1.36288	0.736248	0.378128	1.87799	1.30735
2.00792	0.967267	1.04868	2.23658	1.79723	1.53306
0.423977	1.00596	1.14747	1.9912	2.13012	0.330295
1.50873	1.40244	0.533281	0.411781	1.88614	1.10423
1.90545	0.746725	1.28609	0.812707	2.56488	2.07871
1.59518	1.28903	1.05241	1.95898	1.56283	1.52919
0.9929	0.678119	1.17692	1.82709	2.15026	1.55521
1.97532	1.47157	1.08232	2.06869	1.54776	1.12557
2.05283	1.27799	2.02532	1.76087	0.362227	1.40945
0.360294	0.33864	1.41337	0.359607	1.47468	2.10499
0.390379	1.5913	1.82399	2.01088	1.93216	0.602654
1.18945	0.875847	0.488946	1.86649	1.71091	1.29817
1.70839	1.02511	1.34712	2.01211	0.366837	0.32887
0.393057	1.54102	0.497599	1.74085	1.88705	1.52255
1.7402	1.17945	0.597689	1.81028	2.01963	0.315027
0.362888	1.91509	1.26425	0.363743	1.42134	1.3138
2.40834	1.19538	0.491758	2.01642	1.97927	1.14609
1.6577	1.64959	0.331742	2.15432	1.73296	1.79104
1.63389	0.970822	1.02527	1.79203	1.58948	1.37318
2.23889	0.83013	1.11632	1.89833	1.63751	1.40594
2.18945	1.00539	0.680145	1.13793	0.354067	1.88655
2.38172	1.49101	0.362308	1.97115	1.88656	1.64291
2.1523	1.20974	0.866357	1.72628	1.29809	1.35923
0.996918	1.56907	0.573552	2.46082	1.7724	0.329006
0.541363	0.958817	0.309646	0.367563	1.79667	1.63435
2.10122	1.20972	0.670122	2.79306	1.64814	0.339296
0.581197	0.795734	1.40605	2.21633	2.00827	1.39988
0.628948	1.45289	1.15485	2.00204	1.861	1.85305
1.71108	0.766254	0.427895	0.831821	1.67079	1.01038
2.28101	1.92223	0.30988	2.12617	1.83706	0.341307
0.480958	1.17279	1.05483	2.32812	1.47903	1.48538
1.54864	1.6773	1.51896	0.37658	1.71627	1.46281
1.16372	0.650673	1.60365	2.37554	2.62184	1.76728
2.1832	0.913848	1.36468	2.08923	1.49377	1.57656
1.92773	0.482425	0.344451	0.364284	1.87764	1.42202
1.95491	0.377963	0.638539	2.06669	1.54305	1.3701
0.35367	1.41643	0.48247	1.98308	1.26899	1.26169
0.341238	0.714322	0.776508	1.79027	1.50998	0.347766
0.686983	0.721062	0.698285	0.425133	1.65711	1.5152
0.431175	1.20744	0.45664	0.37464	1.86284	1.57619
1.80439	1.98097	1.11349	1.98359	2.22158	1.56093
0.395767	1.03776	1.07944	0.38928	2.03069	1.46408
2.25404	2.37347	1.49474	2.61648	1.88859	1.63502
0.548189	1.94257	0.513043	0.470553	1.37917	2.02065
1.57671	1.23699	0.940404	1.51142	2.22651	1.04733
2.22176	0.696087	0.517366	2.14834	1.80672	0.342034
1.70505	1.07559	0.781208	2.37951	2.09355	1.2494
1.92038	1.13866	0.955247	0.396963	1.81082	1.26383
2.10147	1.4823	1.021	0.401513	0.331958	0.367204
0.326629	0.87787	1.18556	2.18246	1.76932	1.58885
0.356164	0.739336	1.01473	1.99443	1.8163	1.32577
0.421274	1.53539	0.694038	2.33455	0.9982	1.27744
0.344907	1.40104	0.507159	1.85908	1.78899	0.943978
0.656271	1.92397	0.952358	2.01295	2.11871	1.96652
0.52879	1.28898	1.13965	1.99431	1.93234	1.83
2.0634	0.971349	0.773475	2.07644	1.53515	1.83408
1.83973	1.46427	0.826721	2.51832	1.52575	1.48498
2.11778	1.06547	0.698883	2.01438	2.16592	1.38591
2.24882	1.22429	1.365	2.26956	0.344828	1.38189
0.716153	1.73244	1.21365	2.20901	1.67603	1.44338
0.43175	1.28917	1.00128	1.90988	1.40587	0.612194
1.85237	1.88564	0.6934	1.54721	1.64986	1.42308
0.3503	0.936798	1.05019	2.58016	1.83059	1.0579
2.0679	0.271191	0.759504	2.1731	1.73654	1.2811
0.343229	1.11099	0.917121	0.424661	2.31467	1.4602
2.32061	1.12418	0.73934	2.31019	1.36051	0.324845
1.10662	1.14986	1.08109	1.95515	1.93703	1.38258
0.541463	0.707652	0.53789	1.86597	2.02879	1.50636
2.24343	1.3921	0.442042	2.04168	1.86325	1.71676
2.17274	1.13742	1.44146	2.18147	2.25505	1.71296
1.25962	1.74818	0.962714	2.09149	1.91047	1
2.2214	1.27248	0.942878	2.05294	1.67123	1.30733
2.23853	1.21582	0.299617	2.07337	1.40802	1.26655
2.36454	0.944749	1.12683	2.30943	1.75255	1.47765
0.356357	1.07538	0.860814	0.408772	1.93241	0.301697
2.08713	1.41362	0.925814	2.10115	1.26653	1.40122
2.14201	0.905377	1.76256	2.07385	0.36178	0.615494
1.50948	0.877233	1.14319	0.36007	1.61468	0.740196
0.373843	1.01581	1.29368	1.86185	1.39044	1.47693
2.04081	1.44048	0.303254	1.82134	1.83264	2.3852
0.436359	1.97341	1.22561	2.34728	1.7228	2.23353
0.370469	0.925838	1.08315	2.3867	1.83653	1.3876
0.399034	1.3092	0.306232	2.40048	1.85679	1.35519
1.85733	1.28546	1.87304	0.437774	1.38664	1.38315
2.22856	1.20665	0.876676	2.01445	1.46665	1.48795
0.368627	1.35412	0.789636	1.53631	0.323628	1.80981
2.77056	0.796574	1.04186	2.0568	1.26247	1.95671
0.464212	1.30117	0.439595	0.411103	1.395	1.72145
1.81494	0.707509	1.6904	2.08586	2.12953	1.7226
0.993029	1.1454	0.916346	2.02414	1.66429	1.92138
0.365594	0.868144	0.840637	0.379138	2.35729	1.6477
1.34446	1.16322	0.864156	0.440115	0.347853	2.11323
2.16928	1.33001	0.803635	2.04738	1.23598	1.85805
2.28116	0.950693	1.73166	2.10816	0.346154	1.73985
1.90495	0.663641	0.597144	2.05248	1.71463	1.47874
2.64762	0.929713	0.652911	2.27671	1.21167	0.615676
0.526826	1.35796	0.785348	1.70203	1.80057	1.91449
1.63605	1.53009	1.47627	2.02896	1.72187	0.347218
1.80447	0.885057	0.759944	2.16343	0.348052	0.357037
2.4853	0.938426	1.3451	1.81853	0.370583	1.76315
2.19439	1.51046	1.20559	0.397965	0.364546	1.7325
0.519794	0.964276	0.792399	1.95287	2.09297	1.74259
1.99398	1.05219	0.965627	2.54543	1.58365	1.7115
0.540718	0.905999	1.28579	2.68786	0.316856	0.724275
1.85419	0.317685	1.40016	2.32319	1.78276	0.6987
2.08059	2.08955	0.872917	2.26699	2.05361	0.813985
2.41115	1.13492	1.33692	2.35696	0.956314	0.389548
2.32936	0.349856	0.788301	2.66593	1.69277	1.35329
2.00808	0.422035	1.36281	2.16238	0.313603	1.71946
2.0458	2.15855	1.24803	1.80538	0.621499	1.53423
1.80336	1.74891	0.704651	1.69382	0.358416	1.56
2.07523	0.89547	1.07462	2.17459	1.53383	1.19271
1.87489	0.37167	0.776102	1.83371	0.357773	0.620633
0.809476	1.13185	1.22202	0.385946	1.90793	1.89995
2.06404	1.17386	0.688004	1.94672	2.12705	1.57847
0.412236	1.07725	0.750914	2.29356	1.78253	1.20703
0.371212	0.609521	1.38616	1.72795	1.63241	1.52792
1.96307	1.1901	1.5622	2.06841	1.63366	1.57552
1.40113	0.838564	0.747881	0.378589	1.66356	1.8503
0.353529	1.22593	1.38108	2.34373	1.77427	1.55516
0.395781	0.598926	0.73174	2.35319	0.341513	1.03688
2.272	1.58935	0.810499	2.17477	1.65231	1.78326
1.5807	1.10482	0.900111	2.25796	1.91603	0.549845
2.12941	1.16266	1.36478	2.52287	0.952828	1.36634
2.3223	0.861278	1.27304	2.37988	1.3655	1.52263
2.14469	1.10626	2.13599	2.11743	1.71096	1.07661
1.97701	0.863464	0.778844	2.08781	0.366685	1.5639
1.87388	0.301147	0.291821	2.5506	0.344226	1.67115
1.62838	1.37512	1.93926	1.83323	1.7401	1.52304
0.392501	0.310345	1.24972	2.18179	1.97985	1.51294
1.90174	1.35796	0.582915	2.3901	1.47949	1.53537
1.11092	0.302967	1.64904	2.66297	1.95258	0.637592
0.78844	1.96692	1.3649	2.00656	0.345972	1.71014
0.3755	1.35465	1.22876	2.07104	1.72075	1.57847
2.0196	0.931488	0.945688	2.15351	1.38202	1.27432
1.46137	1.80682	0.603403	2.31295	1.57836	1.51679
0.364856	0.329121	2.04387	0.384734	0.401961	1.84256
1.85782	1.8112	1.82835	2.26839	0.346992	1.65519
1.82016	1.07031	1.79792	1.9428	2.01025	1.39337
1.74279	1.1446	0.726749	2.24604	1.5157	1.40685
2.27921	1.65576	1.54552	0.375679	1.50999	1.21851
0.374962	0.400733	0.85134	2.38685	0.38073	1.97504
0.355769	1.31113	1.16566	2.06494	1.44552	0.396348
1.78911	1.69439	0.591711	1.5221	1.59669	1.88193
0.491313	1.16319	0.902525	2.07313	1.89136	0.356727
2.02734	1.26803	0.660165	1.6524	1.25542	1.71057
1.65978	1.1128	0.285084	2.85781	1.29754	1.57224
2.187	1.68006	1.08868	0.362387	1.64234	0.332365
2.0988	1.26652	0.290247	1.96518	0.312892	0.366259
2.17952	0.710526	0.865778	0.36566	1.88345	1.50689
2.54624	1.10911	1.56025	1.23496	1.75395	0.477724
2.19138	1.45899	0.303939	0.352403	0.353542	1.79264
2.16602	1.73529	1.71913	2.45878	0.339002	0.320709
2.12831	1.931	1.17423	2.39874	0.776154	1.20867
1.87915	1.13886	0.932767	2.12524	1.70685	1.66112
2.20532	1.36875	0.305631	2.14081	1.81337	1.34261
1.60295	0.930537	0.764585	2.05196	1.85907	0.309565
1.88419	1.70045	0.947594	0.322052	1.84563	0.299044
2.33406	1.60396	0.28368	2.1848	1.86324	1.49924
1.88441	1.27545	0.398027	0.928762	1.42327	0.333771
2.03676	1.33413	1.15987	2.5141	0.340125	1.71199
2.05783	0.998976	0.304839	0.371583	2.0666	0.303708
1.76925	0.563224	1.27757	2.40632	0.36531	1.01494
2.22133	1.0005	0.446593	2.0814	1.90675	1.94415
2.23214	1.36803	0.768057	2.09594	1.8088	1.37805
2.20598	1.2537	0.532531	2.58786	1.94962	1.3622
2.33131	1.29836	0.477786	2.3454	0.361433	1.585
2.38293	0.719227	0.94226	1.43253	1.64728	1.41426
1.91884	0.954011	1.07835	2.41155	1.59284	1.58683
2.15687	1.05455	0.556427	0.391934	2.13831	1.34541
2.42355	1.08065	0.394908	2.38227	1.98911	1.26878
0.341738	1.15943	1.14012	1.89529	1.9215	1.25378
2.38177	0.998199	0.337724	1.98378	0.399778	1.20906
2.02347	0.331064	1.03423	1.87811	1.82373	0.756098
1.93073	0.619203	1.39615	0.366265	1.79163	1.33593
2.4001	0.760053	0.304423	0.371911	1.77302	0.353609
2.47532	1.41618	1.09218	0.340387	1.90538	1.13593
1.86368	1.53505	0.43244	0.539073	2.14774	1.21119
2.15493	1.04388	1.19188	2.18481	2.47022	1.66221
1.65579	2.05827	1.17063	1.7471	1.45576	1.31414
2.10422	1.61475	1.14637	2.22624	2.55897	1.18142
2.32945	1.95321	1.03764	2.21423	0.628657	1.5392
2.32282	1.55629	0.783427	2.31252	0.338011	1.63241
0.458405	1.36247	1.131	2.03718	2.03455	1.44885
2.20975	0.623728	0.696051	1.26951	2.29738	1.45281
2.50969	1.28568	0.348969	2.34544	1.8709	1.18966
1.99774	0.836188	0.678186	2.53214	2.12479	1.87269
0.402342	1.04062	1.86631	2.40061	1.91421	1.55913
[truncated: 4,939 more rows]
