# Supplementary material for: Oncogenic YAP sensitizes cells to CHK1 inhibition via CDK4/6 driven G1 acceleration
Source: EMBO Rep. 2025 Jul 4;26(16):4017–39. doi: 10.1038/s44319-025-00514-5 (PMC12373906; doi:10.1038/s44319-025-00514-5)
Supplement: Supplementary file 4 — Source data Fig. 2 [file 44319_2025_514_MOESM4_ESM.zip › Figure 2/2B/CDK2_CDK4_6_activity_G1.xlsx]

## Sheet: Figure 2B
CDK2 activity (G1)	CDK2 activity (G1)		corrected CDK4 activity (G1)	corrected CDK4 activity (G1)
ctrl	YAP		ctrl	YAP
0.839181	0.960218		0.335051	0.678153
0.903277	0.945893		0.564793	0.659603
0.894769	0.938726		0.425566	0.635127
0.942718	0.933993		0.639157	0.646696
0.920519	0.94006		0.613638	0.510552
0.939208	0.903041		0.584242	0.526077
0.938492	0.881984		0.598542	0.442801
0.915469	0.932965		0.475903	0.644676
0.939329	0.947543		0.587748	0.626065
0.940302	0.95619		0.603287	0.60984
0.942443	0.943643		0.563906	0.578839
0.932833	0.925254		0.549926	0.63472
0.921575	0.886599		0.598864	0.473707
0.93781	0.890541		0.553354	0.626865
0.942884	0.95084		0.576559	0.665524
0.905386	0.955739		0.584315	0.567991
0.949725	0.974964		0.630105	0.64668
0.907617	0.966563		0.579376	0.618775
0.901076	0.939394		0.580525	0.641011
0.95149	0.944228		0.606906	0.650903
0.936905	0.935215		0.60598	0.638574
0.95458	0.909925		0.633605	0.575356
0.940586	0.934451		0.623681	0.623168
0.947887	0.897307		0.604834	0.493769
0.905884	0.962542		0.595168	0.645905
0.917808	0.95385		0.604977	0.604137
0.944416	0.947381		0.589043	0.519178
0.927883	0.93074		0.623293	0.635095
0.904914	0.910524		0.606671	0.622338
0.922686	0.934459		0.627734	0.482261
0.919049	0.967953		0.616784	0.645474
0.947225	0.947869		0.608884	0.614196
0.984118	0.96615		0.619502	0.638524
0.940982	0.948952		0.646397	0.634602
0.945402	0.94592		0.647298	0.657616
0.943367	0.859661		0.613007	0.364928
0.894095	0.930553		0.46426	0.666042
0.967135	0.891202		0.624485	0.622106
0.95445	0.958705		0.664938	0.616143
0.91216	0.931998		0.486908	0.655543
0.95587	0.780497		0.628619	0.253232
0.890097	0.956745		0.57314	0.68674
0.85515	0.89953		0.39363	0.622144
0.839992	0.934301		0.359292	0.692463
0.979064	0.970921		0.625082	0.658103
0.913831	0.962573		0.506626	0.663452
0.903902	0.930525		0.546323	0.628995
0.893795	0.970384		0.454174	0.617431
0.889739	0.944175		0.412754	0.673974
0.940781	0.98921		0.600984	0.661074
0.858009	0.915606		0.379444	0.443781
0.919395	0.97324		0.591835	0.634314
0.855468	0.975368		0.372238	0.674128
0.927713	1.004		0.600378	0.649251
0.971988	0.98692		0.643672	0.642566
0.908925	0.991382		0.464437	0.637658
0.964729	0.979504		0.609577	0.583476
0.954516	0.981576		0.593676	0.653338
0.943653	0.983635		0.606948	0.681099
0.90157	0.960189		0.440024	0.602978
0.969984	0.983454		0.620235	0.679403
0.974291	0.958319		0.6264	0.627912
0.97236	0.863317		0.443263	0.352073
0.923174	0.836841		0.609186	0.271451
0.912325	0.963353		0.563967	0.605649
0.850696	0.990733		0.330814	0.643537
0.997887	0.960509		0.649528	0.620216
0.977658	0.965194		0.600377	0.546798
0.932775	0.874252		0.463367	0.545166
0.979582	0.970182		0.643378	0.665047
0.987632	0.996853		0.646004	0.651535
0.995037	0.862509		0.644592	0.28902
0.976059	0.993614		0.588547	0.649645
0.957265	0.994239		0.571488	0.65245
0.986827	0.880094		0.618185	0.339782
0.967054	1.00808		0.617701	0.649947
0.954417	0.835705		0.609223	0.316117
0.960619	0.812691		0.589819	0.298024
0.98585	0.993078		0.581846	0.618855
0.976482	0.996524		0.490657	0.652303
0.959202	0.881287		0.450905	0.369099
1.00319	0.917888		0.688801	0.638468
0.978083	1.00253		0.615675	0.649333
0.946263	0.964938		0.642124	0.630784
0.982239	0.970518		0.620959	0.695789
0.978872	0.921363		0.492677	0.64645
0.976411	0.9153		0.609241	0.602648
0.997413	0.937233		0.617751	0.600747
0.979768	0.95297		0.608573	0.664457
0.948656	0.963686		0.474218	0.623665
0.997181	0.976588		0.632566	0.635722
0.941432	0.966297		0.443275	0.632574
0.971709	0.951096		0.62567	0.615691
0.972092	0.943055		0.642148	0.622184
0.973256	0.951473		0.576665	0.636568
0.986867	0.839059		0.669283	0.294385
0.965876	0.962988		0.565205	0.596894
0.95844	0.878465		0.589994	0.344895
0.979893	0.960686		0.648929	0.635122
0.990717	0.953521		0.642608	0.656319
0.931482	0.954063		0.585618	0.660041
0.984614	0.951661		0.610779	0.62956
0.985274	0.980699		0.560964	0.634397
0.98967	0.899231		0.636884	0.425234
0.970712	0.965257		0.596248	0.693612
0.990708	0.965206		0.653252	0.633924
0.981516	0.980443		0.647734	0.63693
0.992798	0.951482		0.632052	0.652594
0.990579	0.87764		0.627662	0.361618
0.990473	0.944486		0.634575	0.623561
0.983156	0.886342		0.630395	0.387917
0.979351	0.88297		0.640918	0.357055
0.990648	0.889336		0.648547	0.383034
0.987394	0.99615		0.626798	0.328118
0.978052	0.980821		0.617755	0.638802
0.992109	0.994408		0.645821	0.652828
0.996994	0.956512		0.642781	0.499094
0.997297	0.978657		0.644248	0.625934
1.00073	0.962943		0.639125	0.632973
0.911487	0.965237		0.374173	0.635293
0.967858	0.914612		0.588634	0.601754
0.933643	0.868782		0.555992	0.554592
0.912626	0.943321		0.359799	0.602824
0.93131	0.925704		0.502958	0.435228
0.971251	0.991112		0.591928	0.645211
0.942896	0.986167		0.468991	0.635704
0.92959	0.962765		0.561383	0.645569
0.938584	0.948181		0.436696	0.611021
0.982079	0.95076		0.572305	0.576238
0.980457	0.92752		0.558438	0.448746
0.981532	0.946523		0.602676	0.604237
0.941435	0.935537		0.357448	0.614623
0.948917	0.973206		0.577774	0.603796
1.0109	0.965742		0.611095	0.58614
0.960555	0.922741		0.489515	0.572745
0.991388	0.890586		0.603647	0.419087
0.953855	0.949755		0.628759	0.614797
0.970142	0.96258		0.644466	0.65046
1.00848	0.880292		0.650627	0.679395
0.9576	0.947737		0.459595	0.665953
0.987019	0.984234		0.630812	0.656807
0.958352	0.930652		0.588516	0.651086
0.947766	0.944462		0.599722	0.735656
1.01448	0.926234		0.668928	0.664409
0.970477	0.97882		0.618068	0.658054
0.972853	0.960371		0.570479	0.672899
0.957432	0.968075		0.549127	0.659247
0.991685	0.949111		0.619361	0.682135
0.958063	0.930613		0.553202	0.646492
0.981013	0.910892		0.608894	0.666529
0.98127	0.970151		0.614013	0.730173
0.960956	0.92597		0.585412	0.623094
0.958353	0.951238		0.590502	0.677823
0.936175	0.932248		0.448954	0.663311
0.940687	0.903195		0.526196	0.606457
0.953975	0.9511		0.596227	0.62629
0.927756	0.990295		0.542614	0.650812
0.941098	0.952201		0.549399	0.611733
0.962429	0.95179		0.501801	0.63108
0.943829	0.98762		0.44266	0.644527
0.935377	0.883005		0.379483	0.421025
0.940282	0.903291		0.427615	0.447538
0.857317	0.925153		0.211578	0.66789
0.984175	0.949722		0.60405	0.631086
0.925602	0.9767		0.343117	0.664206
0.963201	0.982523		0.58195	0.657888
0.909431	0.961686		0.365671	0.647716
0.928759	0.964373		0.564255	0.655467
0.954429	0.985126		0.530567	0.655206
0.994389	0.936792		0.628577	0.666149
0.927637	0.973838		0.473525	0.660229
0.93452	0.947019		0.438201	0.663199
0.940872	0.95083		0.536224	0.663578
0.985177	0.954837		0.622219	0.672021
	0.93851			0.664512
0.964673	0.990953		0.639795	0.672966
0.959068	0.972457		0.695589	0.613845
0.972707	0.991766		0.610499	0.647505
0.948725	0.953534		0.623966	0.546722
0.964519	0.985478		0.603292	0.578471
0.995395	0.94011		0.641876	0.444878
0.958293	0.999173		0.626881	0.6346
0.990039	0.977881		0.633149	0.521839
0.984284	0.915747		0.578725	0.486562
0.929192	0.977694		0.402905	0.645398
0.960878	1.00223		0.61633	0.652162
0.979276	0.950397		0.577877	0.560124
0.979768	0.988402		0.643347	0.647024
0.991892	0.947602		0.629636	0.560838
0.979024	0.971033		0.610724	0.611217
0.985981	0.937417		0.628317	0.466117
0.97479	0.991253		0.611092	0.620504
0.958281	0.981062		0.570959	0.602243
0.97992	0.871566		0.617251	0.531678
0.947882	0.921564		0.571721	0.573836
0.927069	0.967468		0.398375	0.627925
0.970983	0.978939		0.574062	0.639534
0.91	0.979606		0.416242	0.654619
0.915033	0.890154		0.432154	0.584134
0.942163	0.969155		0.595616	0.625437
0.933139	0.956484		0.463592	0.623881
0.931376	0.95703		0.551534	0.560636
0.968963	0.925717		0.585823	0.594431
0.940677	0.974955		0.432707	0.63523
0.90612	0.969653		0.38332	0.635754
0.965706	0.970491		0.593962	0.642945
0.918589	0.957801		0.561109	0.651063
0.95781	0.972399		0.578517	0.659857
0.941719	0.757158		0.629708	0.270434
0.932685	0.974535		0.573627	0.657735
0.895991	0.981246		0.495671	0.661657
0.940981	0.980507		0.602809	0.648746
0.947327	0.965631		0.58222	0.651696
0.894621	0.952082		0.500905	0.614959
0.95726	0.939371		0.604962	0.613649
0.962114	0.990894		0.642633	0.67604
0.913142	0.989337		0.371492	0.653377
0.977149	0.957322		0.653407	0.645699
0.902795	0.964929		0.313815	0.686765
0.978729	0.932237		0.615387	0.575303
0.976058	0.940225		0.610133	0.60518
0.961428	0.940297		0.544889	0.574076
0.98535	0.959033		0.615773	0.58154
0.977508	0.945102		0.623004	0.651679
0.941224	0.947719		0.599996	0.641348
0.957222	0.929762		0.61369	0.610274
0.938605	0.940089		0.54301	0.566484
0.974204	0.959902		0.643981	0.660491
0.951056	0.960944		0.56911	0.669364
0.958777	0.961707		0.623685	0.613706
0.978011	0.952348		0.579119	0.705262
0.965632	0.935164		0.582994	0.563958
0.933356	0.922967		0.561044	0.648431
0.950764	0.901241		0.61133	0.447727
0.960081	0.928871		0.588509	0.622384
0.886889	0.917386		0.67284	0.600376
0.949523	0.893136		0.633394	0.673815
0.955061	0.974432		0.627144	0.594783
0.975851	0.909119		0.653677	0.666453
0.917815	0.951775		0.576022	0.553968
0.93941	0.946711		0.664706	0.688458
0.914838	0.865311		0.604753	0.67188
0.94088	0.881264		0.562222	0.667106
0.94685	0.95487		0.565184	0.686138
0.912786	0.932091		0.612079	0.664464
0.946759	0.941303		0.605009	0.662743
0.943415	0.948007		0.565057	0.558556
0.916219	0.911957		0.434726	0.462388
0.918147	0.86249		0.427906	0.411118
0.924244	0.915826		0.623929	0.699867
0.968252	0.963156		0.657678	0.577917
0.94884	0.833204		0.574139	0.519622
0.980472	0.840598		0.619426	0.508246
0.95886	0.883045		0.581131	0.542331
0.974736	0.981897		0.624831	0.643444
0.977962	0.942383		0.651427	0.611394
0.946227	0.926681		0.582201	0.500686
0.963155	0.938257		0.624211	0.499717
0.901036	0.977038		0.405856	0.64821
0.92824	0.985577		0.518614	0.640759
0.948565	0.980218		0.602188	0.63442
0.933534	0.956341		0.541188	0.648351
0.93617	0.95784		0.466217	0.636294
0.946555	0.976683		0.50501	0.64575
0.970313	0.958769		0.597834	0.636474
0.963873	0.938038		0.614441	0.513708
0.979774	0.963083		0.630034	0.638865
0.960841	0.947502		0.596895	0.643422
0.956821	0.970054		0.589311	0.665854
0.893634	0.954066		0.522203	0.56422
0.961052	0.950551		0.606179	0.614558
0.889007	0.979806		0.491729	0.654095
0.951464	0.931068		0.598996	0.582949
0.931689	0.959257		0.610452	0.631399
0.948038	0.950923		0.623839	0.617664
0.95309	0.957887		0.614436	0.64853
0.949579	0.850085		0.620899	0.405678
0.905157	0.839582		0.583313	0.32227
0.888006	0.962031		0.591604	0.657375
0.864323	0.943956		0.359538	0.624239
0.880502	0.883279		0.476494	0.666884
0.88304	0.915994		0.536176	0.666763
0.941304	0.893608		0.552807	0.438786
0.929234	0.944069		0.536704	0.663425
0.973404	0.848927		0.609431	0.371503
0.980082	0.877911		0.632646	0.672327
0.934274	0.910616		0.656257	0.663552
0.811775	0.866195		0.326428	0.672097
0.954645	0.820555		0.57554	0.356124
0.864108	0.936243		0.388696	0.519717
0.901442	0.928502		0.472762	0.660436
0.955563	0.935822		0.616165	0.504483
1.02911	0.894006		0.634816	0.412417
0.964286	0.913823		0.473853	0.513976
1.00452	0.90337		0.647951	0.667931
0.945864	0.904472		0.592475	0.540913
0.962117	0.953052		0.656514	0.664639
0.983221	0.960614		0.614863	0.621408
0.980163	0.934506		0.57215	0.59269
0.976043	0.969906		0.60638	0.623641
0.969629	0.984815		0.545044	0.600885
0.98443	0.950885		0.614681	0.623679
0.924634	0.959649		0.378568	0.599266
0.968863	0.932399		0.528707	0.624817
0.95299	0.9374		0.43346	0.551881
0.955116	0.930639		0.489239	0.602333
0.990278	0.9357		0.626273	0.651344
0.99242	0.962879		0.642634	0.633476
0.977736	0.9338		0.668052	0.668265
1.00145	0.928216		0.588527	0.627604
0.920545	0.898997		0.395717	0.534077
0.98052	0.882073		0.620659	0.60316
0.958554	0.82659		0.58485	0.595454
0.958063	0.913158		0.57601	0.530806
0.96091	0.913548		0.65094	0.650522
0.969227	0.892054		0.613285	0.594908
0.972583	0.890457		0.609453	0.649569
0.986638	0.897593		0.655573	0.63942
0.988452	0.894955		0.660571	0.649834
0.974889	0.96299		0.585303	0.594289
0.99351	0.947755		0.639628	0.577352
0.988373	0.93229		0.662388	0.647806
0.989104	0.973243		0.642244	0.651443
0.99055	0.948857		0.640951	0.65343
0.952717	0.949884		0.531742	0.649189
0.968746			0.637233
0.978576	0.958087		0.603821	0.643231
0.951664	0.92903		0.580207	0.627451
0.939676	0.890946		0.600115	0.645942
0.958347	0.930853		0.608924	0.662218
0.974109	0.864715		0.605076	0.383703
0.980443	0.865644		0.649432	0.391465
0.940657	0.875315		0.594935	0.429566
0.994432	0.913389		0.615243	0.647455
0.962398	0.891765		0.615924	0.420345
0.952815	0.875804		0.58709	0.39768
0.951617	0.915592		0.527303	0.515148
0.97545	0.922145		0.580555	0.4648
0.973881	0.943489		0.533635	0.514837
0.996376	0.991439		0.660328	0.65534
0.956024	0.927623		0.617008	0.64258
0.970065	0.878809		0.628042	0.377819
0.984364	0.947081		0.580698	0.612408
0.947392	0.915731		0.550854	0.594263
0.969405	0.88391		0.588583	0.479374
0.972649	0.938547		0.643948	0.628853
0.976842	0.95355		0.63728	0.624381
0.961013	0.948999		0.564865	0.553422
0.953946	0.943784		0.565446	0.645904
0.913552	0.95696		0.461383	0.669498
0.808519	0.948541		0.182453	0.615633
0.969468	0.94376		0.606169	0.622373
0.955071	0.919966		0.52096	0.627631
0.980993	0.816736		0.577052	0.29697
0.98788	0.943813		0.631367	0.581199
0.985793	0.922641		0.598664	0.538478
0.977409	0.864733		0.591512	0.670485
0.972159	0.981214		0.629254	0.663482
0.995664	0.955842		0.595107	0.62077
0.994255	0.964899		0.619931	0.59113
0.997201	0.969378		0.657248	0.652681
0.995636	0.975815		0.596593	0.662323
0.951511	0.955878		0.600055	0.659057
0.988808	0.894796		0.642881	0.511209
0.958109	0.973782		0.560318	0.659176
0.986839	0.912522		0.638107	0.657595
0.825138	0.953442		0.230017	0.660983
0.954796	0.943442		0.576604	0.665103
0.952539	0.969716		0.496409	0.655077
0.942052	0.934496		0.444686	0.669495
0.940948	0.946606		0.611159	0.659556
0.955295	0.979639		0.569263	0.655415
0.95672	0.943421		0.550719	0.664861
0.978411	0.947855		0.616137	0.65909
0.958914	0.994563		0.572782	0.651049
0.948286	0.962046		0.596008	0.658774
0.869798	0.968185		0.268554	0.661777
0.970903	0.954828		0.554818	0.662807
0.92759	0.973548		0.465752	0.652876
0.965497	0.951896		0.607021	0.655069
0.979289	0.987905		0.617234	0.657279
0.979328	0.959991		0.618211	0.650562
0.928476	0.874598		0.49817	0.684089
0.978887	0.945233		0.606446	0.557149
0.978595	0.945462		0.6309	0.566321
0.940748	0.953604		0.566146	0.66587
0.995288	0.972569		0.634105	0.611656
0.995597	0.935031		0.655409	0.565896
1.00409	0.867996		0.642019	0.393251
0.928611	0.995461		0.521625	0.653712
0.893443	0.94918		0.328756	0.632256
0.940635	0.811974		0.52567	0.358375
0.941236	0.951613		0.440762	0.535374
0.958644	0.814771		0.468185	0.308006
0.965739	0.931379		0.628818	0.497781
0.978296	0.921228		0.584471	0.636167
0.961621	0.860832		0.594727	0.470623
0.956899	0.955908		0.495105	0.658803
0.973418	0.94335		0.59559	0.647245
0.972119	0.865973		0.598768	0.387085
0.942408	0.844783		0.455504	0.353105
0.964322	0.959776		0.563622	0.616365
0.961258	0.947492		0.539248	0.662618
0.975991	0.958617		0.646961	0.663191
1.00501	0.969463		0.659205	0.632583
0.964133	0.818311		0.482019	0.306045
0.991345	0.931674		0.646984	0.469338
0.952066	0.818024		0.575712	0.336716
0.938653	0.932472		0.505187	0.507345
0.976131	0.902651		0.589687	0.59572
0.960143	0.968641		0.619788	0.593839
0.967395	0.895322		0.56864	0.655127
0.948155	0.880357		0.594327	0.443729
0.984773	0.92889		0.595463	0.472321
0.989045	0.906161		0.644125	0.440699
0.983422	0.946984		0.602201	0.661762
0.96854	0.970773		0.61702	0.656587
0.971348	0.971645		0.590736	0.662283
0.952753	0.928009		0.547442	0.666613
0.951447	0.931504		0.511927	0.521051
0.952627	0.967239		0.566531	0.660824
0.982062	0.968648		0.629299	0.615324
0.957694	0.979555		0.596621	0.653077
0.948288	0.954449		0.556264	0.686858
0.986802	0.995364		0.64348	0.654436
0.940761	0.986875		0.567141	0.649869
1.01793	0.960375		0.669012	0.646275
0.962215	0.976988		0.647059	0.63485
0.945267	0.855342		0.428823	0.380451
1.0093	0.93345		0.667927	0.672431
0.949301	0.941235		0.450783	0.664576
0.971134	0.989279		0.512518	0.661357
0.978669	0.987525		0.596256	0.630862
0.963548	0.971194		0.581596	0.649758
1.00395	0.956096		0.639412	0.663722
0.961252	0.945306		0.634197	0.560108
0.973161	0.952965		0.637291	0.670513
0.974194	0.982889		0.605243	0.667756
0.95	0.999618		0.621615	0.675947
0.946561	0.938594		0.515757	0.532627
0.979659	0.950029		0.617302	0.656589
0.952654	0.910691		0.550066	0.593246
0.951397	0.967756		0.556791	0.667671
0.956546	0.955902		0.609627	0.659627
0.990906	0.974359		0.654692	0.664738
0.953414	0.978009		0.604281	0.693841
0.993466	0.961468		0.642934	0.681776
0.942026	0.978948		0.665561	0.676426
0.953912	0.948033		0.585687	0.626659
0.975646	0.964023		0.601786	0.65589
0.951687	0.951864		0.438821	0.642208
1.01414	0.943211		0.670237	0.655856
0.983194	0.980455		0.572284	0.69759
0.973314	0.831254		0.580249	0.359511
0.955607	0.981647		0.433477	0.630577
0.9792	0.970092		0.567482	0.658022
0.953735	0.949556		0.643284	0.574164
0.96946	0.950799		0.543209	0.570777
0.978201	0.957697		0.588748	0.594239
0.987267	0.959236		0.63762	0.576146
0.968348	0.985279		0.578832	0.628644
0.98586	0.962036		0.62814	0.583589
0.988202	0.945846		0.640448	0.626655
0.955837	0.938508		0.468637	0.634235
0.951585	0.921324		0.446801	0.665823
0.969679	0.971351		0.576914	0.594734
0.967826	0.99124		0.585004	0.638436
0.910827	0.938624		0.658193	0.669423
0.939321	0.953281		0.521619	0.582807
0.962391	0.906904		0.597664	0.664176
0.939967	0.957112		0.664181	0.587014
0.981479	0.949263		0.63117	0.629212
0.956421	0.973307		0.605284	0.634745
0.95521	0.951264		0.470214	0.63978
0.968245	0.975895		0.539928	0.651899
0.899881	0.938219		0.319666	0.610847
0.887059	0.917168		0.312263	0.568323
0.993152	0.770051		0.614982	0.286346
0.953531	0.931898		0.577699	0.566374
0.899919	0.966001		0.622952	0.59748
0.948602	0.978377		0.561329	0.61132
0.977434	0.978909		0.602469	0.614957
0.979023	0.948663		0.584644	0.645557
0.949868	0.949151		0.585144	0.661215
0.986118	0.940078		0.634929	0.475867
0.985532	0.953647		0.62765	0.632043
0.984443	0.932761		0.634935	0.618452
0.98764	0.895842		0.6381	0.454486
0.990482	0.96223		0.622514	0.691673
0.991445	1.00388		0.635936	0.710023
0.895448	0.99956		0.364127	0.699027
0.938197	0.92852		0.554431	0.668666
0.862374	0.956329		0.387577	0.638224
0.769402	0.970846		0.700528	0.638876
0.891131	0.996097		0.408418	0.719818
0.874614	0.863436		0.374296	0.368112
0.876865	0.964916		0.384955	0.551667
0.852812	0.890978		0.361096	0.39477
0.883672	0.92843		0.388819	0.66521
0.929387	0.975461		0.578701	0.676726
0.934155	0.889499		0.600676	0.426397
0.8218	0.884248		0.545101	0.381279
0.919905	0.927559		0.499889	0.644629
0.89836	0.95572		0.496221	0.679792
0.936038	0.903528		0.525822	0.499754
0.967829	0.973754		0.618719	0.641788
0.933047	0.907265		0.583833	0.669335
0.982716	0.983504		0.621744	0.654089
0.991319	0.991634		0.607674	0.679877
0.958801	0.886277		0.602073	0.42712
0.916365	0.962642		0.592201	0.656526
0.974647	0.910399		0.608286	0.444511
0.981973	0.965372		0.628085	0.647197
0.910334	0.891814		0.513771	0.655075
0.893025	0.944984		0.541355	0.626694
0.864851	0.95942		0.528378	0.642505
0.946708	0.974264		0.567748	0.651321
0.910789	0.949362		0.540854	0.652137
0.956877	0.964274		0.618323	0.639714
0.97237	0.842415		0.644851	0.352746
0.964468	0.958296		0.58068	0.622501
0.917132	0.930079		0.55522	0.643489
0.933604	0.937385		0.597043	0.638145
0.871522	0.916847		0.397927	0.618437
0.944831	0.962672		0.586724	0.660014
0.836482	0.936147		0.548604	0.658617
0.954524	0.890072		0.372052	0.43115
0.975145	0.925057		0.652679	0.460005
0.942292	0.867751		0.331296	0.436096
0.918616	0.929353		0.525972	0.6393
0.924241	0.877027		0.545433	0.389768
0.936871	0.932169		0.510761	0.467527
0.973446	0.928869		0.607583	0.459542
0.980587	0.882627		0.629742	0.385074
0.979349	0.949518		0.62552	0.605854
0.854526	0.93406		0.59151	0.6644
0.885496	0.932176		0.415818	0.536491
0.916548	0.903649		0.608429	0.49941
0.936743	0.955192		0.616767	0.597046
0.962868	0.927753		0.55316	0.494005
0.964623	0.966082		0.566552	0.56437
0.98746	0.90847		0.6538	0.641145
0.843474	0.907596		0.554038	0.555963
0.981344	0.983289		0.595018	0.579261
0.980492	0.942906		0.646176	0.64171
0.981916	0.919355		0.589528	0.628384
0.959461	0.923943		0.622623	0.65955
0.970488	0.975566		0.649455	0.627829
0.958926	0.898753		0.61419	0.57497
0.973678	0.9557		0.653379	0.651706
0.925198	0.96862		0.614876	0.607864
0.915279	0.95412		0.526167	0.597447
0.849923	0.976026		0.361567	0.622282
0.935882	0.956155		0.615884	0.655907
	0.967778			0.65956
0.925909	0.953592		0.599855	0.680494
0.880603	0.944166		0.373572	0.616264
0.951953	0.992834		0.587778	0.629391
0.943833	0.940803		0.570868	0.626255
0.910639	0.9892		0.556778	0.614846
0.919376	0.934536		0.572318	0.634898
0.969507	0.926394		0.623965	0.618362
0.968388	0.943306		0.619286	0.598856
0.968112	0.955624		0.626153	0.577032
0.902049	0.931638		0.489331	0.555417
0.919777	0.959324		0.527027	0.658464
0.925083	0.93563		0.560056	0.664893
0.790679	0.948113		0.32048	0.658565
0.859948			0.494486
0.914584	0.842719		0.567185	0.376992
0.850906	0.871033		0.453972	0.40194
0.967516	0.986594		0.562557	0.64405
0.921856	0.934035		0.568827	0.636252
0.994496	0.959935		0.624662	0.62296
0.880471	0.945799		0.52495	0.65433
0.869956	0.983529		0.543642	0.651407
0.883595	0.959791		0.530649	0.636978
0.923077	0.890574		0.540444	0.435097
0.831379	0.882437		0.319847	0.438943
0.916933	0.932669		0.663048	0.617951
0.941411	0.90696		0.66301	0.620608
0.800439	0.909383		0.262039	0.468894
1.00086	0.982692		0.648341	0.666443
0.960479	0.967359		0.642303	0.640853
0.96015	0.899743		0.626118	0.425228
1.00706	0.879444		0.6513	0.485618
0.954377	0.927598		0.605265	0.485694
0.961654	0.838101		0.592453	0.349894
0.950475	0.967422		0.607055	0.632685
0.935972	0.953095		0.599988	0.629567
0.921754	0.933142		0.574405	0.502365
0.937669	0.929262		0.591089	0.641016
0.945563	0.995055		0.659986	0.660736
0.92626	0.941875		0.672365	0.525689
0.918578	0.965151		0.473768	0.655126
0.862108	0.964873		0.382891	0.650785
0.918559	0.969408		0.482695	0.670762
0.836697	0.94923		0.383464	0.626178
0.923111	0.942866		0.583455	0.603982
0.918621	0.977008		0.478826	0.663397
0.935992	0.964946		0.610923	0.647644
0.963127	0.927292		0.607519	0.490753
0.824276	0.941055		0.403601	0.641637
0.841845	0.867076		0.318204	0.395599
0.963235	0.956095		0.605336	0.637938
0.913892	0.949233		0.555138	0.643954
0.914403	0.905885		0.486872	0.672714
0.803738	0.845415		0.3011	0.680638
0.926215	0.891088		0.605764	0.672554
0.923975	0.862629		0.607074	0.682026
0.886458	0.983629		0.46086	0.648573
0.941045	0.93272		0.620108	0.580617
0.891962	0.961207		0.4285	0.553354
0.897838	0.981377		0.44205	0.652414
0.863363	0.979176		0.366764	0.643198
0.881348	0.931016		0.589677	0.611718
0.884404	0.97297		0.545974	0.659969
0.935907	0.991053		0.45109	0.601074
0.918128	0.990595		0.591051	0.634416
0.846909	0.967614		0.342467	0.641871
0.946677	0.969866		0.666543	0.643712
0.932921	0.929721		0.617401	0.484263
0.914976	0.96646		0.618309	0.539344
0.92538	0.902409		0.63824	0.414987
0.942142	0.902754		0.627267	0.375863
0.936954	0.983375		0.641245	0.626022
0.917022	0.973897		0.608936	0.665232
0.969186	0.937994		0.619439	0.581241
0.859841	0.984029		0.383619	0.586704
0.941131	0.961767		0.601978	0.584559
0.975111	0.980831		0.631331	0.637798
0.922692	0.924313		0.588309	0.602005
0.95684	0.990087		0.615357	0.641867
0.965685	0.914647		0.616852	0.387271
0.928288	0.925413		0.5529	0.608529
0.94695	0.952418		0.617944	0.574269
0.968832	0.9108		0.618371	0.40329
0.905906	0.966765		0.444963	0.610898
0.973024	0.974227		0.603455	0.628467
0.88444	0.961831		0.586913	0.513094
0.858317	0.989054		0.392782	0.637886
0.918916	0.895629		0.617517	0.440748
0.913715	0.986191		0.559207	0.641682
0.933944	0.922899		0.578961	0.411151
0.948164	0.931931		0.594597	0.429749
0.891776	0.950533		0.378842	0.538069
0.93238	0.981778		0.548549	0.642581
0.856158	0.937245		0.413075	0.486532
0.845504	0.953839		0.375629	0.504363
0.900262	0.971746		0.56479	0.622314
0.922229	0.941852		0.584684	0.508897
0.90771	0.94538		0.639174	0.497967
0.93881	0.968851		0.585646	0.570439
0.920022	0.930546		0.625415	0.455432
0.966685	0.969669		0.607783	0.553254
0.958577	0.89868		0.597158	0.411612
0.91393	0.862933		0.586406	0.347928
0.830982	0.991843		0.351645	0.442682
0.925572	0.896424		0.585546	0.39803
0.950818	0.85187		0.605132	0.311726
0.9237	0.907498		0.610412	0.42249
0.841927	0.994612		0.607548	0.402112
0.958733	0.924757		0.644758	0.596102
0.920133	0.952557		0.616748	0.627366
0.951924	0.936932		0.659336	0.632204
0.929994	0.996249		0.598274	0.658829
0.937507	0.953519		0.621121	0.620377
0.949863	0.939149		0.587637	0.452543
0.951101	0.934832		0.58281	0.480184
0.885119	0.971513		0.354042	0.726259
0.925146	0.894597		0.53615	0.328137
0.95539	0.874623		0.57821	0.349383
0.915729	0.968445		0.473693	0.667477
0.909012	0.973565		0.559523	0.678585
0.917707	0.941873		0.58869	0.460322
0.950564	0.966327		0.579675	0.482645
0.922661	1.01057		0.594084	0.675276
0.93326	0.919996		0.615474	0.627028
0.920934	0.956885		0.589843	0.652344
0.8857	0.917375		0.417464	0.584586
0.951052	0.965037		0.641141	0.680775
0.977024	0.912338		0.621577	0.612193
0.854027	0.959611		0.389862	0.639927
0.933811	0.913441		0.549442	0.616798
0.920664	0.944645		0.620336	0.624485
0.890035	0.91901		0.575962	0.556837
0.874017	0.910281		0.577804	0.646149
0.918999	0.938764		0.496851	0.674603
0.939921	0.885476		0.532532	0.605839
0.935584	0.884944		0.531175	0.582567
0.912055	0.975033		0.536085	0.631276
0.957177	0.962081		0.547004	0.592013
0.968464	0.951084		0.6417	0.626883
0.980746	0.895504		0.634304	0.54817
0.941223	0.961131		0.601329	0.678886
0.931061	0.95442		0.604491	0.679795
0.941892	0.94901		0.529954	0.551685
0.907719	0.942011		0.482055	0.64982
0.806489	0.916766		0.293261	0.648432
0.981868	0.939414		0.62258	0.635273
0.948989	0.925907		0.542652	0.546118
0.924722	0.945665		0.476165	0.657239
0.955771	0.950154		0.607444	0.683261
0.943629	0.926056		0.566339	0.584148
0.94767	0.942484		0.537653	0.538609
0.979762	0.945348		0.609719	0.648265
0.942005	0.953143		0.624687	0.667133
0.831606	0.938793		0.524887	0.622585
0.928911	0.959277		0.501266	0.663512
0.9802	0.956073		0.618069	0.575125
0.966754	0.964105		0.632445	0.57902
0.959402	0.970773		0.54853	0.672406
0.950313	0.883082		0.536403	0.43429
0.862292	0.901443		0.369478	0.485762
0.879032	0.955777		0.429037	0.64044
0.950587	0.982569		0.609791	0.667138
0.987748	0.932766		0.642796	0.507721
0.947329	0.923405		0.634776	0.634197
0.926697	0.935453		0.595486	0.611776
0.966451	0.925223		0.59235	0.591663
0.797991	0.923144		0.300949	0.633414
0.897282	0.774013		0.410039	0.298034
0.966942	0.871419		0.604271	0.500187
0.868391	0.812841		0.364016	0.339113
0.985195	0.962489		0.596772	0.638865
0.969466	0.93101		0.564207	0.650686
0.975963	0.933553		0.5748	0.638379
0.912327	0.950955		0.476651	0.62712
0.932675	0.927949		0.518618	0.530927
0.968485	0.966562		0.616483	0.671421
0.946432	0.964866		0.639347	0.58405
0.948911	0.966681		0.621415	0.637055
0.935403	0.975119		0.626701	0.580482
0.960359	0.983966		0.630096	0.641024
0.947659	0.960112		0.534627	0.644294
0.80191	0.973155		0.296031	0.515328
0.913989	0.832677		0.451576	0.376628
0.928743	0.919849		0.501445	0.412551
0.972538	0.955912		0.653969	0.635286
0.866833	0.943896		0.417845	0.628568
0.94766	0.947507		0.584039	0.594396
0.92689	0.960418		0.602864	0.626755
0.939162	0.948435		0.568537	0.640222
0.872578	0.948107		0.389218	0.641313
0.878459	0.796228		0.392375	0.439218
0.908023	0.935373		0.553683	0.663305
0.932511	0.967332		0.600642	0.651982
0.907213	0.778422		0.434485	0.287236
0.911027	0.915655		0.59798	0.640373
0.884147	0.932446		0.546257	0.514353
0.967343	0.839676		0.611158	0.363658
0.882125	0.833446		0.531306	0.348077
0.845387	0.953149		0.33607	0.63177
0.965015	0.951491		0.554561	0.610695
0.820138	0.944623		0.308676	0.653495
0.940385	0.978451		0.51588	0.663031
0.86525	0.960057		0.354401	0.630604
0.938405	0.952933		0.591154	0.637716
0.942407	0.952987		0.537627	0.599824
0.981874	0.937002		0.626247	0.647182
0.938045	0.923244		0.616138	0.629953
0.988555	0.960366		0.638487	0.636979
0.963601	0.86676		0.622619	0.376805
0.914149	0.883869		0.518661	0.414967
0.877968	0.857264		0.393953	0.533776
0.886615	0.825734		0.424874	0.35123
0.894936	0.935399		0.439991	0.638952
0.904256	0.984089		0.505987	0.654077
0.762593	0.961479		0.237948	0.65248
0.924944	0.951048		0.479719	0.563993
0.941008	0.970129		0.512346	0.605215
0.988854	0.952397		0.636576	0.622992
0.926095	0.9509		0.481409	0.647337
0.945198	0.977303		0.545254	0.691924
0.920287	0.961373		0.476239	0.63184
0.863177	0.930379		0.3725	0.634424
0.944276	0.995786		0.584615	0.643797
0.963873	0.96244		0.566024	0.672174
0.955692	0.949436		0.527344	0.65657
0.915651	0.845048		0.457666	0.266969
0.954114	0.967559		0.646853	0.583232
0.970414	0.992176		0.656668	0.652146
0.922316	0.959523		0.555938	0.649106
0.972998	0.940676		0.629138	0.469824
0.992308	0.983828		0.625024	0.636125
0.98057	0.956307		0.621205	0.611964
0.994855	0.973473		0.612952	0.634913
0.918103	0.961826		0.5667	0.627481
0.983174	0.938139		0.523087	0.48556
0.994671	0.940856		0.642254	0.67958
0.993821	0.913431		0.655581	0.62625
0.954478	0.975242		0.598075	0.650401
0.902019	0.95236		0.537731	0.549796
0.851006	0.950049		0.31015	0.56821
0.956198	0.9661		0.609212	0.605261
0.923822	0.980055		0.554113	0.578814
0.94893	0.983039		0.551439	0.579611
0.922201	0.962583		0.405717	0.451872
0.983778	0.992206		0.653735	0.568156
0.986709	0.983351		0.647543	0.552181
0.945882	0.970072		0.45833	0.648254
0.918742	0.973276		0.564568	0.637547
0.934643	0.971817		0.588631	0.598684
0.942962	0.942005		0.487531	0.605085
0.981438	0.965614		0.589233	0.650811
0.910563	0.989674		0.401552	0.617521
0.914618	0.939759		0.563774	0.599402
0.860118	1.01796		0.314232	0.648368
0.916369	0.977041		0.382503	0.610028
0.908944	0.972366		0.543492	0.652217
0.975264	0.948001		0.592453	0.657235
0.968446	0.965983		0.568029	0.654406
0.898161	0.964748		0.632646	0.599259
0.965148	0.936122		0.603719	0.657767
0.899365	0.954525		0.590466	0.616678
0.915637	0.958643		0.590767	0.639519
0.87197	0.95447		0.605312	0.678746
0.952845	0.992774		0.598929	0.646241
0.974433	0.978723		0.605812	0.638114
0.858969	0.909605		0.361867	0.432368
0.935651	0.969311		0.560918	0.666854
0.982092	0.989213		0.605996	0.654979
0.843497	0.985663		0.398604	0.641137
0.893489	0.982725		0.604424	0.66003
0.931384	0.974329		0.609316	0.651832
0.853167	0.987915		0.461515	0.657652
0.9476	0.972797		0.612352	0.647099
0.949877	0.977059		0.596239	0.658385
0.924602	0.959557		0.581127	0.648773
0.922681	0.998441		0.536602	0.679643
0.923797	0.992723		0.493953	0.653506
0.920433	0.884143		0.477728	0.346532
0.790971	0.948747		0.342029	0.630245
0.912658	0.987777		0.603189	0.64179
0.9322	0.978477		0.609164	0.640268
0.912444	0.947728		0.610848	0.432816
0.947011	0.988395		0.583426	0.658955
0.879879	0.974737		0.564316	0.662692
0.880274	0.981187		0.438333	0.64906
0.881149	0.934428		0.453845	0.535228
0.857129	0.942947		0.401475	0.370242
0.886875	0.931612		0.462261	0.455176
0.954257	0.975181		0.615235	0.641517
0.896296	0.921799		0.611775	0.556896
0.952756	0.954069		0.613382	0.617692
0.941784	0.968291		0.618195	0.644934
0.931656	0.99117		0.509761	0.611059
0.930286	0.973397		0.507601	0.641431
0.858266	0.963262		0.486308	0.65116
0.883833	0.948218		0.55416	0.616148
0.959044	0.961415		0.532407	0.630331
0.881458	0.953883		0.432031	0.657106
0.883792	0.957678		0.587343	0.596041
0.879148	0.965695		0.404943	0.631429
1.00172	0.969568		0.600531	0.626494
0.846033	0.960395		0.349101	0.652453
0.997052	0.939011		0.628562	0.513783
0.910858	0.981199		0.467849	0.653495
0.981676	0.916363		0.633823	0.593749
0.878798	0.929213		0.521336	0.586981
0.951429	0.94064		0.565746	0.610457
0.904348	0.991705		0.510386	0.628594
0.915108	0.914366		0.447561	0.597928
0.913552	0.942789		0.414061	0.655787
0.896051	0.904865		0.399331	0.383398
0.982095	0.972904		0.628882	0.586983
0.980835	0.960869		0.619191	0.550031
0.928039	0.957507		0.600745	0.593678
0.925728	1.01739		0.466622	0.64909
0.948723	0.944494		0.555257	0.605181
0.947858	0.968956		0.592749	0.658966
0.926517	0.945563		0.603387	0.634123
0.945671	0.956594		0.559404	0.635583
0.960288	0.92722		0.572925	0.462236
0.938728	0.75959		0.488021	0.331557
0.955204	0.953168		0.580373	0.616304
0.912231	0.948406		0.435294	0.611688
0.887785	0.96202		0.406228	0.647863
0.942306	0.946996		0.583914	0.634876
0.947022	0.96102		0.514107	0.649222
0.941538	0.964167		0.557858	0.625565
0.877444	0.967683		0.398012	0.666349
0.92063	0.922074		0.495076	0.553396
0.926721	0.974297		0.481586	0.657257
0.923127	0.969208		0.576581	0.61575
0.885423	0.897605		0.377245	0.389072
0.94264	0.953914		0.58652	0.645537
0.946107	0.972802		0.608362	0.638141
0.932265	0.970161		0.503509	0.648893
0.935315	0.972277		0.504362	0.63702
0.919047	0.952309		0.458222	0.572019
0.921272	1.00719		0.449841	0.678977
0.904452	0.9526		0.553201	0.521269
0.903095	0.967339		0.555485	0.644746
0.814595	0.979574		0.313143	0.638456
0.941097	0.981515		0.555074	0.652331
0.918282	0.915736		0.47767	0.453573
0.936393	0.972333		0.597258	0.608066
0.92691	0.949399		0.572122	0.593826
0.938888	0.989831		0.502302	0.605304
0.905016	0.974249		0.637106	0.700122
0.892377	0.947135		0.423688	0.574153
0.908452	0.97657		0.601995	0.629251
0.918969	0.986068		0.632612	0.595484
0.994285	0.975913		0.641598	0.660146
0.939365	0.931308		0.505683	0.593664
0.930647	0.93916		0.622293	0.589051
0.943835	0.965005		0.512229	0.623364
0.936944	0.956936		0.629513	0.616433
0.981104	0.962448		0.642826	0.65465
0.964482	0.954361		0.614311	0.527175
0.946314	0.970403		0.663044	0.554748
0.899801	0.952425		0.450414	0.533961
0.953419	0.993417		0.66537	0.656135
0.944805	0.983355		0.59456	0.640951
0.93671	0.885932		0.525483	0.424563
0.945504	0.971129		0.581439	0.660645
0.984026	0.967083		0.613608	0.638198
0.888714	0.991953		0.427784	0.637418
0.961816	0.927836		0.600214	0.497951
0.987402	0.935984		0.613626	0.599805
0.924382	0.937514		0.611256	0.514036
0.941273	0.962613		0.594668	0.601682
0.897953	0.931843		0.585014	0.468673
0.88971	0.912531		0.590916	0.444778
0.96216	0.97346		0.575172	0.657034
0.971659	0.974463		0.605493	0.632243
0.951319	0.927372		0.561409	0.518567
0.912546	0.966206		0.556674	0.671353
0.944234	0.970619		0.60927	0.664504
0.937317	0.973838		0.576154	0.654675
0.904362	0.963937		0.510517	0.604036
0.96959	0.875611		0.592764	0.384698
0.940495	0.897245		0.601602	0.395262
0.916807	0.973004		0.559522	0.683638
0.919533	0.906471		0.596058	0.396592
0.973177	0.974687		0.597861	0.646607
0.95321	0.978467		0.553256	0.634183
0.951676	0.959539		0.538063	0.635089
0.863696	0.982094		0.370628	0.648191
0.918414	0.966399		0.50734	0.660262
0.958059	0.946081		0.615301	0.538452
0.952004	0.967616		0.619869	0.671809
0.899717	0.960549		0.381785	0.619013
0.972921	0.955324		0.618233	0.558575
0.920101	0.955315		0.459472	0.633435
0.980785	0.972271		0.62733	0.652904
0.922594	0.956393		0.590394	0.634858
0.968814	0.975662		0.621528	0.595691
0.924735	0.859485		0.595592	0.367381
0.977257	0.969383		0.606162	0.602323
0.96803	0.91923		0.637643	0.575692
0.971391	0.963401		0.601935	0.679061
0.948274	0.983702		0.579839	0.636221
0.896584	0.936156		0.45173	0.64473
0.889928	0.957855		0.451987	0.634979
0.915701	0.915123		0.575174	0.46563
0.867492	0.85733		0.410321	0.406679
0.858828	0.942764		0.374163	0.620387
0.970881	0.948134		0.624053	0.647766
0.871711	0.927737		0.403417	0.618987
0.910248	0.984942		0.442903	0.651253
0.914119	0.977889		0.622705	0.628542
0.95183	0.954692		0.619537	0.623534
0.948824	0.841791		0.623884	0.563227
0.966413	0.945753		0.602094	0.625551
0.943279	0.902051		0.597389	0.619373
0.8919	0.97387		0.439773	0.600935
0.964475	0.967219		0.637016	0.653862
0.959368	0.952896		0.61827	0.648416
0.928904	0.919439		0.575129	0.526136
0.932054	0.9836		0.603772	0.641208
0.903655	0.971397		0.476106	0.627782
0.962182	0.983731		0.620486	0.653776
0.960828	0.987822		0.61717	0.647544
0.960406	0.985377		0.584	0.656075
0.913575	0.993514		0.451512	0.643281
0.900147	0.933219		0.597104	0.693796
0.886359	0.977105		0.409339	0.65147
0.947683	0.874922		0.616763	0.680946
0.947468	0.877004		0.609896	0.674749
0.946466	0.948852		0.608847	0.672883
0.99021	0.913228		0.609339	0.633697
0.920727	0.937919		0.577695	0.630586
0.881939	0.896713		0.368255	0.602504
0.960753	0.921894		0.60602	0.637236
0.909748	0.879538		0.426524	0.675642
0.919401	0.915664		0.436069	0.666101
0.910517	0.93146		0.429222	0.674865
0.98117	0.936862		0.634443	0.668161
0.933869	0.9898		0.560213	0.639718
0.921897	0.926063		0.48507	0.663501
0.957342	0.928816		0.605491	0.484223
0.938705	0.989036		0.614199	0.675591
0.946445	0.941855		0.606146	0.513712
0.952854	0.929767		0.542461	0.582949
0.961287	0.896336		0.635685	0.630924
0.937019	0.913757		0.610724	0.659669
0.953134	0.936888		0.595487	0.616297
0.964478	0.969505		0.583943	0.642769
0.966047	0.971457		0.552838	0.644438
0.967999	0.951443		0.597883	0.656975
0.928991	0.946701		0.560206	0.691425
0.943209	0.980037		0.585849	0.690714
0.959138	0.916098		0.603821	0.57407
0.940015	0.948459		0.560513	0.600319
0.879163	0.942092		0.57949	0.615561
0.94765	0.928549		0.563604	0.650022
0.972543	0.974141		0.607577	0.64948
0.952146	0.942542		0.590052	0.574956
0.912123	0.965009		0.375209	0.594102
0.927328	0.912874		0.56753	0.64288
0.925526	0.968565		0.563844	0.618577
0.93125	0.960082		0.572445	0.61538
0.937004	0.918132		0.570533	0.624877
0.86378	0.89997		0.331068	0.602533
0.886601	0.940878		0.379702	0.591223
0.944969	0.982699		0.591543	0.645521
0.940205	0.903091		0.599409	0.628583
0.951018	0.957442		0.58338	0.640933
0.866472	0.913332		0.450804	0.499489
0.948372	0.954687		0.629715	0.645048
0.974543	0.94035		0.613097	0.562655
0.87624	0.968406		0.543894	0.662485
0.941397	0.80453		0.479779	0.332381
0.882011	0.927444		0.528452	0.594467
0.952611	0.954405		0.553665	0.55522
0.869665	0.945931		0.331365	0.545623
0.953475	0.969781		0.594981	0.621147
0.970598	0.975169		0.612636	0.659653
0.898084	0.984457		0.365424	0.669421
0.898847	0.993418		0.379503	0.661393
0.895257	0.951792		0.373833	0.644475
0.93249	0.876583		0.528993	0.458591
0.935354	0.847764		0.584726	0.399681
0.935459	1.00969		0.590903	0.671484
0.921637	0.940209		0.495886	0.665218
0.939145	0.943721		0.570004	0.662461
0.924946	0.964727		0.667299	0.644399
0.979454	0.987127		0.637442	0.656216
0.897083	0.906171		0.411996	0.615433
0.914131	0.929863		0.427732	0.633367
0.977314	0.9358		0.606248	0.627181
0.875051	0.97523		0.409261	0.632055
0.955795	0.958798		0.54802	0.630592
0.974106	0.95507		0.622975	0.685412
0.932251	0.980833		0.561267	0.641318
0.971309	0.938944		0.611593	0.678206
0.953837	0.972537		0.593659	0.633311
0.878782	0.826019		0.357526	0.355683
0.970285	0.904052		0.624384	0.530071
0.918234	0.903441		0.451582	0.42878
0.891562	0.987521		0.412444	0.650011
0.944229	0.959505		0.590078	0.450085
0.919961	0.997437		0.574091	0.635902
0.950435	0.993559		0.582338	0.62987
0.932284	0.958305		0.589503	0.525975
0.937838	0.957831		0.558184	0.530876
0.951559	0.979667		0.607676	0.736579
0.964355	0.947404		0.60695	0.602626
0.924842	0.982294		0.478892	0.6367
0.947889	0.947153		0.486121	0.642682
0.939438	0.895953		0.572313	0.418594
0.942816	0.922926		0.538364	0.438043
0.913261	0.923856		0.577236	0.46805
0.957953	0.996574		0.616825	0.63177
0.942545	0.913406		0.587911	0.452978
0.907122	0.982835		0.543392	0.675684
0.920257	0.944633		0.576395	0.560133
0.883769	0.954861		0.426853	0.498718
0.917749	0.989705		0.575238	0.664381
0.905111	0.950771		0.673088	0.535669
0.953515	0.992054		0.6613	0.653556
0.964999	0.955912		0.55875	0.451092
0.995432	0.964128		0.646038	0.551703
0.995859	0.944207		0.640374	0.41866
0.967271	0.981892		0.523488	0.588792
0.959499	0.95636		0.480196	0.645898
0.974418	0.985649		0.623094	0.610323
0.893113	0.942008		0.423385	0.642503
0.936495	0.926198		0.425372	0.551296
0.88822	0.987004		0.428737	0.644506
0.959164	0.970206		0.604673	0.706795
0.983912	0.960976		0.632478	0.517258
0.948108	0.867323		0.61868	0.354526
1.00181	0.963877		0.652973	0.681652
0.961137	0.965748		0.609928	0.660263
0.966279	0.963647		0.621139	0.668381
0.918106	0.989503		0.353117	0.62749
0.975003	0.941018		0.610098	0.590278
0.973873	0.896573		0.604304	0.669751
1.00423	0.927622		0.647873	0.587454
0.969776	0.97895		0.618575	0.646672
0.912341	0.94661		0.435085	0.589555
0.911229	0.969827		0.35901	0.390416
0.947428	0.978589		0.59038	0.455779
0.95253	0.899552		0.578389	0.415754
0.951189	0.883487		0.580446	0.425993
0.961834	0.935584		0.594516	0.665344
0.980938	0.92388		0.486828	0.394076
0.917265	0.964992		0.528224	0.626346
0.957745	0.991882		0.615554	0.621641
0.919679	0.994227		0.672295	0.639427
0.926424	0.984095		0.666702	0.605386
0.929082	0.987124		0.673741	0.625955
0.950683	0.970652		0.662746	0.620496
0.968606	0.984363		0.658612	0.600789
0.899913	0.987757		0.389496	0.645286
0.949222	0.98856		0.66518	0.613956
0.98363	0.943969		0.612559	0.635401
0.953187	0.973581		0.527011	0.666194
0.93224	0.973046		0.529303	0.647634
0.93612	0.946988		0.451156	0.662164
0.911493	0.901075		0.620796	0.425473
0.932313	0.963887		0.589727	0.629743
0.863271	0.981885		0.532325	0.658521
0.899353	0.968368		0.410011	0.633491
0.874229	0.972225		0.525896	0.637749
0.904287	0.978491		0.575245	0.650451
0.95195	0.999764		0.653021	0.631796
0.965143	0.951525		0.674941	0.571596
0.926171	0.956674		0.603675	0.592812
0.948152	0.94251		0.640507	0.594609
0.87167	0.952381		0.432232	0.572652
0.942404	0.886144		0.625635	0.388648
0.905638	0.892281		0.601614	0.388496
0.932561	0.967384		0.599347	0.619982
0.96695	0.914447		0.610922	0.432332
0.961594	0.938576		0.608293	0.498618
0.964637	0.931813		0.588923	0.542943
0.927208	1.00574		0.55825	0.68083
0.946606	0.936858		0.571127	0.540715
0.925378	0.987796		0.539646	0.636933
0.912533	0.917383		0.566286	0.441485
0.896231	0.96866		0.546131	0.535671
0.947493	0.868747		0.538866	0.274677
0.94174	0.983181		0.555766	0.633431
0.966146	0.95336		0.5647	0.631106
0.960207	0.933848		0.598078	0.650442
0.974391	0.964282		0.606027	0.632866
0.968032	0.999396		0.610533	0.653888
0.929066	0.990562		0.580134	0.648798
0.934001	0.959536		0.561054	0.487841
0.965384	0.991205		0.584996	0.626133
0.962706	0.985008		0.622977	0.617676
0.944893	0.993221		0.585772	0.654917
0.9344	1.00349		0.583644	0.644929
0.940063	0.890256		0.595796	0.574241
0.949874	0.982633		0.606057	0.576259
0.924983	0.992065		0.568263	0.641576
0.949294	0.996576		0.572261	0.654467
0.91747	0.973303		0.486176	0.62438
0.93294	0.997002		0.542427	0.645135
0.895192	0.950478		0.418793	0.629775
0.921942	0.995454		0.606369	0.645081
0.949595	0.938979		0.596504	0.60996
0.940276	0.972697		0.572563	0.626705
0.922097	0.900202		0.614711	0.40233
0.869679	0.952628		0.452221	0.608433
0.931435	0.940184		0.577416	0.672563
0.910957	0.910786		0.615349	0.357553
0.936717	0.969536		0.56627	0.649398
0.923556	0.931322		0.568096	0.420012
0.856356	0.968474		0.345648	0.56822
0.884407	0.91882		0.535599	0.388157
0.920291	0.932421		0.562941	0.646933
0.902166	0.926001		0.523807	0.665806
0.890104	0.890586		0.401455	0.446029
0.920796	0.936498		0.55419	0.691565
0.93064	0.914701		0.579735	0.668161
0.8878	0.936578		0.363977	0.543337
0.907649	0.949323		0.396609	0.64032
0.941959	0.948943		0.666287	0.578922
0.865124	0.945568		0.678465	0.57216
0.956869	0.952247		0.576871	0.688757
0.891131	0.958771		0.418131	0.686219
0.906479	0.765097		0.418913	0.396507
0.97806	0.889509		0.633971	0.413533
0.975782	0.939344		0.641708	0.58738
0.927841	0.748009		0.553741	0.40356
0.906504	0.885236		0.543709	0.426168
0.962798	0.879876		0.617056	0.410225
0.918506	0.964737		0.446954	0.631177
0.914163	0.925031		0.439635	0.660038
0.98726	0.961836		0.616834	0.629314
0.960563	0.916839		0.583534	0.481944
0.92752	0.944802		0.453539	0.580745
0.938798	0.95375		0.460706	0.606317
0.950659	0.878571		0.576073	0.415728
0.944944	0.929189		0.592007	0.495098
0.943742	0.992176		0.597018	0.662412
0.971892	0.968084		0.585806	0.558811
0.945109	0.95181		0.574812	0.634359
0.992257	0.922239		0.643699	0.482176
0.906162	0.971683		0.446013	0.656468
0.993187	0.841151		0.649616	0.407957
0.951656	0.92732		0.596388	0.546368
0.971412	0.886808		0.598686	0.469419
0.951698	0.9662		0.590413	0.681591
0.975371	0.948163		0.627229	0.692929
0.930473	0.824315		0.554021	0.361514
0.910479	0.993975		0.420629	0.656104
0.936814	0.991558		0.54556	0.628955
0.954722	0.97036		0.588559	0.64697
0.941722	0.990607		0.583198	0.638971
0.999167	0.950885		0.635079	0.628098
0.985058	0.992029		0.567006	0.63073
0.93497	0.975105		0.590041	0.601795
0.98044	0.957025		0.578303	0.561432
0.985792	0.968392		0.609157	0.616726
0.934386	0.974332		0.59585	0.632145
0.961847	0.989597		0.509116	0.647711
0.933252	0.933129		0.568483	0.300146
0.985215	0.888057		0.605336	0.318736
0.962123	0.991874		0.521639	0.709628
0.926053	0.987865		0.585938	0.638855
0.93849	0.97389		0.567463	0.622023
0.902709	0.984179		0.459667	0.574679
0.882322	0.979148		0.423135	0.626995
0.916232	0.980115		0.46338	0.680049
0.966834	0.975247		0.603576	0.673217
0.909813	0.973945		0.426923	0.639154
0.921829	0.967321		0.451276	0.563297
0.936579	0.980193		0.590224	0.657929
0.975436	0.963417		0.625643	0.688174
0.942412	0.973471		0.596972	0.647015
0.928612	0.97701		0.414399	0.672162
0.973706	0.987346		0.520627	0.652316
0.984282	0.962125		0.349093	0.66846
0.94715	0.960353		0.623888	0.640733
0.975486	0.905033		0.594016	0.668097
0.793576	0.944589		0.342541	0.661258
0.94233	0.9003		0.554161	0.670784
0.928833	0.95418		0.641536	0.661592
0.951739	0.967182		0.591707	0.660419
0.977206	0.963409		0.619521	0.660875
0.953634	0.937846		0.558776	0.662646
0.946493	0.979704		0.579825	0.649464
0.983816	0.958346		0.674107	0.663301
0.775029	0.957581		0.393662	0.570231
0.834418	0.935381		0.41981	0.661868
0.913725	0.957922		0.61242	0.660274
0.950616	0.908735		0.591961	0.610934
0.944394	0.986972		0.580239	0.649653
0.750218	0.884926		0.32092	0.620169
0.903805	0.876094		0.570677	0.562516
1.00793	0.946499		0.629828	0.679394
0.946526	0.988922		0.558915	0.630117
0.947416	0.979779		0.615445	0.627589
0.923086	0.958154		0.637397	0.60477
0.941316	0.991132		0.557261	0.694145
0.9353	0.978146		0.65302	0.628906
0.921417	0.926673		0.623709	0.61165
0.937264	0.92821		0.658087	0.604717
0.899032	0.906923		0.609788	0.611174
0.926281	0.914196		0.529604	0.58781
0.883295	0.976416		0.510883	0.655628
0.919058	0.974266		0.52426	0.699441
0.945343	0.971868		0.632315	0.688318
0.950957	0.964133		0.566747	0.636958
0.962716	0.981374		0.56941	0.656905
0.945894	0.969775		0.612052	0.683252
0.934913	0.972489		0.58483	0.633978
0.886526	0.988632		0.629222	0.65225
0.887762	0.990518		0.610572	0.654873
0.941365	0.9735		0.623196	0.658203
0.901659	0.958408		0.613944	0.659011
0.919631	0.969887		0.591726	0.658629
0.970558	0.939159		0.659558	0.664918
0.878062	0.90579		0.607756	0.441954
0.95513	0.78182		0.622521	0.222476
0.96785	0.765048		0.642433	0.225749
0.9497	0.919122		0.62444	0.719009
0.941235	0.915072		0.645231	0.653977
0.964013	0.966159		0.630885	0.687306
0.782387	0.872631		0.337474	0.394342
0.940126	0.85059		0.645476	0.380689
0.936062	0.903097		0.629298	0.492314
0.923719	0.887195		0.599198	0.635658
0.959324	0.873589		0.63714	0.626884
0.959557	0.943594		0.647983	0.584213
0.922398	0.942709		0.625169	0.602332
0.885987	0.943073		0.459313	0.600286
0.949945	0.971125		0.587448	0.661
0.947525	0.98073		0.627172	0.655105
0.926469	0.931058		0.629671	0.59253
0.843767	0.989881		0.58239	0.639919
0.924017	0.965104		0.639866	0.596477
0.947658	0.963702		0.597019	0.603976
0.942029	0.951643		0.629572	0.641385
0.908852	0.937542		0.61791	0.541737
0.911908	0.946911		0.632734	0.566034
0.949116	0.95602		0.631852	0.646037
0.899329	0.974972		0.456347	0.595097
0.918687	0.988792		0.60985	0.651214
0.957684	0.98459		0.644269	0.639495
0.916053	0.991365		0.620917	0.650317
0.946948	0.927621		0.621257	0.629156
0.895936	0.948369		0.609525	0.665211
0.84955	0.959585		0.374545	0.674112
0.964542	0.930701		0.628877	0.646088
0.958397	0.968437		0.632426	0.654271
0.944878	0.94991		0.614798	0.625685
0.884077	0.935044		0.61173	0.62823
0.938735	0.94864		0.622527	0.661997
0.945894	0.96377		0.622027	0.683826
0.942569	0.939758		0.614182	0.64954
0.950378	0.95689		0.626582	0.626519
0.953309	0.943164		0.625534	0.658156
0.934633	0.953604		0.635642	0.633536
0.913779	0.94981		0.627286	0.630127
0.922684	0.933472		0.620916	0.607439
0.883896	0.950325		0.571613	0.593188
0.911275	0.873436		0.591737	0.422027
0.910849	0.934924		0.607094	0.687844
0.927126	0.919173		0.619449	0.638004
0.899576	0.89322		0.599892	0.584963
0.906118	0.912204		0.568794	0.593372
0.913383	0.947901		0.577043	0.621422
0.963792	0.876181		0.622923	0.615642
0.917249	0.99484		0.624647	0.632903
0.9306	0.870199		0.630356	0.55066
0.906628	0.858148		0.640254	0.588949
0.964578	0.948623		0.591172	0.676997
0.9769	0.878693		0.604165	0.642745
0.915901	0.960984		0.60935	0.615019
0.913446	0.967668		0.60632	0.656185
0.968168	0.972109		0.621032	0.651391
0.925127	0.982967		0.617506	0.641368
0.866703	0.953327		0.62661	0.66579
0.927699	0.970053		0.667764	0.643479
0.871162	0.980168		0.644332	0.631021
0.934216	0.954531		0.624133	0.676403
0.922265	0.935146		0.652418	0.631816
0.959619	0.899283		0.615637	0.595755
0.958328	0.981791		0.619343	0.699003
0.979464	0.960081		0.606457	0.676292
0.965444	0.94788		0.62423	0.559808
0.935775	0.969764		0.61609	0.681313
0.905531	0.928329		0.524794	0.534251
0.930483	0.950997		0.566954	0.674653
0.931408	0.92778		0.596383	0.633481
0.863269	0.941654		0.596077	0.643974
0.946114	0.889043		0.608281	0.588309
0.915994	0.896704		0.615881	0.617326
0.920238	0.943463		0.620259	0.655257
0.941364	0.956845		0.573208	0.660559
0.944175	0.96825		0.589767	0.649269
1.00184	0.96416		0.593994	0.657416
0.839518	0.865204		0.547657	0.654043
0.960723	0.963264		0.629043	0.651574
0.946343	0.953546		0.616569	0.642139
0.911122	0.955866		0.593273	0.634515
0.950382	0.9555		0.587902	0.635341
0.709222	0.910558		0.24361	0.455247
0.839241	0.811348		0.330067	0.338277
0.901244	0.780415		0.465258	0.263238
0.885553	0.951448		0.433431	0.673015
0.950135	0.999758		0.628211	0.64835
0.886523	0.959644		0.487066	0.665946
0.856797	0.935162		0.430131	0.668404
0.903093	0.93468		0.463956	0.654047
0.931599	0.942171		0.599514	0.674823
0.963695	0.924636		0.629588	0.629406
0.833502	0.946242		0.382517	0.67547
0.912582	0.967099		0.637456	0.66571
0.925406	0.916158		0.616618	0.652534
0.958841	0.977218		0.631241	0.660051
0.913718	0.977003		0.476037	0.668319
0.819427	0.972152		0.311137	0.680326
0.9502	0.966458		0.632225	0.578953
0.89768	0.957626		0.461958	0.684515
0.946417	0.952197		0.631018	0.657199
0.930242	0.829907		0.592547	0.379078
0.938454	0.959391		0.601902	0.620683
0.891287	0.950714		0.554561	0.571398
0.953541	0.950994		0.638636	0.579831
0.983016	0.956087		0.62245	0.587628
0.940751	0.933199		0.604132	0.636967
0.839247	0.964595		0.405659	0.607913
0.964345	0.967509		0.611003	0.659637
0.959641	0.8522		0.622746	0.373836
0.951427	0.937737		0.626316	0.625967
0.959938	0.936543		0.627338	0.660285
0.951506	0.910837		0.613038	0.441137
0.90319	0.94898		0.622995	0.616732
0.907615	0.773961		0.596224	0.22945
0.918953	0.765374		0.589249	0.425646
0.93726	0.917562		0.621389	0.650996
0.93078	0.954615		0.633363	0.671882
0.952569	0.937403		0.604063	0.663814
0.90744	0.980332		0.625877	0.536263
0.925601	0.959542		0.587033	0.627934
0.91312	0.909493		0.602421	0.65434
0.974653	0.92778		0.614983	0.619138
0.967119	0.954017		0.617439	0.651307
0.965775	0.911211		0.629883	0.458543
0.897254	0.920038		0.567432	0.61625
0.891767	0.985784		0.626757	0.669924
0.942175	0.941817		0.62774	0.669482
0.953901	0.928509		0.598287	0.508983
0.903135	0.981924		0.582321	0.671144
0.962296	0.940519		0.614632	0.540856
0.918047	0.962629		0.67886	0.650987
0.984031	0.947252		0.524932	0.528593
0.987912	0.968941		0.570323	0.655248
0.991822	0.970154		0.65119	0.651853
0.987045	0.971075		0.628063	0.650034
0.980343	0.958265		0.574775	0.667629
0.995854	0.955426		0.64975	0.676105
1.00326	0.998544		0.651652	0.64986
0.99253	0.972726		0.651115	0.651908
1.0019	0.939719		0.6239	0.669163
0.904334	0.970489		0.370045	0.663554
0.906185	0.939101		0.391914	0.643491
0.899826	0.906737		0.419491	0.483553
0.925425	1.00046		0.551538	0.649621
0.940592	0.985847		0.573768	0.663625
0.95539	0.956522		0.465645	0.674783
0.920092	0.828614		0.398728	0.469886
0.9368	0.938497		0.493626	0.63885
0.933101	0.919905		0.40731	0.550754
0.988995	0.903428		0.648363	0.740669
0.954032	0.971881		0.559013	0.662281
0.92759	0.936723		0.410052	0.529991
0.935208	0.968917		0.428884	0.659112
0.93893	0.975507		0.611463	0.656624
0.933912	0.945912		0.424652	0.632299
0.934133	0.93265		0.640447	0.647284
0.974619	0.841591		0.639499	0.398206
0.952499	0.92802		0.487804	0.704872
0.938453	0.942106		0.434927	0.664857
0.956537	0.920775		0.488439	0.627563
0.968578	0.890396		0.650213	0.558895
0.986791	0.934646		0.620305	0.661428
0.923208	0.919017		0.443618	0.59488
0.931514	0.91034		0.586345	0.612193
0.918144	0.887649		0.427882	0.585994
0.939219	0.941164		0.547019	0.621482
0.974191	0.877409		0.607717	0.413503
0.94099	0.996748		0.441871	0.660982
0.937967	0.9731		0.613443	0.655953
0.938243	0.975688		0.610267	0.608347
0.957725	0.939199		0.595054	0.621508
0.974084	0.877127		0.63863	0.592748
0.978605	0.95789		0.616368	0.615897
0.905307	0.821947		0.543762	0.312389
0.960236	0.921549		0.578199	0.64552
0.97381	0.966189		0.589689	0.63605
0.918657	0.862562		0.609101	0.362589
0.923337	0.9338		0.607685	0.632627
0.916128	0.965188		0.601407	0.654459
0.915736	0.96771		0.597923	0.623939
0.920294	0.972291		0.609464	0.631782
0.935107	0.993936		0.60713	0.670149
0.961314	0.975166		0.639863	0.637005
0.936341	0.876705		0.61859	0.419423
0.924515	0.993388		0.598311	0.638859
0.961425	0.976491		0.638677	0.645453
0.953915	0.966273		0.615789	0.6398
0.949771	0.954619		0.609247	0.55425
0.959975	0.965274		0.606207	0.619644
0.952989	0.981877		0.595826	0.657082
0.919439	0.985846		0.599148	0.663846
0.924012	0.990645		0.604239	0.614433
0.939773	0.998448		0.619737	0.615796
0.946681	0.995165		0.606695	0.604949
0.966369	0.910915		0.493368	0.64789
0.998204	0.973699		0.655279	0.661144
0.967078	0.996817		0.572163	0.601532
0.977898	0.973307		0.651858	0.647576
0.931271	0.983944		0.347836	0.616597
0.988122	0.953833		0.64788	0.65723
0.98292	0.875569		0.644474	0.625148
0.980869	0.914503		0.612828	0.629863
0.990099	0.939536		0.651136	0.651917
0.985771	0.948964		0.620516	0.650216
0.985176	0.968159		0.645713	0.567468
0.991634	0.944341		0.64627	0.645444
0.941118	0.960583		0.479033	0.624909
0.975145	0.926267		0.59857	0.589694
0.988939	0.985174		0.61505	0.613292
0.975852	0.97639		0.630461	0.593345
0.964226	0.980335		0.604921	0.615562
0.955864	0.952152		0.59478	0.628416
0.988371	1.0194		0.643302	0.686207
0.997484	0.901246		0.651925	0.614525
0.992473	0.929033		0.609572	0.621039
0.982383	0.946158		0.617581	0.575072
0.965635	0.934828		0.559997	0.541754
0.948948	0.90241		0.541556	0.496221
0.983657	0.936571		0.626375	0.684805
0.965818	0.96359		0.6049	0.625588
0.989556	0.956566		0.623369	0.616262
0.944198	0.97564		0.52197	0.628505
0.965244	0.922808		0.577829	0.668993
0.952075	0.962398		0.593643	0.621437
0.97158	0.967746		0.581532	0.640696
0.950469	0.954656		0.587773	0.628384
0.956605	0.913826		0.558441	0.501664
0.975468	0.823452		0.608475	0.32206
0.981716	0.977217		0.599868	0.632423
0.983419	0.971029		0.593979	0.627772
0.975431	0.943901		0.623994	0.589157
0.978037	0.898472		0.63092	0.442772
0.972482	0.952037		0.604248	0.564849
0.989201	0.937169		0.623002	0.484098
0.979309	0.838744		0.611827	0.412771
0.968408	0.953256		0.620739	0.632404
0.991236	0.939608		0.639433	0.452277
0.934999	0.960987		0.561916	0.63841
0.966984	0.885099		0.643277	0.589681
0.94077	0.941645		0.597266	0.624392
0.929333	0.945168		0.589231	0.616294
0.928194	0.956405		0.529605	0.61212
0.951592	0.967653		0.602472	0.642033
0.960048	0.933522		0.639628	0.642643
0.982401	0.933348		0.647137	0.621301
0.968171	0.979542		0.623414	0.555008
0.930589	0.943279		0.481621	0.611282
0.957941	0.9766		0.639486	0.633374
0.967485	0.986538		0.580154	0.61217
0.982278	0.929255		0.621566	0.618815
0.927418	0.93334		0.632522	0.613922
0.954266	0.938407		0.628706	0.643308
0.966699	0.99729		0.635708	0.638441
0.937581	0.916685		0.633944	0.600128
0.939584	0.922555		0.607541	0.46944
0.948851	0.965356		0.597384	0.604832
0.945195	0.990795		0.655455	0.671653
0.933596	0.984462		0.629262	0.674941
0.958692	0.980644		0.640928	0.65367
0.944279	0.968854		0.607125	0.613596
0.956598	0.942715		0.616675	0.604392
0.942891	0.977809		0.597725	0.731841
0.915431	0.931148		0.57294	0.552479
0.932787	0.951846		0.496562	0.639238
0.963111	0.94864		0.609072	0.608943
0.95134	0.990329		0.616502	0.653198
0.961228	0.939002		0.657301	0.636539
0.982532	0.975328		0.620522	0.625958
0.931799	0.911746		0.607727	0.441728
0.979594	0.831678		0.623857	0.218459
0.954495	0.938544		0.660296	0.50575
0.915396	0.942578		0.467752	0.52972
0.947162	0.843271		0.598865	0.260505
0.931997	0.904136		0.662872	0.426331
0.943299	0.999645		0.591355	0.641812
0.95337	0.985414		0.666741	0.639061
0.936381	1.00214		0.622151	0.647799
0.92768	0.967038		0.672385	0.672324
0.943337	0.935109		0.587775	0.534663
0.925264	0.891352		0.664051	0.430442
0.980348	0.850348		0.62653	0.361618
0.96058	0.949191		0.60051	0.597204
0.977794	0.963646		0.655488	0.689733
0.918774	0.876991		0.532569	0.571079
0.925158	0.886264		0.549346	0.430937
0.922556	0.91224		0.612204	0.494705
0.960266	0.919891		0.601	0.631989
0.924375	0.949447		0.601223	0.648197
0.983948	0.887006		0.633652	0.47719
0.923322	0.986716		0.662826	0.646405
0.815871	0.910095		0.31982	0.576977
0.906597	0.963325		0.60741	0.674808
0.798505	0.996975		0.689133	0.656494
0.931945	0.862644		0.63001	0.433245
0.874143	0.892704		0.383811	0.472789
0.877104	0.925448		0.376898	0.613302
0.943285	0.954854		0.576164	0.680271
0.941393	0.96173		0.624351	0.637766
0.948198	0.932997		0.634757	0.57621
0.946854	0.975584		0.593593	0.679628
0.946794	0.96131		0.619605	0.589878
0.926911	0.94436		0.587756	0.604584
0.970139	0.941619		0.571249	0.573665
0.962798	0.85411		0.648551	0.425164
0.979491	0.898659		0.624375	0.462959
0.94573	0.880317		0.628294	0.561625
0.914056	0.942967		0.585258	0.665946
0.920102	0.901321		0.603538	0.460239
0.974942	0.88404		0.625006	0.548947
0.966847	0.865808		0.626985	0.447358
0.94692	0.963596		0.596651	0.644181
0.939503	0.862756		0.60823	0.441478
0.905179	0.879471		0.43776	0.417291
0.949745	0.947462		0.610949	0.678812
0.9395	0.870991		0.622955	0.413273
0.959852	0.876487		0.610436	0.457116
0.97345	0.945087		0.646212	0.62252
0.918949	0.922396		0.47447	0.604052
0.988543	0.915804		0.634578	0.539841
0.957773	0.911533		0.611699	0.563759
0.973956	0.898011		0.648577	0.451107
0.964814	0.853962		0.645102	0.364485
0.954079	0.941036		0.607817	0.67368
0.960413	0.94139		0.623343	0.633711
0.944343	0.94823		0.60481	0.562456
0.940919	0.927896		0.507942	0.652198
0.947681	0.912139		0.611391	0.547079
0.989414	0.901184		0.65336	0.64518
0.971333	0.967546		0.635941	0.61515
0.888553	0.936124		0.439177	0.503688
0.947849	0.92096		0.602376	0.475801
0.959978	0.962451		0.643517	0.613601
0.950247	0.987611		0.627542	0.620964
0.975014	0.91046		0.643391	0.459551
0.989798	0.937829		0.636733	0.474175
0.954777	0.971451		0.63734	0.6517
0.868654	0.957423		0.39335	0.596389
0.93143	0.943717		0.473194	0.617262
0.900422	0.955377		0.675851	0.63944
0.946658	0.965313		0.623224	0.553339
0.93499	0.913738		0.585969	0.587241
0.971812	0.948841		0.637388	0.633791
0.97176	0.959956		0.619508	0.673619
0.887941	0.977208		0.385911	0.582066
0.950789	0.96329		0.601404	0.6244
0.954102	0.973541		0.621208	0.648773
0.958329	0.835889		0.617173	0.323479
0.964619	0.917965		0.601829	0.58916
0.95502	0.932021		0.658578	0.603874
0.982433	0.878904		0.624008	0.354152
0.969198	0.815063		0.6072	0.328337
0.835018	0.773578		0.353749	0.2999
0.902067	0.950513		0.419042	0.67471
0.951191	0.96303		0.642514	0.621871
0.919674	0.98587		0.581238	0.679259
0.946436	0.919304		0.599578	0.501896
0.946283	0.970651		0.589924	0.642798
0.967901	0.989572		0.608488	0.667403
0.923462	0.982656		0.521783	0.678694
0.96191	0.98395		0.623772	0.65641
0.981246	0.943158		0.619547	0.610506
0.890738	0.928716		0.455314	0.60676
0.969714	0.93413		0.616131	0.452316
0.950974	0.962359		0.587628	0.510886
0.938145	0.966372		0.631413	0.544273
0.92686	0.984777		0.609869	0.515059
0.9274	0.963052		0.630092	0.555662
0.931345	0.949579		0.596292	0.697665
0.931651	0.918955		0.623651	0.622838
0.919161	0.974199		0.581125	0.644794
0.929925	0.936347		0.619795	0.628454
0.912855	0.93583		0.548677	0.356018
0.90074	0.924432		0.568983	0.46377
0.921098	0.958007		0.576259	0.639576
0.911069	0.972525		0.614151	0.661516
0.926318	0.919653		0.583815	0.608905
0.938903	0.960963		0.508003	0.659004
0.886908	0.960013		0.443446	0.668398
0.889584	0.935526		0.573436	0.650673
0.964459	0.962617		0.6041	0.630225
0.925363	0.949128		0.630132	0.649228
0.908421	0.97532		0.426157	0.613992
0.977641	0.799097		0.633672	0.37249
0.919927	0.748366		0.621333	0.334813
0.955496	0.971035		0.612093	0.643005
0.909614	0.846281		0.465145	0.342886
0.975287	0.824315		0.654318	0.378201
0.967563	0.952365		0.617705	0.347617
0.804098	0.932885		0.315251	0.645961
0.944349	0.991311		0.616087	0.643217
0.967281	0.992245		0.61852	0.643548
0.986127	0.952867		0.631122	0.636783
0.941968	0.940868		0.634566	0.652637
0.929142	0.93913		0.599098	0.613316
0.936903	0.95453		0.594201	0.631619
0.95319	0.985975		0.645644	0.607937
0.888832	0.940904		0.484279	0.569044
0.891875	0.991695		0.422396	0.61124
0.932115	0.923531		0.606095	0.626443
0.962074	0.952365		0.615083	0.592652
0.953192	0.941971		0.589021	0.597831
0.952988	0.971309		0.619587	0.490014
0.900137	0.903007		0.412504	0.400464
0.953698	0.927867		0.583578	0.552449
0.957458	0.955998		0.577311	0.591164
0.967264	0.964165		0.616618	0.607419
0.934205	0.939713		0.613335	0.573773
0.950149	0.937793		0.631874	0.61429
0.948388	0.947585		0.624615	0.626216
0.954663	0.966723		0.591328	0.611956
0.965119	0.9886		0.624386	0.606308
0.920912	1.01151		0.465034	0.489095
0.961351	0.930709		0.606244	0.595482
0.976092	0.959821		0.628265	0.660768
0.847722	0.94407		0.375864	0.638842
0.947334	0.956321		0.612357	0.642765
0.846608	0.958779		0.336521	0.601185
0.91044	0.940159		0.485524	0.629201
0.964341	0.920754		0.609998	0.564574
0.973752	0.93941		0.620233	0.623475
0.92167	0.908151		0.617491	0.444674
0.986556	0.89506		0.644251	0.385622
0.970937	0.88489		0.627126	0.32269
0.898976	0.899454		0.45001	0.318589
0.953425	0.965976		0.593983	0.614497
0.951551	0.972929		0.608555	0.626076
0.929539	0.926479		0.557926	0.580283
0.900608	0.954027		0.520533	0.598229
0.965144	0.974727		0.624778	0.681736
0.963121	0.936541		0.606273	0.583057
0.936897	0.948008		0.586089	0.593715
0.944779	0.967616		0.62008	0.615612
0.920242	0.970854		0.622701	0.616935
0.957926	0.966769		0.623332	0.608999
0.979247	0.940712		0.63729	0.46615
0.966321	0.944101		0.610218	0.433762
0.969083	0.989795		0.613312	0.637382
0.992257	0.986718		0.658908	0.645981
0.858607	0.987462		0.347415	0.616755
0.971304	0.970581		0.625845	0.59363
0.962294	0.985893		0.603556	0.641939
0.94927	0.973109		0.618328	0.668328
0.976029	0.995816		0.632817	0.640301
0.945195	0.973681		0.588315	0.496606
0.888498	0.975346		0.406292	0.577305
0.964772	0.947998		0.605361	0.433077
0.869591	0.966682		0.393761	0.587906
0.904114	0.964982		0.423927	0.674118
0.868075	0.97548		0.359641	0.638716
0.950362	0.964967		0.587559	0.455003
0.965822	0.990049		0.627388	0.610916
0.855558	0.979905		0.569059	0.507088
0.902494	0.9913		0.552969	0.614728
0.899989	0.959349		0.390404	0.444618
0.843807	0.960144		0.574208	0.429742
0.97297	0.989113		0.628928	0.615111
0.960438	0.967818		0.589706	0.583648
0.97712	0.939935		0.620363	0.624802
0.936209	0.939642		0.565379	0.630201
0.877138	0.953939		0.40573	0.601045
0.947461	0.932739		0.599988	0.642481
0.935065	0.942356		0.636186	0.595635
0.982468	0.940939		0.614556	0.684324
0.969332	0.954596		0.597783	0.682819
0.953858	0.942061		0.614797	0.66594
0.939813	0.847468		0.5078	0.348874
0.896334	0.928571		0.45011	0.414194
0.95797	0.924587		0.64935	0.634307
0.959856	0.961881		0.584302	0.697013
0.961889	0.959759		0.581049	0.657066
0.903348	0.986246		0.427769	0.63244
0.883062	0.987043		0.399497	0.642131
0.905411	0.924655		0.432744	0.536053
0.941449	0.953189		0.567748	0.682562
0.919979	0.981259		0.473553	0.663427
0.897719	0.97207		0.446015	0.515125
0.907459	0.931614		0.427367	0.408196
0.933581	0.986656		0.667159	0.653313
0.87102	0.993213		0.379976	0.634907
0.938055	0.985264		0.579329	0.442344
0.883596	0.954797		0.367789	0.600502
0.869805	0.989727		0.405555	0.692928
0.943499	0.960805		0.653436	0.648887
0.89742	0.902116		0.517945	0.48861
0.939541	0.927579		0.632215	0.620117
0.884604	0.955229		0.501901	0.652005
0.936606	0.85345		0.624465	0.409096
0.963432	0.927038		0.637192	0.612116
0.910915	0.922339		0.614389	0.608385
0.940142	0.908101		0.596414	0.540161
0.946086	0.949276		0.600013	0.622787
0.939693	0.894357		0.5939	0.516958
0.957143	0.900729		0.656311	0.634033
0.959965	0.918977		0.619136	0.661331
0.936692	0.888436		0.586021	0.534428
0.947815	0.940539		0.601661	0.627097
0.883689	0.70101		0.532595	0.239808
0.940568	0.837389		0.579968	0.407715
0.944731	0.823341		0.587054	0.367268
0.955534	0.964921		0.61969	0.634184
0.858378	0.957413		0.574618	0.665696
0.942067	0.696748		0.59984	0.260048
0.847548	0.960171		0.508199	0.692583
0.916777	0.922699		0.553781	0.567598
0.955382	0.934722		0.564045	0.578547
0.895544	0.934731		0.550712	0.645526
0.885429	0.992343		0.681144	0.6358
0.927712	0.918053		0.508605	0.530317
0.883304	0.762904		0.447907	0.34505
0.897562	0.764492		0.673674	0.292755
0.905369	0.866148		0.446254	0.434333
0.934588	0.894433		0.644284	0.553453
0.956845	0.936628		0.618301	0.620757
0.956909	0.804309		0.619231	0.354017
0.934244	0.758345		0.593734	0.286918
0.96291	0.802963		0.63301	0.357244
0.908225	0.833531		0.613242	0.378837
0.952025	0.854812		0.633753	0.397121
0.932744	0.951894		0.610552	0.625814
0.943355	0.947807		0.664974	0.584053
0.955137	0.848415		0.651097	0.401444
0.973828	0.948004		0.608369	0.643896
0.942371	0.826594		0.601145	0.374688
0.936133	0.811014		0.600245	0.356992
0.950922	0.971076		0.593135	0.659516
0.970917	0.931051		0.631299	0.589482
0.932669	0.856222		0.584917	0.453913
0.97462	0.973707		0.613801	0.655783
0.934971	0.87525		0.599254	0.422545
0.926464	0.993992		0.582899	0.634809
0.944162	0.986349		0.587617	0.664595
0.953668	0.984091		0.604954	0.651544
0.865074	0.997304		0.593016	0.635757
0.963376	0.955965		0.621967	0.638119
0.939655	0.951531		0.585047	0.463457
0.959667	0.982167		0.615833	0.656052
0.959569	0.992086		0.606556	0.671912
0.955165	0.988358		0.615124	0.659266
0.943163	0.971919		0.619732	0.626386
0.858611	0.955444		0.544849	0.620325
0.940313	0.986696		0.623262	0.653865
0.893426	0.989923		0.643875	0.688293
0.910575	0.970406		0.598283	0.651696
0.953989	0.995602		0.61903	0.664428
0.96289	0.990891		0.614653	0.677659
0.933341	0.956723		0.601061	0.594088
0.963097	0.958844		0.608274	0.482443
0.967817	0.989842		0.639133	0.641637
0.984147	0.982068		0.602652	0.662917
0.989589	0.992563		0.621386	0.637087
0.952616	0.982907		0.630101	0.666242
0.938301	0.915356		0.614652	0.366544
0.944414	0.990602		0.617166	0.665665
0.949512	0.952094		0.600261	0.477659
0.906543	0.973687		0.592062	0.555912
0.920404	0.928944		0.606852	0.620745
0.884832	0.966391		0.596284	0.653834
0.861294	0.890702		0.558828	0.418896
0.873024	0.977355		0.537534	0.662249
0.917813	0.898166		0.470615	0.445781
0.928055	0.933671		0.553419	0.526899
0.958363	0.984926		0.59338	0.657637
0.90185	0.959756		0.441038	0.647198
0.935871	0.903387		0.628744	0.445926
0.950845	0.983751		0.55278	0.602253
0.965808	0.949318		0.57625	0.645485
0.919139	1.00023		0.531334	0.639122
0.925064	1.00925		0.608946	0.629167
0.883963	0.957613		0.41244	0.636459
0.967339	0.967383		0.605605	0.618624
0.887808	1.00028		0.644965	0.652914
0.930755	0.96309		0.605622	0.63698
0.903438	0.990079		0.539451	0.61907
0.921305	0.978261		0.560724	0.601356
0.910195	0.961365		0.603407	0.663522
0.894412	0.947936		0.652538	0.652858
0.915167	0.960295		0.611194	0.583885
0.881708	0.958952		0.403086	0.580007
0.874515	0.923795		0.606198	0.466576
0.914653	0.893473		0.666149	0.447667
0.945777	0.870053		0.60223	0.413012
0.975432	0.933678		0.625283	0.499099
0.886503	0.917192		0.504523	0.46995
0.992066	0.960963		0.583599	0.600422
0.860486	0.929154		0.377197	0.524176
0.945343	0.952771		0.608136	0.657509
0.932246	0.963049		0.54338	0.67043
0.937857	0.975072		0.557342	0.659704
0.840537	0.925184		0.471416	0.450231
0.796083	0.946588		0.424623	0.502028
0.960303	0.94696		0.589223	0.684573
0.927457	0.919491		0.55931	0.61373
0.950737	0.955037		0.541856	0.6678
0.974123	0.942133		0.587926	0.66991
0.950917	0.972125		0.592678	0.643381
0.963714	0.911129		0.620867	0.655104
0.945691	0.983486		0.604634	0.686152
0.916456	0.990789		0.620683	0.649106
0.902356	0.961368		0.610257	0.642927
0.983055	0.99342		0.647984	0.654625
0.923005	0.980817		0.627816	0.616299
0.941183	0.993057		0.608578	0.720179
0.981693	0.893617		0.635103	0.498418
0.908427	0.937789		0.624666	0.600658
0.953912	0.940912		0.627873	0.667717
0.938538	0.937744		0.596633	0.591022
0.930417	0.960158		0.618915	0.632067
0.903171	0.869825		0.621324	0.310481
0.942945	0.821885		0.62464	0.340099
0.948981	1.00097		0.571262	0.65864
0.881417	0.904563		0.533418	0.450303
0.907072	0.93684		0.569116	0.450995
0.937967	0.974541		0.605656	0.638241
0.902436	0.964529		0.460685	0.641391
0.981299	0.966026		0.625452	0.631936
0.919033	0.979721		0.464766	0.634195
0.88708	0.927212		0.406857	0.539105
0.965137	0.893357		0.620048	0.376691
0.758715	0.921689		0.398923	0.501111
0.956416	0.963417		0.588407	0.62907
0.9038	0.963566		0.551105	0.631268
0.94226	0.941365		0.55166	0.502782
0.917764	0.88912		0.467459	0.465327
0.932506	0.874531		0.561166	0.392872
0.922766	0.938365		0.589451	0.647758
0.943302	0.992462		0.596289	0.656221
0.951726	0.992379		0.61179	0.65498
0.916624	0.953064		0.578827	0.644952
0.900136	0.880321		0.444214	0.39055
0.998136	0.991556		0.669528	0.636496
0.974453	0.910395		0.631108	0.500905
0.982067	0.996126		0.639717	0.636488
0.963457	0.956701		0.611965	0.608191
0.980845	0.688689		0.637775	0.203308
0.959916	0.945992		0.4721	0.632435
0.990482	0.897826		0.589769	0.590968
0.95302	0.70833		0.580385	0.211219
0.976789	0.979452		0.603946	0.652834
0.944555	0.988121		0.445982	0.673918
0.949592	0.936466		0.544559	0.691014
0.976775	0.943815		0.641585	0.607985
0.977932	0.926614		0.588588	0.661426
0.982896	0.948853		0.6094	0.643114
0.989158	1		0.649783	0.638498
0.996649	0.989719		0.680668	0.610961
0.943392	0.939267		0.587534	0.607381
0.969297	0.903917		0.57259	0.56237
0.972289	0.954674		0.561595	0.599888
0.989027	0.941115		0.607752	0.59716
0.976744	0.932644		0.568015	0.576965
0.992986	0.998812		0.644673	0.669027
0.977008	0.979428		0.593117	0.638483
0.988557	0.949314		0.645186	0.63446
0.9833	0.88829		0.636069	0.475622
1.00224	0.969913		0.648402	0.63699
0.972841	0.962222		0.557354	0.685842
0.972879	0.970446		0.62658	0.712472
0.90103	0.972167		0.583968	0.694514
0.981632	0.932064		0.597303	0.62208
0.908434	0.915339		0.595844	0.59216
0.983457	0.983811		0.635698	0.669889
0.936095	0.996774		0.597505	0.662959
0.948159	0.951456		0.611269	0.640377
0.984695	0.993311		0.630683	0.603752
0.989795	0.975734		0.63151	0.591232
0.9829	0.926918		0.641714	0.49684
0.984734	0.982223		0.620202	0.616837
0.97886	0.945013		0.603669	0.660976
0.959154	0.971318		0.518974	0.632284
0.958269	0.992653		0.596345	0.651505
0.953214	0.987274		0.620299	0.652967
0.96905	1.01615		0.555818	0.649501
0.9064	1.00253		0.535017	0.655569
0.920905	0.949651		0.429511	0.492413
0.953642	0.979805		0.581756	0.567807
0.979397	0.983871		0.548959	0.639554
0.967493	0.894204		0.600249	0.421204
0.99582	0.93148		0.652298	0.661629
0.990604	0.940867		0.605805	0.662634
0.943819	0.92549		0.592185	0.466755
0.89381	0.906483		0.522133	0.55807
0.958522	0.956912		0.546425	0.664145
0.945368	0.973463		0.563527	0.656038
0.981355	0.976193		0.650773	0.719112
0.950893	0.948286		0.593682	0.64405
0.977484	0.919174		0.638285	0.625533
0.965014	0.89817		0.607304	0.647884
0.988791	0.860971		0.634716	0.572914
0.849764	0.874431		0.510799	0.577075
0.869461	0.995412		0.555357	0.631748
0.984985	0.973717		0.609523	0.604774
0.904507	0.803087		0.362668	0.69478
0.939794	0.916577		0.479945	0.633117
0.965314	0.956411		0.616459	0.664184
0.962536	0.961443		0.606189	0.65743
0.913081	0.959244		0.422831	0.65827
0.967273	0.930276		0.60093	0.667079
0.981646	0.891029		0.615102	0.632165
0.99316	0.811922		0.636164	0.68517
0.985356	0.885717		0.58942	0.442927
0.977583	0.931728		0.63417	0.505698
0.936818	0.879825		0.404394	0.460494
0.958141	0.929823		0.604266	0.636459
0.970562	0.934086		0.650852	0.620414
0.968523	0.910857		0.624159	0.437348
1.21886	0.940565		0.528982	0.647066
0.964867	0.969239		0.619911	0.638835
0.968967	0.924839		0.662075	0.606976
0.968699	0.969557		0.595515	0.687253
0.962126	0.954673		0.594527	0.631055
0.977209	0.941183		0.627388	0.496282
0.97581	0.832566		0.609818	0.372499
0.988292	0.948548		0.615383	0.648248
0.979794	0.941512		0.613316	0.651072
0.948406	0.943781		0.589546	0.632613
0.973557	0.972892		0.60143	0.680933
0.973082	0.927869		0.601745	0.658132
0.9667	0.979353		0.605521	0.696742
0.95956	0.975479		0.612561	0.679174
0.96916	0.896413		0.606584	0.597518
0.971735	0.866199		0.621269	0.417885
0.981014	0.915308		0.583983	0.632608
0.979866	0.911914		0.606386	0.464899
0.97716	0.81024		0.624436	0.352813
0.960186	0.972124		0.623483	0.658047
[truncated: 1,753 more rows]
