# Supplementary material for: Oncogenic YAP sensitizes cells to CHK1 inhibition via CDK4/6 driven G1 acceleration
Source: EMBO Rep. 2025 Jul 4;26(16):4017–39. doi: 10.1038/s44319-025-00514-5 (PMC12373906; doi:10.1038/s44319-025-00514-5)
Supplement: Supplementary file 5 — Source data Fig. 3 [file 44319_2025_514_MOESM5_ESM.zip]

Archive with 36 entries (27 files):
- Figure 3/
- Figure 3/3E/
- Figure 3/3B/
- Figure 3/3C/
- Figure 3/3D/
- Figure 3/.DS_Store
- __MACOSX/Figure 3/._.DS_Store
- Figure 3/3H/
- Figure 3/3A/
- Figure 3/3F/
- Figure 3/3G/
- Figure 3/3E/EdU_intensities_CCNE.xlsx
- __MACOSX/Figure 3/3E/._EdU_intensities_CCNE.xlsx
- Figure 3/3B/.DS_Store
- __MACOSX/Figure 3/3B/._.DS_Store
- Figure 3/3B/Figure3B.xlsx
- Figure 3/3B/chromatin_bound_MCM7_early_S_YAP.xlsx
- __MACOSX/Figure 3/3B/._chromatin_bound_MCM7_early_S_YAP.xlsx
- Figure 3/3C/EdU_intensities_YAP.xlsx
- __MACOSX/Figure 3/3C/._EdU_intensities_YAP.xlsx
- Figure 3/3D/chromatin_bound_MCM7_early_S_CCNE.xlsx
- __MACOSX/Figure 3/3D/._chromatin_bound_MCM7_early_S_CCNE.xlsx
- Figure 3/3H/fibre_assays_symetrie.xlsx
- __MACOSX/Figure 3/3H/._fibre_assays_symetrie.xlsx
- Figure 3/3A/QIBC_plots_MCM7.xlsx
- __MACOSX/Figure 3/3A/._QIBC_plots_MCM7.xlsx
- Figure 3/3F/fibre_assay_YAP.tif
- __MACOSX/Figure 3/3F/._fibre_assay_YAP.tif
- Figure 3/3F/fibre_assay_YAP+CHK1i.tif
- __MACOSX/Figure 3/3F/._fibre_assay_YAP+CHK1i.tif
- Figure 3/3F/fibre_assay_ctrl.tif
- __MACOSX/Figure 3/3F/._fibre_assay_ctrl.tif
- Figure 3/3F/fibre_assay_CHK1i.tif
- __MACOSX/Figure 3/3F/._fibre_assay_CHK1i.tif
- Figure 3/3G/fibre_assays_track_length.xlsx
- __MACOSX/Figure 3/3G/._fibre_assays_track_length.xlsx
