# Supplementary material for: Oncogenic YAP sensitizes cells to CHK1 inhibition via CDK4/6 driven G1 acceleration
Source: EMBO Rep. 2025 Jul 4;26(16):4017–39. doi: 10.1038/s44319-025-00514-5 (PMC12373906; doi:10.1038/s44319-025-00514-5)
Supplement: Supplementary file 5 — Source data Fig. 3 [file 44319_2025_514_MOESM5_ESM.zip › Figure 3/3E/EdU_intensities_CCNE.xlsx]

## Sheet: Figure 3E
EdU mean intensity
control	CCNE1	CHK1i	CHK1i + CCNE2
2777	10429	5808	6667
2832	5376	10507	9400
5107	3321	9582	7024
5953	6575	5946	8720
10179	3143	10074	4522
9454	3441	2871	4513
5971	3656	8065	3935
8677	7750	5028	9190
6512	3626	2781	4237
4835	5876	5401	9493
6313	3029	5974	6918
4909	5824	6357	6487
3566	4427	3916	8083
4797	4762	9397	5707
5297	2937	2810	7014
5149	3129	3147	9271
5077	4542	8683	3327
6877	3620	4452	6804
4094	3592	9936	2762
2803	3180	3907	5312
4749	3269	3473	5469
4293	2778	5445	2827
5259	3326	5720	3993
7368	2881	2858	4521
10177	2792	2768	4192
3279	7254	7451	3736
6037	2877	3854	5239
7543	11121	3115	3985
7075	3256	4290	5868
3458	3671	11347	3253
3727	3063	5648	7239
3904	3470	4929	7090
7082	3232	5638	6757
9146	3383	5861	5538
6212	3601	5196	6562
4626	3005	4139	5154
4840	4250	8017	6208
5818	2848	10737	4448
6286	9405	10135	7822
4839	6201	9218	5856
6225	5448	12827	4957
6229	3207	5678	3274
4719	7816	2759	3051
6537	4728	6244	7096
8968	3237	7802	5623
6180	3960	3610	11164
3961	10183	8126	4331
10875	3406	2999	6089
3786	3154	7501	3208
6409	3001	5302	3970
7525	8872	5389	6211
5422	2828	12101	10504
6314	3462	6478	13228
10043	4091	6242	8798
4099	6099	12200	11239
8146	8998	3719	4922
3375	3092	4229	5367
6926	3658	4375	2838
4947	4376	5853	5570
9363	4299	6091	6300
11948	3557	5040	6653
3878	4714	4073	4954
8924	2752	6519	4746
10829	5744	7366	4397
8907	6926	3453	3988
6267	4721	6510	4869
7087	3328	4819	6333
5090	4042	10041	6096
8242	8521	4353	5723
6832	5421	8729	9386
6866	6255	6521	6166
3683	5400	8526	8267
9562	7128	10404	9638
8688	11008	7461	4609
3894	10594	4782	6139
9221	3731	5626	2843
4379	5042	5081	11533
4142	3623	4666	9275
6231	8292	5985	4622
3936	3287	7398	9144
9973	3583	3792	7505
4159	2940	6865	7319
5036	4486	4148	3842
4493	6523	5777	4301
7590	7667	9923	5718
9962	7726	5202	4425
10712	6203	3406	6733
2801	5988	8898	6927
3133	14499	6062	8924
7671	5835	7758	5513
6834	4166	3041	6641
5716	5049	7988	3482
5719	4351	8063	3784
8089	5048	6856	4396
9651	4467	5248	6827
3452	3142	9366	2982
10074	3228	9361	5771
8595	4632	8655	3021
3246	2894	7668	4118
6939	3140	3260	4287
5415	4381	6515	7130
6205	3495	7644	3214
7095	2766	4872	4250
8293	4960	4152	5630
5467	4105	6407	7279
4857	3649	8768	4501
8712	3055	7152	3657
3939	3291	4838	9283
6560	6743	5648	6216
7766	6598	4533	2943
3325	7274	2819	3197
4211	6999	3048	9015
6064	4380	5818	6999
6900	7241	4305	8889
3418	3677	9872	6067
11513	3731	2942	3124
4925	3185	7582	8210
3475	8970	7019	5196
2931	4183	6922	2858
4583	8047	6066	4221
6331	3690	7157	2906
8636	6540	9045	5428
4124	6316	3056	4689
4645	4034	4860	5885
7053	7770	5903	4565
4529	6612	6490	3468
3917	5832	8696	8367
4070	2774	8268	7018
9662	2843	3381	2827
3591	3154	6250	8651
3209	4367	7614	2967
3957	4971	8178	6612
6273	4886	7054	6962
4118	2978	8662	5985
7158	7163	4843	5818
8858	3101	4122	3328
5673	4091	4158	8313
6307	3305	9441	4691
6564	2945	8751	2915
7560	6909	5162	5103
7846	3059	9230	4870
4623	5060	3638	4284
6036	4104	6898	5698
7510	9601	7881	4575
7490	3456	6768	7011
4508	7400	3627	6209
4444	4364	3091	3107
4028	5559	7542	7950
5406	7646	5169	6275
5013	6358	9102	7365
10655	3371	5162	6072
5822	5019	7344	7137
4047	5638	5735	5465
4052	6690	4828	6090
4501	9429	5604	3761
7875	4718	3523	4660
7828	5850	4023	5521
8647	4452	6795	5070
9926	2846	3164	4062
5673	3431	10809	7362
3423	5750	5929	2815
5600	3769	6327	10032
9981	4478	5710	4230
8033	8276	8810	8242
6362	4360	5685	3105
7516	3883	4232	4936
6704	5079	3502	7852
3795	6871	9182	5501
6893	5808	6383	6620
7450	5773	10552	3119
2858	4633	7897	3022
3387	7134	9914	3728
7178	3190	6196	2978
4163	3401	2844	4955
5068	4422	11704	3716
7457	6323	6392	2817
5592	6925	8125	6832
4887	5607	4254	6834
9048	4332	6744	7824
5839	3665	6477	3044
3898	3363	5284	3167
7602	3155	6496	3896
7829	3862	6585	6221
8489	3119	8191	6368
3647	4000	3749	6544
5967	5935	9223	4670
8601	7774	7572	4931
5691	3895	8425	6100
6676	3292	3010	2790
2856	7101	9633	5679
8804	3391	5036	4521
7974	4215	7064	2949
6139	3695	5404	6950
4075	7170	6679	6193
4948	6222	5933	8736
6483	3106	6740	6673
2795	2905	8545	5114
9006	3404	4429	3102
7264	7956	10097	8011
10588	4054	6065	2910
3699	2997	8818	7806
2958	4352	4673	4078
6541	5844	10714	7012
5292	3820	5979	5112
7141	5677	6688	3155
8624	3846	8240	4156
5428	5490	5919	3703
3844	4856	4535	4932
2894	4730	9825	4304
8040	10046	4857	7737
12240	3074	9669	6562
5224	4908	4071	6116
6946	7576	11017	13702
8429	3403	10114	4974
5006	8022	9329	8115
8659	2909	7480	8206
9573	6502	10187	10059
6317	10446	5849	4429
8008	6367	7181	5715
7809	4141	3032	3367
4655	2831	4310	10586
5134	7254	4192	4800
6256	9078	8471	6657
5159	6555	8264	4906
3491	4217	4803	3476
3500	5463	6915	2766
5122	4512	13545	9744
2972	8324	3640	4445
3619	3981	2884	4943
8915	4870	7861	7439
2773	9205	4233	6857
8791	3755	6753	7632
5145	5106	3509	10563
2782	3051	3855	9160
4372	6084	9071	6096
3048	2793	6117	3044
6461	5599	8442	10147
6276	7244	10082	4517
4399	2873	6904	3826
6892	2761	8897	6253
5674	4069	6226	4838
2990	3632	5599	7150
8000	5681	5589	4075
6829	6298	4786	5162
3844	4548	8774	5972
6134	6457	8069	11298
5851	3929	8016	6234
5787	6958	3959	7888
6262	6397	13061	3516
8883	8152	4690	6954
5574	3118	4846	4913
5372	8516	3052	3684
3946	8085	5236	5341
4109	2971	4266	8220
5037	3170	8673	4404
3498	2963	4275	8221
7789	3624	3774	8817
6326	6559	3006	6791
7108	8071	4346	4155
9634	7525	3642	7514
6935	4522	4740	4285
7797	11423	6230	7108
3490	10523	5636	4167
7152	5344	7194	6360
6085	7907	4515	5104
8807	4489	4597	4394
4188	3496	4107	5680
2851	7091	12122	6631
6565	3312	5001	5896
3617	3333	11037	4088
6001	5149	4406	2960
3575	7457	5326	3770
6134	4484	6075	13263
6748	9693	4792	4153
4918	6258	5921	9363
5698	3325	6946	5458
6915	6394	3636	5752
4996	3584	5345	4687
7486	4019	6269	9094
5697	5826	4141	4994
5213	4441	8089	7267
6039	8451	6130	6314
5120	8260	5315	6503
10137	4246	8947	3099
7463	4450	4253	5629
5556	6156	7655	6889
6609	6116	2875	6644
2960	7095	3226	8495
3814	5066	9894	3364
7771	5037	6770	3952
6620	4588	5473	5241
5185	6786	2835	10410
6398	4413	10838	6343
4484	7422	5848	2831
6003	3714	8355	4177
7121	3128	3555	5830
6924	2857	3523	8397
3826	4657	9531	7224
5118	3281	4445	6468
9912	6117	5432	4687
10003	7770	8871	10622
4994	5561	11057	2961
8660	7115	6484	4683
8547	7592	6539	3010
6858	9998	8085	2885
4509	7405	6564	5108
7595	11023	8387	7435
5704	3925	6257	7097
5547	4319	3622	2884
4435	5954	7432	10528
5171	4691	5982	7020
6636	7061	7657	13354
6138	3706	9198	4794
5977	3369	7377	14325
7971	2919	6227	11731
6609	4159	9352	5169
4777	3350	9800	6588
5925	8160	5124	5088
6799	3294	2875	4945
5187	11376	3488	9952
7921	3220	6732	2854
5129	2974	6434	4874
3656	5893	4278	3531
7725	5446	2865	5719
5018	9149	6681	7308
6697	8752	12190	4506
4028	7614	6203	9156
10293	8039	5178	4392
5641	6119	5332	7051
8863	2931	3144	6785
6120	3147	10184	3763
5410	4567	7267	6408
7071	4014	2770	5082
8868	8911	2808	7034
9762	11516	11247	8838
3346	9380	7522	3395
8552	3595	2766	3482
4597	4048	3357	6127
9142	10081	6677	3473
5655	11529	8831	6540
9963	2802	5096	3717
5470	9779	4787	6036
9125	3681	3632	4498
5124	3192	6085	6961
2890	8779	8610	4844
8808	7854	5069	5534
6251	5221	6883	4742
2834	4032	7013	3077
2983	9189	7752	5727
10156	3448	8146	7517
9189	8991	2942	5748
8922	11226	11480	3886
6675	3314	9202	3542
9050	9022	7249	4829
8501	2942	8306	3417
7049	3055	2762	4465
11024	3608	9440	9574
6599	2813	3175	4498
6056	7828	6992	6909
6245	13081	6163	5198
6756	3076	5332	4005
7600	3914	9085	6523
3042	8150	2796	7843
6320	2754	6113	10843
3483	7153	4069	5595
8489	12040	7322	8807
12101	4243	7582	5964
3056	6421	2839	10149
9996	3049	3573	8126
8673	6828	9822	9167
6668	4309	9850	7553
5550	4914	2959	7417
10211	2883	7280	8492
5193	3728	6907	9216
6640	4713	7231	4048
6811	6211	7863	8135
7447	3429	8365	5001
4173	4324	4640	4099
7158	3245	7157	9883
8525	3102	7397	8535
3058	4287	3470	5758
9000	10201	3547	3660
3085	4217	6291	10964
3645	3120	3756	8439
8243	7746	9187	7931
7244	4931	8693	7365
8048	6220	11411	4156
6931	4350	5585	7405
3677	5859	3028	8321
5625	3820	6413	10286
6229	5140	3018	6832
8073	3999	11346	3937
4830	4694	7279	3183
5231	7963	6118	6659
4430	6233	3034	5205
5140	3647	11175	10095
7227	3713	10861	4975
7014	2894	9936	7190
4686	8872	8433	3083
6662	6128	10795	7668
9056	10240	5795	4278
7807	3931	3076	5136
10895	7011	6893	9293
9823	5019	5965	5770
6783	12441	5590	3910
6959	11488	7660	3723
6689	3862	13567	5542
5324	6082	7285	5209
8030	6421	4201	7613
5515	12435	7598	7858
4299	9736	7968	6677
4102	5857	2889	4103
4248	11679	7767	6661
4823	11748	10327	6869
5623	10005	2932	3872
5399	6393	12651	2902
6965	3329	8951	6147
5912	2853	5161	4305
3094	3202	11732	8983
5655	2768	6783	3889
4543	9029	3041	2855
7579	9720	7157	5640
5055	5710	6197	8328
3089	6564	8953	8466
8260	3188	5625	7510
2949	3557	4750	6721
3713	3870	3425	9685
3279	5677	2924	9317
3043	9204	8293	7900
7194	6853	4572	6943
9137	3381	4271	8234
5243	5816	2948	5980
3464	11296	5363	5868
3351	7363	12301	10578
8769	9340	3625	2990
12004	8775	11305	6620
2979	2988	3231	8620
6797	3849	7462	4552
7085	4950	2866	5838
6894	3809	4372	8433
10918	3698	8306	10561
10242	3357	2939	3900
6230	4795	4190	7786
7501	3405	5172	11782
6147	7515	7589	2973
5921	2897	13268	5938
5995	4488	3571	7103
8045	3339	4655	14887
11561	2865	6607	9576
5308	8474	5430	6387
2774	6634	5314	6522
6083	9239	9307	6282
5451	9847	4842	4400
4402	7527	6924	10733
2803	3462	6711	2782
5564	2826	10015	6194
7042	3601	12304	5872
4207	3422	4852	5579
4194	3815	3349	3819
8817	6682	3415	4184
9097	3009	3862	5555
5510	8119	3014	5478
3490	2895	5551	7862
3377	3219	4691	6631
5089	2906	7146	3123
6886	3405	7189	7842
7776	10259	3461	14732
3279	9807	6317	7167
3668	3470	7394	2836
3235	7147	10359	7886
5570	8466	10704	8585
8932	11880	7851	6791
3333	4696	7191	9922
6660	9449	7274	10888
5053	7198	4432	5617
7960	8262	10730	2824
6490	3286	2904	9559
4976	9274	9373	6812
10278	6838	6457	5902
6914	7304	10686	5377
5771	6981	7605	3241
3624	2951	9858	5751
5888	6088	5024	9353
4173	8543	5003	8071
9844	6391	3617	3955
5605	3452	7199	4582
5657	7288	9652	3645
12382	5230	4310	9447
7577	6812	2777	7486
3817	6616	5873	9658
4313	6829	7506	9309
5125	4074	9545	9011
6307	3261	7125	5758
8027	2757	8977	4644
5586	6346	3252	7884
7525	5884	6342	7683
8022	3299	8414	2985
6512	4813	7762	3453
4950	4567	8192	5158
6283	8127	7658	2848
7336	2873	10383	6238
5592	6721	2942	2873
3973	4507	11609	7860
7799	4737	6813	7529
6450	6874	7636	3992
3813	2865	8473	6226
7073	8660	7359	6463
6694	8949	5144	5787
5428	2980	10533	3366
3010	3596	7579	5801
9057	5835	4007	8164
5847	3601	7294	4787
10980	5601	9104	5145
7899	7251	2811	3691
8352	3287	5509	5811
6529	3152	9286	8729
7393	2836	4779	6449
3561	2991	3344	3808
2936	6894	4721	10791
6778	10249	4208	8661
5980	5006	5540	5087
5065	4562	6231	7052
7200	3666	7023	3646
6651	5647	4127	4531
5611	2807	9182	3366
4453	3655	6157	5471
6931	2825	7448	6809
5135	3123	6128	4963
5341	7535	5236	3715
6708	6633	9051	6718
3737	3251	7332	7071
3809	8426	5034	11335
4586	3331	4248	4893
3731	7352	3412	2780
4961	4197	2798	5330
3072	8254	4771	3993
6711	4253	4546	10183
3279	3866	3089	4092
4653	3344	2858	4329
4213	3329	2794	11122
8017	4789	4247	6170
6095	6164	5016	4460
5081	9513	5194	5044
3323	2880	2937	4814
6349	4461	3143	5241
5902	3637	7083	6720
7102	5544	6628	5693
6463	5077	3781	6623
8884	3797	5884	4700
5146	3962	7662	10107
5040	6307	9780	4932
2963	5656	11339	6074
9042	5890	6307	5354
10050	5029	6236	2912
5965	3824	6285	4603
6288	3043	6694	6169
5962	7691	3791	8887
5363	5582	6765	4384
4878	3787	3904	4293
2881	5641	6963	5031
9065	10875	6705	2753
7846	4770	8303	4057
5456	6510	5202	4238
6782	3512	3601	7945
8696	6374	9426	3441
3467	3999	9062	3927
6004	4683	4145	3389
6599	4824	9343	10082
7301	7351	3156	2898
6129	5762	4899	3185
6702	3295	5206	3794
2873	4010	6985	5603
3042	5162	8869	9033
7460	3936	6628	6587
3813	3449	6973	6015
7536	3253	6297	6610
6325	2967	5102	9958
7851	3952	3592	3416
3027	6769	3006	5496
2902	4833	6335	4879
6066	6241	6302	6257
4343	7604	5935	8646
7711	3782	4878	7833
6077	8775	6117	6720
7404	3434	7951	6049
5162	3466	6007	7295
5993	7122	7220	3348
9720	2781	6282	5824
6502	10021	8297	5583
11578	8936	7068	5793
9162	3866	7679	3610
6510	6242	3046	3328
3101	2877	3874	11410
9458	2778	6852	4759
8531	3271	11405	2959
9073	4292	7030	7064
5456	8867	5902	8203
7601	3778	6156	7629
5298	6744	3583	9844
5027	3763	9034	8213
4201	6594	7297	3975
5111	3943	7284	10552
3788	9412	6774	7374
4288	2899	8586	5658
3474	9110	3659	10174
5470	3210	6217	2951
3326	5777	9491	2881
3845	4245	6936	3234
9397	5510	12300	2792
3101	6456	6537	8160
3452	9054	10789	5149
5409	5668	5835	8102
6694	8312	9000	4811
5756	3887	6145	5047
3694	6236	8459	6239
5887	2780	5692	2805
7939	5744	7722	3251
4946	4609	9020	2760
6096	5323	5754	4446
7526	3503	4183	5287
4457	4066	8444	3435
2788	7088	6286	5669
7636	7242	5276	3397
4588	3700	2937	8775
5838	7510	9005	6643
9255	5633	11091	5476
8162	6525	3115	4832
3905	5439	3186	8001
3146	4169	3640	5586
7066	6059	8748	3502
4766	7289	8572	5238
4070	6341	8389	3131
4221	6466	6255	7949
8505	4443	8360	7973
6939	6925	5473	5634
3104	8545	9264	5141
7646	7107	10822	3627
4962	5066	6147	10441
3885	7560	5305	4294
8223	4763	4831	3987
8083	6561	4285	3592
6183	5727	12257	3313
7283	7063	6897	5045
5440	5433	4708	3989
5092	4600	5812	6994
5781	3601	3184	4706
5796	6939	4973	4319
7908	7780	4745	7663
6161	5259	3503	10782
4046	6221	9544	6837
6239	4480	8059	4424
4872	7120	5784	5279
3375	7429	7618	4626
6515	4098	5252	6125
5035	4340	3615	4459
5165	5731	4570	5776
6656	6876	9330	2917
4792	8210	7572	6131
7391	5113	8080	5187
10181	3147	9489	6285
5663	6690	7711	4428
4939	2837	8021	7839
6064	3926	5334	3242
3385	3019	8286	4604
5281	3673	8423	5368
5619	10898	2976	5445
8142	6858	8538	3770
3768	5764	6812	7441
11591	3749	10775	7326
10165	7826	8055	8207
2945	12876	3893	7424
7476	6599	2953	5257
2922	12222	3726	6963
6257	3167	5958	3313
8822	3198	9992	8069
9282	3191	6792	4605
7087	2811	5310	7839
5939	8036	6288	5788
7821	7985	7632	4434
5471	3771	7080	4655
4932	7317	4014	9350
5197	7425	5043	3506
4010	2917	5597	5897
5944	4906	6764	2948
6306	3099	4422	6435
7740	2978	5226	4950
9073	2765	3352	3634
7337	6710	5072	7519
3035	6233	8858	8063
3781	2976	8829	6305
6548	3315	9320	6605
6735	3191	8922	7926
6804	8816	11955	3543
7365	8595	7623	6721
5787	4699	2792	6652
6805	9438	8814	6927
5759	4386	7074	4147
8508	4522	3455	3063
4267	6050	2757	3152
4278	5488	8076	4522
3739	7210	4660	2880
4507	3950	9971	4694
5138	9561	7794	7030
8516	5479	5408	3939
8125	9309	7364	4650
6504	3786	5056	5516
4820	5216	2820	7886
4619	5507	5591	7320
8542	2991	4178	7447
5168	12522	6623	6353
3076	12953	8543	3414
6093	4997	7289	3325
4721	2778	4372	7361
7866	3343	6546	3695
4730	8299	4234	4971
4041	8545	3117	3722
6140	6375	3573	4431
5912	4276	7798	4876
6856	7258	8012	4930
4721	2864	10580	4516
4240	3575	7105	7345
6819	3113	6407	9746
7805	2799	13519	6044
3246	8353	4654	7702
4476	2832	6573	4232
7774	6413	7383	5297
5702	7749	8012	7499
5976	2824	8595	4663
4404	3666	4121	5520
4260	8283	7185	5794
7474	14768	3949	3292
6164	7278	7945	5344
2840	6654	9313	6951
3934	3173	5385	3007
9154	6650	4271	6149
3144	3429	2757	3071
4707	3936	2887	9339
9057	7183	2765	8986
8940	5341	9831	8429
9983	5735	11138	10235
10119	4425	3310	8590
6066	7058	8942	6002
5616	6011	7162	9723
3117	6691	4076	4080
3975	8170	10690	8451
2879	7871	3933	2758
2786	3472	6786	3938
7372	9451	3172	4440
2825	3473	3703	4868
3832	6362	3750	4247
4706	5253	8273	12684
3234	10909	4602	7695
3111	4179	4580	5237
2847	10017	6912	5613
5774	9365	5821	6522
6978	15078	4188	7039
6249	3873	4347	2828
5840	5968	6165	7090
5944	11386	3120	4913
2889	2836	9003	5665
7541	8283	7957	5891
7249	4800	6284	6330
6468	5852	3191	3923
7296	3389	2913	5784
6508	4000	5758	5554
7096	7566	11830	7672
6971	9912	10422	6681
8157	3613	3896	5950
7910	3308	4305	4503
6702	9876	4830	7777
6640	3456	8238	6837
8323	6655	6485	3790
6127	7340	7960	4983
4726	5018	7398	5611
6133	5621	6864	3385
6679	3911	6450	3789
5166	10236	2763	4427
7068	4218	4690	6922
3641	9298	7718	2758
3987	8457	6514	6010
9795	4785	5378	4734
10457	4763	8036	6643
8700	4919	8996	3815
6765	5425	6410	8398
5503	4028	13394	6805
2870	8093	7105	10075
4087	5596	3176	8326
6361	3849	4756	6347
6008	6329	7827	3817
2854	4903	3784	5207
2820	6189	3764	3363
5236	6187	10786	5020
3440	9885	5464	2807
4814	3931	4355	4498
4887	6029	4046	5036
4872	4167	6097	2946
4780	3922	3332	4831
6369	3364	3975	3291
8362	6543	3988	7361
3195	7239	5833	5522
6928	3010	2900	4767
4656	5846	3209	9676
6599	5876	5626	3999
2914	4497	5876	5291
4272	4245	3508	5069
4487	5260	5381	5013
3818	6670	6530	5158
3661	2847	2996	3055
4413	5761	2822	8580
7993	5252	8402	3779
9213	6024	7174	7657
7915	3176	5386	5828
6961	5171	5665	4475
9064	3152	5876	3211
8879	9204	7161	8358
5966	3035	2797	3577
4011	4106	9611	4168
5300	3204	5100	5834
2939	6527	4987	2794
2921	6086	7335	5119
7673	9084	2773	4075
5334	9873	3027	7287
4480	5325	3011	3618
4529	5689	4193	7106
3052	4587	6057	12418
4045	6904	3426	3906
8097	7534	6299	4789
4138	3688	7368	12986
4811	9827	4727	5971
5428	3591	6723	2979
6038	3520	7203	4335
3820	3478	6249	9185
8202	7513	4760	3069
5647	2839	4849	9888
9375	4730	7944	9631
6207	8872	7462	3557
6392	7503	13330	3916
3384	2938	6859	5822
5355	3352	2952	4367
6938	2939	4177	7433
3417	3225	3508	8123
3581	7620	4318	6743
7252	2943	5092	4320
7561	7691	2884	4679
3151	2779	6697	6719
6813	3646	5045	5538
7244	2952	4241	3452
4110	3618	4932	2784
4424	4365	4362	3810
7230	4611	9676	3000
3853	5377	2855	5614
3562	3314	3602	5649
4419	5646	6802	3583
5889	8296	2766	7898
7669	2969	5190	8325
6434	5096	5753	9513
5148	10613	9419	3121
6036	6001	6162	3361
7270	4884	2886	4078
6805	8078	11127	3055
5709	4547	4335	4096
7200	6354	6148	6838
3967	6123	6061	4985
4167	3039	10033	6521
4911	3290	6097	7059
8735	10026	7455	6796
7270	3223	6755	5722
8325	5519	9674	4946
7397	8105	10078	7314
5527	10342	5338	5972
8909	2861	4921	6257
3844	9489	5442	6525
5924	3005	6381	7984
6142	6908	6870	4226
6724	5238	9798	7163
8550	3632	5539	7729
4516	10012	5845	5135
8450	8104	3137	5752
9419	7852	3071	5890
5607	3082	10698	4554
7963	6629	8283	9843
4934	5526	3577	4768
5417	7427	6970	8888
4633	4716	4462	2967
5069	6871	3377	7459
6930	5511	4137	7040
5612	6361	6814	10227
8561	7642	6583	5583
3515	4835	4367	4176
5930	8647	2977	7611
3799	7277	5501	4864
5191	4153	10328	4284
5085	9766	5026	6239
4444	5599	7927	7565
7035	5020	4866	3597
4802	8043	4259	5490
6254	9070	6519	5262
7839	3534	8018	5876
4743	4449	3606	2930
2772	5837	9294	6860
6007	3468	4447	6366
5451	8457	8739	7359
2882	4138	8081	9150
7072	6584	3427	4339
3334	5597	9357	3748
5158	3280	3396	6440
3632	3330	5978	3681
4398	3153	5040	6206
5591	4386	11675	5852
5696	9461	8023	6906
3383	4193	6737	4500
5061	4807	7293	5595
5527	6498	4123	10707
3635	3996	9420	7432
5544	3313	10195	2913
9937	6240	8848	5629
2791	2888	8729	7076
7080	3506	6332	4146
6135	3254	3477	3596
5007	8820	8542	5234
6412	4000	5211	4278
9496	3063	2858	3691
5965	3665	2855	4588
6168	3111	7102	3593
11403	8616	10199	6113
7588	3780	7872	9764
4686	9922	8341	8034
10902	2937	5416	7151
9361	10526	7757	8159
4714	2974	14065	7734
4720	7133	9416	5896
4789	2810	7499	3836
5282	3641	7405	5718
3610	3136	5630	2994
7653	3744	4263	5782
3515	2794	8860	5534
7173	3027	7426	7369
5384	6389	5262	8528
9370	4705	6018	4693
7930	8607	12926	8923
9419	9875	5446	4470
5430	3501	4129	6242
7689	6668	8272	6242
7076	7796	8638	5009
3666	6117	8563	4888
2808	3253	7883	3094
4913	2983	3654	7343
2929	7653	11278	7332
6392	6801	9374	5258
4247	7777	5663	5240
2855	3559	5259	5822
5883	7613	3970	5300
6143	3169	7433	6188
5231	2847	5320	5582
6198	5877	5353	2901
9989	10134	2851	9047
5558	5379	3338	7597
3503	3231	8853	4996
3192	4396	6250	5211
10443	4129	4281	3031
6148	7208	3676	5013
3260	2976	7014	3678
4383	6183	3518	4090
8103	4840	4501	10258
5756	3206	5656	5554
6357	3781	8072	3045
7558	3028	9299	9303
9477	8809	6450	4438
5246	2753	2965	4162
10018	5083	6071	8556
6518	5539	10872	7503
6107	9402	4751	4673
6107	6584	6095	7446
7437	6255	4106	3130
10243	2869	4685	7040
4618	5431	8350	3252
8466	5916	6068	9081
10670	4411	7086	4825
4461	5468	6600	3776
8096	3646	6681	3504
5248	4448	8443	8121
7665	6743	5648	6183
3988	7275	4299	3093
4868	6133	5457	2938
5486	7715	2771	4487
10445	8369	10040	5730
8009	6842	8026	4209
5630	6401	4332	7053
8464	3212	5489	6958
8230	4812	4542	9037
5034	3339	4767	4075
4787	5690	11158	3838
8190	4866	3675	6587
5263	7512	4135	4674
3188	6267	4778	3179
3037	4881	7110	6363
4457	5295	7493	6094
2750	6220	6820	4109
7659	3403	8000	2959
7658	8149	5523	5107
12611	3323	6556	5246
8639	7023	3077	2983
9314	3997	12613	8430
11890	4105	6285	3290
7161	7259	4354	9599
10082	10624	6668	6563
2871	10095	7079	7462
6287	7292	4995	3972
7722	7720	8868	5180
5853	7395	7031	4354
3496	7768	5004	5359
3741	8770	11878	2773
7395	2866	3950	5549
5045	3138	4331	4235
9692	10586	6523	5270
10003	2888	8547	4101
5580	7685	6849	5291
6764	6297	8130	4229
8623	9233	9991	6722
2798	9680	3037	6224
3734	10378	10224	4765
4507	3348	3882	7925
6427	7045	7715	4424
5271	5457	4308	4738
7130	10517	2889	4188
6013	3831	7619	5408
7328	4402	8726	4524
2918	2964	7321	3990
9307	4648	11484	5785
5739	3713	8996	4378
3485	2884	7823	3168
7046	3053	8314	8403
6960	3089	8126	3853
4430	6195	6777	6815
6199	3981	10084	4628
6103	7003	6472	4516
3865	5337	8425	3542
5065	5622	7493	6189
7062	7649	3301	4571
7780	7986	8167	3355
7514	5182	2795	6332
6251	5585	4446	6304
2811	5992	6053	4069
5870	2803	5325	5975
4600	5893	7500	5461
7178	2927	8872	7409
8885	2790	8878	4821
7034	9124	4998	10596
7792	9405	9557	5001
6525	9750	5854	6462
2817	8642	12765	4356
4283	10239	7714	3255
9627	5205	5681	7739
6029	5226	5785	5828
6918	6466	4459	6122
4140	4101	11156	3760
3168	2808	7594	4265
8152	5619	5934	5986
3263	4183	12150	4103
5217	6616	10543	2777
5205	4355	10952	2755
6467	4424	5865	5928
7334	7228	9326	11095
4947	6838	8672	3577
6076	5003	2799	6763
8982	6205	12073	7885
6021	4445	11719	5891
3049	4140	2855	6417
3037	3816	5793	9149
4906	5343	4798	4140
3320	3417	7317	2803
5311	3599	7628	3411
3929	6587	8766	5693
7046	6068	9576	3150
3136	4584	3408	5884
2805	6603	4735	8441
7020	4897	6460	7189
2887	4947	5114	3379
4384	3387	7595	8049
7442	5115	5401	3464
9261	4678	3782	7100
2754	3870	5412	4065
6192	2935	4271	6932
10099	3683	5876	7745
4983	5932	5857	4917
4496	5812	8975	5814
10350	7845	6413	5154
5862	4474	10375	8355
6502	7392	4292	6997
5494	3691	7857	2965
4729	6326	7926	7366
4181	5688	3170	4681
2974	6140	9640	9519
4003	6973	6869	2777
3113	6844	7258	3349
4759	6694	8955	8707
4480	3677	8816	12269
5832	4136	4993	6639
7378	5357	8115	9245
10564	5960	7462	9648
3290	5854	4357	10604
7024	6359	11014	3132
5469	6768	6585	2911
4002	3411	7276	3219
2907	7354	7317	6513
7315	7258	6072	6714
4880	5855	2932	6463
4337	6261	8733	6366
7405	3486	3388	5982
8703	7839	12332	9027
3610	4317	5048	5318
3906	5044	6598	6087
8474	3091	9007	5853
6499	3854	7951	6126
6826	8183	7740	5802
2880	9662	6667	4862
8091	5881	4157	4751
6418	3027	7205	2973
5170	6103	6816	6018
5187	4960	3785	6605
4618	3192	5499	2815
5960	7666	10324	5409
10365	3758	3322	2830
6168	5280	9042	7385
6391	4352	7282	5240
5793	3747	7149	6868
6235	4168	8979	7085
6241	6202	3291	11064
3495	3640	6575	5526
6223	4359	3982	12012
6376	4612	5728	6044
3652	4770	11003	9673
3701	5235	4043	3143
2764	6754	7935	4232
6882	7548	4321	7939
4585	3235	7438	7757
6302	6870	16638	9401
7995	3022	14722	3393
6690	6938	7584	5938
5283	4759	8240	9176
6889	5743	4985	3596
5407	3715	6759	6421
3787	3100	8223	7328
6507	5084	4496	4904
5501	5593	5469	4158
6078	5669	5866	5872
5991	7981	5994	3100
9831	11280	4332	6901
3193	3226	5778	9051
3589	5782	5373	7102
6626	2884	6431	10104
4737	2753	7527	4996
4855	3797	9574	3128
8398	5203	8772	5401
4571	4142	6811	4951
2983	8431	11875	5895
7766	4520	6546	2783
7396	3785	6959	3916
4301	6530	9286	6886
5465	4121	5213	4356
4640	4116	7268	7286
9455	9078	6561	6840
8169	4751	7799	5389
5458	5786	6311	8366
4363	4588	8139	8301
5191	6213	4607	7888
6445	5271	2896	6655
8647	6022	8171	6655
8154	4049	5629	9184
6635	7997	11629	5759
5775	6334	3831	10395
6621	5760	10240	6089
4071	8018	3002	5612
8286	6946	3161	6234
4796	7198	7387	4407
4273	10402	3719	3241
6930	7856	6038	7389
4084	6701	2785	5488
5242	9661	8813	7409
5450	8978	8522	7361
6561	6678	3906	3851
7543	7016	9366	4711
4713	6164	2834	6963
6937	5530	7047	4895
5810	3214	6531	3657
5096	9819	3357	7922
5785	3711	3060	8299
6117	5938	3537	8956
7408	5407	10086	9716
3600	3472	6712	7047
11585	4733	5958	3793
4114	4184	10008	2884
5875	5873	13693	9855
4775	5065	11438	5301
5224	2976	7513	6831
8331	5293	7013	10084
9220	4034	4599	3405
5177	5044	4395	9570
8911	8856	7692	5298
8207	6104	7426	5588
8884	2930	2990	7099
3032	12778	9340	10935
5291	5800	3505	6294
3525	2969	5389	4149
7425	5344	3746	5161
3731	3574	7517	7111
4166	8323	5803	8468
3658	2931	6069	8628
6072	5337	3501	3162
5979	5161	4335	8607
8020	7288	5020	10741
3314	4182	9609	3609
3724	4478	6033	6122
5745	7539	3523	2770
3686	7609	3467	10554
3873	5286	6481	3033
5999	6994	5160	3331
6272	7180	5636	8582
9285	3969	5794	3343
4624	3081	5963	9333
3210	2957	7780	11868
2827	4750	6126	7355
4963	4177	2869	8734
6873	6676	7575	7020
4246	6786	3039	7112
7547	4154	9929	4181
9921	9226	10031	8776
2822	4289	8099	4852
3667	3454	7794	9521
7593	6330	3184	10689
4907	4608	11388	3538
5340	3261	5741	9556
6848	10315	8209	3133
4525	7926	6653	7419
4307	8138	7964	5661
2754	6218	6601	9725
9965	4392	4475	3861
7904	3549	4085	11049
4567	4564	11183	8425
6714	2844	3086	9941
6337	2973	11554	3769
5703	7290	4662	6315
5331	3337	6249	4288
4982	3822	2774	8842
3779	8048	4817	7574
3246	2776	11830	8130
7743	6239	2894	3995
2971	5479	7301	3550
3922	3969	3803	2877
5903	3370	5325	6268
2831	2876	7444	5746
4881	2773	2797	2971
4641	4818	7000	3474
5201	4356	3617	9090
4652	5397	8632	5106
6023	6848	10561	7466
2970	6670	3069	8582
3433	5251	7312	12973
8687	5965	4736	3846
7215	2814	8938	11050
5062	6351	6251	3393
2986	5702	6852	5411
6297	5134	4015	7264
6914	3457	5913	2822
3669	3935	3183	4927
7583	3427	3224	4994
3303	3979	5661	2793
7002	3655	6966	2990
4245	3240	4320	6758
4481	5325	7955	3912
6513	3847	5922	8057
2867	6192	4019	6819
2923	7393	5590	5252
4212	6471	2770	3193
3376	8242	9597	4411
6576	3865	6220	4501
3304	6598	4506	7174
2897	8441	6439	6547
6568	3777	7227	9721
4852	5515	6746	6024
7656	3831	4610	4803
4900	6048	3861	7870
3462	7663	4419	6625
6855	6270	3030	3130
4603	7852	10845	6816
5008	6449	4655	3264
4938	5657	3819	6701
6097	6864	5617	11358
7139	6941	3939	13347
2849	7947	3337	3881
5806	9907	5976	9951
6421	3596	3818	5050
5788	3814	9159	12635
4729	5210	7198	3252
4052	6550	3147	4632
5250	8518	4488	7726
3949	7217	6547	8018
5193	9335	5405	2979
2879	3567	4860	3364
5732	7686	7468	6844
2856	9475	2923	2985
6094	7696	3635	7733
3824	2758	7276	3134
5783	10676	7948	5138
5947	5323	9076	3735
3378	5032	3013	8134
2796	6085	5310	7546
4859	6749	7269	2923
10235	7112	8250	4681
6123	3131	10561	4389
7208	5190	7438	6100
5122	4026	10027	5190
4151	8204	7909	6865
2762	7099	8259	11074
5386	5082	8148	3067
3019	5534	7976	6363
5099	9558	7832	5495
5144	3561	6491	3665
5110	3403	8126	10091
7183	5016	8546	4028
7939	5835	4755	4783
8236	3099	5673	7349
7273	3554	4517	8506
6276	9638	3761	7467
3101	2832	2953	6489
5196	2789	7896	8699
4125	3524	7479	5767
3297	4487	5046	8688
7989	3107	5608	4865
5565	4470	4163	8790
6935	4722	11366	4978
3117	4600	6024	3393
4890	6404	3128	3478
5530	6804	3242	5423
5025	5134	5589	4464
6392	7504	6444	4201
5487	5441	3799	7219
7301	7005	3054	7269
3433	7539	7759	4966
6921	4567	9657	7085
5979	6310	8395	10773
6225	6210	5949	7816
4271	6577	8874	5134
4189	2803	5420	8049
4099	8933	12105	5218
4921	3157	2996	6158
3910	5592	2792	5609
2974	5413	4712	5888
3966	6423	2823	4206
7460	4759	7229	7428
8715	4789	16536	8231
2771	4381	9019	8175
4846	3074	6687	6872
3270	8030	10396	3292
5640	6912	9474	5426
8346	5629	3854	5742
3813	4606	5171	7557
6694	7807	5840	6035
5424	6359	7913	3878
4308	4512	3713	5659
7659	7072	4486	9262
2964	5209	6249	4958
3517	7339	5009	6998
8501	6703	7458	7603
3776	7656	4952	5587
6254	11124	5077	4137
6900	6120	5526	7416
4638	3428	9359	9517
6501	4220	6243	10449
5297	3564	9437	9470
5648	4938	5465	6076
8938	4031	2774	3350
3770	4738	7435	2925
5946	3890	4308	3817
6169	5769	3944	5568
5397	3636	10664	5695
5480	9368	4580	2830
3023	4549	6059	10098
9730	6263	5124	3203
6787	4983	6938	3771
4784	3936	8379	4896
3535	6074	5999	8294
5130	7865	7704	3306
6734	8122	5962	2804
4767	5521	5766	6434
6175	3956	4596	8012
6888	3990	6506	4848
6457	6778	3188	4562
6422	5074	6895	9261
5294	3833	7400	3082
5585	3357	3641	4978
8126	7631	7824	6069
6269	5688	7435	10662
6697	4571	5826	8139
5665	5990	7194	8542
9863	8060	9511	3273
7775	9708	3137	7884
6352	5349	6867	6162
4739	3677	7994	9054
2786	5840	8274	7190
8785	5031	7057	3947
3063	2757	3633	5506
7659	5426	9245	6935
7314	6297	5760	9758
6695	3759	7107	9391
11035	3935	11269	2801
7903	2971	2883	9916
10481	4866	3405	9232
7501	8112	10343	6123
4348	7090	6024	10031
7645	3978	4225	2857
6615	3049	6153	6773
10190	4182	3174	6804
9256	2965	3619	6149
5016	6614	7651	10495
7696	5371	6611	7172
6707	5358	4027	4030
6788	8850	4938	10078
5650	4662	8597	2790
3648	9208	3355	11851
3498	8103	3107	5000
6537	6789	3772	7813
9038	7485	4615	3373
3716	6164	4275	5990
8189	4099	5597	7478
8213	5635	8877	7059
6825	6254	11566	2947
5887	3143	5260	7483
5252	3654	7022	6726
3067	4801	7885	7672
6290	5720	7015	9660
6495	4760	6109	4833
6353	4037	6204	2887
3689	2752	9765	4679
5750	2979	3425	8707
6633	6199	7893	4333
6569	4174	5019	13262
6080	3611	5401	8362
6797	5737	4134	5923
7557	3961	4976	9622
6543	5038	7275	5219
5192	3220	8497	3987
6005	8754	7443	13643
5649	3957	4310	7266
4310	6980	8340	8065
5328	5339	9221	5516
3263	2825	8293	4109
8899	2905	8540	3020
3791	6670	5454	12934
2782	10976	9232	7960
3531	2818	10672	3639
3226	7703	8292	8724
2971	9238	4255	10531
3175	2778	3532	11803
4226	2851	8942	5708
3106	5336	5926	4401
4286	7546	4736	6319
3370	11922	3412	11533
4197	4174	3407	7783
3060	4134	2751	4966
4511	4231	5598	6698
2833	7270	5460	7429
4578	2873	9529	5805
4677	7200	10100	7089
4817	3098	4830	3590
7595	2848	5785	5202
5689	3185	6032	2952
3939	3617	2915	4381
4284	3374	4864	7135
4036	5166	5455	7309
6969	2800	3567	8501
8079	6747	5738	8973
5688	2780	4562	9024
4325	5745	5356	13057
2830	5978	5494	5620
5068	7979	4871	5416
5417	2896	3357	8121
4935	2877	7970	8808
4146	2755	7635	5927
7806	4326	8066	8481
3615	4661	7657	3377
3771	2998	11757	6402
2766	4075	4870	3863
3544	3589	5242	12519
2986	5192	7346	2811
2911	2821	9440	4788
5662	6043	6950	7271
4522	7243	6448	5192
4799	8256	5038	8710
6751	5391	4220	2780
6276	12139	3802	3611
6693	9253	6834	6179
4562	4964	3354	6896
5468	4549	3887	7417
5494	2765	7430	3349
3243	2766	7014	4240
5222	3135	3984	3360
8976	6465	6960	8065
6174	2761	4451	6691
8035	2800	3339	6509
3059	2793	5941	4945
6549	2861	5318	6321
5318	2822	9419	5891
4514	6668	11967	4078
4949	5947	12464	6797
3472	8490	3969	11214
3066	3196	7414	4078
5799	3132	7916	5771
8770	3213	4799	3178
7482	5927	6338	4438
6009	5848	2764	7347
4921	9577	4674	5163
6378	3824	4073	5106
6357	4118	6314	8147
6469	3276	5424	5064
10751	7359	3364	5342
4116	2984	4446	4903
4868	3548	6587	4203
6188	6465	6706	4839
4922	2804	5617	3231
5698	2810	5903	5623
4871	5572	5002	8554
2756	3029	6762	4316
6842	4503	2994	6871
5256	4143	7733	5601
8160	8951	6337	5225
3834	3073	4904	3734
5942	3754	4510	3128
4084	6605	4944	10816
4215	2789	4642	2768
3404	5538	7376	3443
4686	3822	7921	5167
3856	4451	8253	4743
6210	7389	5538	10063
5644	2792	5029	7268
3867	2837	2867	8810
4433	3428	8061	7884
5347	4870	4173	8728
3140	3168	5431	3596
5645	2798	4527	6383
4839	2860	8435	2787
4590	7350	10231	5794
5929	5675	7318	6455
4117	4765	4419	5505
7051	6142	7634	9972
3605	4672	3116	7088
4981	4459	2751	7011
8108	5993	5633	11254
2874	7047	6224	10939
4576	6290	6897	4935
5702	5631	5903	4966
10453	5086	6776	3751
5221	4829	3344	9641
2830	6995	5438	5970
2823	5233	8253	3562
6302	5662	4924	6894
3112	6073	5239	4540
6214	8854	7346	4788
4630	2768	8124	3747
5423	7227	5113	6047
4150	4636	4294	4933
7927	8161	6399	5622
5227	5927	7536	5696
3591	6407	3595	7089
6901	5161	5100	3464
3883	5342	5768	7054
4202	7462	2999	13090
5023	5544	3543	4932
4319	6050	3636	8481
5363	5131	7009	6512
4982	4846	5592	4845
3696	4146	3238	6611
6230	3881	10061	9819
9477	4591	10375	2884
6903	7170	10137	7186
3560	5147	2957	4340
3913	7137	7424	9619
5286	8722	4453	10992
3381	2896	3544	8649
5337	8956	7035	6710
6722	5615	10946	8002
3335	3934	4665	14269
7865	3104	3434	9492
5149	4972	5900	5936
10084	3248	5083	5815
6230	10145	6224	7478
7824	5450	3531	2894
4130	7811	10661	3919
2999	6214	10636	5048
6621	3008	8308	3726
2929	5951	4257	2780
3145	2856	8401	3743
8506	5394	8110	5628
5538	5978	3082	7163
5488	4465	5503	7639
7845	9082	8076	7433
5733	6071	3635	8581
3421	5481	6403	7125
3990	3237	6434	9156
4199	2762	6268	5829
3661	3646	3126	7116
2754	3157	8226	9030
7516	5218	5787	7438
9932	4004	5710	3248
6176	4126	3716	9846
4892	6249	3954	11780
7144	6314	9288	9528
5473	6900	4061	10123
10359	5554	5158	4203
6055	4071	5260	2966
6064	4814	4971	8243
5062	3270	7129	7189
3703	4913	5087	12157
3258	7829	8568	2956
4397	7131	8330	10437
4815	6314	3778	7193
5108	3746	4192	12145
3654	5002	4906	9784
2754	4048	6872	7391
8466	3861	3981	6317
4380	6171	7138	8254
4394	7343	3341	8176
4083	4708	3116	5832
5360	5476	4056	5203
4076	8206	2887	6487
4074	7165	3972	7208
5227	3699	3957	4894
3876	9799	8949	6401
4316	5586	6873	7494
2818	7368	6797	4713
6298	3307	6568	2906
3919	3784	3786	5203
6489	6072	5721	7799
7942	4579	3892	4806
4700	3508	4057	4727
6473	4576	3357	8475
5494	4728	6855	3881
3526	7567	5056	4973
6256	4414	3782	7080
4888	11183	3417	4456
3460	6157	7155	5331
6370	2816	7156	4295
8853	6695	3672	9943
8734	2982	5344	6071
8025	3128	6357	9412
7740	8335	7626	6685
3457	3444	6847	7854
5516	3943	5124	7587
4135	4128	4461	4085
3949	6545	4591	5071
3943	3457	5183	2786
5476	5073	4289	4941
5242	2970	9499	5141
7182	8274	8865	6891
7208	8516	9392	4655
3922	8003	12156	4822
7768	4563	6569	5991
3558	7060	6630	4378
7539	7504	4413	7058
5846	7028	5452	4591
8534	7803	6675	5807
4759	5807	9723	5951
6455	5701	9276	5210
3420	4017	7104	7196
2789	4730	6646	5315
6337	3153	7755	3716
4957	3689	3516	5451
7133	5140	7037	5554
3642	3618	7047	4477
6101	3425	6540	6172
8629	3700	8291	7188
7449	5277	2857	6409
3551	6296	6568	5746
4033	4864	12566	4913
6159	2849	4710	5282
5799	3859	9056	3723
5833	4624	8265	8586
4419	7561	3047	8101
7752	4512	9433	11942
5439	4616	2845	10746
4700	3202	3378	7857
7890	6704	9583	4506
7537	7022	8438	7657
6092	5023	7171	7334
6463	5024	5942	4121
4308	5033	6653	6159
8871	4681	3657	10515
3300	4152	6959	2762
4398	5173	7329	2955
3663	4162	4317	7330
3002	5080	7420	8395
4612	4085	2927	3037
4337	4961	3343	3842
3002	5578	6613	8635
7195	4424	10154	3097
6594	5347	8061	12348
4464	4744	10047	3312
6261	5996	7669	5852
5383	5530	12003	7984
7061	4433	9533	7717
5964	5197	6325	4249
6920	4590	5753	4622
4449	4578	8440	4319
3497	4482	7868	4195
5798	4223	3915	9124
4653	3935	10358	2871
5972	6602	6245	3134
3933	4064	6792	5087
6098	5806	2786	7367
3316	4860	6729	5279
5479	4035	10442	3339
4809	9012	9758	3520
4287	8013	2764	4767
6820	8481	3162	5018
5641	3052	6426	4280
4893	7620	10361	4636
6627	6827	8971	5660
8905	6450	6167	5965
6968	4497	6758	7865
5680	4359	3680	3262
4857	2773	4892	6731
8709	9648	4429	6624
4247	8346	5586	4246
5228	8423	10367	4301
4769	5180	9289	7448
3202	5011	6422	6619
6228	7104	3010	4867
6992	2852	5231	3164
3379	4330	4028	6202
6730	4911	6326	6261
3306	5381	7646	7321
7626	6685	8713	7402
3738	10110	4521	10062
5177	8696	8423	8696
3895	2797	7252	6832
5390	4924	6962	6014
6976	2873	10654	5333
4817	6396	9280	3468
6076	4627	3875	3751
5570	9074	6325	5723
7493	2817	7569	3826
3638	5950	8657	7410
3507	6188	2858	8794
10147	6925	5037	8064
3641	6612	11189	5468
6722	6260	7001	8238
6389	3344	10385	8067
7063	3084	2766	7832
3782	4957	6023	6221
8334	2794	7685	4488
6838	2872	7783	6852
4003	5085	10520	4249
5465	4393	2785	6750
3015	5639	6521	8702
4479	6934	9773	5944
3360	3816	5603	3287
7646	4887	2844	8171
6552	5886	10587	4203
3701	3419	7013	7199
3041	7571	4089	6895
7262	7157	8366	6612
11147	2960	10799	3064
8670	5556	6285	9637
2951	4685	7811	3791
7148	12026	4376	7143
6037	5097	6108	9846
6030	2832	12291	8572
4280	8984	9297	5479
6254	4857	10454	11645
6057	4319	6945	7663
6898	10385	5290	9946
9608	4333	2885	3157
7046	4012	4907	4537
4343	8623	4850	3733
6845	4465	5937	6175
8316	3214	10773	2955
4465	2862	7621	6775
8927	8132	4248	7707
3046	2759	7961	8277
5577	2811	2806	9125
5954	5886	7298	5606
3832	4625	7746	6645
8935	3105	6308	5073
7664	9703	6023	5843
6229	2927	9708	7155
9475	7259	8720	7418
6640	2792	4098	6246
6963	6724	8040	6691
5736	2861	3005	5485
6689	6803	9876	6645
6196	6109	4455	7724
3709	3582	2754	8971
6691	4463	3614	4540
6073	7074	6506	6923
3111	7365	2774	4378
4497	6972	7059	4001
6279	5524	2927	4584
6271	4560	4173	3179
6799	5453	9498	4689
8847	3576	7841	4041
4966	4852	3201	2872
6597	2773	7991	4139
3342	4925	8129	7826
8601	7011	4746	2881
5889	4726	7281	4354
6583	6664	6938	4735
4689	5440	3282	5100
6100	3266	10102	4204
8508	7694	3754	7796
5548	2831	4431	6172
8558	2838	6765	5740
6539	2918	2901	3569
3472	3934	2804	8186
5836	8661	5726	3883
8548	2981	10838	6221
4016	2900	6550	6636
4347	3148	7223	7850
5757	4937	6819	7847
9344	6728	8110	6511
6006	5876	9283	7363
5928	5858	8779	5451
5632	3989	11083	2767
5344	2750	7859	5726
3147	3143	6335	4563
4875	8366	8651	8937
6865	7080	10734	5177
7504	2790	3025	4306
5544	7419	2882	8020
5028	5605	10791	7535
4900	5239	4570	5105
7609	6180	6402	10284
7148	4479	2910	6127
3601	8716	6829	4523
3940	8978	8097	5810
3982	4136	2993	6015
4505	5821	2893	5801
2842	7314	6228	6273
4750	2831	3192	3823
3446	7506	5687	7181
3533	4727	7652	4850
3368	3238	6897	3157
5366	3265	5521	5999
3267	9201	5961	4782
5902	5836	6537	7274
5466	6167	7073	6255
5069	6257	6044	6159
7431	5025	10578	10822
5225	3224	10515	3635
8362	2845	9103	5775
7773	3389	5536	3034
4973	2806	6531	7683
5221	4252	3445	7152
4100	4969	5824	6736
3078	8907	8266	3249
3077	5135	6243	5591
5717	3405	4101	6083
3961	3870	9111	7883
2948	7350	11284	8465
5057	5172	8727	5867
7493	7175	9349	3473
4437	6711	11430	2925
4728	6173	5342	5767
3923	3396	4450	10114
5888	3136	8998	8947
5056	8726	7731	2798
3480	5968	6571	9279
4444	6446	6393	9195
6685	2784	6600	2939
3183	3165	7955	4209
3978	4096	4063	5449
4588	3229	8151	4251
4010	6007	5364	4125
3327	4211	2882	5351
6354	3584	6640	4981
5544	5540	5297	3960
5764	3273	6782	4580
4709	3543	4850	3179
5946	5171	6859	5204
5381	4915	6605	7508
5241	7196	6695	5272
5937	7258	5916	3831
7798	5477	8276	6435
3413	6903	3763	6051
5440	6219	3559	6776
6367	6858	3037	9084
6168	9019	7655	6056
6370	8197	7672	7055
3873	4746	5855	8200
3961	2998	6548	4652
2964	7379	4927	4203
4382	8394	3227	3348
11124	4967	4984	5314
4313	5984	9856	3279
5960	3674	8361	3616
6742	2818	5576	6119
2978	2822	8925	7466
8114	6406	3583	7406
7184	7177	9241	9878
4039	7507	6654	6015
5875	2932	3413	6985
4200	3370	9696	6479
2799	3021	3879	4209
3722	3663	6212	3673
5538	6663	8623	7035
6709	3932	6387	4174
6711	3168	6873	5201
8638	3062	8055	6854
6323	2825	3089	6244
2902	6922	3502	5046
7660	3100	5139	5651
6824	3081	7383	5278
4611	3138	5994	5185
2809	6688	10955	3844
5779	6443	7968	4994
6726	6339	8073	5942
7706	2984	8418	2824
2763	5447	5659	8238
3574	3148	8495	4117
9277	7654	9477	3215
8869	5609	4137	3685
6680	6796	3133	3199
3187	6636	14413	5460
7870	3783	11867	4608
9597	6810	5890	4419
3658	5904	4934	6378
3318	7326	9878	5619
4508	6329	4720	4870
4567	7593	7831	7388
6500	8658	4347	5105
9853	7210	7314	7941
2828	2921	4470	2890
6060	9270	4381	4471
7434	4846	12009	6064
8681	8825	6717	6243
6929	9345	4184	4551
5880	6719	8134	3162
4687	4085	8163	3113
6973	4975	3329	5508
3541	9253	8168	6550
7865	2864	9635	3665
8182	8666	5405	4280
6351	4158	5109	4908
4541	5513	8144	14951
7707	8254	5345	5404
10491	4346	7236	5407
10177	3651	6338	2763
8623	3567	4542	3477
4686	4533	8422	2764
5597	4579	9692	2940
7701	2893	8610	3100
5835	5259	7775	4354
6540	5593	3406	3985
3092	6414	7070	4813
6169	3795	9334	3289
4685	3110	5047	5158
6565	6407	6938	4556
2845	8853	6225	7602
4009	6066	7309	7537
4881	5028	3351	4544
5751	3859	5564	4830
4681	5907	4250	3905
5251	3137	5459	3152
4027	5562	5260	3714
7344	4121	3756	4346
6491	5194	8354	3313
3326	7880	9319	7422
6260	5322	6425	3494
6180	6041	3756	9948
7906	5438	5803	7336
6397	6472	6061	4702
3342	3660	6230	3702
5175	3441	5070	2902
3449	3383	5772	4146
4767	5167	9229	4775
2835	5263	4965	5635
3929	5607	3347	7190
3984	4936	5884	4803
3483	3135	8321	4967
4899	4169	3049	7436
3717	4741	7583	3567
6420	5600	6440	4209
5453	4250	2867	3154
5900	3200	2982	6290
8538	3095	8249	6964
5833	4477	8255	4544
3779	3409	6696	5552
3279	3647	4206	5166
5970	3991	4565	13651
7840	3570	5633	6497
8529	3649	3451	6593
3949	3326	4104	10234
2922	5251	3897	11135
4552	8215	3397	10267
3056	4053	11554	7510
6651	3913	6964	4452
11171	12320	8556	12201
5057	5298	6784	6504
4860	6040	3137	6784
[truncated: 1,156 more rows]
