# Supplementary material for: Oncogenic YAP sensitizes cells to CHK1 inhibition via CDK4/6 driven G1 acceleration
Source: EMBO Rep. 2025 Jul 4;26(16):4017–39. doi: 10.1038/s44319-025-00514-5 (PMC12373906; doi:10.1038/s44319-025-00514-5)
Supplement: Supplementary file 5 — Source data Fig. 3 [file 44319_2025_514_MOESM5_ESM.zip › Figure 3/3B/Figure3B.xlsx]

## Sheet: Figure 3B
MCM7 mean intensity (log)
ctrl	YAP	CHK1i	YAP + CHK1i
4.2391	4.25897	4.22157	4.22748
4.3033	4.20273	4.26461	4.25339
4.28353	4.21195	4.23709	4.18381
4.27374	4.11568	4.3076	4.2793
4.23348	4.2504	4.29664	4.22259
4.23218	4.24983	4.26413	4.25234
4.21128	4.24092	4.272	4.2385
3.96886	4.2101	4.27869	4.19229
4.28056	3.95976	4.26098	4.25074
4.24706	4.25229	4.26907	4.14054
4.26387	4.23759	4.27397	4.25096
4.30861	4.23565	4.2446	4.24657
4.27859	4.20561	4.27119	4.18293
4.26538	4.14965	4.30118	4.26531
4.2867	4.15195	4.21867	4.24942
4.19888	4.24329	4.25806	4.2242
4.22298	4.24331	4.2835	4.25032
4.28905	4.25967	4.28652	4.2385
4.28337	4.24383	4.28274	4.21429
4.02309	4.23686	4.33187	4.24881
4.28035	4.1271	4.23429	4.22668
4.27473	4.21932	4.25234	4.19921
4.28337	4.21069	4.25926	4.18783
4.24115	4.2352	4.24672	4.26418
4.29737	4.23195	4.29104	4.38906
4.29369	4.24062	4.13827	4.20707
4.27907	4.21056	4.09871	4.19415
4.02309	4.23962	4.23254	4.20257
4.2503	4.24932	4.26307	4.05888
4.27694	4.18659	4.21833	3.98529
4.29084	4.20666	4.31656	4.21535
3.97063	4.20669	4.26231	4.23396
4.34347	4.21646	4.24881	4.241
4.28008	4.13075	4.29135	4.25222
4.21075	4.22909	4.25607	4.25969
4.29748	4.14442	4.2826	4.27077
4.29513	4.22097	4.20691	4.24834
4.25828	4.22773	4.26323	4.2845
4.21585	4.17595	4.24795	4.15679
4.26654	4.24482	4.28531	4.25491
4.26825	4.26654	4.25665	4.25314
4.29088	4.06483	4.19973	4.24721
4.27889	4.22598	4.25657	4.24854
4.08906	4.25181	4.24947	4.24991
4.2416	4.24859	4.28366	4.25382
4.30259	4.27356	4.30205	4.20593
4.26045	4.21882	4.27745	4.28219
4.28522	4.22683	4.24519	4.24522
4.27681	4.2384	4.28427	4.26083
4.29248	4.24873	4.10106	4.25339
3.98046	4.21804	4.22973	3.96421
4.19684	4.23744	4.25597	4.19454
3.98037	4.21646	4.16803	4.25356
4.29737	4.24504	4.27894	4.09712
4.18353	4.26399	4.24878	4.14286
4.17774	4.19678	4.25912	4.22523
4.20512	4.24477	4.26098	4.26198
4.31224	3.97525	4.3011	4.24854
4.23815	4.24497	4.24981	4.22318
4.26479	4.21341	4.29378	4.22616
4.26489	4.23764	4.27478	4.09806
3.98046	4.28117	4.13634	4.27077
4.28466	4.24199	4.22495	4.21585
4.3122	4.24753	4.26893	4.25419
4.2168	4.24846	4.29332	4.19382
4.20162	4.25259	4.30185	4.22861
4.28262	4.21743	4.30837	4.07958
3.97063	4.21331	4.31175	4.23022
4.29944	4.28664	4.27416	4.21362
4.31698	4.09996	4.27397	4.1951
4.30621	4.23932	4.27128	4.19064
4.2718	4.20666	4.31647	4.24396
4.05633	4.23664	4.28782	4.17806
4.18684	4.26323	4.26302	4.24935
4.23975	4.18296	4.28733	4.25317
4.2845	4.21725	4.2097	4.24373
4.25725	4.20914	3.96914	4.22896
4.30522	4.24314	4.25559	4.1547
4.13532	4.25578	4.2553	4.2399
4.23221	4.24736	4.26236	4.26375
4.20162	4.23704	4.15752	4.28661
4.279	4.24462	4.2229	4.28643
4.26963	4.3211	4.27827	4.2265
4.24706	4.21429	4.27644	4.24227
4.2714	4.14965	4.25549	4.26293
4.29607	4.24878	4.20699	4.28968
4.26923	4.25823	4.29177	4.2141
4.29813	4.21638	4.23091	4.22355
4.27098	4.11448	4.30741	4.22927
4.28019	4.23088	4.24189	4.21819
4.21606	4.23686	4.29986	4.2265
4.2668	4.2384	4.2539	4.2629
4.24556	4.30268	4.27056	4.23373
4.21743	4.22136	4.12339	4.18853
4.26045	4.17635	4.25713	4.23295
4.2154	4.18585	4.27017	4.26456
4.2577	4.20017	4.28531	4.25419
4.26133	4.23855	4.15491	4.24981
4.22657	4.26081	4.25888	4.22894
4.26164	4.23246	4.22575	4.22927
4.24214	4.24326	3.9567	4.2539
3.99286	4.24886	4.23852	4.24935
4.28317	4.22807	4.27538	4.25125
4.25919	4.25229	4.25653	4.23295
4.21754	4.25079	4.27019	4.06509
4.28497	4.24494	4.16376	4.24185
4.29084	4.21804	4.24189	4.25125
4.26708	4.26965	4.26397	4.26293
4.2399	4.26224	4.2605	4.24007
4.253	4.23815	4.28652	4.24935
4.02086	4.0854	4.18421	4.2559
4.2811	4.23769	4.23887	4.23709
4.30047	4.1651	4.20472	4.25059
4.2828	4.19002	4.19896	4.25876
4.23353	4.25222	4.26844	4.34019
4.215	4.23613	4.22879	4.21008
4.26841	4.16462	4.24527	4.27932
4.32333	4.2405	4.27478	4.24672
4.29748	4.24189	4.25032	4.28643
4.16524	4.25959	4.27609	4.22681
4.27277	4.24778	4.25331	4.24942
4.28905	4.15725	4.28411	4.21445
4.27694	4.24189	4.26818	4.23581
4.28616	4.24065	4.26916	4.30105
4.28747	4.22097	4.26098	4.20088
4.31698	4.23967	4.23852	4.2544
4.25198	4.20981	4.23302	4.25032
4.23917	4.24753	4.24952	4.16938
4.27804	4.18279	4.29301	4.25909
4.3094	4.22042	4.11448	4.14054
4.24376	4.235	4.12963	4.25118
4.28262	4.28031	4.22745	4.26083
4.20022	4.24807	4.22652	4.27186
4.26778	4.20548	4.2798	4.20839
4.29232	4.21743	4.33187	4.22214
4.27859	4.3941	4.21717	4.22144
4.32333	4.24433	4.26986	4.24309
4.24348	4.24983	4.29618	4.25667
4.26055	4.225	4.28217	4.19415
4.27866	4.12791	4.26461	4.25229
4.28305	4.08941	4.28337	4.25549
4.30276	4.2223	4.30918	4.2447
4.26133	4.17595	4.27987	4.07273
4.23211	4.25782	4.24301	4.24165
4.28542	4.2504	4.24012	4.23012
4.30578	4.24497	4.26418	4.19401
4.27286	4.15195	4.21606	4.26456
4.27681	4.18856	4.25098	4.24319
4.28387	4.22778	4.27416	4.25166
4.24819	4.24729	4.28776	4.25198
4.075	4.23361	4.16652	4.23381
4.28411	4.14554	4.25825	4.18116
4.3094	4.1651	4.20804	4.21585
4.2874	4.27515	4.22456	4.18381
4.27145	4.23659	4.26193	4.22611
4.20276	4.1986	4.30369	4.25715
4.2399	4.25382	4.28366	4.24596
4.21221	4.2384	4.21935	4.24502
4.30047	4.26083	4.25816	4.18358
4.28693	4.23058	4.25727	4.22945
4.20172	4.2399	4.23671	4.26637
4.21585	4.23744	4.2097	4.18551
4.21357	4.26802	4.26463	4.25032
4.2668	4.26302	4.27056	4.22396
4.30369	4.26802	4.27896	4.26642
4.23815	4.09736	4.27948	4.17079
4.22264	4.23381	4.29909	4.21131
4.23639	4.21717	4.31175	4.25503
4.25227	4.25431	4.26731	4.23065
4.252	4.25897	4.27782	4.19496
4.26548	4.22521	4.25768	4.20612
4.29734	4.23249	4.30335	4.22935
4.215	4.24873	4.25823	4.21323
4.25198	4.24314	4.27987	4.29039
4.27395	4.02024	4.13062	4.25356
4.27388	4.2193	4.25684	4.26453
4.25508	4.18353	4.15427	4.24726
4.23378	4.22855	4.26827	4.13101
4.2933	4.26654	4.27635	4.23157
4.22855	4.24932	4.26731	4.24844
4.29453	4.23195	4.24971	4.22334
4.29135	4.24462	4.1533	4.26637
4.28171	4.24383	4.31973	4.22994
4.25198	4.24961	4.2595	3.97044
4.25271	4.24504	4.19184	4.21964
4.25271	4.09878	4.25198	4.22626
4.2539	4.25539	4.25093	4.21421
4.28353	4.22292	3.99454	4.2242
4.21418	4.21503	4.30782	4.25047
4.21227	4.14442	4.22879	4.24234
4.19684	4.17199	4.26062	4.18421
4.21606	4.17938	4.25633	4.01511
4.2948	4.23032	4.25813	4.25527
4.21577	4.20981	4.15296	4.23639
4.30503	4.26323	4.31909	4.20309
4.26098	4.2384	4.2489	4.21323
4.28632	4.21796	4.26026	4.16325
4.24856	4.27536	4.21777	4.24132
4.29868	4.25641	4.29104	4.26501
4.26583	4.26302	4.28652	4.21964
4.20442	4.26274	4.26086	4.15664
4.2811	4.24092	4.29296	4.2292
4.22657	4.08682	4.19273	4.33578
4.28513	4.24462	4.23686	4.20556
4.22264	4.22807	4.25343	4.24888
4.21785	4.21659	4.24672	4.25493
4.24247	4.22165	4.2872	4.21595
4.28357	4.11581	4.20615	4.22396
4.28108	4.25062	4.26705	4.27683
4.26975	4.20548	4.24783	4.24854
4.23679	4.22678	4.19304	4.2793
4.19053	4.24932	4.31618	4.25314
3.99286	4.19868	4.21924	4.19945
4.32255	4.23737	4.18113	4.23022
4.19532	4.23058	4.20804	4.25684
3.96886	4.22855	4.26548	4.16897
4.21075	4.23195	4.24025	4.20612
4.30925	4.24189	4.27098	4.24532
4.28497	4.21882	4.28217	4.25722
4.22948	4.10206	4.2489	4.28069
4.2577	4.21482	4.29066	4.3312
4.25633	4.22642	4.30012	4.26183
4.23373	4.19343	4.17505	4.19382
4.30617	4.24492	4.23459	4.25467
4.31904	4.22603	4.26472	4.23659
4.16524	4.28015	4.28357	4.23581
4.23424	4.22412	4.18449	4.2578
4.20723	4.01174	4.29986	4.22144
4.21606	4.22712	4.27112	4.24812
4.28069	4.22778	4.17505	4.25667
4.25701	4.22097	4.27969	4.25166
4.31452	4.24647	4.31014	4.22144
4.2006	4.11581	4.27658	4.23338
4.24115	4.2572	4.26323	4.22521
4.23211	4.25897	4.15588	4.21362
4.23047	4.27727	4.26682	4.23462
4.30242	4.16035	4.30679	4.24047
4.27275	4.24829	4.25873	4.20556
4.30279	4.25421	4.19888	4.25074
4.30557	4.13729	4.25549	4.24726
4.29369	4.23664	4.32533	4.22668
4.19684	4.19008	4.24883	4.20699
4.215	4.23431	4.27487	4.22144
4.27374	4.24	4.16316	4.22994
4.30677	4.25022	4.26373	4.2539
4.2751	4.23101	4.23644	4.2292
4.25317	4.23032	4.24606	4.24596
4.28747	4.24492	4.1682	4.26122
4.26179	4.22554	4.26687	4.26017
4.22298	4.23462	4.27964	4.25876
4.16524	4.23381	4.29968	4.26333
4.26124	4.24559	4.27021	4.27077
4.29574	4.20292	4.25037	4.25493
4.21248	4.2132	4.2987	4.27337
4.20548	4.25181	4.12359	4.25467
4.3002	4.20981	4.27889	4.26855
4.18684	4.27809	4.26309	4.16602
4.23533	4.23302	4.28605	4.16602
4.28693	4.21882	4.24189	4.17447
4.25353	4.2531	4.27135	4.24996
4.26031	4.22773	4.23528	4.22978
4.261	4.22861	4.28484	4.25804
4.25725	4.19343	4.239	4.25995
4.20879	4.14554	4.24922	4.24112
4.25681	4.24425	4.1949	4.21595
4.2577	4.18808	4.13827	4.27228
4.21195	4.24062	4.23681	4.25149
4.3122	4.21854	4.25806	4.25722
4.3009	4.23636	4.26893	4.16628
4.25467	4.24037	4.23231	4.123
4.29508	4.00048	4.26675	4.19496
4.21598	4.25047	4.24939	4.01895
4.28742	4.24425	4.23302	4.19415
4.15002	4.25677	4.2444	4.20691
4.24674	4.22136	4.24829	4.16325
4.28019	4.22264	4.2718	4.19382
4.29084	4.23104	4.27473	4.26963
3.96511	4.2399	4.12366	4.23659
4.26045	4.2511	4.23236	4.01511
4.27667	4.24903	4.25573	4.24269
4.26491	4.23195	4.27021	4.25399
4.31452	4.24753	4.27586	4.24672
4.31698	4.25377	4.26766	4.232
4.22235	4.23144	4.22318	4.23001
4.20909	4.23104	4.26404	4.20607
4.02086	4.24817	4.28187	4.2501
4.22264	4.22136	4.2443	4.22763
4.18868	4.11568	4.32666	4.28506
4.26916	4.22212	4.31938	4.16628
4.23651	4.2108	4.24465	4.12228
4.30561	4.19767	4.25375	4.20704
4.27353	4.22097	4.25604	4.23661
4.2913	4.24878	4.26262	4.19064
4.21561	4.16776	4.23717	4.24157
4.25297	4.22194	4.16681	4.24269
4.25271	4.11581	4.3166	4.12681
4.31904	4.20669	4.28364	4.01511
4.26907	4.21611	4.31139	4.2385
4.15082	4.24983	4.25573	4.24942
4.22984	4.22642	4.24864	4.10663
4.21864	4.22521	4.1821	4.18868
4.2154	4.24465	4.25161	4.26183
4.30997	4.23676	4.16652	4.27467
4.25169	4.2259	4.27586	4.25096
4.24239	4.23704	4.25575	4.2409
4.28019	4.20666	4.27873	4.24132
4.25508	4.25013	4.25203	4.2809
4.21788	4.19767	4.26508	4.24773
4.20017	4.22598	4.26083	4.25672
4.2383	4.23676	4.24726	4.10089
4.29232	4.20669	4.27012	4.13021
4.25169	4.30814	4.26307	4.20205
4.29239	4.11747	4.30285	4.2521
4.27487	4.133	4.26012	4.23223
4.26771	4.26202	4.2415	4.26293
4.215	3.97525	4.23717	4.23012
4.24591	4.19089	4.25628	4.23837
4.28513	4.21922	4.2907	4.26214
4.29508	4.24905	4.19103	4.24834
4.24819	4.13357	4.16652	4.22144
4.28511	4.22652	4.26297	4.27228
4.23024	4.23088	4.29188	4.22978
4.22657	3.97525	4.23292	4.22259
4.26769	4.20914	4.2595	4.22355
4.29759	4.25636	4.24861	4.23065
4.30861	4.23381	4.239	4.19033
4.29453	4.24736	4.263	4.18868
4.27577	4.2183	4.24861	4.08604
4.24964	4.25799	4.28747	4.16602
4.25176	4.18407	4.3046	4.23462
4.29414	4.04202	4.24593	4.16602
4.28387	4.24873	4.26307	4.22961
4.26708	4.24716	4.27635	4.14439
4.26804	4.16593	4.27467	4.21719
4.29748	4.28664	4.27962	4.24991
4.23837	4.22144	4.21727	4.05801
4.30242	4.2529	4.25244	4.25341
4.23533	4.23872	4.16462	4.23366
4.27681	4.25693	4.26729	4.26345
4.28262	4.21638	4.26581	4.2552
4.20548	4.10537	4.27397	4.23223
4.11354	4.15293	4.26357	4.28531
4.25271	4.19089	4.20426	4.29166
4.2718	4.11581	4.22945	4.24157
4.20363	4.24279	4.26321	4.25356
4.21864	4.24482	4.28782	4.25314
4.27926	4.27515	4.20526	4.2354
4.17394	4.22422	4.27896	4.23101
4.25005	4.21854	4.19973	4.24981
4.04328	4.22471	4.30138	4.23739
4.17898	4.21091	4.27964	4.24583
4.26045	4.133	4.23644	4.20205
4.21293	4.2504	4.26998	4.05937
4.2317	4.20841	4.27326	4.26183
4.27862	4.22642	4.25628	4.25118
4.21128	4.20137	4.27614	4.22053
4.2222	4.22603	4.26021	4.16782
4.27538	4.20898	4.25789	4.22183
4.30925	4.21088	4.29458	4.20347
4.30369	4.10537	4.25283	4.25672
4.21785	4.20017	4.22222	4.23363
4.26217	4.20374	4.25139	4.25559
4.26387	4.10195	4.2464	4.14211
4.20066	4.24497	4.27469	4.25373
4.28876	4.21854	4.28791	4.2577
4.21357	4.22412	4.26413	4.19064
4.19393	4.0854	4.2442	4.15442
4.24309	4.20548	4.22144	4.27457
4.27969	4.19678	4.22945	4.1506
4.2071	4.30268	4.18444	4.24324
4.2811	4.21932	4.25653	4.17117
4.2304	4.21646	4.30679	4.25343
4.27907	4.21482	4.26236	4.22334
4.24741	4.21091	4.24606	4.08515
4.28466	4.27727	4.32172	4.06509
4.28185	4.23442	4.29618	3.96421
4.30481	4.24279	4.25161	4.27133
4.20442	4.26274	4.14255	4.241
4.25174	4.27809	4.31909	4.28506
4.26432	4.23361	4.29183	4.26371
4.21221	4.15725	4.26309	4.25423
4.28387	4.21854	4.27912	4.23975
4.22984	4.25047	4.25912	4.2235
4.26487	4.23897	4.26581	4.23749
4.23679	4.11747	4.24192	4.27047
4.30127	4.21796	4.23343	4.24935
4.26262	4.30268	4.29909	4.1474
4.27784	4.17938	4.24849	4.21336
4.29239	4.18679	4.18421	4.18783
4.29316	4.20844	4.24667	4.20593
4.25669	4.22822	4.27416	4.2736
4.28393	4.21331	4.27098	4.23661
4.14968	4.21331	4.27365	4.21819
4.30142	4.26427	4.29909	4.26444
4.2874	4.20898	4.18221	4.23462
4.26491	4.23381	4.24403	4.24532
4.31507	4.21817	4.28789	4.24319
4.27667	4.20151	4.3011	4.24635
4.22279	4.23872	4.27012	4.20088
4.25508	4.23762	4.27503	4.19926
4.12746	4.22861	4.2836	4.16182
4.15177	4.09996	4.2923	4.22896
4.0571	4.24988	4.14706	4.24047
4.25353	4.17076	4.27119	4.14211
4.25169	4.21569	4.24981	4.22863
4.02309	4.16035	4.26762	4.18783
4.2577	4.20981	4.25768	4.20366
4.24465	4.23676	4.09447	4.27469
4.2544	4.23659	4.2553	4.26043
4.31374	4.21817	4.28461	4.23093
4.2222	4.14436	4.24539	4.3312
4.26538	4.21804	4.24981	4.24971
4.2948	4.22827	4.32172	4.24566
4.2222	4.27395	4.2919	4.21964
3.97063	4.23111	4.28912	4.17525
4.28056	3.92516	4.24319	4.26214
4.26949	4.22727	4.26872	4.2379
4.24726	4.25443	4.22324	4.25667
4.2948	4.25792	4.27887	4.24418
4.27286	4.22458	4.239	4.22248
4.29767	4.24306	4.28217	4.26345
4.20276	4.24027	4.22945	4.2292
4.23533	4.25317	4.27614	4.27228
4.27145	4.14724	4.29469	4.086
4.21793	4.17975	4.3011	4.12769
4.27353	4.26593	4.25183	4.26262
4.27245	4.13303	4.28427	4.22896
4.21002	4.28695	4.26731	4.27133
4.26548	4.16253	4.24822	4.25544
4.27804	4.24065	4.27245	4.27054
4.28587	4.23101	4.15622	4.24628
4.279	4.23616	4.26752	4.21445
4.29581	4.27014	4.30683	4.26112
4.29488	4.27251	4.27969	4.13802
4.24615	4.27674	4.26195	4.23699
4.27272	4.31967	4.25823	4.2352
4.30516	4.2392	4.26766	4.23671
4.2811	4.28081	4.24841	4.27082
4.28357	4.20417	4.27212	4.25445
4.26293	4.2145	4.28966	4.21077
4.28747	4.24027	3.9567	4.19084
4.18236	4.25069	4.18534	4.24583
4.2606	4.27356	4.31794	4.24222
4.22645	4.2384	4.27358	4.2749
4.25955	4.15776	4.28883	4.25154
4.24549	4.19011	4.24697	4.19662
4.26297	4.12441	4.22508	4.18642
4.27784	4.25406	4.29001	4.25491
4.26498	4.23739	4.2511	4.23699
4.26095	4.23749	4.22383	4.2464
4.22482	4.24949	4.28946	4.24893
4.26262	4.202	4.27591	4.11554
4.21445	4.25792	4.21777	4.26188
4.30081	4.23533	4.26628	4.22999
4.27309	4.17266	4.27987	4.12303
4.20309	4.19932	4.23601	4.24886
4.23221	4.20618	4.25686	4.03679
4.29072	4.26359	4.28782	4.18532
4.17843	4.22383	4.29898	4.2307
4.20096	4.23651	4.24655	4.24549
4.25375	4.26012	4.26614	4.22266
4.27688	4.26112	4.26062	4.23832
4.23927	4.22305	4.27644	4.22766
4.2539	4.21112	4.25828	4.22899
4.29524	4.24244	4.2464	4.25268
4.27395	4.23315	4.25641	4.04163
4.2544	4.24306	4.24925	4.23297
4.34516	4.25866	4.33522	4.14811
4.29767	4.22277	4.24403	4.29268
4.27681	4.26141	4.30194	4.05358
4.21754	4.21606	4.08725	4.26858
4.075	4.26074	4.30496	4.1521
4.28003	4.20699	4.27275	4.26278
4.27754	4.23211	4.18276	4.27809
4.29813	4.24336	4.27383	4.20564
4.28402	4.24937	4.19184	4.22081
4.30276	4.2461	4.23709	4.22861
4.29232	4.21948	4.26705	4.24893
4.29261	4.23348	4.253	4.2704
4.23254	4.23175	4.20328	4.21315
4.2222	4.2145	4.37517	4.21315
4.2577	4.14613	4.27245	4.19819
4.28056	4.24045	4.2882	4.31237
3.98735	4.25595	4.28285	4.24025
4.279	4.23774	4.28005	4.25015
4.26095	4.24207	4.20804	4.23523
4.15002	4.23254	4.22045	4.14811
4.34914	4.21698	4.31127	4.26278
4.28387	4.15214	4.26392	4.24291
4.34347	4.23155	4.26881	4.25122
4.24996	4.27621	4.23144	4.26734
4.15506	4.2275	4.19783	4.14283
4.22755	4.2354	4.26581	4.23684
4.26881	4.26309	4.28666	4.21338
4.26295	4.24895	4.24551	4.24007
4.20901	4.25737	4.28389	4.26785
4.26255	4.15697	4.29883	4.26968
4.25317	4.23586	4.26759	4.24025
4.29739	4.25713	4.21712	4.22955
4.22399	4.21543	4.17368	4.18642
4.27727	4.27964	4.19948	4.23982
4.22994	4.25239	4.18693	4.2396
4.27747	4.23555	4.2742	4.17214
4.2553	4.29217	4.26477	4.2491
4.24964	4.26098	4.10806	4.25479
4.29057	4.17508	4.27432	4.26024
4.12746	4.2188	4.1758	4.24229
4.26788	4.28668	4.25739	4.26968
4.2211	4.15497	4.25368	4.23083
4.25435	4.24677	4.22157	4.24299
4.22264	3.98489	4.21875	4.27944
4.22344	4.22282	4.27175	4.16262
4.29508	4.26816	4.19579	4.2392
4.28587	4.24319	4.26105	4.221
4.06134	4.2481	4.23538	4.22266
4.21611	4.27674	4.34388	4.06729
4.2401	4.25739	4.28294	4.26024
4.20512	4.26074	4.27173	4.24608
4.3153	4.18974	4.22513	4.26724
4.27866	4.2089	4.29451	4.11431
4.21677	4.21543	4.20074	4.22042
4.21227	4.10867	4.29594	4.26083
4.29625	4.20211	4.19827	4.19137
4.25919	4.24005	4.18997	4.22042
4.20358	4.26597	4.26281	4.22443
4.28317	4.2752	4.26231	4.26637
4.31393	4.2783	4.30982	4.23714
4.26255	4.26112	4.22407	4.20347
4.10785	4.25554	4.22712	4.26081
4.2605	4.25271	4.27676	4.24107
4.21585	4.27251	4.27513	4.11912
4.3241	4.26112	4.28735	4.25307
4.09733	4.25154	4.22407	4.26858
4.29911	4.28115	4.24032	4.29106
4.22305	4.20772	4.25081	4.24788
4.27905	4.17362	4.27784	4.25935
4.27198	4.22027	4.31088	4.25244
4.26052	4.25777	4.29181	4.27112
4.2798	4.21197	4.22243	4.12333
4.22389	4.25399	4.28807	4.19109
4.23218	4.22201	4.26536	4.26297
4.28274	4.26309	4.13136	4.20895
4.2704	4.22717	4.22461	4.24212
4.21966	4.17522	4.23734	4.24731
4.28988	4.23724	4.24224	4.19493
4.3123	4.20211	4.18997	4.23206
4.28677	4.17522	4.27402	4.23606
4.13258	4.11774	4.24222	4.26463
4.23837	4.25897	4.24633	4.24152
4.24674	4.24615	4.212	4.23603
4.30382	4.25585	4.29321	4.24642
4.24167	4.23001	4.27777	4.23952
4.29361	4.29217	4.25081	4.03679
4.27437	4.16179	4.2831	4.23437
4.30585	4.22324	4.24753	4.24452
4.29079	4.25861	4.25288	4.22378
4.20325	4.2275	4.27402	4.26665
4.26527	4.16149	4.27437	4.24107
4.29829	4.21112	4.26729	4.21622
4.27337	4.26564	4.24105	4.23431
4.22055	4.23626	4.25493	4.25573
4.21437	4.21577	4.13056	4.23206
4.31012	4.24027	4.03068	4.1817
4.19945	4.25443	4.21712	4.23606
4.31127	4.19011	4.19948	4.24229
4.24482	4.26131	4.3357	4.1172
4.26816	4.28695	4.23694	4.14613
4.34157	4.24667	4.23305	4.14631
4.27793	4.18455	4.26285	4.26435
4.19904	4.20772	4.15168	4.19307
4.26804	4.27351	4.22681	4.29268
4.27054	4.23957	4.29708	4.22861
4.26364	4.25585	4.27866	4.20265
4.28499	4.25583	4.28807	4.03032
4.29385	4.26811	4.22534	4.25152
4.19117	4.25727	4.26465	4.26219
4.26923	4.13472	4.2643	4.2388
4.20997	4.03547	4.15198	4.26463
4.17234	4.25409	4.2333	4.2512
4.26095	4.19321	4.26919	4.24452
4.28341	4.16149	4.23957	4.19868
4.33371	4.13303	4.27784	4.28181
4.28816	4.27724	4.26984	4.23912
4.32354	4.22201	3.97877	4.24299
4.31271	4.23254	4.25873	4.25614
4.28758	4.19811	4.24102	4.27098
4.28758	4.23603	4.22274	4.12333
4.26804	4.26555	4.26399	4.25152
4.33484	4.14613	4.25957	4.23083
4.26881	4.22178	4.24105	4.26257
4.32805	4.22339	4.26508	4.22565
4.27483	4.27683	4.09482	4.23714
4.2391	4.23825	4.20464	4.20761
4.33467	4.27752	4.23997	4.25091
4.29872	4.23111	4.24682	4.30335
4.04976	4.2275	4.20992	4.24758
4.33195	4.24077	4.26288	4.2058
4.31954	4.23608	4.26888	4.22378
4.30248	4.2398	4.23426	4.16289
4.29491	4.26052	4.24321	4.2349
4.27061	4.2392	4.28481	3.99603
4.16533	4.24569	4.3001	4.2392
4.27591	4.23239	4.23797	4.18622
4.30745	4.25765	4.28925	4.24957
4.3137	4.23211	4.25346	4.26257
4.22611	4.2405	4.23571	4.24927
4.26083	4.23586	4.25751	4.24072
4.24986	4.21005	4.2711	4.22034
4.29294	4.11843	4.23361	4.23669
4.12555	4.11843	4.23995	4.24957
4.2915	4.11843	4.25035	4.29427
4.29422	4.17105	4.21453	4.23684
4.13685	4.26555	4.21651	4.23083
4.22868	4.11843	4.26392	4.225
4.27717	4.20874	4.27676	4.26052
4.27112	4.24381	4.23144	4.26081
4.31086	4.21426	4.2798	4.23139
4.25409	4.2408	4.27554	4.2745
4.29248	4.18407	4.23827	4.2512
4.30574	4.29901	4.27749	4.24264
4.30391	4.24316	4.27921	4.25249
4.22611	4.25404	4.04995	4.24927
4.25174	4.23155	4.24102	4.24465
4.27226	4.25789	4.2443	4.21232
4.27425	4.24007	4.18727	4.24846
4.30014	4.22383	4.30166	4.16289
4.28753	4.04759	4.27912	3.99603
4.2721	4.11843	4.12545	4.29012
4.17895	4.24494	4.20074	4.2402
4.2899	4.23424	4.24974	4.24541
4.27121	4.24655	4.29769	4.27235
4.34262	4.21861	4.29748	4.24286
4.27905	4.26468	4.24425	4.26257
4.29517	4.23797	4.3101	4.19173
4.29721	4.26072	4.20306	4.23528
4.30801	4.12441	4.22999	4.1088
4.23236	4.24045	4.25166	4.24475
4.25225	4.27619	4.2659	4.0472
4.23875	4.22383	4.25854	4.25015
4.27875	4.2588	4.28619	4.16128
4.29894	4.20211	4.09482	4.2389
4.0465	4.25573	4.30053	4.2392
4.30192	4.27149	4.27152	4.2777
4.32253	4.23749	4.23401	4.26052
4.28294	4.23639	4.25399	4.221
4.3123	4.22652	4.33076	4.1521
4.27226	4.27964	4.13066	4.27969
4.24239	4.22139	4.27935	4.23411
4.25768	4.25897	4.24633	4.22971
4.25348	4.27619	4.19109	4.26463
4.25537	4.2093	4.2158	4.24741
4.26095	4.29026	4.24846	4.26637
4.26064	4.26411	4.26956	4.21675
4.23905	4.25469	4.26881	4.26219
4.29872	4.25677	4.24095	4.26637
4.27483	4.23749	4.26394	4.11912
4.25727	4.24733	4.26766	4.23699
4.25385	4.15776	4.10185	4.26673
4.24954	4.2249	4.26689	4.2295
4.26133	4.22282	4.26839	4.19268
4.2867	4.2205	4.24025	4.22784
4.23689	4.27554	4.19827	4.24917
4.233	4.26597	4.25368	4.25071
4.28901	4.21283	4.27653	4.20137
4.33013	4.26555	4.2079	4.25653
4.3374	4.2333	4.24694	4.04163
4.28639	4.25404	4.24564	4.25568
4.28357	4.09265	4.2048	4.14582
4.28684	4.27131	4.25154	4.17482
4.20328	4.2752	4.27175	4.20537
4.29172	4.24306	4.30918	4.24591
4.30151	4.26741	4.28212	4.23206
4.27098	4.28115	4.22274	4.12921
4.26207	4.24564	4.27704	4.26219
4.28542	4.2697	4.28053	4.2745
4.28434	4.2331	4.23517	4.22204
4.20325	4.24244	4.24927	4.17906
4.15112	4.11594	4.01393	4.24608
4.18865	4.26357	4.19357	4.25876
4.29032	4.21392	4.22396	4.26297
4.2217	4.05968	4.3055	4.2128
4.27028	4.28682	4.29321	4.22266
4.30412	4.28267	4.14145	4.25317
4.23442	4.2481	4.3357	4.25935
4.28074	4.05881	4.26752	4.25387
4.32342	4.26112	4.28735	4.21312
4.26673	4.17508	4.20653	4.24264
4.3137	3.86261	4.31003	4.2235
4.24192	4.27256	4.24348	4.11912
4.29032	4.23945	4.26394	4.25777
4.23722	4.2403	4.10185	4.23689
4.25174	4.22466	4.27494	4.23867
4.29726	4.24147	4.24321	4.25307
4.21614	4.24748	4.19357	4.21683
4.26133	4.28827	4.30166	4.24549
4.28988	4.24032	4.22157	4.22034
4.27233	4.19546	4.23827	4.2392
4.28199	4.23724	4.28587	4.03679
4.12623	4.24045	4.21418	4.23603
4.26804	4.24736	4.18081	4.23147
4.29128	4.2354	4.24095	4.20556
4.30486	4.23101	4.29436	4.25015
4.24601	4.23391	4.25327	4.22042
4.26031	4.21112	4.26947	4.24942
4.33062	4.25739	4.25643	4.25503
3.93278	4.22652	4.26734	4.08511
4.26703	4.28378	4.25003	4.17482
4.37352	4.26117	4.26884	4.23769
4.28717	4.13602	4.27919	4.21232
4.17895	4.26072	4.18862	4.25628
4.22827	4.2331	4.22446	4.20243
4.17667	4.09265	4.2659	4.13802
4.30484	4.29217	4.14669	4.25503
4.28085	4.23674	4.27513	3.90249
4.31336	4.24299	4.26972	4.2594
4.2572	4.20882	4.14928	4.23411
4.28321	4.2973	4.26855	4.24227
4.25998	4.23137	4.25032	4.27184
4.32717	4.2354	4.27598	4.22266
4.26916	4.2205	4.25983	4.2235
4.25385	4.20028	4.22196	4.23528
4.23661	4.23774	4.26951	4.25443
4.24986	4.23626	4.27621	4.24475
4.3478	4.22755	4.28773	4.24062
4.14845	4.20254	4.29414	4.21037
4.25154	4.25198	4.26392	4.23439
4.34114	4.08987	4.27524	4.26297
4.29842	4.14724	4.21453	4.22037
4.27031	4.2145	4.29438	4.24167
4.23035	4.25727	4.14696	4.25346
4.25399	4.25443	4.26766	4.16262
4.27985	4.25423	4.25069	4.28495
4.27483	4.24408	4.17383	4.20639
4.31904	4.2599	4.22632	4.23027
4.27658	4.22139	4.26304	4.25122
4.29079	4.17522	4.25271	4.20347
4.29774	4.18407	4.22724	4.26143
4.34262	4.27351	4.28691	4.21622
4.25686	4.25433	4.22034	4.24996
4.25525	4.25746	4.24645	4.26879
4.23722	4.23603	4.27494	4.21344
4.25725	4.24336	4.24768	4.1088
4.31154	4.25801	4.20664	4.2745
4.20648	4.23251	4.23047	4.19268
4.27832	4.20241	4.22663	4.22081
4.32023	4.16179	4.23203	4.23358
4.25655	4.30698	4.29181	4.25399
4.22917	4.24618	4.26114	4.23523
4.2387	4.13303	4.27289
4.17173	4.23431	4.28553
4.32648	4.05881	4.26991
4.2891	4.25399	4.17831
4.30974	4.24922	4.2771
4.31258	4.2235	4.19109
4.24194	4.24615	4.23611
4.32463	4.2461	4.091
4.16814	4.21861	4.15515
4.27662	4.23218	4.26252
4.2704	4.24991	4.2397
4.28778	4.2403	4.24343
4.31521	4.2392	4.20453
4.26224	4.24249	4.31355
4.26207	4.27866	4.23538
4.26628	4.16622	4.27045
4.3478	4.2244	4.2833
4.27033	4.24736	4.03794
4.25142	4.23507	4.20477
4.23865	4.22755	4.2693
4.20488	4.27231	4.22386
4.23905	4.05881	4.26956
4.26307	4.24314	4.24697
4.28787	4.26112	4.26477
4.31647	4.23502	4.31773
4.27987	4.25588	4.24224
4.27607	4.26179	4.2675
4.27517	4.11843	4.26951
4.26673	4.23101	4.3133
4.30559	4.21283	4.26007
4.233	4.25746	4.18546
4.32533	4.22339	4.24509
4.26916	4.12646	4.26881
4.22632	4.25866	4.24348
4.09283	4.2354	4.22461
4.25633	4.22727	4.244
4.20841	4.22758	4.26219
4.28499	4.18486	4.24864
4.24652	4.2697	4.24864
4.27985	4.24316	4.21619
4.30136	4.27279	4.10161
4.26548	4.2348	4.25696
4.26975	4.25777	4.10257
4.19667	4.20882	4.26947
4.19667	4.21577	4.29166
4.27003	4.24961	4.30965
4.32527	4.24494	4.29462
4.2867	4.28081	4.25527
4.26217	4.16622	4.30965
4.27793	4.2249	4.27469
4.2721	4.24224	4.22313
4.25431	4.25149	4.27026
4.05763	4.24257	4.19838
4.27337	4.26811	4.27282
4.29418	4.27724	4.21898
4.30399	4.24494	4.25607
4.29491	4.2333	4.3055
4.19667	4.2656	4.2285
4.28637	4.25149	4.25578
4.29671	4.2551	4.23639
4.27987	4.23431	4.22766
4.31349	4.23111	4.34846
4.27337	4.26359	4.22557
4.22546	4.27724	4.20712
4.25722	4.24309	4.2643
4.32605	4.13659	4.25363
4.28981	4.25554	4.22313
4.20976	4.23269	4.23396
4.15186	4.26406	4.1778
4.26858	4.26276	4.19357
4.25003	4.13216	4.28389
4.29988	4.23608	4.28481
4.29314	4.24316	4.27524
4.26503	4.22074	4.17806
4.27196	4.26309	4.29464
4.2736	4.20211	4.26442
4.20047	4.2461	4.28199
4.26437	4.20968	4.19145
4.23689	4.24581	4.26919
4.29026	4.26698	4.24157
4.25689	4.18182	4.27212
4.26673	4.25278	4.18727
4.33086	4.25773	4.22868
4.30722	4.23137	4.33175
4.22175	4.20618	4.2638
4.28704	4.24662	4.19976
4.25787	4.24596	4.24142
4.34359	4.26411	4.17278
4.27955	4.24615	4.30266
4.29872	4.2405	4.28183
4.32805	4.25837	4.30259
4.26656	4.2398	4.2973
4.2546	4.13216	4.22976
4.2783	4.10971	4.27275
4.16316	4.26468	4.21935
4.25928	4.12441	4.24645
4.22855	4.25069	4.26427
4.2477	4.25423	4.27045
4.30432	4.23014	4.25527
4.29148	4.20618	4.28319
4.27782	4.20537	4.29506
4.26437	4.24748	4.24301
4.28384	4.24807	4.13903
4.32129	4.20874	4.24697
4.26781	4.2588	4.31656
4.26921	4.03547	4.23945
4.29497	4.25585	4.19145
4.24358	4.28267	4.25251
4.27508	4.14724	4.20572
4.27729	4.25278	4.23361
4.27676	4.25895	4.74054
4.33502	4.21112	4.21827
4.25725	4.26837	4.2188
4.28314	4.21426	4.30627
4.29128	4.25057	4.21767
4.29669	4.24027	4.17383
4.25142	4.3043	4.23865
4.09785	4.2599	4.21875
4.27226	4.20882	4.24187
4.27098	4.2354	4.25785
4.24239	4.26179	4.28807
4.28441	4.23223	4.27413
4.26479	4.25554	4.24925
4.25952	4.2697	4.06009
4.23722	4.22136	4.25508
4.2559	4.21706	4.03068
4.27467	4.25057	4.25198
4.28684	4.20537	4.28407
4.22996	4.21346	4.28542
4.27804	4.22819	4.3057
4.198	4.2403	4.25503
4.2544	4.26991	4.17921
4.23284	4.18044	4.27432
4.32342	4.239	4.1778
4.28183	4.21458	4.25957
4.151	4.25573	4.23712
4.26406	4.20339	4.22927
4.24445	4.2093	4.22914
4.24979	4.25765	4.28192
4.25912	4.22758	4.28619
4.25351	4.26309	4.10051
4.29358	4.23777	4.27005
4.16533	4.16179	3.99484
4.26527	4.2353	4.22165
4.26771	4.22324	4.27513
4.25142	4.26276	4.22632
4.2319	4.2331	4.18546
4.27825	4.24005	4.2048
4.20976	4.2408	4.14678
4.27738	4.25404	4.26884
4.2229	4.18667	4.28959
4.10927	4.22435	4.25909
4.19187	4.20882	4.23762
4.2149	4.25837	4.23611
4.23875	4.22324	4.25032
4.26117	4.2697	4.29092
4.26437	4.16179	4.20453
4.28071	4.25967	4.22243
4.25174	4.23218	4.31773
4.2349	4.24954	4.2659
4.24878	4.23777	4.31199
4.26867	4.27045	4.26797
4.26326	4.23175	4.26809
4.24652	4.26281	4.18884
4.27839	4.25792	4.22534
4.151		4.17383
4.1856		4.30326
4.25909		4.25227
4.23722		4.22313
4.29172		4.27432
4.28294		4.21333
4.25909		4.26141
4.10127		4.28441
4.30136		4.30333
4.24719		4.25001
4.25547		4.81647
4.26319		4.22863
4.23972		4.27154
4.26673		4.24529
4.11156		4.25503
4.26597		4.27432
4.26846		4.25818
4.17566		4.23707
4.25003		4.34388
4.29466		4.29704
4.25633		4.23497
4.28085		4.27321
4.30752		4.24682
4.26319		4.2746
4.30681		4.24348
4.3123		4.22534
4.22373		4.16885
4.25561		4.22663
4.25174		4.28375
4.28194		4.24348
4.18862		4.25322
4.28008		4.26136
4.01678		4.2774
4.25828		4.25493
4.28384		4.26536
4.25169		4.29883
4.25912		4.2798
4.26472		4.13056
4.29482		4.24925
4.20328		4.23767
4.25935		4.2511
4.28069		4.30393
4.31404		4.28892
4.31748		4.1778
4.27105		4.26729
4.29314		4.27586
4.20648		4.26477
4.26658		4.25154
4.28131		4.22266
4.29314		4.22681
4.23679		4.06157
4.26923		4.23134
4.22611		4.25722
4.26781		4.24932
4.2463		4.26333
4.35091		4.21376
4.27745		4.27676
4.21775		4.26176
4.17026		4.25578
4.29872		4.07471
4.2546		4.2919
4.31258		4.26442
4.1246		4.10257
4.21117		4.23631
4.25385		4.26274
4.24532		4.25227
4.16994
4.25399
4.28601
4.29221
4.31708
4.33397
4.30003
4.26133
4.1815
4.24878
4.27729
4.25174
4.25861
4.27121
4.2379
4.29863
4.19485
4.22407
4.26307
4.14703
4.30954
4.09625
4.27852
4.26701
4.33127
4.27242
4.26771
4.30471
4.23905
4.155
4.24276
4.30997
4.2624
4.09729
4.33147
4.27506
4.29938
4.2736
4.23995
4.3137
4.29356
4.02288
4.0465
4.29148
4.28301
4.25561
4.28542
4.33108
4.22274
4.21966
4.28008
4.24878
4.31323
4.24358
4.2223
4.2149
4.17895
4.1919
4.29671
4.28637
4.28085
4.0463
4.26867
4.34266
4.23722
4.198
4.27425
4.28816
4.2444
4.30088
4.30518
4.30395
