# Supplementary material for: Oncogenic YAP sensitizes cells to CHK1 inhibition via CDK4/6 driven G1 acceleration
Source: EMBO Rep. 2025 Jul 4;26(16):4017–39. doi: 10.1038/s44319-025-00514-5 (PMC12373906; doi:10.1038/s44319-025-00514-5)
Supplement: Supplementary file 5 — Source data Fig. 3 [file 44319_2025_514_MOESM5_ESM.zip › Figure 3/3C/EdU_intensities_YAP.xlsx]

## Sheet: Figure 3C
EdU mean intensity
control	YAP	CHK1i	CHK1i + YAP
2929	2371	3320	6162
9623	2179	4872	5100
7302	2210	2493	6889
8002	11250	7427	7247
11163	6853	8326	4018
10538	7649	3551	9777
9763	5450	10005	8076
8692	7654	2365	4748
7312	4520	7458	8633
8816	4676	3662	9527
7323	6463	8029	6582
4654	5529	4345	6834
11225	8761	6416	12035
4066	6870	5058	7417
9711	5888	5270	7945
8881	6964	4139	2470
11053	5705	4246	3296
9400	8367	2588	5185
10266	8044	6959	9161
3193	8497	6219	4877
2403	9031	2066	5576
8948	8210	7188	7382
9702	6263	4763	7278
4513	9006	3052	11569
4969	8775	2379	12113
7577	7512	6983	2698
7625	7028	2283	6279
9780	5673	5442	6378
2211	3804	5014	4019
7671	4625	6142	7082
8951	2725	2111	7329
7647	4049	5868	5851
5149	5574	6116	9083
2314	3918	8124	6407
6375	3992	7747	2100
3170	6446	8987	12222
9084	6149	10193	8326
7902	6026	6399	8502
7558	5647	8297	8482
6349	6267	7790	8683
5334	6718	3767	5837
7906	4383	7462	3444
4240	7502	11517	8892
5678	7948	8158	2169
7116	6653	8906	10718
8295	8047	8651	9039
8901	5659	8050	3599
8700	6115	8327	9336
8449	6132	6852	4050
8541	5973	4541	2435
6774	6871	2856	2637
5555	6993	3741	6547
3467	5724	2951	11067
4426	5989	2420	8367
8788	6528	3497	5127
6090	5362	4987	8705
9302	7632	10724	4544
7224	6226	10594	12596
5733	7877	2675	14759
6498	7222	8379	12528
7588	6452	5014	10053
7480	8229	7324	11427
10572	2123	2278	11698
3734	9234	7419	7538
9999	8848	7310	8571
5107	5511	7087	10196
6101	7287	6913	10783
6682	3186	4957	10978
7366	7247	3638	10913
10332	5969	4536	5973
7948	3722	6031	8894
7864	5884	4345	4154
9602	6617	4142	5095
8529	2988	7901	3259
6352	4979	2298	7243
9712	8697	8042	10588
4616	7366	5528	4257
7833	5838	6688	3094
2560	7084	8898	9873
10808	8436	3742	6257
14033	7170	9859	6605
3866	2897	9463	7313
9964	9665	8461	4517
6530	8803	8034	4496
9275	5933	8194	8269
6853	3888	5984	6425
10691	4619	4119	9631
7379	4804	9112	8648
7111	2685	5402	8150
9913	3939	8386	10909
8886	6100	7492	7014
7030	5124	5886	6058
3481	2060	10157	9808
6961	8695	3291	2836
7105	2409	7966	7402
9502	6815	12547	10084
5262	8194	9794	10357
7564	5884	8396	4957
10257	7359	8438	10370
2414	5036	6419	10174
5512	5153	8487	11410
7865	2734	9073	9791
6400	9319	9421	8534
8120	8571	7149	3575
7950	6909	3969	4422
4227	8421	7418	2345
5405	2415	3905	2864
8266	6030	6424	2417
7708	6137	9315	9703
9496	6669	7808	5048
6648	6970	6812	8585
7953	2170	5916	6910
5278	5255	4000	5459
9753	6532	12347	3988
8630	4736	11923	5912
2779	2738	7986	8544
4477	2973	10537	7988
6790	9617	3776	5753
8605	7272	8982	9930
8510	7404	6267	3244
10080	7914	5720	7417
8238	7078	2352	2168
3049	7301	6862	8265
5907	7165	9102	11205
3834	3752	6340	9648
9785	3193	6710	9285
3253	7633	7494	7760
2556	4816	8813	7586
5953	6141	6608	10350
10518	12612	2245	9903
2838	12098	6795	2209
8884	4605	7912	8328
6700	8428	9230	9509
8155	7160	2663	9659
5503	7109	3205	8016
8338	4954	8335	3207
9467	7794	6244	7962
8284	3939	7312	2172
7680	6492	7917	12566
8118	10525	8630	5953
8399	2589	6170	6303
5301	7987	8552	10740
6703	9569	10942	8451
5497	9129	6119	11801
11497	10022	10567	4095
8760	6609	9735	7235
9342	4715	5575	2739
9067	10346	2898	2601
11293	12668	3331	2483
10340	11276	14417	5630
5570	12144	10966	3271
5248	10408	2423	2203
3315	8450	13946	3593
6137	7723	3208	5787
6772	8537	11275	11890
4962	4349	3138	10571
5448	7142	8765	6183
3723	5275	8362	5194
11655	8339	4402	5293
7766	8059	15592	2619
4455	3750	5580	3213
7277	6445	9518	11228
4783	2071	10478	5478
3447	5621	9737	7056
7839	8997	3902	11467
9429	10045	11030	2613
8516	4110	3219	9836
4266	8928	12977	10436
7805	8992	3082	7188
6848	9660	11036	5037
7931	9990	10366	4048
7755	9956	7379	3036
8585	5967	6337	12017
8070	8703	14787	8429
6867	6808	4061	4755
7394	5873	9906	3769
6201	9611	8944	4098
7708	7566	3778	9564
7540	5394	10248	4366
5311	5262	4227	2732
2065	6957	9712	2713
13396	2081	6296	8071
4780	3954	5016	3265
7130	6090	9993	11068
9496	6213	11733	8145
10005	8595	10230	2318
7977	7476	10276	10925
8699	10241	10371	6416
9727	8223	11326	8653
6143	8123	12325	10382
6898	4253	12473	12286
9221	8959	9575	6196
10002	3687	11377	2903
6684	8027	9754	10093
8136	7400	7037	5227
8420	7455	8828	4011
8051	6092	10490	4374
6882	7968	2559	6546
8707	10925	2941	9112
5401	9067	5673	10963
9012	5500	7871	4176
7192	8057	8340	9346
8982	2917	8385	2768
9419	6841	9535	7739
4007	5089	8311	8254
12212	2711	8822	9308
11663	2074	11713	5066
2991	2331	10600	5863
7907	3583	8760	8702
10830	6208	11440	7746
7588	8006	10699	7655
13155	6445	10000	6602
9933	11071	3781	7365
9844	10803	8969	5422
9725	5789	2376	4158
9295	4927	6212	6940
8517	4446	8863	3308
6247	15838	6070	6754
7701	4898	2699	9057
9942	7228	11570	9327
8470	5860	2135	8992
6448	4569	3030	5718
10155	3813	6227	9015
9189	2500	7865	6571
8641	3690	8071	9200
6131	3740	8310	10251
8328	2757	8680	9878
11152	2842	9957	10075
9987	5308	4643	7918
3669	5365	8797	11994
8087	7153	2753	2614
9467	2857	6728	3282
11077	7534	8211	9155
9835	5800	7525	4652
7917	5707	9858	2602
7012	5758	8579	8176
3739	3194	5839	11045
8123	3176	8701	6609
6492	8270	8877	8828
6983	6229	8521	5719
7163	8195	4063	3111
6373	5063	7609	10234
8010	2504	2659	4648
7789	7502	3666	9076
4148	6819	3924	8950
3354	7881	8216	9314
12375	5769	11349	10868
9705	5366	11915	9906
5056	6004	10986	9063
7975	5648	9185	13904
8074	5655	8894	14867
9763	4521	2950	7040
8556	12632	12475	2202
10270	6501	4411	3351
8463	9242	11954	2446
3658	10955	10316	3942
8121	8605	8626	14111
4991	8517	9486	2267
3264	5457	6919	11671
7108	9814	9198	7106
5638	8386	9968	9365
5433	8866	7037	2105
2998	7567	10052	4164
6559	5533	2978	6114
2233	8045	13864	7428
7363	9469	10299	8702
4145	9699	8640	3981
7392	7324	3715	7209
7003	4010	9071	3170
3039	5170	8356	5814
2193	9217	8281	11169
14789	11793	11537	5769
7654	6408	11327	7979
8874	4354	9741	3281
9541	9793	3345	3441
9175	6576	10686	5854
5807	2356	12527	7999
6309	8724	9075	2208
5904	5753	8950	3007
5247	5856	8084	3124
15237	4256	10691	13332
4068	6602	9131	10502
5650	6879	11124	6939
2939	4918	9654	11132
5319	7680	7525	4374
5337	3368	10358	8799
5000	10650	7331	5861
3526	7386	9320	12722
3381	6147	4639	10689
7070	7199	8339	11878
6112	6642	6860	9422
4579	4708	8578	12585
6958	8295	7829	4995
8247	6735	9526	5605
5774	7965	10746	9053
7124	8828	8933	7458
6506	6400	9220	8581
5388	5263	3182	8428
8825	6328	8837	2056
7402	4862	5807	13303
6224	4580	8391	5777
7317	6064	6888	3932
5507	7333	12083	3942
7673	5763	10732	5023
5915	3333	7086	9950
7317	5075	11721	4920
5921	3767	8280	4868
5259	4342	5993	3853
6128	7382	9666	9932
8394	8144	5792	12752
7466	7060	4169	6231
5639	8670	5728	8508
2726	8452	6482	8890
4729	4787	4093	4446
7503	7863	2081	3208
5929	4581	5069	8649
8540	6209	14312	8274
7048	6478	9336	5066
7877	8854	8736	3234
6026	9196	3213	9563
7936	9852	6343	10034
5979	9750	6009	8830
6229	3502	9835	9230
4586	3119	8696	6035
7351	3781	5497	6182
5221	9383	9802	3604
6185	4892	7430	9406
5930	6468	8759	9715
7035	6484	8772	6376
3743	8331	6328	11481
6092	7127	8080	8160
4929	3593	8080	8407
2521	2484	7748	9778
9011	6213	7115	9843
7218	11217	9176	9300
4142	10035	9128	10193
3976	7667	10728	7392
2533	8658	3229	12116
13675	5434	13008	9012
4709	6041	13422	5623
10306	5736	9785	11802
8676	7003	6681	6405
11259	7163	7150	10290
14316	5808	7637	2350
8335	10087	3455	2501
7192	8491	8873	3212
8145	7070	5526	3852
10399	4659	2699	5575
12396	6181	13319	3595
7797	10268	8050	4035
7182	5875	9009	11471
9798	6664	10020	3845
7566	6916	7728	10640
7651	7002	8975	3937
10796	5980	7601	5948
8830	8911	8777	7945
8802	7241	4496	7172
7370	9954	8928	2181
7741	6257	8842	8335
2738	7582	8257	2753
11297	9020	7104	6514
7556	6287	7298	11042
5967	8065	7700	9436
9052	8213	5151	7510
2988	5815	5132	10460
8782	9066	9093	9681
2158	7842	2820	5977
11966	5442	8565	8640
8565	4098	5138	7726
8030	5976	9042	14764
4988	2887	7255	11687
5533	9543	6739	4827
3915	9021	6592	10985
8526	7176	4273	7994
10849	7500	7786	8556
5358	2883	7145	6973
11444	7565	2479	3830
2700	3388	8919	2462
5735	5594	3390	9302
6665	5816	7112	8250
9398	2639	5554	9102
10161	7485	7069	8850
8908	5614	2829	7799
10877	7389	8463	11348
3259	3914	3332	10549
9511	6281	4825	11953
8911	4926	2921	5152
7853	5886	5580	2664
4228	7376	4772	7162
8843	7547	7148	7528
9309	11867	8571	7242
5286	6938	3672	2958
8851	3569	5595	11930
7764	8311	6297	10169
12626	3903	7683	11414
3767	6808	9052	9000
10743	2543	6390	11276
7754	8918	10129	14188
5593	4060	2613	2592
7582	4126	7761	3131
3565	6556	9018	5211
8635	9415	6265	5331
4117	11186	11933	7504
13940	9465	7353	6423
5742	4437	2986	3441
2080	6211	4329	6574
5642	3465	3734	5455
3124	11104	4712	3550
2256	7880	8766	6442
9527	6922	2119	7046
8134	4252	3445	6792
3310	7990	2510	6856
8962	5181	7285	9321
7759	9962	7684	2883
9386	4893	8525	4286
3741	9848	4465	10100
3568	10382	8373	4687
6636	9421	5759	2460
6838	8527	8007	6889
5434	4893	7412	7594
6121	6732	3588	5894
2481	2246	5820	8289
6303	2589	4323	2188
9108	8728	7795	7889
5777	10985	2640	4677
6384	4222	5863	9785
8066	4177	8306	7537
6553	8605	3879	6396
4112	6392	7037	9251
6753	10594	8369	3600
5807	2229	13618	2202
7570	3417	9819	4889
7288	4551	7989	4010
5386	2956	10189	7399
6528	7103	3142	7010
4705	9684	11010	5988
2726	3855	3126	8843
7764	2458	6815	8361
6139	2593	11629	2164
8062	5933	14507	9812
3828	10615	5141	7597
8276	3125	3569	4341
5658	10383	3195	11531
4642	9005	9736	10296
9035	9713	11113	10305
9339	7706	9748	10965
8547	10015	9466	8660
7690	9462	8074	8509
8481	10567	9457	2827
8005	5195	3625	7872
5673	5582	3462	7895
9498	5564	8339	3340
9809	10114	8786	8026
10178	8782	7242	9307
8836	6416	10006	6576
7388	7893	2059	9252
2952	2223	9550	5196
3166	8719	8548	9881
7309	4184	2928	9273
10451	9064	8450	8387
11056	8219	10115	2545
2670	6661	13377	3347
3421	8908	7483	3016
9922	8214	7170	9550
9850	3647	7597	2611
8513	2634	5561	5194
6074	3812	7383	6868
5754	4378	9276	4953
12215	7086	8897	7234
5067	6560	10484	6620
5498	9065	2260	2729
10549	4595	8847	4077
11333	8579	4033	7019
8318	6479	2095	2571
11090	4883	9729	3632
2478	7860	7988	5973
7702	9021	2014	2420
9054	2972	7908	8845
10240	3899	5966	2555
12352	8190	8530	3009
9801	6983	8184	6576
9304	5887	10414	2433
13593	2844	4578	9137
10508	5351	8870	4082
11194	6261	10740	10719
10587	7438	6816	7852
6957	8068	8588	5981
8334	6482	7818	7823
7622	3203	10364	11441
11691	9206	3928	2811
10482	6347	3539	8314
10792	9035	3063	7564
13407	6300	7523	7837
13102	5770	7743	7895
12766	6954	2814	5891
9534	6868	9845	2096
9643	5482	6260	7221
4522	6824	5074	3870
10457	8113	8544	9757
5526	6217	8262	2789
7997	7324	6376	3187
6927	2764	5285	3744
7829	7404	10021	6563
7951	4214	7439	8373
9601	8224	9424	2929
2126	6668	4229	2095
10439	8357	6428	5004
8304	2785	14270	7634
10317	8559	6223	7376
7221	8203	5839	7780
9291	6159	5893	8692
8116	3695	6731	7815
10646	3729	8466	7390
10512	4824	7162	11133
11607	3057	8034	10986
10474	5686	11911	7670
9350	6802	8330	7270
6480	7582	12328	10285
8277	8173	7964	11750
11677	9889	6223	8640
2632	7489	10861	6674
3939	8419	6900	2338
7603	8833	5671	8805
2508	6287	6109	5171
4275	7213	4714	7925
5233	7406	10546	3011
3781	9630	2392	3175
5356	5065	9023	3388
6564	10081	7998	6289
9547	8101	9755	6266
10130	2791	7604	7903
6834	6670	6104	2654
8861	6760	8833	7440
13526	8340	7091	9801
9469	6745	5729	2439
2490	3387	4579	4271
6467	4223	6843	10390
8021	8344	3248	3239
8696	5409	8032	10642
7666	6060	3706	5122
4020	8257	7878	8242
9124	6906	11359	8189
5302	6410	8976	8858
3901	2313	4900	6496
2506	8837	8617	6729
7914	9783	3031	4153
3877	7097	8971	7049
2549	7943	7694	6529
8782	8130	2458	6423
2231	8261	7911	3078
9709	7114	5582	3919
8327	3560	9601	9004
7436	7373	8335	5214
8735	6305	8825	6282
10202	9030	8081	4243
9114	6181	6990	8349
6132	5851	7523	5654
10211	7946	4830	8375
10029	6094	9121	5495
3827	8539	10760	7738
7808	5014	7583	5925
5493	5348	9485	4169
7646	6154	9652	6770
7032	4886	6597	8377
5964	4487	6632	3969
5328	8772	10397	3434
6716	6175	6989	7980
4506	5180	2988	4961
6206	4221	4670	2228
6936	7784	7957	11305
6477	6252	2405	12081
6786	7497	9917	7926
5301	4614	6301	6085
7077	7380	6342	3217
9328	2409	3004	7183
5253	10659	9087	8713
6022	10056	4763	8819
3635	6430	6363	8793
7044	8488	8169	3615
8486	6360	8518	7450
8174	8012	3841	4122
6232	7587	10674	3235
3840	8108	5495	2451
10090	7683	7291	6769
7477	6697	6332	12568
3608	4322	8889	2966
3775	7867	2458	3611
7568	2564	3214	7851
4160	2296	7404	5272
7794	9155	7989	6496
4373	4414	2937	7235
9750	6644	3991	8121
10893	8200	2757	6923
7489	7128	9559	5845
5921	8134	7334	7289
5506	7427	8269	5900
10280	2725	7545	4054
7249	5915	6575	8883
4308	5973	4046	3524
4786	4310	2477	5999
4512	9033	7283	4096
7825	2342	8298	2922
7166	4811	11254	2711
6996	5494	4306	3039
6048	2556	10381	4333
6119	4720	11421	10139
9491	4606	11987	6951
9255	6252	9340	9531
7936	5364	2319	10213
9609	8599	6165	9865
8654	6798	10219	11494
7451	4930	10099	6963
5157	10117	3495	7978
8758	4991	8191	7853
11722	8290	10628	10687
8608	8651	2330	2859
6171	2854	2550	5159
5572	7736	2646	9077
3265	6168	5029	4744
4404	6813	5306	3709
3269	5435	6540	9414
3343	7348	6999	5873
3163	6859	3831	10049
7939	6420	4388	8485
9104	4320	5916	2610
8841	2842	9596	2233
10052	5613	2236	6768
7795	3610	3821	8055
7500	5468	8357	8663
6539	3212	3848	8356
9200	3721	7713	7204
9903	4421	6086	8198
10484	4722	2734	10030
4681	7442	7248	3808
7531	2563	9432	8545
9270	7959	5543	5753
9433	6956	6451	6988
7084	5926	9486	7052
8308	3842	9210	11520
9837	6842	5768	7376
7479	8825	9721	10793
3640	8061	11766	7223
7782	7289	8734	6093
6926	2850	6176	8573
3554	4247	5805	12531
5380	9099	9293	5778
6977	2935	6190	7034
5965	7980	7915	8715
6180	7188	6654	8167
8844	7008	2696	9120
6518	8642	9284	2379
8226	2890	9249	2602
4066	8482	8054	9109
9112	5681	8223	8163
11231	5965	10183	2017
9244	7345	9902	4594
4723	7629	8569	3457
4125	3546	9460	4438
8736	2525	8797	3314
11367	3567	5609	3647
8963	5562	9877	10372
9379	6577	4903	8008
4262	6631	9506	5186
9651	7985	9786	2187
8509	6586	8132	9774
9613	6298	7287	3607
8123	8169	8363	3580
2424	7859	6022	9326
9224	8012	6126	10348
5245	5988	9275	10163
9069	8951	7850	6261
4651	6708	4476	12356
6427	6749	8760	9815
3807	3668	9633	10621
6898	5407	3153	11159
9253	7326	3613	5891
8178	6880	7891	9232
2196	5643	6147	8815
9240	4629	2022	7169
8938	6211	10307	9528
10997	6951	8075	6592
10457	2266	7868	11249
10386	6379	8478	8872
7887	5956	3331	6546
6901	7493	11414	7774
8663	6691	7052	9738
8542	6878	3012	9886
8521	9175	9166	8920
10653	3302	6208	5504
9567	8580	4247	10926
2168	7931	4947	6954
9064	12169	8864	7649
4894	6105	3814	2871
2604	2118	3417	2233
10920	10057	6219	5201
9281	7920	2325	8580
10764	4592	2675	7673
6715	4558	7799	9527
4635	4059	9270	4130
7993	5463	3211	7552
7853	6402	11320	6166
10344	3327	9550	7193
11931	6834	13561	9661
11642	7752	7268	8793
8436	2437	6377	7670
11653	5242	11679	6418
10923	6074	3244	7522
5722	7615	5836	8730
9180	7649	6816	8090
7563	2970	2124	7031
11157	4954	9410	3071
12627	5310	6261	9266
8808	8732	7204	7828
10362	5833	7981	3991
10153	5726	7715	5568
8674	8388	10128	11398
12055	3087	9860	10513
8056	7738	11162	9889
11616	7285	10156	10798
8020	6625	4674	8107
8972	5412	8635	6396
7839	10228	9646	4409
9265	6091	9673	8404
10239	3388	9951	9844
3706	9679	5672	8620
7089	5195	3034	8814
8591	7180	5838	4151
9465	7182	6686	8333
10537	3834	8750	3961
11440	2048	9864	8401
7011	4147	2460	6269
6380	3361	6438	3851
9867	3606	3751	6464
10881	7211	8093	9600
4074	3808	9901	10635
8600	4643	8721	5818
6628	7120	8071	5196
7274	5863	10047	6604
9540	2122	8238	8301
6334	8037	2864	7246
6822	3804	8154	10473
10249	8303	8440	9398
9342	7765	5007	2708
9885	7095	8052	9517
6953	6207	5024	8986
12124	5498	9126	7393
5269	8497	9435	10168
7101	6231	5346	4482
7651	7794	17588	10260
10888	6420	2172	4980
9459	8240	6641	2146
4803	6624	2447	7502
6445	9082	12626	5184
13178	5742	9434	8009
7056	6844	9028	3527
9642	7504	12878	2072
5447	6597	16013	8504
9954	7488	16592	6009
9420	7010	14361	7895
4211	7810	8438	6036
6979	3386	9092	7376
9993	7500	8250	5797
9967	7787	8425	5471
8242	8339	8436	5961
10555	6301	7907	3840
5889	3652	8104	4747
7742	2523	5426	8946
9718	5782	6765	3173
9204	3934	7222	16109
9358	8657	6946	11031
5969	9193	8534	2090
9326	7351	13025	6420
11254	4274	4391	6728
4343	7020	7604	9889
3814	4289	9329	9160
10983	8319	12362	11998
5349	7462	7910	8257
9418	2413	6891	9036
10423	6529	9343	14997
9870	5390	2190	7220
7898	6745	10375	3060
8436	7167	8534	7366
9476	3373	4627	10412
6106	6284	4787	10268
8859	6874	6428	6341
11375	6844	4832	10258
9465	7214	10859	9169
7162	5593	10753	9991
10132	3298	4083	7909
11408	2326	10481	8056
10181	4353	12344	10593
9329	2874	8644	7330
9065	6947	11182	10278
8275	8356	10581	8702
6757	8367	11744	2402
7678	7525	4169	6583
5202	9407	5299	6690
6986	5730	11987	3797
3902	6370	10171	13165
8509	3225	11729	4830
9343	5069	10374	8819
10663	5178	9856	5989
8239	5305	7071	8833
8301	5952	6745	4594
9117	4496	9623	2129
9647	8069	6637	8356
7235	2506	6956	10907
8445	6117	7742	5376
8362	5911	8235	2102
8937	5287	6710	11424
8614	7789	3339	7351
9365	7123	8594	5539
6131	6075	9222	5336
9343	6325	7841	10430
3182	5564	11004	4135
10855	3667	8617	3263
9434	4207	11681	3966
10137	6342	2362	3820
7543	5643	9303	9071
4019	4676	10311	5837
8929	6333	10753	3494
9095	5970	9660	10925
8890	7117	11730	14060
6308	7955	6833	6348
7266	6226	9562	4478
9038	11519	10819	8608
10552	5997	10218	11587
8907	6506	5376	5560
5995	6874	8243	16013
8043	6947	6896	7631
6211	11495	4585	11587
10385	3290	5880	3271
8568	13307	4116	14617
10031	5595	2736	8163
4476	8257	2879	5505
6138	7666	3214	2013
7393	3108	3814	7250
7540	5184	7818	16001
6396	6593	5474	6434
6846	7484	3307	8295
10700	11582	5735	2037
6549	3264	6099	11658
8850	3808	5917	12900
10303	7331	9746	10683
8237	7133	7760	12125
9276	3513	6130	11533
10001	4849	5905	6792
9102	6198	7090	13436
9925	7415	5041	12838
2172	5841	2229	13117
9519	6749	6112	14403
3664	5087	3976	15799
8882	7924	5409	10348
6010	4667	5844	15284
8252	5950	7012	6467
4665	8232	6311	6564
7590	8301	5547	14671
6438	6649	5073	14086
4402	5491	5872	2511
7508	8226	5509	13946
10466	6741	6744	17746
11147	7967	7780	8303
9409	2066	3103	6602
9878	6736	6965	11560
7605	4426	2693	9236
6050	7212	3995	13214
10825	7427	7762	13855
8162	6899	6494	9023
5387	8251	7354	9991
6867	6557	6070	11284
4263	6530	6653	13028
7548	8270	6679	11593
10409	10221	7326	5305
8577	7699	7122	16510
10065	3196	7290	6679
6950	7057	3303	16808
7613	4797	7655	13597
9065	8320	6226	13030
2002	5151	6682	8689
9818	8170	11236	11450
7374	6719	7185	14518
4084	6902	7562	2199
9154	6520	6493	9713
4947	6054	6333	6655
7723	8293	9153	2109
3636	9066	3217	13349
3983	7429	8363	5414
7393	8795	10289	23001
8864	4679	5406	8473
9221	7517	6019	3673
4195	8364	6934	3900
6784	8118	13287	11323
9722	7496	3044	7595
9224	9950	9772	3504
7008	5836	2187	5158
10444	4291	12056	6333
9911	7530	7677	9291
6940	6688	11536	10756
11277	3018	9897	4293
10238	3376	11736	3420
8548	2454	11652	2386
11586	5740	4970	5810
12537	5867	2808	8520
2381	4701	10694	4415
11138	8473	11029	7179
5713	5190	10074	2694
3529	3449	13568	7988
8625	8802	8762	3301
13857	8011	9915	12059
12519	6849	9348	2553
7612	8194	6672	12227
13566	2926	2404	11198
12629	9594	9817	7498
4776	6718	6934	9979
4424	5041	4730	4993
2560	9488	9767	5288
10320	6317	2375	8531
6123	6592	11678	8782
3902	7638	5220	9925
4385	7295	8532	12589
5479	7182	9777	7146
3211	5404	12018	12779
11849	7404	11128	8496
12361	9287	11278	7488
4017	8584	4947	7185
8870	2736	8293	7587
6377	8656	7294	7104
7132	6793	8616	6778
8957	4200	7924	8787
8905	6123	4798	3654
10661	7549	11712	7405
6205	4323	11916	5899
4272	7845	8939	6675
7495	6322	4284	6280
6784	7560	2137	6585
6549	5537	7960	7253
4199	8377	10070	14682
3976	6286	7294	7489
12561	3938	10673	8727
11708	4970	6792	6855
5268	9192	8279	5579
9241	9096	8260	9134
2079	2218	8927	14295
8641	7558	9421	17204
4576	8275	10654	11561
10921	6418	2211	6835
5939	3867	11686	5291
5376	8233	6624	11396
9816	2766	9332	7371
11091	5207	8107	10366
9570	3808	7882	11535
10655	7038	8661	10930
8378	2104	3361	9683
11148	2758	2517	14124
3691	2976	7520	12378
9569	3263	3526	9413
2666	5755	11644	8317
6879	4668	9384	3074
7834	6576	6619	10904
10499	3246	6742	10245
7822	4067	2916	6873
9034	5519	6881	10031
10094	2086	9991	8844
7165	5630	4470	10663
7018	8446	6767	5171
5229	3264	8665	8217
8610	4121	3407	8473
8308	2361	8711	6914
10455	6382	7721	6595
5909	2175	3938	4178
9618	4532	10080	5491
11186	5802	6330	13633
7897	3849	8129	8769
10237	3672	11155	9601
8181	5740	10774	12603
11826	4739	10839	9429
5981	3529	7883	10584
5124	2942	10929	4251
9271	2996	3299	7426
9378	2650	8382	3729
2395	6086	8288	8783
12815	7610	2957	6600
10420	2790	8191	9974
6171	6383	5840	8866
2845	8145	4753	10230
7841	5290	15763	6477
6805	3972	9560	12894
7141	5980	4398	5027
8722	2851	7379	8248
11836	7040	11258	8484
6479	5091	5224	7090
6847	6633	4213	14200
8599	7408	8850	4980
7305	6571	9496	8731
6701	7759	11780	10332
9143	6598	10057	6424
10249	6603	8153	11155
7534	2436	9633	4737
7486	6708	9395	8413
7423	3791	5273	9608
7303	5209	5931	8645
9056	4566	10492	9417
7357	3052	5661	2578
6204	3720	9515	7147
2461	2593	9890	9790
8358	4744	8818	2475
8523	2201	9492	7161
5783	2915	10019	4707
7744	7272	10126	4104
6723	7334	5829	7570
4672	5985	4813	6155
2115	7082	2799	2421
4911	4966	10593	11277
8166	5828	15240	8113
6383	11475	8951	10020
4864	5175	8859	6745
5837	2393	11293	4592
8444	6171	11636	8038
6926	2190	8114	10018
6502	7567	4590	3435
5520	6201	3488	8605
5877	7318	9307	11531
7675	4596	6997	6326
6817	6551	13440	2362
2976	5624	13201	2191
3602	4332	10856	3285
15354	6517	4627	3331
3413	9533	11332	3096
8400	5230	8086	6579
7924	8538	11252	2452
8621	7322	10031	8751
8195	7071	12784	4372
8435	9510	13639	6514
5781	3796	6071	3505
3174	7190	6168	11490
5552	3878	16115	9719
7700	4857	12617	9495
2355	6968	9794	11362
7764	5525	3128	4035
6081	5358	13762	7961
2683	6953	4554	3677
2804	6992	8194	5544
4251	4206	6078	12709
4508	5974	10378	10138
6726	8354	12068	4595
6766	4919	14558	6814
3758	6622	15827	5240
6482	3871	11791	11130
3181	7123	11315	3611
4568	6609	13974	5884
3545	3677	6239	7820
8931	6897	8916	2801
6908	6713	10482	3744
6259	7309	2749	9180
2736	7107	11708	3314
2325	6520	13035	9673
2961	8648	5188	10250
7106	6010	4105	11339
3565	9231	2417	3353
6057	11717	14019	2153
8683	4934	12926	7093
10050	8519	5679	5332
7158	6811	5436	5014
7435	3978	13146	10545
7164	6523	10168	3459
9376	4951	9831	5875
8336	5168	9639	2101
3127	4934	11533	8115
5156	6170	13112	13637
8819	2139	3822	7548
8640	6394	11875	4437
8310	7026	15775	2513
5156	4802	13935	4575
6222	12506	2222	3786
11503	6209	4183	9906
9256	5871	13022	9822
9125	13791	9960	2135
10773	10556	10487	2661
5302	6069	12649	2759
10041	4133	9016	10026
2362	7476	16376	4296
6179	5985	13622	3118
7770	5272	7471	9578
9822	5294	8696	8370
8471	5930	11019	2597
4062	8673	13158	9231
10798	2214	12632	7373
9883	5979	7528	5864
10089	3412	10773	3374
10410	5442	5884	7998
10235	5534	10220	9877
2585	2740	13275	6546
6437	2452	13081	8029
11459	6067	13896	6565
8850	3849	12577	4167
6319	3790	7526	7306
6762	5706	15925	7521
12211	2514	4504	18295
7312	2546	14905	8373
6108	6459	8210	9153
8935	7548	5918	12944
11852	4897	5235	5033
5496	7844	14603	8286
5988	5207	2425	8267
4119	3722	5494	6233
7960	7489	3007	7746
7480	2496	3423	7240
8075	5749	11383	7116
9265	6254	12454	7637
7241	6690	11734	7157
7964	6482	16267	9183
8898	10364	8775	7989
9300	6820	6791	8265
2259	7563	3098	3546
7724	7342	6629	8758
2145	5350	3206	17109
8144	6107	10764	2001
8508	8597	7506	7682
6983	9039	3065	12505
9956	5729	3034	10709
5416	9598	7632	12556
5709	5304	6990	11889
7058	5189	8735	9032
4714	2604	8937	9485
7408	5925	7298	2025
5928	5582	8473	2558
7072	6902	5496	7525
6644	6869	9052	6117
3785	3000	12325	7166
11250	5715	3706	4479
9123	4252	9143	6963
6742	5852	7049	6737
8195	5654	6922	6505
10219	6591	2474	7328
11983	5952	5870	4907
10431	2537	7436	6573
4009	5579	8765	8521
7945	6245	5850	9263
4122	5713	3735	7532
8380	3320	8034	7269
10430	4377	6553	9108
9557	5259	9152	6967
8127	5508	5266	9219
6354	4920	2320	7008
10628	5821	9251	8960
8811	6277	8524	2362
5534	7848	4126	7060
10934	7212	9109	6627
6921	6743	6957	3157
4194	7704	9887	4561
9255	7714	5868	6944
8719	2773	7355	5249
8625	4995	8290	7662
6730	3362	6580	6836
12084	5873	8214	2806
8391	6574	8041	7284
9426	4854	8870	7952
9578	4734	8127	10284
10920	6307	4113	4028
8731	6836	4682	2013
9366	8507	10439	4250
3093	6115	10167	4646
2865	2167	10435	8311
7416	6051	8913	5061
3277	5466	10875	14698
8519	2833	9690	7331
7422	4089	9285	3386
9847	7540	3471	7214
5846	5035	2613	2040
5426	7770	9339	2433
6920	6856	11165	9423
8246	4757	3750	7660
7275	2636	3008	2833
8494	5047	8651	5759
9353	8712	5549	4155
6689	7030	7092	5208
8049	3801	10598	2781
8279	2861	8561	6441
8754	6793	3280	11681
8823	2131	7847	9188
7351	5367	7417	7563
8159	4839	4800	3410
8799	6380	7339	2459
9808	3732	5004	6279
10273	4480	4822	6843
7291	5457	8971	4202
8665	6664	4270	6168
7401	3699	2978	6544
9934	2215	7338	9623
8175	6092	7038	9900
8615	2445	6674	7942
5639	5551	3678	2231
9018	2659	8055	3872
9436	4875	9664	6369
9331	4943	2216	3122
8688	5569	2160	3381
8842	5313	8160	9297
8834	5640	2955	6881
7593	5557	8779	5717
7062	3918	5001	10110
8086	5139	8739	3694
9863	6322	5658	7800
9649	4039	5826	8232
7926	5985	7689	7603
8460	6429	8090	8946
5489	5812	7618	5265
4284	2578	7171	5300
4393	2465	6625	2316
4564	5587	8552	6273
6723	5378	5845	3223
7836	7645	5904	6764
5517	5259	8878	3649
8357	2453	3919	8945
8121	6408	2955	5547
8069	5442	8518	8934
10409	4773	7044	10935
7791	7016	6798	7102
5180	4238	7942	10005
7144	5689	5379	3998
7422	5401	7733	8363
4192	3767	6832	6205
6285	5472	5851	3054
5413	5157	2154	5117
7535	5474	7276	6066
5164	5744	4883	6650
8572	4811	3855	6313
7161	3329	8616	3205
2434	4238	3730	6251
8982	2541	2946	7778
5991	3609	6838	5596
3128	5921	2092	6557
5244	5611	7967	7954
5958	3556	7660	8842
6605	3291	2186	3137
3153	5552	6150	7206
8769	3744	10689	4785
8533	7795	2398	3674
4431	7349	2556	3177
7107	2749	6665	7740
6437	5576	2073	3195
7645	3108	7866	13630
5356	6681	2614	11637
5321	6159	5437	10545
7635	6950	9837	11153
7033	7290	6449	8655
8879	5637	6480	3069
8256	5741	6642	8737
8516	8549	4665	4635
6265	7396	6048	6767
6457	4724	3389	4796
7260	6534	5447	5506
8957	10269	7857	8383
4638	5263	9761	5919
7465	3015	7730	5208
5044	6981	10403	6748
6323	7833	8283	4588
4972	3318	9096	9710
3350	5153	9339	8871
6811	4326	8871	9007
5170	8358	4384	3760
5483	7655	7314	5961
4182	7067	3057	7822
7213	3337	12111	5961
5680	4714	6220	11777
5931	5573	9988	5178
4426	5339	11657	5657
4222	5639	6623	7672
8368	6514	10917	9102
8397	5954	3113	9709
7628	6552	10297	5245
6220	5960	11492	5309
7021	6111	11083	10552
6649	7002	12142	7291
6685	6921	11162	5480
6875	6077	9227	4960
8201	6933	11942	3722
7524	7505	10549	8183
7525	6773	7745	6310
5701	9113	10113	6199
3984	7195	3677	3321
3393	4483	12132	7390
9949	6467	10939	7788
8435	4544	2115	9235
12843	7694	3453	8173
2097	7449	14695	4506
7703	4151	5645	5090
3481	7937	2172	4114
7166	4482	8957	9350
11012	4121	9653	2648
8653	2527	5587	3998
6572	8502	7407	9791
7141	5858	7253	2711
9621	4716	5056	5520
2849	4425	2791	3631
8633	2037	7800	11116
7538	2586	8159	9025
7693	4926	7008	14190
6048	4326	4746	9141
7771	6327	4227	9811
5168	4734	2043	6046
5019	3589	3277	8975
8805	8613	5256	5075
5925	7360	6874	5478
2436	7579	3786	11285
7713	6598	10806	6738
7983	5279	10035	7703
3663	10298	10387	5355
7794	8178	5796	4440
6683	3768	6969	11115
6704	3545	9160	3816
3523	8696	4166	9553
4656	6672	6770	8004
5507	3552	10595	9638
5547	8441	8573	5089
5037	5814	6418	11598
2782	5197	7050	3588
6274	8592	11733	11753
5065	3346	2326	10647
6865	9621	6174	7083
6123	4344	4532	7791
7490	3687	5400	11438
8136	7141	5958	2409
9549	8966	2960	2980
5780	7614	5956	12189
6571	7955	10233	3280
10204	8809	10714	7382
8197	12326	6723	2742
7992	4734	10648	9752
10368	9457	2848	5058
3279	7722	9500	5146
8553	2697	7428	6120
9748	5149	7967	5907
5654	11060	5783	3527
8608	8961	6923	2906
4906	2712	4274	6500
12233	9492	5609	12291
9768	11815	7712	8535
10341	3362	18958	6734
2632	6639	8190	7655
5162	4529	8551	6698
9336	10388	7118	4022
9813	6693	5199	7305
9870	5138	4189	5488
2925	6844	12227	7504
6662	9872	8951	9669
11694	7929	6115	7619
11569	7734	8975	6066
10327	4478	7225	6973
10486	7531	7791	8029
3277	2621	8399	4068
5798	2177	7184	5063
3406	3445	8835	3136
6208	4333	5467	11617
9780	3337	6860	11909
9759	6306	5376	5057
6418	3604	4783	4202
10076	7390	6983	6742
10115	6076	5571	7881
8602	6334	9027	4028
7424	3907	8509	11682
10712	7852	5739	12613
8748	9433	7871	7452
6275	10450	8561	12313
5803	4777	6228	11815
11525	3868	6344	12942
9804	7621	2762	7398
10392	9889	7712	6304
5023	6251	3602	9475
3983	5095	9075	6967
11734	8157	10598	13283
8533	4265	5409	9896
3893	8244	6835	9536
14306	3387	10975	10051
5684	8613	8725	9663
8311	7234	11949	11934
5132	5471	8731	8439
9595	4429	3056	12397
9089	8926	6702	6099
8275	6244	11667	10739
10388	6169	10676	10434
9194	4032	8426	11843
6940	5150	4124	6088
8910	9183	10273	6166
6333	12369	4884	10660
10575	9320	10972	7264
7859	9957	9606	10212
5511	7208	7326	5521
5073	4020	6107	8027
9214	6920	10195	8821
11272	7860	8767	8612
5011	6276	5497	11537
3186	7062	7385	7817
4025	2063	6164	6662
7446	4969	5027	8843
2187	5295	5210	10298
3932	4253	8910	9767
5257	5083	6413	6259
2423	7010	7588	6187
2211	7242	3215	8953
6777	4284	13251	6631
12040	8003	6113	11269
5129	5109	11072	8132
6652	4850	7795	10922
3236	3364	2039	7542
3600	7974	6378	11008
14018	2644	5427	8248
6190	6001	7297	8058
11887	2976	7357	7632
7827	4788	9480	7272
7493	4243	10851	7690
9131	2093	3948	8136
5989	2210	7186	8928
8063	7562	9214	13745
8675	5036	5193	6088
8895	5940	10897	9987
9245	6103	4268	9915
10120	5372	8857	13533
6800	9110	11288	8082
8338	6214	8069	8621
8941	10282	10396	5942
3864	7815	10157	6081
7215	3636	9045	10592
8832	7525	9937	7760
6502	2239	8020	5240
5038	3573	10102	7186
5868	6607	8235	8501
7988	4568	7171	7784
4013	2763	6921	8999
7020	5711	11617	8636
2019	8942	9674	8560
6626	9398	8259	2256
5292	4768	5541	3313
3986	7119	12332	4377
6888	4905	2545	12598
4146	8075	9297	10320
3729	6091	4354	2947
5791	4881	5892	6658
6034	5727	7466	7447
5907	2293	4999	3499
6539	4415	4533	11457
6097	6808	5105	2798
8214	5633	3913	5345
4232	4997	2545	3299
9783	6128	14371	12980
9228	6395	7252	8904
7811	6000	2426	10302
8204	7157	8600	11427
6419	7441	7992	13164
8277	8301	7608	12253
8996	8262	4169	4534
10707	6750	10893	11892
6841	7484	14599	10708
6201	9081	7061	9561
9209	9862	6590	13007
6989	7246	6388	10810
7148	6913	12461	8599
7385	4376	2648	3530
8993	6494	7247	11106
8106	4470	7037	7932
7512	4892	4677	4741
2580	3039	8065	10313
4938	6816	5800	2488
2470	7011	6099	2034
5221	8157	5911	2719
7201	7292	5165	4566
6449	9662	8404	9426
6725	7855	7130	10895
7159	6821	7661	11621
4432	8247	6490	9173
6171	11426	7946	11470
5967	5175	6630	6833
6091	6364	7251	9054
7806	4425	8202	10620
5972	5518	2045	12733
8282	6564	6019	8869
7405	9444	6860	7933
7776	8054	7573	7304
10753	6449	2594	9439
5201	8253	4511	9685
7020	7879	6832	8814
10374	6141	7468	9570
7413	6475	6810	10382
9973	9348	8069	9227
8168	8101	5988	10620
9361	7353	5712	3611
3229	9915	3568	8422
4923	8799	6537	10705
9692	2306	7316	8946
5085	7265	6158	8661
6527	2905	9868	4492
6245	5783	6593	7419
4420	7073	7261	6755
7457	3109	5169	9113
9526	6077	6721	7889
4916	9111	6713	9890
8751	3390	5420	11179
8848	3586	7338	9505
3468	4986	7454	13642
5190	8832	8641	12785
6582	5704	5957	9484
8847	9652	7453	14856
9660	7823	7634	9117
7600	7997	7601	12435
7111	5098	7688	8353
6523	8202	8674	2146
4375	2519	11839	6733
8407	8246	3593	3567
4831	8364	3848	10990
7382	4088	10223	3696
5069	7110	8381	10098
7491	4218	17240	3958
10638	3019	8914	5542
2381	10111	7667	4209
2570	8802	7153	2044
6509	12401	6639	4408
6344	10039	6897	9659
9883	6616	8851	9117
4285	8743	9753	6355
4914	9854	9465	5938
7464	9064	9224	9660
8802	9981	4009	6048
6183	4649	9355	13051
8137	9111	7152	10884
10179	9519	6488	10217
6918	8248	2128	9973
9073	4600	7855	8697
7382	4825	5372	7983
8032	2564	4387	13891
2250	7455	8223	12832
6787	3420	7807	7473
11307	5829	6178	4229
7490	3765	3416	7318
10738	5593	7948	3854
6413	8620	6233	6696
7640	6158	4337	5084
7438	7275	4638	7417
8556	11943	7090	3645
7521	7769	9488	7288
6066	8618	5787	11214
8652	11817	3004	8631
8027	7954	8431	8980
4642	8320	8137	20069
10573	5639	9231	3870
8410	6864	13483	8473
7002	11607	8847	13613
7825	3357	6133	10914
6324	6017	6353	7859
4935	7258	4163	13519
6875	8062	8137	14777
5820	7851	7908	14510
4162	6400	3963	13093
8613	8169	8020	4096
4016	6158	3618	6097
9573	2736	5383	2235
9145	7491	8807	18911
7175	9392	8825	13322
8372	6796	7287	3977
10784	7095	8915	7401
6815	9966	6326	12005
8705	3582	5788	19439
9429	8479	8261	11511
7379	5156	5344	2298
8275	11536	5662	17442
4400	7233	8556	17865
9298	10199	2669	4480
2982	8517	10920	14349
7339	3657	8057	3120
8370	7015	9040	6605
2653	3187	2624	6060
8018	3986	3318	9903
6780	8953	6968	8689
2761	9966	11595	16516
7170	6230	8091	6730
4155	5543	7661	18191
7184	3789	3563	14123
5877	8373	10040	23007
6366	4099	6971	3647
6071	3909	6539	17395
6874	2799	6040	6201
6666	6370	5386	2400
10242	5776	7858	11152
8176	6656	8303	6222
7640	6816	3363	5298
7323	8128	7727	5134
6194	5440	7605	14502
8396	2150	5726	6024
4875	3047	8033	2141
4407	3066	8503	12134
5241	4895	3903	15376
10445	5591	5361	2201
6530	7110	5121	6987
3553	6537	2678	8011
8568	6360	8379	12968
8389	3410	3156	17362
8890	2853	7232	11261
7431	5817	10049	20293
4437	7444	8882	22899
7787	3755	9919	13922
5826	6740	6098	10874
6916	4214	2815	6743
6163	7074	9079	16631
8947	5144	8497	4353
8732	5693	8185	14405
9055	2363	7449	5639
11225	5263	4950	5008
8497	5541	6319	5879
10089	5724	8485	13750
10647	5788	5345	14886
4886	6003	8434	7101
6547	6659	2774	17273
8119	8405	2965	9483
6736	5526	4004	2290
8265	5113	7562	2306
7541	5044	4835	15561
3508	4292	9830	22233
7298	4697	7199	11652
9211	7599	2856	14131
5565	3295	8490	2610
6806	6357	8053	3087
5332	4304	9703	9526
6624	5302	4661	13782
9109	7336	10064	3000
3632	3887	7342	3676
5641	6243	7479	4961
8655	7148	8331	12930
2578	6504	9250	4085
7331	6167	8415	11161
4418	5945	10089	4080
4206	8276	2944	8111
10028	6545	2190	11257
8774	11210	6316	13513
5241	3740	9611	3557
10329	5986	2761	11521
8327	13688	10576	17219
10488	4577	8194	14010
7485	2668	6118	5730
7586	10021	4286	11949
3320	13983	3498	15626
8232	5888	9733	6969
11885	6403	6181	7290
5452	7984	8246	10436
7314	4802	12247	6661
8444	3101	6290	13907
9280	7982	2529	6732
9742	11599	5875	11616
7375	6796	10394	10080
7059	9470	7539	8759
5308	7270	10307	13276
7992	10291	9701	12683
10550	8024	12484	9828
8494	2264	9328	8373
7186	5123	8010	7229
2884	5247	9357	8842
6997	3744	9035	8635
9597	10888	10352	4069
5717	2215	9709	5608
10433	3425	8132	3770
12732	2739	6300	8296
8757	9017	10410	8733
3224	8252	7849	5153
8579	5050	9689	6474
7051	7994	6150	2212
2318	3141	8963	4566
5661	3159	2565	8706
7734	9215	8843	6703
5971	2013	5915	4381
4354	8539	10412	8418
6564	2902	8207	3252
7744	6767	8385	2636
3475	4274	3272	7138
4057	9887	9922	2655
5516	3203	12055	8223
2650	2588	6188	3109
4399	2120	5271	7964
11498	3917	7285	6832
8931	8426	3114	7396
6205	5593	11484	2025
9897	5736	6174	6984
10954	8141	3606	5093
5722	9483	3971	6605
9946	5706	10346	3170
7612	2176	4858	6534
7736	9178	7735	8836
8292	3861	9129	6494
8813	6635	9107	13323
9928	8066	10062	13331
8123	3615	12327	10021
3917	3112	9183	2233
7155	4930	9094	3915
5285	7054	10437	8632
6538	10006	10604	17483
9432	2270	3675	13101
4646	5138	3816	2732
7185	5242	9653	9949
9605	7705	13858	2805
6273	6479	9542	12697
8250	2529	8157	3665
2036	8348	6088	10625
6944	6931	4350	11418
7299	8073	7113	5057
7368	2538	5794	7228
6775	8188	6146	6048
7787	3463	9528	13402
3912	6928	5437	13409
2619	2991	4673	10927
7865	2246	5057	10600
8041	6293	6525	3197
6385	2972	8320	7569
9876	7540	9813	10322
7989	2984	7852	11168
14500	6499	10995	11521
8847	8080	9431	4148
3081	6669	2405	9444
4031	9168	10822	4511
7176	9787	9895	13417
7828	6700	10824	13640
7536	6717	8647	11809
7008	7399	7497	10227
4469	5340	2521	8501
8523	4735	9672	9835
8515	6277	6033	3190
7783	6843	9110	9512
8135	5700	11404	10180
10497	4089	10341	5596
9592	2510	12302	2532
7941	3133	9447	11147
8025	5835	11633	9470
10334	5980	11028	7555
8990	4942	8957	10517
9051	7429	5539	9438
7288	5179	7332	8076
7915	5256	13235	7169
2235	4056	8971	4576
7924	6537	10051	8742
6900	4867	3561	4158
9183	6584	9016	7960
2617	6443	11168	4741
8668	4962	9732	10430
7143	5120	2657	8617
7606	6100	11999	13136
8229	4908	12198	8356
5191	8326	5059	10982
7555	4364	3146	2953
2144	6306	7861	10486
2527	2676	2201	11596
8029	5718	8507	2724
7851	7264	7015	13171
3901	6542	9827	8716
7718	7492	3859	12779
7620	4360	3215	9239
8819	4656	4720	11533
6046	8592	9817	11521
4753	6666	6514	6680
7001	3243	7870	10083
6440	10274	2028	8865
9384	7166	11400	2193
4600	5595	11414	7855
4580	7508	3559	8876
7076	5830	10950	10592
9734	7840	11970	7323
6134	2010	11796	2237
6631	4948	5348	5885
6923	6088	2869	10019
4426	6689	9770	12391
6301	2964	3628	3052
5315	8339	10748	5798
2887	5955	3127	2752
2198	3732	6453	7780
2274	7752	2907	11722
5570	2404	2395	11354
4421	2187	3560	2279
5925	3971	10549	7377
4968	2269	8299	11057
5238	3789	6134	7341
4241	2537	8253	2594
5386	4082	3141	6972
4782	5138	8198	4831
5131	5957	7432	8050
5941	10356	9979	11206
9109	2754	8804	8947
6862	5028	4686	9806
7788	3206	14580	8061
6790	5119	7791	6246
7149	5157	11143	3505
7212	5741	7956	4940
4668	4648	10629	2865
3178	3812	9794	9294
5272	2657	7831	4885
7992	6849	3330	3695
4801	9366	7818	7489
7411	2880	3848	6334
2505	10059	6594	6205
9055	9257	10275	8523
4687	7789	8569	6044
2014	6999	10392	5491
6912	7783	6768	11147
7212	7811	4615	8685
7558	8829	10485	4579
2492	6192	10494	9985
7612	6765	7716	8739
3077	7625	2757	6348
5176	3369	3407	7598
4606	4170	7649	10069
7676	7550	8196	7503
6465	5852	6242	8014
6556	8546	9323	9081
6695	6752	3855	9858
6087	6792	6426	4168
5728	7835	8368	3888
4891	3750	9899	9951
6154	3176	7894	3701
9275	5341	8858	15306
6547	3011	5045	4103
2332	7260	4737	5586
7033	2468	5249	17784
2575	5774	8114	7380
2333	5619	3384	16100
5494	4481	8480	7897
4461	5150	3021	3805
7450	4518	5139	14061
3888	4349	3574	3136
6683	5044	7359	3413
8115	4605	9481	10792
2385	4878	9852	6552
7676	4955	11365	9403
8814	3851	4488	9879
3566	4856	9000	7474
2482	4299	8942	7506
3028	3539	6035	3671
5699	5034	2894	12252
3127	2872	8991	7884
8650	8589	9182	8933
6210	2484	5678	11484
6571	4820	8130	10151
6020	9315	7812	4626
7025	10262	8921	3689
4421	2975	3801	8469
3093	8740	10676	4579
4642	8788	6418	4331
5768	5551	6212	7122
7963	7614	7051	7094
8829	8312	5169	7682
8976	2911	3298	10306
4259	2168	4264	10028
7368	4820	4556	8995
7094	4547	9549	8314
6539	3352	3760	7864
4202	2408	12956	5856
5233	4116	3295	7342
8168	5755	6809	10930
6658	7540	3686	8107
7684	2461	4487	5387
2738	3453	14856	9290
7193	6827	6249	6086
4763	4667	5959	9172
6539	6265	11429	8236
5289	8230	12490	4817
7537	10091	13712	6597
5946	4458	10261	8551
5085	8499	7580	6887
7931	10655	10588	6280
7068	8998	8012	6996
6330	10289	6396	6995
9306	9322	11346	8875
7035	9503	11757	7784
9520	2329	10370	6736
6223	6119	12376	4683
3792	9919	13226	10293
2911	6793	3936	9332
2175	4747	3091	8840
8735	8596	6709	3338
3321	7461	11491	8076
3424	2498	11726	8169
9419	3981	2159	8349
8401	7910	7798	9708
11133	8903	4273	8995
5723	3714	8232	7450
8236	8603	11807	7473
4190	2617	8881	8847
6339	10282	9839	10423
5298	5094	8355	6169
3594	7738	11365	4226
8061	8781	7288	5639
9723	9680	14826	7534
3159	2527	13830	9459
10310	6607	5715	9202
2292	5892	8750	8073
3307	5018	2727	6699
9272	2912	5867	2544
12234	3432	7546	11531
2687	6269	7730	3922
8327	6404	9346	7971
7049	7742	10710	7128
5452	7354	10029	5908
3655	2156	9170	7178
5020	6076	5825	5675
8046	6297	9264	6625
8196	5614	15276	2634
8973	4557	9135	6160
7728	5650	4123	2989
5177	4643	10231	5713
3774	7909	10122	6373
6611	8180	11040	7996
5081	4581	2280	7828
4234	9670	10996	8679
6304	5432	15559	10776
9062	5410	10562	10613
10482	2471	11772	8820
6279	5874	12130	2518
6140	7103	6636	2218
2845	8579	8479	2571
7938	4218	10043	2542
8844	2358	12447	11074
6883	2312	3626	7706
11102	6815	12830	10269
5419	2201	9264	2138
2708	5856	10642	8069
8785	2262	4087	9271
6443	5485	3860	8532
3636	2294	4499	7990
5689	5987	5164	11541
3644	3230	8289	6018
6319	6003	5234	8376
7416	8325	7514	7932
9584	7393	9371	7234
7099	6522	5700	8237
9849	3599	10276	8092
5589	2230	6962	8565
6576	7339	6755	8658
9562	7581	9018	7434
3670	2012	4476	3405
8407	2407	9202	7169
3766	4040	10356	4525
10441	5487	9617	9890
13469	3203	10451	4870
7795	8300	8372	7594
9677	6857	7222	2025
9488	2813	6315	2232
10038	8005	8104	6627
8853	5813	10048	12643
8823	3697	3420	2371
8555	2136	6265	2560
13749	6942	10241	7446
16187	6307	9778	6260
9410	7233	8565	6277
9215	8325	8868	7735
8347	7111	9979	8948
8083	6580	9551	6187
4756	7362	4087	9238
11254	5850	10091	10892
9504	7474	8940	9000
10809	4788	5659	7123
5393	4891	7480	8790
10151	3427	8311	2771
7492	4782	4621	3675
10278	4040	3872	4011
8053	8783	11163	5479
6404	4811	8466	6042
6348	7490	4829	5165
7665	8512	2265	5779
4331	7344	9444	5273
6885	6401	7803	6252
9740	3472	8312	9070
3220	6940	11590	6676
6725	3277	9946	5433
4751	7086	13925	2931
8707	6501	5198	7767
9117	3265	3395	5692
2098	4017	10218	8274
8391	2712	5099	3273
4415	4560	2017	6468
2186	5806	2259	4082
7601	6575	8551	6399
4491	2764	10478	5213
8591	6197	8087	5563
3453	7364	6238	2541
3778	7624	2972	2376
3745	8479	6001	7811
5291	8243	7862	8590
7782	7788	6598	7122
3477	6910	3320	7417
8345	5881	3708	7102
8712	6486	9453	6434
8481	7445	7989	4926
7797	5671	6449	6613
8423	5494	6727	4317
4155	4567	5650	6477
7576	6617	5807	8671
7118	5989	9039	6735
6693	6264	4421	4653
2187	3486	4085	7520
6514	3410	7075	6485
11706	5267	6439	3685
6002	2171	5689	3930
6107	6912	6219	2409
6144	9158	9763	5803
7551	7033	5990	5485
5238	7312	7788	8053
[truncated: 1,381 more rows]
