# Supplementary material for: Oncogenic YAP sensitizes cells to CHK1 inhibition via CDK4/6 driven G1 acceleration
Source: EMBO Rep. 2025 Jul 4;26(16):4017–39. doi: 10.1038/s44319-025-00514-5 (PMC12373906; doi:10.1038/s44319-025-00514-5)
Supplement: Supplementary file 5 — Source data Fig. 3 [file 44319_2025_514_MOESM5_ESM.zip › Figure 3/3D/chromatin_bound_MCM7_early_S_CCNE.xlsx]

## Sheet: Figure 3D
MCM7 mean intensity (log)
control	CCNE1	CHK1i	CHK1i + CCNE2
4.27685	4.18424	4.28677	4.34852
4.30912	4.26359	4.26933	4.24689
4.18772	4.29778	4.2235	4.27859
4.31361	4.2415	4.2352	4.24837
4.34516	3.93095	4.29911	4.27224
4.28228	4.04383	4.30991	4.20615
4.26307	4.28468	4.25297	4.21809
4.27219	4.21516	4.18749	4.19783
4.16864	4.29126	4.19681	4.23623
4.22755	4.2771	4.33029	4.27089
4.27476	4.34477	4.32042	4.25959
4.29818	4.28843	4.30788	4.12441
4.21408	4.24504	4.27694	4.32172
4.28445	4.22531	4.2917	4.29686
4.25254	4.25244	4.24162	4.23157
4.27402	4.25679	4.34359	4.2413
4.33224	4.23244	4.30905	4.25397
4.25737	4.27857	4.28531	4.22632
4.15119	4.26088	4.35959	4.30494
4.2615	4.24633	4.29294	4.26703
4.25559	3.93095	4.26661	4.18614
4.31171	4.21888	4.02338	4.22394
4.34337	4.23487	4.27321	4.21341
4.2985	4.17336	4.23371	4.22771
4.27964	4.23862	4.28461	4.29429
4.23183	4.27727	4.32282	4.23626
4.13972	4.24903	4.30055	4.31647
4.3574	4.19844	4.23302	4.28391
4.23515	4.2441	4.29802	4.00372
4.26397	4.30136	4.29409	4.21053
4.25986	4.27404	4.28706	4.24087
4.2752	4.21328	4.17423	4.24398
4.12694	4.25256	4.2905	4.1986
4.24837	4.23088	4.26661	4.30797
4.23211	4.09947	4.29135	4.34329
4.26593	4.26701	4.26064	4.15945
4.27655	4.25749	4.31679	4.12924
4.26307	4.2536	4.27258	4.25256
4.30709	4.33911	4.27644	4.29429
4.16864	4.25044	4.29587	4.21048
4.24573	4.27138	4.23505	4.22274
4.2381	4.26064	4.09902	4.33899
4.26418	4.22837	4.29128	4.2211
4.26986	4.2267	4.30888	4.28841
4.27685	4.27059	4.28441	4.2847
4.26418	4.31298	4.31675	4.2814
4.30658	4.30311	4.22313	4.28697
4.26701	4.24738	4.27305	4.29719
4.23063	4.23962	4.33534	4.20404
4.22074	4.32292	4.2589	4.1648
4.23444	4.22973	4.22748	4.21048
4.26036	3.94522	4.31714	3.97053
4.24477	4.29477	4.29568	4.25066
4.28805	4.24588	4.32354	4.29653
4.20863	4.22279	4.30101	4.25857
4.30162	4.25392	4.29035	4.24172
4.19554	4.2257	4.22986	4.26694
4.33594	4.238	4.26752	4.24087
4.27007	4.23152	4.27091	4.23732
4.28923	4.21516	4.26797	4.29026
4.33072	4.23244	4.238	4.2029
4.29358	4.2408	4.23213	4.2276
4.26923	4.29477	4.29039	4.28484
4.27948	4.2771	4.28326	4.25959
4.26468	4.225	4.18619	4.2415
4.26998	4.24514	4.25578	4.22
4.31054	4.10428	4.31323	4.29279
4.31023	4.07203	4.19193	4.31946
4.27685	3.93095	4.24998	4.29157
4.27976	4.23152	4.25229	4.31095
4.24448	4.22922	4.29354	4.21373
4.32699	4.20341	4.24264	4.29563
4.274	4.30621	4.27903	4.22768
4.29132	4.22868	4.29761	4.23684
4.24448	4.30417	4.2589	4.22603
4.17984	4.26498	4.31425	4.12772
4.24477	4.2354	4.29159	4.30294
4.20774	4.27596	4.34665	4.33268
4.2136	4.26338	4.28715	4.26799
4.27685	4.16417	4.24472	4.30404
4.26996	4.33846	4.29294	4.27443
4.23646	4.25101	4.30905	4.26512
4.3477	4.2465	4.35959	4.2097
4.30007	4.26498	4.24499	4.20404
4.28576	4.26689	4.28276	4.28697
4.21548	4.25324	4.27103	4.26401
4.22773	4.22837	4.2011	4.29686
4.28024	4.22326	4.32108	4.29748
4.23515	4.26067	4.27402	4.24418
4.2206	4.23636	4.27112	4.26124
4.13972	4.24731	4.2589	4.17713
4.25602	4.2441	4.31084	4.23623
4.24125	4.29128	4.30833	4.33435
4.27476	4.20175	4.40659	4.29403
4.13827	4.25353	4.17569	4.00372
4.21593	4.26762	4.2878	4.25957
4.12538	4.18963	4.30728	4.27249
4.21107	4.24504	4.29106	4.00557
4.32748	4.2413	4.25044	4.22389
4.31796	3.93095	4.31359	4.15875
4.24485	4.24657	4.30679	4.18176
4.27717	4.20699	4.25667	4.18614
4.21474	4.27942	4.26675	4.30531
4.33939	4.23246	4.25794	4.25931
4.25995	4.28475	4.28655	4.21506
4.14004	4.23378	4.26271	4.2158
4.23411	4.26124	4.25096	4.12277
4.23452	4.18977	4.31475	4.20132
4.21956	4.28475	4.35885	4.26479
4.31101	4.19667	4.17423	4.31439
4.28454	4.17569	4.31475	4.32502
4.21474	4.20485	4.28369	4.30369
4.27096	4.18963	4.27768	4.31894
4.29596	4.21253	4.30294	4.24898
4.12694	4.21192	4.27321	4.27291
4.35537	4.23228	4.2462	4.23396
4.12538	4.23817	4.32903	4.24217
4.26012	4.22274	4.27795	4.26578
4.25689	4.21743	4.34185	4.30589
4.30658	4.26349	4.28369	4.25186
4.28393	4.23371	4.28589	4.27642
4.28686	4.23847	4.22986	4.22118
4.3061	4.33238	4.32199	4.32288
4.262	4.06187	4.28677	4.21373
4.30908	4.28834	4.27992	4.23744
4.19954	4.25101	4.25428	4.25003
4.23912	4.22902	4.34793	4.22603
4.23124	4.2911	4.26236	4.23618
4.28923	4.2537	4.20621	4.23613
4.20071	4.14974	4.30557	4.20314
4.26972	4.2411	4.25259	4.2727
4.26468	4.27105	4.26302	4.2211
4.20774	4.26349	4.16932	4.27261
4.2461	4.22047	4.09902	4.27976
4.29959	4.27356	4.27059	4.32447
4.2929	4.27138	4.32354	4.2237
4.3329	4.00514	4.30728	4.26162
4.1873	4.27727	4.10863	4.27662
4.26307	3.93475	4.34359	4.28704
4.32048	4.25445	4.20653	4.18038
4.19002	4.26364	4.04755	4.26633
4.26972	4.31298	4.30882	4.21809
4.28101	4.22678	4.13175	4.29396
4.31551	4.28621	4.23302	4.23749
4.2985	4.23535	4.28115	4.37103
4.2461	4.15082	4.25149	4.27662
4.21893	4.23497	4.35959	4.30205
4.27333	4.29563	4.26498	4.30531
4.28418	4.29996	4.28589	4.22771
4.26654	4.15269	4.26217	4.20615
4.31088	4.22047	4.28616	4.2223
4.28373	4.17421	4.23485	4.27093
4.27282	4.23063	4.19521	4.14851
4.20798	4.31298	4.30726	4.233
4.32424	4.22706	4.24341	4.13287
4.07306	4.22326	4.16932	3.97053
4.21606	4.26114	4.26503	4.23073
3.858	4.24633	4.26595	4.29285
4.28686	4.26088	4.27404	4.24947
4.28767	4.17569	4.29778	4.26531
4.22704	4.22279	4.24204	4.21208
4.29132	4.21253	4.32083	4.29783
4.28017	4.26349	4.32828	4.10199
4.27418	4.01808	4.30507	4.23396
4.29596	4.2048	4.31211	4.27263
4.17984	4.27258	4.32893	4.32675
3.96904	4.25645	4.30531	4.26243
4.31023	4.23704	4.18159	4.23689
4.23234	4.26088	4.26661	4.27098
4.29032	4.22326	4.24719	4.22425
4.26658	4.19967	4.35056	4.37335
4.20192	4.26701	4.24499	4.22606
4.28576	4.29879	4.26036	4.26033
4.2333	4.28648	4.25428	4.22868
4.2935	4.23862	4.21216	4.21885
4.2351	4.19271	4.18159	4.2097
4.26349	4.23228	4.27932	4.18614
4.24633	4.26359	4.32141	4.22334
4.21948	4.21253	4.30679	4.36797
4.18279	4.25353	4.30317	4.25423
4.25493	4.27404	4.25667	4.27245
4.29032	4.2551	4.30726	4.29581
4.1797	4.35953	4.31435	4.23722
4.21759	4.23817	4.31211	4.26651
4.27777	4.29879	4.27795	4.23157
4.26029	4.18469	4.31065	4.24947
4.25995	4.2771	4.21026	4.35131
4.28988	4.34477	4.2793	4.27295
4.2222	4.23942	4.28001	4.3251
4.29411	4.24738	4.24719	4.2014
4.32048	4.30621	4.31675	4.19756
4.27282	4.2466	4.24719	4.28511
4.22316	4.25392	4.33013	4.23739
4.27955	4.15415	4.2931	4.23727
4.23515	4.23004	4.23178	4.24418
4.23664	4.22546	4.07181	4.24667
4.33594	4.23608	4.28206	4.20715
4.28348	4.25409	4.26302	4.25777
4.2222	4.2415	4.23565	4.24448
4.31521	4.2266	4.29108	4.29719
4.26477	4.26359	4.28715	4.28814
4.23065	4.22807	4.31871	4.33435
4.20071	4.24652	4.23312	4.2413
4.29818	4.23155	4.31819	4.30341
4.31521	4.23583	4.22391	4.24837
4.23063	4.22807	4.30101	4.3104
4.23414	4.23004	4.30138	4.23396
4.29769	4.23847	4.33013	4.19921
4.2267	4.22608	4.26002	4.27098
4.26349	4.21192	4.25242	4.24692
4.26884	4.27082	4.31389	4.30294
4.27623	4.17421	4.23965	4.30261
4.27418	4.27112	4.28221	4.28357
4.32123	4.32734	4.29281	4.20132
4.28874	4.24871	4.24214	4.26067
4.2528	4.25696	4.28194	4.19287
4.26477	4.20063	4.13843	4.23727
4.28686	4.22089	4.30053	4.31439
4.28323	4.29405	4.28221	4.25931
4.29724	4.21423	4.23802	4.30589
4.27282	4.25324	4.30882	4.30589
4.25691	4.25679	4.12885	4.30638
4.28758	4.25222	4.31679	4.12707
4.20839	4.27827	4.28169	4.27344
4.25559	4.23406	4.27091	4.21341
4.20831	4.27994	4.32619	4.29055
4.30967	3.93095	4.26217	4.28697
4.09785	4.26098	4.30606	4.28841
4.18918	4.27154	4.17768	4.24807
4.2528	4.23371	4.22453	4.38636
4.29959	4.2292	4.25293	4.23727
4.16693	4.35021	4.29159	4.30777
4.28767	4.23487	4.20091	4.30792
4.30908	4.32292	4.22848	4.29237
4.30967	4.18469	4.2502	4.33212
4.22368	4.29128	4.30378	4.30522
4.29853	4.16417	4.2551	4.23157
4.27135	4.26219	4.32771	4.24002
4.24477	4.26762	4.35959	4.28305
4.28594	4.32734	4.27413	4.25268
4.28576	4.30417	4.30051	4.28814
4.3019	4.12914	4.29526	4.3001
4.28373	4.29128	4.31783	4.28937
4.2919	4.25715	4.19562	4.30529
4.26349	4.33846	4.28729	4.26792
4.29132	4.29664	4.17461	4.3199
4.24635	4.27827	4.25259	4.27089
4.20914	4.26701	4.36575	4.10789
4.31494	4.33911	4.35885	4.20763
4.29394	4.24731	4.25938	4.25823
4.22626	4.29232	4.2331	4.23719
4.23073	4.2441	4.21232	4.24625
4.30658	4.35953	4.28355	4.3063
4.2136	4.23292	4.27437	4.24866
4.23099	4.24657	4.24763	4.30527
4.25691	4.11247	4.2982	4.27662
4.28767	4.32424	4.34325	4.32172
4.12538	4.2538	4.30905	4.31856
4.31666	4.29473	4.32924	4.25686
4.26098	4.27715	4.17569	4.28373
4.07306	4.13599	4.28517	4.18749
4.31101	4.23246	4.2925	4.09335
4.25423	4.17301	4.27105	4.24868
4.27955	4.24212	4.18619	4.24269
4.23639	4.33238	4.22313	4.2465
4.26654	4.21192	4.31065	4.31156
4.2717	4.28142	4.25945	4.37168
4.29649	4.09947	4.2831	4.31156
4.34516	4.23523	3.96727	4.26243
4.22316	4.2124	4.2905	4.21738
4.22932	4.32397	4.23802	4.24591
4.26923	4.27827	4.27694	4.25801
4.26307	4.33238	4.34665	4.25527
4.22134	4.27994	4.30412	4.27063
4.16388	4.26972	4.34157	4.27249
4.31031	4.23239	4.3267	4.22845
4.23234	4.2537	4.28405	4.29232
4.21423	4.29996	4.24485	4.27203
4.09726	4.25445	4.29294	4.23269
4.30869	4.29261	4.2777	4.31505
4.29959	4.31298	4.29911	4.30527
4.31551	4.29261	4.28589	4.33742
4.28576	4.22248	4.2235	4.31167
4.20831	4.26342	4.30412	4.12441
4.23282	4.2399	4.32199	4.31921
4.29649	4.2441	4.23674	4.36631
4.28767	4.27688	4.26064	4.33052
4.2513	4.21764	4.26501	4.28475
4.26593	4.26658	4.2777	4.24217
4.29427	4.23254	4.29929	4.26827
4.22773	4.23927	4.28461	4.24002
4.31631	4.26745	4.29743	4.26531
4.31948	4.2408	4.31679	4.25938
4.23129	4.25554	4.31842	4.29237
4.27935	4.26658	4.16367	4.24871
4.00048	4.27727	4.29535	4.30369
4.30908	4.28495	4.22011	4.22999
4.28874	4.23857	4.2413	4.30118
4.19002	4.27994	4.26545	4.25729
4.26998	4.24157	4.30507	4.30404
4.27994	4.21336	4.27031	4.24398
4.24917	4.23244	4.17461	4.31942
4.18814	4.23523	4.27245	4.25691
4.35537	4.26841	4.28468	4.23727
4.30231	4.2408	4.27437	4.25409
4.22492	4.26338	4.28126	4.30494
4.31152	4.22559	4.23213	4.22768
4.21598	4.23571	4.30166	4.29279
4.24635	4.29664	4.32441	4.29026
4.2929	4.26114	4.27932	4.10199
4.23434	4.24733	4.27402	4.37925
4.30673	4.22227	4.34906	4.21809
4.24606	4.21551	4.29761	4.24986
4.20542	4.24674	4.06356	4.29055
4.31152	4.23234	4.29052	4.27249
4.22469	4.23523	4.30374	4.23396
4.33224	4.29232	4.21026	4.28937
4.2754	4.2577	4.29583	4.25351
4.1797	4.25244	4.2925	4.29285
4.24856	4.15415	4.27112	4.24807
4.3477	4.20485	4.31783	4.00372
4.26477	4.20699	4.33634	4.30527
4.23517	4.22678	4.28058	4.19287
4.27112	4.27059	4.24561	4.24591
4.27866	4.29427	4.07737	4.26136
4.2249	4.238	4.29409	4.30799
4.21548	3.93475	4.34157	4.28484
4.25995	4.23987	4.27878	4.12717
4.27012	4.19667	4.38358	4.27529
4.22134	4.27258	4.29064	4.28948
4.21893	4.26098	4.25672	4.26482
4.25183	4.27321	4.3212	4.37168
4.27476	4.225	4.29052	4.31856
4.29427	4.10944	4.3161	4.38636
4.16693	4.22326	4.26217	4.25268
4.27402	4.30136	4.26236	4.15027
4.29649	4.2382	4.28726	4.0306
4.2919	4.26098	4.27878	4.21053
4.32352	4.14974	4.28137	4.23719
4.25602	4.14974	4.2199	4.20704
4.30356	4.23857	4.13175	4.18353
4.18116	4.23583	4.31675	4.29088
4.30339	4.22868	4.28979	4.25626
4.24917	4.27316	4.18244	4.3831
4.34516	4.25042	4.21516	4.2413
4.27866	4.17537	4.33594	4.26505
4.29724	4.26288	4.26266	4.23729
4.28445	3.93475	4.28704	4.25621
4.27655	4.27688	4.23565	4.12441
4.27344	4.2872	4.25938	4.06175
4.26489	4.2384	4.29684	4.33742
4.34337	4.2465	4.28879	4.26076
4.28237	4.16673	4.16758	4.39463
4.28511	4.23535	4.25428	4.27263
4.17699	4.21764	4.39131	4.33899
4.23073	4.2292	4.17768	4.36016
4.3066	4.29477	4.28641	4.23651
4.22147	4.23681	4.24373	4.24961
4.27955	4.09297	4.28838	4.15875
4.2513	4.21253	4.32828	4.25737
4.31137	4.23639	4.24025	4.18673
4.20653	4.30235	4.27919	4.26703
4.26036	4.21551	4.2601	4.26349
4.26658	4.19769	4.30509	4.33566
4.2333	4.1112	4.3267	4.15269
4.26418	4.19846	4.28845	4.28246
4.30673	4.09635	4.29141	4.2814
4.25382	4.23608	4.26618	4.31603
4.31031	4.20645	4.25259	4.25327
4.22495	4.24986	4.19011	4.3423
4.24502	4.20634	4.3145	4.3133
4.12694	4.17421	4.27142	4.25938
4.29649	4.23571	4.32771	4.24917
4.21548	4.25152	4.26383	4.19287
4.3574	4.15415	4.23727	4.30294
4.3066	4.20063	4.09902	4.26874
4.28083	4.2351	4.28616	4.36466
4.30912	4.26933	4.04755	4.15945
4.29818	4.23444	4.30425	4.27529
4.2694	4.26689	4.27091	4.31894
4.29442	4.24895	4.25725	4.33076
4.18918	4.28621	4.32377	4.2478
4.26468	4.23583	4.3256	4.30833
4.18918	4.19846	4.26609	4.30404
4.29252	4.2382	4.25419	4.27552
4.27651	4.10667	4.26157	4.30743
4.17829	4.24657	4.23717	4.2467
4.3064	4.2124	4.29039	4.23992
4.17906	4.25452	4.18648	4.20235
4.29057	4.22212	4.23297	4.31603
4.28711	4.24657	4.31086	4.23416
4.21688	4.23497	4.20621	4.21373
4.27648	4.10428	4.22848	4.30801
4.27402	4.35021	4.2011	3.97345
4.1285	4.30281	4.26064	4.2284
4.25952	4.18687	4.24162	4.28475
4.20653	4.2441	4.20363	4.25621
4.17984	4.20175	4.31819	4.27809
4.31069	4.1112	4.17632	4.3001
4.27068	4.24549	4.26799	4.29772
4.29526	4.23837	4.2831	4.26505
4.3449	4.16551	4.2831	4.33417
4.30944	4.27356	4.3365	4.2828
4.2546	4.24062	4.25945	4.21572
4.2546	4.34439	4.29587	4.20693
4.27688	4.26498	4.24729	4.30651
4.25602	4.26088	4.25101	4.2158
4.30769	4.26321	4.30055	4.25147
4.2946	4.28979	4.30997	4.24217
4.29208	4.30281	4.28706	4.26349
4.2909	4.23732	4.29568	4.15609
4.24837	4.24731	4.31076	4.2863
4.3158	4.2267	4.32771	4.2467
4.33686	4.23088	4.28115	4.22217
4.23442	4.23239	4.28097	4.30494
4.2701	4.24652	4.29354	4.3111
4.29146	4.28335	4.27932	4.20284
4.22953	4.23987	4.29354	4.21251
4.2559	4.21888	4.26797	4.31156
4.28941	4.2351	4.22272	4.28856
4.26503	4.11803	4.26202	4.20747
4.25739	4.2397	4.29526	4.31323
4.24812	4.21253	4.25794	4.25957
4.17702	4.25928	4.27238	4.29645
4.26626	4.23155	4.28194	4.27809
4.31357	4.24267	4.36767	4.26741
4.31668	4.24212	4.27932	4.28008
4.3327	4.2168	4.25339	4.33076
4.26578	4.28477	4.24566	4.19783
4.27701	4.36101	4.25744	4.19775
4.2395	4.23292	4.24729	4.22027
4.27878	4.27316	4.26684	4.25976
4.27166	4.23487	4.22748	4.27552
4.29581	4.14117	4.32377	4.3001
4.51424	4.22837	4.30062	4.24202
4.3108	4.26905	4.32826	4.33602
4.27121	4.24733	4.32346	4.18038
4.22139	4.23704	4.2925	4.24898
4.319	4.24733	4.34665	4.21738
4.30415	4.24871	4.20621	4.24834
4.29598	4.30287	4.26453	4.32455
4.29334	4.27112	4.32638	4.2395
4.27967	4.34795	4.32478	4.20132
4.26884	4.2397	4.25101	4.29055
4.16038	4.35953	4.25096	4.20118
4.22848	4.20301	4.25696	4.3002
4.2546	4.22585	4.3085	4.28704
4.21566	4.26067	4.31783	4.27089
4.23086	4.26841	4.29157	4.26531
4.2169	4.2997	4.18244	4.32375
4.29219	4.22925	4.31587	4.29066
4.27226	4.22227	4.31211	4.2467
4.25691	4.30615	4.29398	4.32375
4.32077	4.2441	4.22848	4.38636
4.17429	4.22089	4.27487	3.99034
4.27003	4.19967	4.27238	4.21572
4.24886	4.2522	4.25696	4.28357
4.3273	4.28648	4.28441	4.28398
4.22235	4.2465	4.30194	4.23759
4.315	4.22608	4.30531	4.26451
4.24037	4.23444	4.28594	4.06175
4.3149	4.32554	4.24217	4.25797
4.28954	4.2771	4.29052	4.29645
4.25612	4.27321	4.19193	4.23749
4.30978	4.32424	4.2831	4.29772
4.27994	4.22227	4.31737	4.37925
4.24702	4.33911	4.33007	4.18727
4.29252	4.27715	4.23223	4.32597
4.30244	4.2997	4.21651	4.34038
4.25811	4.23987	4.27059	4.24472
4.25653	4.14805	4.24336	4.3063
4.29208	4.17336	4.23727	4.17412
4.37159	4.19667	4.32942	4.24002
4.2169	4.18963	4.287	4.26802
4.29365	4.20301	4.2189	4.35126
4.25955	4.21141	4.28019	4.31323
4.24085	4.26342	4.259	4.25655
4.25737	4.2479	4.19562	4.23907
4.35156	4.30136	4.20653	4.19802
4.33502	4.25486	4.17461	4.24172
4.27439	4.30281	4.30055	4.38636
4.2849	4.20994	4.25113	4.16679
4.30456	4.21123	4.28035	4.20474
3.96951	4.2704	4.31323	4.21572
4.27873	4.23482	4.27798	4.26124
4.28468	4.32424	4.25641	4.29066
4.27616	4.20858	4.28194	4.29232
4.25959	4.22089	4.27547	4.2284
4.3075	4.22858	4.28838	4.23945
4.2793	4.27727	4.32033	4.12717
4.29365	4.22227	4.287	4.27731
4.35156	4.24321	4.2011	4.2415
4.24856	4.23523	4.32141	4.25042
4.21979	4.24657	4.24536	4.2545
4.29616	4.09635	4.26095	4.30735
4.40878	4.22274	4.28921	4.23249
4.2504	4.2408	4.30833	4.22868
4.30944	4.25135	4.27644	4.2416
4.25057	4.2292	4.29035	3.97345
4.13354	4.28744	4.32828	4.20755
4.14088	4.26064	4.18244	4.28836
4.22515	4.24674	4.26342	4.24996
4.33574	4.17301	4.31526	4.35131
4.29607	4.21743	4.259	4.34329
4.0984	4.28142	4.238	4.28587
4.1964	4.22094	4.17569	4.29285
4.31848	4.32292	4.31336	4.32541
4.29759	4.28495	4.28035	4.34604
4.20556	4.23482	4.32331	4.25491
4.0984	4.32397	4.02338	4.26349
4.27722	4.22212	4.24214	4.27411
4.27878	3.94522	4.18619	4.29581
4.28457	4.21429	4.30138	4.26285
4.2946	4.24267	4.26342	4.3423
4.1628	4.08185	4.26853	4.27529
4.30445	4.2503	4.20363	4.30799
4.27226	4.16976	4.30235	4.20715
4.31698	4.16551	4.26771	4.306
4.33574	4.1593	4.29975	4.26202
4.24194	4.17336	4.28677	3.99471
4.35212	4.22902	4.31526	4.26827
4.29596	4.22227	4.2558	4.25595
4.274	4.25981	4.29927	4.21048
4.2504	4.22157	4.28742	4.29765
4.43669	4.2601	4.30125	4.28069
4.31046	4.09954	4.26266	4.24704
4.22727	4.16417	4.26553	4.27249
4.32582	4.2601	4.24112	4.23727
4.24005	4.22608	4.2011	4.25423
4.28961	4.16551	4.22657	4.25976
4.25689	4.28979	4.29128	4.2395
4.14088	4.27059	4.25229	4.22217
4.24761	4.25135	4.25054	4.23623
4.25739	4.27128	4.16361	4.28008
4.27878	4.26364	4.29354	4.31654
4.25076	4.16011	4.24217	4.23416
4.22848	4.25445	4.3007	4.24993
4.26626	4.2537	4.18244	4.24961
4.27878	4.24157	4.25907	4.2814
4.2395	4.22248	4.24259	4.10789
4.24812	4.33238	4.31679	4.21809
4.10965	4.27367	4.2749	4.24539
4.29957	4.27441	4.27091	4.28814
4.2409	4.24905	4.30606	4.28294
4.28963	4.17301	4.16367	4.2584
4.25959	4.24351	4.24763	4.22162
4.11307	4.23447	4.23867	4.24868
4.24672	4.35021	4.27026	4.26285
4.26564	4.2441	4.17289	4.36016
4.24415	4.22546	4.32354	4.29396
4.24433	4.35953	4.3286	4.3133
4.29219	4.29232	4.27644	4.30443
4.28411	4.25042	4.23442	4.29319
4.29451	4.14117	4.24452	4.21885
4.30356	4.238	4.18435	4.12772
4.3449	4.24959	4.23485	4.25174
4.27042	4.29128	4.33054	4.27249
4.23142	4.28097	4.25042	4.28028
4.30464	4.1593	4.30839	4.21738
4.29957	4.29488	4.2235	4.14851
4.2826	4.27316	4.28726	4.27529
4.36715	4.27715	4.32331	4.33417
4.19457	4.23563	4.31122	4.3002
4.43669	4.28477	4.26383	4.12594
4.30001	4.29128	4.29314	4.25655
4.32358	4.2601	4.20976	4.25222
4.01758	4.24588	4.24373	4.21341
4.27335	4.2397	4.35224	4.08084
4.29032	4.24524	4.25643	4.29686
4.29596	4.28847	4.33284	4.29612
4.28549	4.2466	4.30989	4.30529
4.26769	4.22248	4.26865	4.21283
4.29607	4.17336	4.31161	4.28814
4.21595	4.22157	4.25667	4.21738
4.24761	4.24778	4.31913	4.2584
4.33185	4.23608	4.29104	4.31894
4.28524	4.22279	4.20911	4.29327
4.27614	4.26067	4.29607	4.25804
4.32646	4.19844	4.34723	3.99471
4.27994	4.16417	4.32143	4.25938
4.27556	4.26701	4.34821	3.99034
4.27577	4.09947	4.29881	4.36466
4.29598	4.16673	4.238	4.30792
4.30315	4.35953	4.34976	4.28704
4.29596	4.25101	4.26517	4.31425
4.30978	4.25746	4.1936	4.15875
4.24886	4.27316	4.25549	4.25188
4.27003	4.23583	4.23787	4.23623
4.16539	4.10944	4.36966	4.1986
4.30266	4.12087	4.30874	4.20314
4.26578	4.27321	4.30064	4.27766
4.29234	4.17336	4.27337	4.29824
4.28999	4.27356	4.31505	4.28628
4.31069	4.23004	4.29115	4.24834
4.25691	4.2537	4.26926	4.21107
4.29389	4.2465	4.33199	4.2276
4.33037	4.22973	4.30302	4.17676
4.36161	4.23004	4.29524	4.28092
4.34179	4.23246	4.20235	4.27098
4.32936	4.33911	4.33005	4.00557
4.30905	4.21253	4.32885	4.32856
4.2504	4.33846	4.33758	4.21235
4.29846	4.25821	4.28625	4.31654
4.32077	4.23254	4.20911	4.25626
4.32077	4.20994	4.28616	4.29358
4.38209	4.09635	4.27932	4.3831
4.29179	4.29975	4.3283	4.26349
4.27003	4.17998	4.37882	4.29719
4.35212	4.27715	4.29072	4.23396
4.23795	4.2536	4.19929	4.25959
3.99127	4.15082	4.27337	4.29581
4.12775	4.23244	4.10701	4.21384
4.27068	4.09947	4.26743	4.25621
4.27561	4.23523	4.3297	4.30522
4.30507	4.25244	4.3055	4.23651
4.30397	4.26342	4.2273	4.22999
4.27577	4.2416	4.15685	4.22438
4.27439	4.22922	4.28887	4.12707
4.2793	4.22837	4.3052	4.22256
4.31357	4.24514	4.30346	4.32781
4.28171	4.21888	4.2874	4.27809
4.30397	4.2538	4.30636	4.2682
4.21685	4.24657	4.29649	4.28697
4.25559	4.22858	4.28021	4.31603
4.25811	4.24351	4.27073	4.27042
4.25317	4.20249	4.30711	4.26162
4.30244	4.17569	4.30146	4.24917
4.2145	4.27105	4.34248	4.30369
4.33037	4.30311	4.32143	4.36016
4.21932	4.30287	4.2502	4.31603
4.2849	4.17606	3.98784	4.23618
4.27166	4.32734	4.25399	4.33052
4.17702	4.21484	4.32205	4.33052
4.323	4.25256	4.28901	4.33296
4.38922	4.14805	4.35681	4.27344
4.32936	4.25645	4.26991	4.17412
4.22235	4.22157	4.23239	4.21701
4.28607	4.27128	4.3327	4.34038
4.08518	4.22858	4.05915	4.2237
4.28185	4.33238	4.26949	4.29686
4.30905	4.13599	4.25044	4.15027
4.38209	4.27138	4.26788	4.0306
4.25852	4.23096	4.26498	4.32089
4.26729	4.23681	4.26759	4.22019
4.24856	4.24986	4.2663	4.33212
4.14088	4.30281	4.31186	4.32502
4.33171	4.23571	4.3199	4.24591
4.23086	4.27156	4.28881	4.33015
4.24761	4.23254	4.34751	4.2029
4.30978	4.29664	4.34912	4.27063
4.38209	4.10927	4.32083	4.26136
4.29807	4.19005	4.26949	4.38636
4.43669	4.26762	4.29243	4.24871
4.30397	4.20052	4.3266	4.2682
4.28425	4.17537	4.29124	4.23895
4.34829	4.17998	4.35706	4.23376
4.30445	4.25137	4.3385	4.26162
4.37738	4.23862	4.26799	4.24775
4.32064	4.26198	4.30874	4.28305
4.00488	4.2292	4.35224	4.31719
4.21566	4.21429	4.32893	4.2467
4.28524	4.22157	4.32932	4.12441
4.34301	3.93095	4.24839	4.33594
4.25076	4.32397	4.22191	4.27855
4.2395	4.21171	4.32098	4.22845
4.29526	4.26226	4.28896	4.00372
4.26475	4.273	4.27005	4.3133
4.27971	4.29059	4.25895	4.28028
4.2849	4.21299	4.24165	4.2801
4.31601	4.1432	4.26472	4.21701
4.35654	4.29369	4.22	4.27107
4.28961	4.26143	4.31712	4.28373
4.29137	4.26052	4.28901	4.2599
4.2381	4.23674	4.11631	4.27612
4.26321	4.24581	4.2957	4.28012
4.33574	4.26757	4.25181	4.27166
4.30244	4.24844	4.27166	4.26136
4.32393	4.2051	4.29748	4.25186
4.31848	4.22557	4.26472	4.25959
4.27265	4.22152	4.24165	4.27529
4.2826	4.26956	4.30125	4.29201
4.36715	4.27326	4.09328	4.29656
4.29451	4.23598	4.35604	4.27042
4.35545	4.23009	4.26853	4.19756
4.07081	4.3228	4.27073	4.23249
4.29296	4.27928	4.26181	4.14851
4.20273	4.2739	4.32145	4.34604
4.28549	4.31679	4.28616	4.29396
4.21751	4.30447	4.22943	4.29201
4.20618	4.23462	4.30912	4.24898
4.29343	4.2145	4.21935	4.30638
4.25602	4.26926	4.3484	4.25919
4.27233	4.29059	4.32515	4.23684
4.38922	4.2351	4.29086	4.25768
4.2097	4.26736	4.34512	4.19921
4.35911	4.31643	4.32114	4.24217
4.28668	4.21898	4.29124	4.36466
4.3158	4.23497	4.29697	4.19276
4.21176	4.33716	4.32191	4.25327
4.24783	4.31767	4.24279	4.26451
4.28425	4.31057	4.34885	4.28814
4.27556	4.24873	4.30255	4.3063
4.29223	4.14749	4.30937	4.24635
4.28425	4.11968	4.32885	4.06175
4.2701	4.31775	4.30462	3.99034
4.24719	4.24314	4.26517	4.20132
4.29537	4.25931	4.20962	4.29999
4.27688	4.28742	4.28298	4.25686
4.24581	4.28735	4.3385	4.22394
4.29378	4.28641	4.32932	4.29327
4.29219	4.29347	4.26517	4.32632
4.22557	3.94626	4.24145	4.2415
4.26769	4.35201	4.30255	4.28409
4.28558	4.3073	4.24522	4.23945
4.31448	4.32218	4.25191	4.15027
4.32816	4.27314	4.26045	4.30658
4.30677	4.25142	4.29288	4.27642
4.38782	4.26458	4.30544	4.27642
4.31118	4.25285	4.22334	4.23251
4.22727	4.24435	4.30544	4.3001
4.25691	4.2544	4.31186	4.22668
4.27439	4.25845	4.23277	4.15912
4.42586	4.26465	4.27166	4.2748
4.22848	4.20691	4.25479	4.20162
4.31779	4.08664	4.2909	4.21738
4.2909	4.31321	4.28937	4.30589
4.34633	4.19654	4.27642	4.29396
4.25689	4.22087	4.21535	4.23689
4.14088	4.23744	4.26498	4.29772
4.27251	4.23785	4.31269	4.20693
4.28959	4.31057	4.28881	4.34038
4.20167	4.25674	4.30912	4.24117
4.28171	4.21932	4.2502	4.25186
4.26475	4.25198	4.29201	4.28691
4.20618	4.18918	4.32449	4.17412
4.29688	4.07962	4.27005	4.28283
4.28425	4.21932	4.30023	4.23727
4.22139	4.24405	4.30346	4.30205
4.27233	4.29872	4.34553	4.26136
4.31057	4.17739	4.2989	4.23684
4.12824	4.279	4.29072	4.22329
4.26867	4.22557	4.24462	4.23325
4.19537	4.26757	4.24047	4.3002
4.28677	4.28178	4.35056	4.26949
4.29343	4.27462	4.2737	4.2919
4.26247	4.27862	4.27487	4.26449
4.2409	4.2634	4.1831	4.28092
4.27614	4.29418	4.27021	4.24309
4.26316	4.20874	4.35056	4.3001
4.22567	4.18244	4.29759	4.30529
4.34134	4.2266	4.23216	4.26792
4.25161	4.31372	4.25657	4.35126
4.36192	4.29996	4.09604	4.22575
4.30795	4.18227	4.3115	4.18749
4.30397	4.13379	4.31125	4.1823
4.07838	4.23603	4.34116	4.26202
4.24937	4.26076	4.26543	4.24898
4.25825	4.2923	4.35031	4.33212
4.31186	4.21667	4.35748	4.34378
4.28551	4.27515	4.1871	4.25768
4.31209	4.23348	4.28384	4.25931
4.2546	4.20922	4.32143	4.25246
4.31645	4.23409	4.32083	4.33175
4.3019	4.28031	4.20777	4.28812
4.28171	4.23955	4.25307	4.34871
4.33686	4.35811	4.29104	4.28803
4.27685	4.16429	4.27453	4.20989
4.31091	4.28742	4.27932	4.29748
4.30415	4.20036	4.33165	4.30529
4.25811	4.25515	4.31737	4.31095
4.27552	4.2089	4.33193	4.21373
4.21506	4.29977	4.26834	4.28948
4.28999	4.24227	4.32697	4.22999
4.31209	4.31915	4.30908	4.2478
4.3352	4.26487	4.25643	4.23729
3.99127	4.40083	4.32846	4.22575
4.32582	4.26614	4.29104	4.33594
4.25237	4.16658	4.30636	4.3386
4.24368	4.31679	4.32486	4.24807
4.28531	4.25674	4.22894	4.17058
4.16788	4.23568	4.35748	4.26349
4.38922	4.31752	4.29772	4.28693
4.22567	4.25198	4.25974	4.20817
4.31186	4.07962	4.27642	4.22575
4.23795	4.25064	4.28341	4.26703
4.11307	4.35201	4.26394	4.28948
4.35212	4.19932	4.34627	4.12594
4.27063	4.25498	4.25154	4.2465
4.14088	4.28178	4.33472	4.26578
4.13354	4.25931	4.27453	4.28373
4.29223	4.2145	4.32474	4.18727
4.22927	4.27038	4.2821	4.30157
4.23535	4.23353	4.29524	4.30861
4.30315	4.26529	4.30438	4.22
4.24773	4.29175	4.27642	4.25237
4.32936	4.19932	4.29898	4.20615
4.24856	4.24314	4.17638	4.23945
4.22902	4.31057	4.2273	4.00402
4.25689	4.23464	4.31161	4.30735
4.34179	4.28201	4.2413	4.23759
4.274	4.33716	4.31025	4.22334
4.27042	4.16429	4.33102	4.20132
4.24761	4.32932	4.30272	4.18749
4.19967	4.24037	4.22	4.26512
4.3709	4.31679	4.26916	4.16414
4.25825	4.3073	4.29649	4.18141
4.24647	4.30696	4.11631	4.26531
4.26247	4.2266	4.33626	4.18673
4.21189	4.2634	4.28807	4.29179
4.36103	4.29369	4.2413	4.29728
4.19457	4.21932	4.30253	4.24087
4.26884	4.36197	4.36999	4.20817
4.26475	4.25239	4.25215	4.36631
4.24719	4.25324	4.2957	4.27249
4.28468	4.26487	4.11368	4.2478
4.16539	4.22843	4.30711	4.28814
4.23086	4.26012	4.11853	4.25351
4.29688	4.23945	4.13497	4.15609
4.05354	4.23464	4.29072	4.32675
4.21245	4.27478	4.25278	4.27471
4.20167	4.25251	4.28881	4.25365
4.28457	4.27928	4.24839	4.25268
4.315	4.09944	4.34116	4.27098
4.27342	4.28484	4.2413	4.28028
4.26626	4.34669	4.23669	4.27245
4.23535	4.27919	4.23277	4.23987
4.25737	4.20874	4.22282	4.29612
4.24037	4.2739	4.27453	4.17412
4.24812	4.31739	4.32205	4.35131
4.23228	4.19995	4.2874	4.23772
4.27063	4.21211	4.28021	4.32375
4.31357	4.17132	4.24571	4.19775
4.28607	4.28558	4.33288	4.24202
4.21848	4.09944	4.29774	4.30428
4.25568	4.27644	4.21208	4.21341
4.2504	4.27374	4.26687	4.22256
4.32131	4.15342	4.27816	4.28357
4.22927	4.35832	4.31074	4.2545
4.35156	4.22678	4.27235	4.26651
4.23188	4.33218	4.32474	4.33296
4.28099	4.17461	4.19507	4.23626
4.0984	4.22087	4.18466	4.37103
4.24368	4.23464	4.26797	4.31719
4.28959	4.22961	4.26045	4.22848
4.28176	4.25426	4.33929	4.31439
4.30397	4.31319	4.25895	4.27809
4.28185	4.04265	3.98784	4.28764
4.23226	4.16429	4.33284	4.27098
4.25161	4.28585	4.29552	4.33423
4.25435	4.22337	4.2826	4.28697
4.3025	4.24085	4.34976	4.23722
4.28941	4.27326	4.35748	4.23719
4.27166	4.28463	4.32893	4.22763
4.24433	4.32183	4.30874	4.15945
4.29032	4.31372	4.30146	4.24746
4.2097	4.19654	4.34011	4.23744
4.34875	4.23965	4.33288	4.22233
4.29537	4.28201	4.2675	4.22606
4.32936	4.20115	4.3484	4.26243
4.25691	4.24363	4.3385	4.18749
4.2826	4.25612	4.31321	4.28298
4.2788	4.27745	4.23669	4.26124
4.34219	4.24398	4.27513	4.24961
4.25602	4.23945	4.32106	4.17058
4.28185	4.30127	4.25479	4.24259
4.32077	4.2082	4.30878	4.24898
4.29179	4.26567	4.33949	4.23772
4.18988	4.33802	4.34846	4.25686
4.1962	4.23601	4.26416	4.21107
4.25602	4.20874	4.06036	4.23772
4.34301	4.11926	4.29772	4.29179
4.2546	4.2351	4.32625	4.23895
4.29451	4.28337	4.2751	4.31095
4.26392	4.23464	3.98784	4.30522
4.24856	4.2089	4.32515	4.26512
4.27688	4.23004	4.3115	4.23626
4.24773	4.24122	4.24527	4.27042
4.26366	4.20874	4.18466	4.28841
4.25435	4.2411	4.20235	4.39463
4.31942	4.20935	4.25154	4.29765
4.30025	4.2395	4.34922	4.27471
4.29598	4.27478	4.31815	4.27203
4.25013	4.2051	4.34965	4.22274
4.23759	4.33716	4.28688	4.25314
4.23795	4.26243	4.17638	4.26531
4.29378	3.99739	4.35361	4.24898
4.28607	4.29369	4.1871	4.2276
4.2946	4.18227	4.26517	4.34038
4.30001	4.28319	4.26797	4.24472
4.33433	4.25198	4.26743	3.97053
4.30096	4.28585	4.27173	4.24539
4.33574	4.26012	4.30935	4.23325
4.315	4.20978	4.26543	4.27529
4.26944	4.24623	4.29409	4.14851
4.32646	4.24922	4.35224	4.23749
4.27063	4.22881	4.24085	4.21476
4.27251	4.28319	4.25455	4.22363
4.31118	4.26736	4.29996	4.29778
4.30266	4.33409	4.31283	4.27809
4.1677	4.21898	4.32397	4.22868
4.27471	4.40083	4.21535	4.27084
4.2169	4.24405	4.32389	4.22425
4.0984	4.26285	4.27795	4.22027
4.30315	4.27928	4.24047	4.3199
4.2388	4.25426	4.26357	4.26874
4.30356	4.26418	4.29124	4.2584
4.2097	4.25324	4.34396	4.29752
4.26392	4.16429	4.09061	4.23251
4.17429	4.28237	4.32932	4.25943
4.24672	4.29645	4.32642	4.23699
4.22953	4.273	4.23578	4.25643
4.35156	4.18636	4.30016	4.1653
4.27605	4.25612	4.26543	4.20747
4.30246	4.2739	4.35232	4.26449
4.32646	4.31372	4.3659	4.34038
4.2237	4.25356	4.33005	4.29279
4.31473	4.31057	4.33949	4.18938
4.22567	4.21067	4.34751	4.26349
4.28836	4.20839	4.30462	4.16876
4.17484	4.26505	4.33558	4.23376
4.2909	4.24581	4.06006	4.28246
4.25568	4.21953	4.30743	4.3111
4.27976	4.22899	4.27754	4.29686
4.26626	4.21762	4.29124	4.30529
4.27003	4.25628	4.31742	4.29429
4.26578	4.23348	4.23277	4.25921
4.19457	4.17739	4.29664	4.3002
4.29807	4.30451	4.20404	4.2801
4.22136	4.23093	4.32232	4.22167
4.2283	4.26012	4.30417	4.32675
4.29365	4.29645	4.2968	4.34378
4.32582	4.2831	4.27582	4.25491
4.21595	4.21956	4.27658	4.28115
4.34078	4.23027	4.31505	4.23651
4.25739	4.27326	4.3199	4.21237
4.28954	4.17461	4.31095	4.27224
4.29957	4.27212	4.33949	4.34378
4.28659	4.20852	4.09604	4.28841
4.33185	4.34669	4.30222	3.97053
4.24647	4.25964	4.35392	4.29026
4.31186	4.25633	4.27235	4.2919
4.28115	4.05858	4.30298	4.28816
4.29407	4.31775	4.28414	4.29581
4.33903	4.24699	4.30447	4.26231
4.34046	4.22363	4.31148	4.28836
4.27846	4.31898	4.39616	4.23759
4.2352	4.11926	4.33822	4.12594
4.36461	3.94626	4.20777	4.33052
4.28115	4.22298	4.31125	4.20085
4.29968	4.31125	4.28887	4.28409
4.22912	4.19932	4.31095	4.2211
4.31911	4.21877	4.29493	4.29263
4.28353	4.05858	4.29108	4.00372
4.24824	4.21953	4.27038	4.29201
4.42388	4.24127	4.29104	4.23992
4.3035	4.26243	4.33015	4.26162
4.08063	4.26295	4.34213	4.30369
4.33488	4.31739	4.28203	4.31603
4.17826	4.28328	4.27114	4.24311
4.3035	4.31915	4.34512	4.22845
4.28702	4.23287	4.28233	4.22632
4.30049	4.31767	4.27235	4.24834
4.32705	4.2178	4.32166	4.27042
4.11886	4.2544	4.31067	4.15945
4.25402	4.24363	4.13497	4.2415
4.27372	4.25592	4.29774	4.3104
4.29155	4.24844	4.20404	4.30494
4.20499	4.28031	4.25191	4.23699
4.25525	4.27515	4.31125	4.29179
4.07875	4.25612	4.28522	4.10985
4.26067	4.24952	4.21048	4.28124
4.30974	4.26529	4.21632	4.33899
4.27573	4.32366	4.3055	4.24591
4.21317	4.23004	4.30933	4.28008
4.33584	4.23965	4.29929	4.26033
4.01414	4.23945	4.23885	4.24667
4.24227	4.26442	4.24856	4.19921
4.29898	4.26453	4.32383	4.22324
4.31967	4.25532	4.29323	4.24172
4.31637	4.26024	4.30146	4.30205
4.2733	4.27862	4.36369	4.3104
4.08881	4.25105	4.30711	4.26076
4.24888	4.20866	4.26045	4.24692
4.17866	4.23553	4.28901	4.32502
4.26012	4.30537	4.25181	4.27291
4.27648	4.18991	4.31125	4.21783
4.31086	4.23603	4.23952	4.29201
4.25178	4.22363	4.29008	4.36016
4.23512	4.28558	4.25974	4.19756
4.26963	4.26181	4.26472	4.3831
4.01414	4.24085	4.3052	4.26827
4.32756	4.21429	4.31033	4.30529
4.32071	4.26757	4.1959	4.25409
4.29907	4.25159	4.20607	4.31323
4.28522	4.27374	4.20777	4.24087
4.30311	4.26209	4.23437	4.11972
4.24396	4.279	4.30146	4.3104
4.21429	3.96218	4.27005	4.29396
4.30209	4.31031	4.22745	4.39162
4.24055	4.26757	4.31059	4.2395
4.26858	4.27644	4.2763	4.2416
4.26236	4.31767	4.35618	4.23249
4.3161	4.3228	4.21208	4.16679
4.22115	4.29877	4.26416	4.19775
4.32162	4.31643	4.30935	4.22019
4.27231	4.31437	4.31095	4.18614
4.21429	4.24922	4.24145	4.25691
4.31226	4.29975	4.34627	4.15609
4.3352	4.23754	4.26916	4.25681
4.17438	4.26487	4.29088	4.22389
4.25501	4.20839	4.26335	4.18679
4.36461	4.15606	4.33288	4.33854
4.17961	4.29877	4.28384	4.30261
4.29363	4.2923	4.34553	4.30651
4.24638	4.26285	4.32145	4.25938
4.22577	4.24122	4.33558	4.24866
4.28026	3.88593	4.3283	4.36797
4.22724	4.25356	4.2909	4.25191
4.28484	4.22298	4.29772	4.24655
4.33488	4.27478	4.27795	4.30658
4.25317	4.23945	4.3115	4.29778
4.22531	4.31031	4.24527	4.30529
4.28988	4.32218	4.30754	4.26126
4.30615	4.19654	4.40312	4.30531
4.2861	4.1685	4.26991	4.11972
4.31967	4.25674	4.34965	4.29157
4.34003	4.16658	4.30874	4.28373
4.19262	4.13542	4.2502	4.24494
4.28892	4.27745	4.2763	4.26247
4.24035	3.94626	4.26181	4.37168
4.17438	4.28178	4.28937	4.24117
4.28673	4.24405	4.31435	4.2415
4.34228	4.37142	4.33284	4.34329
4.28382	4.26243	4.29671	4.22425
4.28549	4.27928	4.27625	4.25003
4.35139	4.30662	4.28158	4.28533
4.30315	4.24873	4.21625	4.26792
4.28852	4.25319	4.32885	4.3251
4.14647	4.28735	4.2295	4.28943
4.30123	4.09944	4.27038	4.28812
4.23492	4.34756	4.28081	4.26611
4.26413	4.30447	4.27816	4.35131
4.07972	4.34526	4.29752	4.25314
4.22912	4.23462	4.33347	4.28803
4.32764	4.37142	4.31105	4.21701
4.23259	4.33314	4.24222	4.28764
4.26067	4.2748	4.36706	4.29026
4.30882	4.26529	4.2399	4.09043
4.24949	4.29877	4.26743	4.22389
4.33584	4.26926	4.11254	4.25003
4.2352	4.26567	4.21827	4.27976
4.3112	4.35201	4.28522	4.35131
4.30311	4.25978	4.30462	4.28587
4.26176	4.27323	4.25416	4.28628
4.2655	4.27919	4.28176	4.25686
4.26155	4.2903	4.28249	4.33899
4.29528	4.27323	4.25181	4.24172
4.24596	4.23601	4.30066	4.3578
4.23134	4.2852	4.27126	4.33417
4.27316	4.23598	4.28901	4.3423
4.24199	4.2811	4.35778	4.26231
4.25756	4.25356	4.27453	4.24866
4.28101	4.27644	4.22709	4.3831
4.30677	4.13542	4.26326	4.27203
4.19399	4.25693	4.28881	4.27093
4.28652	4.28454	4.29664	4.16876
4.23762	4.20978	4.32877	4.29772
4.30218	4.2145	4.22191	4.21208
4.25237	4.15342	4.2849	4.28484
4.34033	4.1432	4.36067	4.25801
4.24319	4.27727	4.36894	4.29319
4.239	4.31298	4.23872	4.28484
4.17826	4.24922	4.2989	4.29772
4.29361	4.30559	4.33165	4.21235
4.24559	4.15223	4.29088	4.19802
4.2352	4.30533	4.28249	4.31946
4.23065	4.24398	4.22063	4.21341
4.24596	4.24324	4.32098	4.25737
4.22817	4.31323	4.31397	4.15609
4.33648	4.33461	4.32342	4.28948
4.29119	4.22199	4.29748	4.25921
4.23391	4.2266	4.32942	4.24871
4.23391	4.3413	4.28807	4.37335
3.99721	4.26083	4.26991	4.33296
4.30677	4.01616	4.2406	4.29179
4.24969	4.24132	4.32515	4.27471
4.29691	4.21667	4.30807	4.28008
4.25268	4.25532	4.28081	4.22771
4.24591	4.25763	4.01695	4.24692
4.3425	4.2178	4.21632	4.25042
4.27651	4.2051	4.31216	4.2237
4.31163	4.25183	4.34116	4.31647
4.32401	4.27958	4.24527	4.1986
4.17438	4.2351	4.34553	4.23249
4.20817	4.31767	4.26722	4.24834
4.26942	4.22557	4.32697	4.29453
4.30175	4.23754	4.34023	4.25957
4.26112	4.23093	4.24062	4.24868
4.30112	4.3073	4.24571	4.27859
4.31059	4.25765	4.28932	4.26126
4.07915	4.21508	4.21937	4.25222
4.30797	4.27323	4.06036	4.21701
4.12202	3.88593	4.23213	4.25938
4.27648	4.28178	4.28414	4.26231
4.24726	4.23009	4.11631	4.29778
4.30882	4.13379	4.36248	4.25363
4.24726	4.29791	4.24062	4.28373
4.30363	4.2463	4.31712	4.23907
4.23606	4.279	4.29281	4.18938
4.28037	4.28454	4.2414	4.31258
4.28366	4.25578	4.30033	4.19802
4.26364	4.30505	4.2957	4.29861
4.30756	4.26479	4.35392	4.25648
4.22691	4.29975	4.20469	4.35126
4.20615	4.26465	4.32383	4.00402
4.28071	4.15606	4.37882	4.30003
4.28115	4.26571	4.31125	4.1653
4.28463	4.31739	4.15685	4.22152
4.31226	4.2082	4.27112	4.18038
4.26411	4.35832	4.26991	4.22789
4.33385	4.23027	4.25406	4.30428
4.3176	4.27727	4.19507	4.2863
4.26002	4.28742	4.26416	4.24002
4.25402	4.22961	4.31744	4.24783
4.28353	4.29369	4.29649	4.28373
4.30363	4.24122	4.29008	4.33296
4.29232	4.27862	4.19838	4.32632
4.24445	4.26567	4.26264	4.27295
4.15017	4.20935	4.26508	4.27471
4.2942	4.22804	4.3199	4.22575
4.31967	4.24873	4.32642	4.26741
4.42388	4.30559	4.31186	4.08084
4.21896	4.1685	4.28112	4.28885
4.28789	4.25835	4.26834	4.29999
4.15017	4.26698	4.28414	4.27552
4.19604	4.33341	4.30986	4.2478
4.26986	4.31298	4.28932	4.28628
4.24694	4.23409	4.30118	4.36797
4.04025	4.26505	4.2414	4.33876
4.27425	4.25763	4.34011	4.1905
4.31992	4.2826	3.95742	4.29088
4.25537	4.2811	4.29115	4.27471
4.29673	4.31452	4.30856	4.26949
4.33836	4.28033	4.2273	4.34479
4.20817	4.20839	4.2849	4.3063
4.24824	4.25064	4.26991	4.28008
4.28101	4.31528	4.2751	4.21595
4.149	4.26487	4.21048	4.28012
4.2415	4.23464	4.33995	4.22632
4.3176	4.22961	4.28616	4.14532
4.2315	3.96218	4.22334	4.28028
4.2942	4.25433	4.32893	4.19276
4.24541	4.25674	4.18466	4.25042
4.23213	4.25086	4.24247	4.25314
4.30952	4.27928	4.2821	4.20118
4.2942	4.16658	4.28112	4.36886
4.36935	4.26243	4.21208	4.2097
4.17566	4.24085	4.29981	4.23684
4.28319	4.23353	4.25191	4.2727
4.28923	4.24	4.26949	4.33899
4.27446	4.27727	4.27198	4.28398
4.27846	4.23621	4.33758	4.23416
4.27878	4.20922	4.35342	4.18141
4.32756	4.11136	4.3297	4.20615
4.23099	4.26017	4.29108	4.3381
4.28814	4.23373	4.34895	4.26418
4.28115	4.25763	4.31952	4.20763
4.3038	4.23598	4.32877	4.27084
4.35428	4.31321	4.2273	4.24448
4.32401	4.21588	4.29323	4.3831
4.11886	4.29704	4.26691	4.3578
4.26517	4.28914	4.25174	4.25409
4.33706	4.25285	4.29774	4.23454
4.17826	4.28384	4.33949	4.25066
4.21909	4.20839	4.18563	4.21606
4.21535	4.06904	4.28896	4.29719
4.31197	4.11926	4.25455	4.27855
4.23124	4.30559	4.26687	4.31194
4.17826	4.26012	4.30438	4.25237
4.25285	4.2852	4.2798	4.29026
4.34003	4.26076	4.31435	4.26162
4.24227	4.25835	4.38272	4.23729
4.26986	4.22196	4.30933	4.25327
3.99721	4.34756	4.23669	4.32502
4.26236	4.2739	4.25585	4.28235
4.23104	4.23744	4.2915	4.23416
4.30218	4.21378	4.28341	4.29925
4.32764	4.26024	4.28185	4.32502
4.32756	4.21898	4.36369	4.23917
4.2259	4.19932	4.21048	4.22603
4.21924	4.23955	4.23228	4.29772
4.2752	4.35811	4.06629	4.31439
4.2791	4.2852	4.30874	4.28553
4.29673	4.21211	4.23669	4.37168
4.36935	4.25285	4.26825	4.24807
4.24281	4.26571	4.31733	4.15027
4.30391	4.22087	4.32697	4.32375
4.29563	4.28178	4.32106	4.29772
4.31969	4.23004	4.26743	4.2014
4.27683	4.26012	4.27082	4.1905
4.3176	4.29996	4.31161	4.28943
4.24591	4.13379	4.29898	4.24045
4.25217	4.26416	4.11368	4.28475
4.30839	4.26487	4.28887	4.22606
4.30468	4.28742	4.34396	4.21595
4.13628	4.24314	4.34627	4.2413
4.31911	4.28319	3.95742	4.23722
4.26383	4.26017	4.28298	4.33899
4.18418	4.27212	4.33995	4.3111
4.25756	4.27681	4.26517	4.1905
4.29734	4.27862	4.30253	4.24692
4.28702	4.30876	4.27235	4.23325
4.28382	4.30559	4.30033	4.25957
4.29734	4.27356	4.28101	4.18421
4.33488	4.2826	4.20962	4.26741
4.17875	4.31125	4.07188	4.27042
4.35011	4.26881	4.26489	4.20755
4.26007	4.22029	4.33102	4.22334
4.24055	4.29877	4.24522	4.24692
4.32139	4.28856	4.24462	4.2478
4.32245	4.25498	4.24279	4.22324
4.31057	4.29583	4.2039	4.25919
4.24596	4.26529	4.22334	4.30861
4.28037	4.24952	4.26795	4.22334
4.29734	4.18991	4.26183	4.23749
4.30675	4.26461	4.24462	4.29925
4.31046	4.19995	4.26338	4.32541
4.2791	4.18244	4.32846	4.24986
4.30049	4.27727	4.31712	4.06175
4.20817	4.21067	4.27678	4.23917
4.3014	4.2748	4.24415	4.26069
4.27683	4.28742	4.26797	4.25691
4.33903	4.31437	4.28081	4.22789
4.32527	4.33314	4.25307	4.30294
4.2572	4.06904	4.11254	4.30777
4.26176	4.27425	4.28695	4.29055
4.29361	4.32932	4.31097	4.15912
4.31235	4.21588	4.26834	4.23739
4.35245	4.28742	4.27166	4.28398
4.28988	4.23093	4.20871	4.34378
4.30112	4.28201	4.19667	4.23895
4.23962	4.26453	4.3295	4.30428
4.28026	4.20852	4.28298	4.25655
4.2895	4.24296	4.25959	4.24309
4.25506	4.31031	4.40312	4.30443
4.24035	4.25198	4.28074	4.1648
4.29363	4.26956	4.29104	4.21237
4.33584	4.31643	4.22709	4.24746
4.16643	4.22337	4.27513	4.22474
4.20782	4.26956	4.32932	4.23684
4.28353	4.28484	4.03679	4.23719
4.3149	4.23553	4.26472	4.21606
4.2642	4.23009	4.26517	4.23727
4.27561	4.08664	4.32143	4.22394
4.28382	4.05858	4.29552	4.23699
4.33317	4.29612	4.29072	4.30341
4.33288	4.21048	4.33193	4.2174
4.36461	4.2811	4.31643	4.26837
4.20202	4.28319	4.2406	4.3386
4.22115	4.33802	4.26759	4.29772
4.17566	4.26461	4.32677	4.25943
4.22311	4.28558	4.30255	4.26126
4.31057	4.23401	4.27678	4.29581
4.25139	4.26017	4.28881	4.25691
4.23885	4.25763	4.29108	4.25256
4.23724	4.2137	4.2798	4.28937
4.30955	4.24182	4.28407	4.29748
4.31414	4.13542	4.35232	4.30428
4.25164	4.12313	4.14616	4.23729
4.28353	4.16429	4.3659	4.25797
4.24232	4.22407	4.3439	4.25621
4.04395	4.22087	4.31737	4.17676
4.24888	4.22047	4.31397	4.3001
4.32187	4.30127	4.31397	4.31647
4.239	4.24445	4.06629	4.23847
4.248	4.18227	4.29088	4.25681
4.3235	4.25239	4.27671	4.21293
4.22446	4.24072	4.28314	4.29469
4.37822	4.26045	4.24841	4.25066
4.2828	4.25515	4.17548	4.23895
4.27655	4.20922	4.19739	4.32781
4.22817	4.28454	4.2992	4.14308
4.34056	4.19232	4.30653	4.1905
4.22531	4.279	4.21104	4.22848
4.3123	4.23785	4.32393	4.26449
4.26475	4.11968	4.27788	4.15945
4.26012	4.26797	4.33907	4.23729
4.13915	4.25285	4.21553	4.38636
4.26383	4.27538	4.22508	4.18749
4.25426	4.25612	4.30824	4.29772
4.21317	4.23348	4.30685	4.26076
4.2159	4.24182	4.31108	4.28937
4.31496	4.21667	4.09944	4.32502
4.29475	4.28735	4.26475	4.24961
4.23945	4.25324	4.2997	4.28816
4.33335	4.25978	4.28773	4.25959
4.31969	4.31323	4.3272	4.2211
4.28872	4.26465	4.29798	4.1653
4.21798	4.26583	4.30101	4.27042
4.27736	4.21953	4.29959	4.17566
4.29651	4.2395	4.28053	4.25857
4.29734	4.13542	4.30901	4.22657
4.24824	4.25433	4.36154	4.31806
4.23134	4.25592	4.30604	4.27344
4.2942	4.27727	4.19901	4.23272
4.26413	4.21508	4.27346	4.35689
4.25341	4.33461	4.26302	4.32762
4.3134	4.26583	4.26515	4.25631
4.28988	4.24467	4.27644	4.27964
4.30157	4.31444	4.31904	4.22814
4.21806	4.22961	4.25232	4.21259
4.40187	4.25763	4.30824	4.10802
4.23391	4.26571	4.23744	4.30125
4.34033	4.2854	4.28675	4.294
4.28062	4.08664	4.25787	4.22657
4.28445	4.27467	4.27107	4.32901
4.3111	4.27462	4.19257	4.38938
4.30677	4.25964	4.28171	4.27878
4.28115	4.27323	4.28162	4.294
4.25435	4.24132	4.23231	4.22791
4.26002	4.22717	4.30177	4.31806
4.306	4.29383	4.08842	4.31892
4.29968	4.27681	4.28251	4.31572
4.25317	4.25674	4.27834	4.10612
4.24281	4.23621	4.29981	4.2528
4.29691	4.22152	4.26689	4.28769
4.27586	4.28003	4.3102	4.25399
4.13628	4.25018	4.30848	4.27566
4.24824	4.25628	4.27471	4.29761
4.29407	4.27862	4.30253	4.29493
4.2615	4.27356	4.38571	4.20515
4.23185	4.22807	4.26062	4.2128
4.2159	4.23401	4.28099	4.24859
4.32278	4.24581	4.30658	4.34678
4.3276	4.29704	4.36357	4.28235
4.12545	4.27538	4.35407	4.19612
4.2655	4.25532	4.23679	4.23792
4.28733	4.2634	4.3424	4.15537
4.24682	4.27958	4.21553	4.30112
4.25217	4.27919	4.14582	4.2874
4.30049	4.26453	4.18264	4.25931
4.23259	4.25105	4.12024	4.27688
4.22531	4.27323	4.37278	4.13802
4.29515	4.22843	4.3662	4.28506
4.32087	4.23955	4.26916	4.2671
4.29539	4.26781	4.30088	4.22771
4.33488	4.31444	4.25329	4.25912
4.28212	4.23027	4.29688	4.2671
4.24232	4.21508	4.25288	4.39947
4.36494	4.40083	4.35668	4.34659
4.19399	4.30651	4.25312	4.26366
4.31704	4.26538	4.306	4.28115
4.31139	4.2351	4.27644	4.29292
4.29563	4.37142	4.2616	4.26076
4.19604	3.99739	4.28634	4.26354
4.27098	4.21898	4.26062	4.29524
4.25402	4.27919	4.2714	4.20747
4.24445	4.26538	4.30653	4.28497
4.30205	4.21822	4.22339	4.27761
4.33897	4.21037	4.35447	4.22196
4.2992	4.28742	4.28258	4.2528
4.30311	4.18991	4.31643	4.24721
4.28212	4.26567	4.20761	4.2835
4.30807	4.2082	4.09944	4.27688
4.21219	4.29288	4.26064	4.25385
4.29323	4.30627	4.27052	4.29228
4.25139	4.27212	4.25878	4.34248
4.26033	4.26458	4.24841	4.21088
4.26475	4.28003	4.26813	4.27676
4.26986	4.25178	4.30149	4.31524
4.32713	4.01616	4.21643	4.36335
4.29336	4.27651	4.27175	4.35689
4.31059	4.28033	4.24841	4.35585
4.25583	4.22804	4.28776	4.24702
4.37522	4.25426	4.3662	4.26368
4.22534	4.279	4.19465	4.2611
4.17826	4.23897	4.29511	4.31605
4.3404	4.09608	4.29336	4.17161
4.30882	4.30389	4.04198	4.26465
4.31429	4.2467	4.29449	4.13802
4.22461	4.22832	4.28012	4.28235
4.30391	4.2745	4.33744	4.29228
4.34829	4.24112	4.21767	4.21091
4.26986	4.1769	4.29607	4.25749
4.32168	4.25933	4.24827	4.29484
4.32887	4.26276	4.26283	4.29761
4.20615	4.29508	4.23004	4.17875
4.23218	4.23434	4.17487	4.31956
4.30488	4.26773	4.33977	4.28594
4.24824	4.31538	4.29579	4.21088
4.25501	4.09114	4.06262	4.35689
4.31496	4.1986	4.25986	4.3537
4.30311	4.28592	4.30901	4.22492
4.33905	4.27841	4.33131	4.34678
4.07875	4.2774	4.24738	4.36335
4.32934	4.25873	4.26062	4.26614
4.24559	4.28278	4.33897	4.27582
4.23945	4.24615	4.27203	4.32168
4.24356	4.32212	4.28932	4.25952
4.27235	4.24939	4.10934	4.26654
4.30882	4.27503	4.29669	4.34858
4.32793	4.25933	4.35465	4.32966
4.31027	4.26773	4.28908	4.27147
4.22115	4.2788	4.28258	4.37256
4.33317	4.2388	4.26825	4.21088
4.24232	4.23887	4.35365	4.294
4.27561	4.26119	4.30942	4.27149
4.28212	4.28167	4.29981	4.26074
4.23045	4.29028	4.23363	4.22891
4.18418	4.22277	4.35666	4.35388
4.32785	4.26271	4.23965	4.34469
4.04025	4.25904	4.279	4.22128
4.28923	4.30005	4.28807	4.09604
4.29748	4.26937	4.29108	4.10802
4.31911	4.25912	4.30012	4.31806
4.26413	4.2531	4.33197	4.19612
4.294	4.26126	4.28787	4.30012
4.29748	4.24052	4.03826	4.18113
4.28212	4.21698	4.18096	4.27795
4.25268	4.08128	4.26124	4.28551
4.30677	4.09114	4.34805	4.27376
4.23492	4.2663	4.33887	4.31296
4.29898	4.24947	4.25667	4.24922
4.23132	4.25933	4.34345	4.23862
4.28445	4.25801	4.2467	4.30005
4.40187	4.34457	4.31507	4.30125
4.248	4.21537	4.17487	4.17138
4.23269	4.22681	4.26823	4.2003
4.32278	4.29081	4.23935	4.32168
4.24445	4.27316	4.28251	4.22337
4.27446	4.27093	4.28328	4.28917
4.20621	4.21508	4.33339	4.20295
4.10261	4.30861	4.28398	4.2791
4.3352	4.27999	4.34078	4.2615
4.29596	4.27745	4.3493	4.23862
4.29407	4.28328	4.10934	4.30315
4.21882	4.27761	4.28283	4.28201
4.28771	4.2479	4.33357	4.2306
4.30391	4.32558	4.25025	4.26014
4.26088	4.28341	4.22678	4.15201
4.29653	4.26209	4.12723	4.25469
4.29673	4.31016	4.1929	4.26274
4.01414	4.22277	4.31813	4.34678
4.23124	4.31144	4.22238	4.28479
4.33351	4.2801	4.19855	4.25071
4.19399	4.2478	4.33652	4.2874
4.24694	4.26633	4.26112	4.22945
4.17866	4.30053	4.30391	4.24504
4.28124	4.31042	4.24704	4.26614
4.28393	4.26276	4.27978	4.30432
4.25435	4.2885	4.29592	4.35689
4.14647	4.23659	4.21099	4.26214
4.25537	3.95689	4.35898	4.28914
4.30882	4.29916	4.3088	4.2874
4.25525	4.27056	4.34447	4.13953
4.17143	4.25809	4.31031	4.27024
4.2655	4.27912	4.25049	4.29513
4.0845	4.2335	4.09054	4.22337
4.28733	4.26736	4.32962	4.42233
4.30447	4.27745	4.29748	4.23523
4.31911	4.30237	4.26214	4.27857
4.21429	4.16298	4.31139	4.31296
4.31886	4.26912	4.33007	4.26076
4.32187	4.26867	4.30317	4.32966
4.19399	4.2276	4.31854	4.21893
4.28468	4.20412	4.21767	4.28497
	4.19482	4.25787	4.19493
	4.30634	4.27788	4.22657
	4.25873	4.30066	4.23656
	4.29612	4.31616	4.3379
	4.20412	4.12821	4.26694
	4.23982	4.34345	4.32901
	4.26642	4.24561	4.15637
	4.09608	4.27365	4.15637
	4.3002	4.26902	4.20295
	4.29028	4.25959	4.28468
	4.22565	4.14582	4.3766
	4.19943	4.22378	4.24606
	4.20763	4.33007	4.30507
	4.1357	4.28398	4.22701
	4.20952	4.25312	4.28838
	4.16295	4.29378	4.17875
	4.22565	4.26564	4.2835
	4.27688	4.25472	4.37029
	4.22681	4.28776	4.30125
	4.29669	4.22935	4.22243
	4.22277	4.26928	4.29292
	4.16295	4.21529	4.26958
	4.26366	4.27487	4.28914
	4.26397	4.21806	4.23272
	4.29916	4.10934	4.34678
	3.99414	4.27487	4.29493
	4.23757	4.27978	4.25813
	4.21508	4.31716	4.14283
	4.30049	4.36541	4.25813
	4.26271	4.31643	4.18204
	4.22565	4.28396	4.22891
	4.31817	4.35668	4.26041
	4.14811	4.19901	4.18204
	4.30937	4.00582	4.26837
	4.26383	4.22968	4.32789
	4.31538	4.29748	4.26958
	4.20949	4.30101	4.2643
	4.28713	4.10295	4.25876
	4.21537	4.29491	4.26095
	4.23932	4.28271	4.2806
	4.25873	4.28587	4.25385
	4.30756	4.32793	4.13802
	4.28119	4.32991	4.26837
	4.24795	4.29515	4.37256
	4.26773	4.34447	4.42233
	4.32558	4.34207	4.29292
	4.28495	4.25205	4.29493
	4.30861	4.32736	4.2331
	4.25003	4.12723	4.18384
	4.23127	4.28053	4.26368
	4.24917	4.34145	4.22945
	4.31074	4.31781	4.26958
	4.31059	4.21125	4.32599
	4.28167	4.28879	4.34248
	3.97497	4.33754	4.24625
	4.26406	4.25069	4.29493
	4.30049	4.36765	4.26074
	4.24326	4.26818	4.1907
	4.24571	4.30824	4.13912
	4.26126	4.28477	4.2882
	4.29508	4.23965	4.22899
	4.30049	4.31781	4.30181
	4.22971	4.31614	4.2671
	4.24998	4.31616	4.24403
	4.27999	4.37588	4.31605
	4.23241	4.31108	4.26465
	4.2625	4.28271	4.23744
	4.19651	4.2467	4.2502
	4.28062	4.33887	4.26444
	4.24615	4.26916	4.22753
	4.24112	4.16909	4.26694
	4.30064	4.22113	4.35689
	4.28153	4.278	4.31698
	4.25801	4.24827	4.31605
	4.23162	4.25205	4.21392
	4.31001	4.35222	4.26482
	4.2405	4.22583	4.20677
	4.2478	4.29959	4.26958
	4.26055	4.23172	4.31524
	4.33885	4.14186	4.29095
	4.29916	4.25259	4.40131
	4.22832	4.3001	4.28479
	4.27985	4.35612	4.20648
	4.2405	4.35127	4.26007
	4.31144	4.2847	4.2806
	4.24939	4.27527	4.26074
	4.29451	4.14582	4.08135
	4.26806	4.21651	4.29874
	4.21521	4.22896	4.26614
	4.26366	4.35405	4.2415
	4.26937	4.2467	4.26247
	4.2971	4.25515	4.26654
	4.2605	4.21413	4.27033
	4.21521	4.28787	4.2643
	4.25873	4.32251	4.34451
	4.22505	4.28271	4.28201
	4.22013	4.2317	4.2913
	4.25904	4.19424	4.27994
	4.23127	4.28224	4.20515
	4.27761	4.2973	4.24583
	4.22321	4.32962	4.3122
	4.04875	4.2909	4.26626
	4.22907	4.25259	4.19413
	4.30634	4.26729	4.2821
	4.20952	4.32393	4.27376
	4.26383	4.32726	4.27658
	4.11959	4.29721	4.24702
	4.27501	4.26174	4.22753
	4.25554	4.32962	4.18427
	4.31829	4.28715	4.21455
	4.25037	4.35637	4.14947
	4.29883	4.25959	4.3256
	4.22013	4.19855	4.29228
	4.19156	4.33917	4.28992
	4.28592	4.29959	4.31296
	4.25933	4.31135	4.2882
	4.25003	4.26564	4.27033
	4.31074	4.19257	4.20704
	4.11066	4.26193	4.2448
	4.23659	4.23416	4.29066
	4.23757	4.31125	4.28479
	4.28307	4.2682	4.27717
	4.30475	4.38518	4.28594
	4.2938	4.29515	4.25188
	4.19156	4.29898	4.1907
	4.27841	4.31349	4.29369
	4.09114	4.36689	4.25912
	4.22079	4.32932	4.3075
	4.16295	4.27224	3.96539
	4.26867	4.26818	4.27989
	4.26937	4.26705	4.34719
	4.24628	4.29155	4.11217
	4.30053	4.09054	4.29352
	4.27453	4.25069	4.34209
	4.22891	4.35222	4.19468
	4.23729	4.20101	4.35873
	4.31144	4.21093	4.21413
	4.28278	4.21643	4.25981
	4.28126	4.28932	4.29361
	4.21521	4.28398	4.31252
	4.29528	4.26214	4.14283
	4.28843	4.22678	4.30741
	4.1769	4.2502	4.30432
	4.18392	4.38191	4.23744
	4.28042	4.28258	4.26512
	4.2493	4.21556	4.27033
	4.22277	4.32222	4.26614
	4.22277	4.23925	4.15518
	4.33137	4.2501	4.2874
	4.31074	4.26302	4.3766
	3.99414	4.28328	4.24925
	4.13344	4.31148	4.28497
	4.20219	4.19002	4.28731
	4.24873	4.26209	4.23699
	4.35313	4.35465	4.34469
	4.30064	4.33465	4.07795
	4.23264	4.24598	4.32578
	4.2216	4.22238	4.28838
	4.2788	4.28612	4.24628
	4.30882	4.31863	4.29369
	4.29438	4.25753	4.2743
	4.33435	4.32251	4.3256
	4.26055	4.36314	4.26038
	4.09608	4.3001	4.20874
	4.09608	4.27224	4.28506
	4.25142	4.29155	4.10802
	4.33868	4.33502	4.18458
	4.26851	4.25261	4.23239
	4.30475	4.31614	4.28502
	4.24532	4.25368	4.27761
	4.30861	4.24802	4.17993
	4.21537	4.2611	4.22927
	4.31538	4.33155	4.29493
	4.26893	4.28587	4.20879
	4.27093	4.30246	4.42032
	4.24716	4.3437	4.2874
	4.24532	4.25515	4.2169
	4.24182	4.22279	4.25912
	4.25343	4.2964	4.24212
	4.23442	4.35612	4.10612
	4.28167	4.25878	4.23239
	4.22321	4.34447	4.2169
	4.21426	4.09944	4.15518
	4.15363	4.3167	4.24321
	4.22259	4.21354	4.32901
	4.24467	4.28258	4.2333
	4.28787	4.26515	4.25542
	4.22681	4.24841	4.27607
	4.19424	4.16005	4.2874
	4.31361	4.29579	3.99366
	4.10571	4.29449	4.37295
	4.30756	4.28156	4.22321
	4.25329	4.32393	4.22492
	4.29662	4.34655	4.25261
	4.19482	4.33409	4.28838
	4.2975	4.34418	4.30211
	4.08128	4.32309	4.29656
	4.23694	4.27196	4.31628
	4.26126	4.3547	4.27839
	4.24704	4.27052	4.26278
	4.24571	4.21551	4.26354
	4.23241	4.32962	4.32168
	4.1986	4.28879	4.34553
	4.21405	4.30698	4.20295
	4.19607	4.23795	4.31252
	4.24326	4.21843	4.29292
	4.32658	4.35178	4.35662
	4.28122	4.31237	4.2743
	4.24346	4.26409	4.24721
	4.30049	4.32251	4.17875
	4.28445	4.29048	4.28201
	4.2801	4.3175	4.25912
	4.26383	4.22717	4.15201
	4.34457	4.31376	4.29874
	4.32621	4.33131	4.24321
	4.29528	4.26698	4.30181
	4.28307	4.29798	4.25813
	4.22277	4.27978	4.31956
	4.26806	4.35407	4.24628
	4.22681	4.28879	4.22243
	4.21796	4.31376	4.2835
	4.28787	4.21125	4.31076
	4.26143	4.27671	4.25542
	4.23264	4.28661	4.18047
	4.22681	4.28908	4.21801
	4.25268	4.21806	4.27033
	4.29081	4.21487	4.42233
	4.33137	4.19465	4.1907
	4.2405	4.04198	4.30012
	4.33885	4.30051	4.21893
	4.11083	4.21197	4.20677
	4.33137	4.28153	4.28578
	4.32558	4.31376	4.25322
	4.26773	4.22794	4.241
	4.23932	4.33943	4.26935
	4.22539	4.26923	4.32966
	4.28488	4.26609	4.25435
	4.18064	4.33007	4.33758
	4.23127	4.36337	4.31252
	4.11066	4.29737	4.29041
	4.22492	4.24576	4.23805
	4.26083	4.19025	4.2913
	4.27745	4.29081	4.31076
	4.31742	4.27268	4.28506
	4.30064	4.24147	4.34223
	4.17322	4.31716	4.27605
	4.21405	4.20761	4.27699
	4.09608	4.29159	4.32919
	4.23887	4.23475	4.3383
	4.29081	4.24077	4.26354
	4.24917	4.34447	4.2116
	4.31292	4.30105	4.21619
	4.1769	4.24976	4.28578
	4.2388	4.28981	4.23704
	4.2975	4.3167	4.25684
	4.27761	4.33431	4.23704
	4.24704	4.24731	4.28865
	4.25022	4.26578	4.29568
	4.23001	4.30294	4.1907
	4.30047	4.32535	4.27035
	4.24947	4.19002	4.24504
	4.26083	4.24827	4.28479
	4.13088	4.28852	4.39947
	4.18064	4.23744	4.35689
	4.28283	4.3221	4.09604
	4.23162	4.24841	4.27149
	4.30049	4.35668	4.26482
	4.24204	4.15183	4.3312
	4.20412	4.29555	4.26512
	4.14811	4.27091	4.30125
	4.28843	4.22233	4.21088
	4.20806	4.28773	4.20123
	4.2335	4.29853	4.23922
	4.30292	4.26668	4.28769
	4.23982	4.26928	4.24606
	4.33021	4.29933	4.29292
	4.30395	4.31983	4.27605
	4.30292	4.22583	4.27024
	4.24532	4.24125	4.21259
	4.27056	4.32023	4.28026
	4.15628	4.21184	4.27839
	4.29206	4.30698	4.15201
	4.24795	4.29121	4.13953
	4.28425	4.31854	4.22492
	4.17006	4.31031	4.29006
	4.24532	4.30869	4.27795
	4.29081	4.26064	4.2415
	4.22598	4.04198	4.21413
	4.1769	4.25753	4.24433
	4.25273	4.29933	4.08135
	4.34366	4.25212	4.28731
	4.27999	4.36073	4.2791
	4.1769	4.33357	4.13802
	4.26209	4.33985	4.30432
	4.15945	4.36337	4.15518
	4.2889	4.30995	4.23485
	4.24947	4.25481	4.1907
	4.23001	4.27404	4.25188
	4.25597	4.28879	4.35662
	4.18064	4.20512	4.27699
	4.26439	4.2093	4.155
	4.30049	4.23749	4.22321
	4.24716	4.28773	4.19493
	4.11959	4.26564	4.18261
	4.2938	4.34655	4.22724
	4.27644	4.21104	4.2838
	4.26937	4.29759	4.30578
	4.3002	4.30698	4.26014
	4.32887	4.2711	4.27708
	4.24944	4.19465	4.32919
	4.26083	4.30529	4.32901
	4.24998	4.28659	4.38938
	4.25416	4.32787	4.13644
	4.25674	4.29491	4.26694
	4.28425	4.26564	4.42032
	4.24944	4.31237	4.23629
	4.33963	4.31781	4.26093
	4.22681	4.23452	4.1695
	4.28278	4.33197	4.37029
	4.26522	4.27964	4.10486
	4.34364	4.27124	4.35689
	4.26773	4.35896	4.25385
	4.25534	4.25878	4.2821
	3.97506	4.2679	4.31572
	4.2216	4.22968	4.2086
	4.31292	4.27397	4.35873
	4.33009	4.31542	4.29068
	4.23757	4.22678	4.2847
	4.28307	4.27671	4.13644
	4.25098	4.33357	4.29068
	4.24944	4.33007	4.26949
	4.23887	4.27028	4.3381
	4.26851	4.2265	4.3379
	4.30389	4.30492	4.28201
	4.32031	4.26409	4.25813
	4.2605	4.26126	4.2116
	4.25727	4.22794	4.35873
	4.13088	4.21564	4.26278
	4.30172	4.31148	4.30112
	4.21598	4.29579	4.2847
	4.27453	4.3424	4.34248
	4.27644	4.31349	4.24321
	3.97506	4.29607	4.27857
	4.30237	4.35151	4.24743
	4.24467	4.24598	4.25431
	4.2531	4.23475	4.09604
	4.2388	4.33203	4.26076
	4.20952	4.33897	4.28479
	4.26107	4.33131	4.21606
	4.17123	4.34207	4.22128
	4.26886	4.27066	4.18247
	4.04875	4.31591	4.29347
	4.26886	4.2173	4.27791
	4.28307	4.27646	4.22243
	4.15363	4.31616	4.19415
	4.30237	4.31237	4.26278
	4.23729	4.30088	4.22791
	4.25912	4.35668	4.26171
	4.23897	4.26472	4.25813
	4.20412	4.28217	4.25054
	4.31817	4.2501	4.28497
	4.11254	4.23457	4.21471
	4.23162	4.10295	4.26093
	4.28319	4.28526	4.22907
	4.09114	4.33409	4.21243
	4.33435	4.33907	4.17138
	4.26271	4.28071	4.20458
	4.31016	4.39761	4.38938
	4.21537	4.29155	4.35388
	4.28153	4.26705	4.2415
	4.29112	4.29506	4.33905
	4.23081	4.26928	4.28632
	4.30475	4.2711	4.23239
	4.19943	4.29946	4.32901
	4.35534	4.31833	4.23629
	4.26271	4.32932	4.23915
	4.15945	4.34078	4.27344
	4.24326	4.27124	4.34947
	4.22016	4.31681	4.37295
	4.26522	4.23744	4.24925
	4.31074	4.30027	4.21606
	4.24939	4.2973	4.28298
	4.29559	4.19142	4.27989
	4.27635	4.14186	4.28506
	4.25101	4.23086	4.26543
	4.27912	4.30604	4.26171
	4.22071	4.28156	4.26274
	4.29506	4.22968	4.24391
	4.23081	4.33688	4.22339
	4.22079	4.21564	4.2611
	4.25472	4.30105	4.23239
	4.16953	4.24596	4.29352
	4.24052	4.29121	4.26093
	4.03985	4.3146	4.24721
	4.2478	4.28578	4.25431
	4.32744	4.32736	4.2671
	4.28328	4.28845	4.23027
	4.26126	4.29515	4.32149
	4.04875	4.32309	4.2611
	4.30292	4.37278	4.25962
	4.23757	4.26214	4.28578
	4.23162	4.27124	4.21163
	4.28307	4.34467	4.33094
	4.23694	4.21045	4.25188
	4.26406	4.33341	4.17161
	4.27307	4.24596	4.28986
	4.22079	4.27107	4.31252
	4.26633	4.27671	4.27582
	4.23396	4.31591	4.26387
	4.31742	4.21487	4.24702
	4.11634	4.32991	4.25409
	4.22016	4.31813	4.22701
	4.25674	4.34145	4.28021
	4.25472	4.22508	4.2615
	4.18064	4.33943	4.17138
	4.33021	4.23925	4.1907
	4.20412	4.25933	4.20648
	4.24204	4.34048	4.22927
	4.24939	4.25205	4.30012
	4.32212	4.25592	4.21833
	4.30047	4.29688	4.17875
	4.29916	4.2992	4.29929
	4.24204	4.30149	4.28201
	4.32621	4.36357	4.19468
	4.21698	4.13821	4.27923
	4.24917	4.31139	4.27033
	4.306	4.29378	4.20515
	4.24704	4.12024	4.27033
	4.30499	4.33007	4.19689
	4.20412	4.23744	4.24859
	4.23659	4.25873	4.27035
	4.23533	4.31437	4.21893
	4.33009	4.29669	4.25469
	4.23533	4.32015	4.08135
	4.31557	4.2863	4.28632
	4.26439	4.2501	4.32919
	4.33009	4.28661	4.2415
	4.26867	4.333	4.32356
	4.25285	4.2711	4.21088
	4.27688	4.03826	4.27224
	4.20276	4.1807	4.30859
	4.2745	4.32393	4.155
	4.11254	4.29671	4.20123
	4.22832	4.3079	4.28578
	4.29612	4.29579	4.4314
	4.28126	4.29168	4.21471
	4.2788	4.29449	4.27224
	4.33868	4.31863	4.30062
	4.31557	4.08842	4.2987
	4.30157	4.28879	4.21392
	4.21796	4.19901	4.26074
	4.20631	4.2774	4.25813
	4.27724	4.34321	4.23563
	4.26209	4.32141	4.16414
	4.21405	4.19739	4.26214
	4.14811	4.31271	4.27607
	4.31042	4.25758	4.19612
	4.26773	4.00582	4.30005
	4.25037	4.33995	4.29095
	4.25022	4.28162	4.29658
	4.25809	4.23935	4.34408
	4.25037	4.24576	4.23538
	4.23777	4.24561	4.21529
	4.21508	4.19901	4.27149
	4.3078	4.31271	4.13953
	4.08128	4.27268	4.3381
	4.31292	4.26813	4.4314
	4.26651	4.22233	4.2615
	4.31074	4.2997	4.22492
	4.24346	4.2501	4.26958
	4.27635	4.29609	4.25857
	4.27985	4.22935	4.24859
	4.35313	4.1514	4.2913
	4.24952	4.17757	4.26416
	4.23383	4.26404	3.99366
	4.22505	4.26609	4.25054
	4.25142	4.19465	4.2128
	4.24704	4.36689	4.3075
	4.30882	4.1687	4.20564
	4.26736	4.16005	4.2116
	4.30882	4.31892	4.28497
	4.28307	4.29669	4.15518
	4.21521	4.29898	4.32149
	4.30005	4.33656	4.2442
	4.25873	4.26736	4.26214
	4.33169	4.26475	4.33094
	4.23383	4.10934	4.26477
	4.27093	4.2909	4.29361
	4.28307	4.33744	4.26041
	4.26806	4.32697	4.29874
	4.22855	4.29959	4.17875
	4.21796	4.28981	4.27775
	4.2915	4.19901	4.26543
	4.33381	4.24684	4.34248
	4.23932	4.30101	4.2987
	4.28787	4.27397	3.99366
	4.29451	4.26705	4.24588
	4.24947	4.35083	4.34553
	4.24944	4.35447	4.21801
	4.29669	4.29863	4.24702
	3.97506	4.27912	4.21088
	4.28283	4.306	4.24859
	4.27699	4.35612	4.4314
	4.26651	4.29645	4.19493
	4.23001	4.26902	4.2838
	4.23709	4.2682	4.22196
	4.09608	4.2443	4.27791
	4.21508	4.3175	4.22337
	4.23659	4.35151	4.24085
	4.20806	4.29141	4.26769
	4.20952	4.32112	4.23485
	4.2889	4.21651	4.28594
	4.23533	4.1687	4.29352
	4.09114	4.34278	4.25722
	4.31001	4.2878	4.27024
	4.29206	4.29121	4.2528
	4.1357	4.27397	4.28479
	4.10571	4.3221	4.27708
	4.32764	4.32023	4.09604
	4.30047	4.31108	4.15518
	4.03346	4.3167	4.2116
	4.2882	4.33502	4.31605
	4.24795	4.37934	4.23485
	4.26806	4.3298	4.32149
	4.26019	4.33131	4.26694
	4.2467	4.22794	4.31252
	4.17006	4.31488	4.28731
	4.23127	4.26209	4.24321
	4.27699	4.29121	4.24403
	4.32764	4.31488	4.15537
	4.24615	4.22896	4.27923
	4.27411	4.27397	4.27344
[truncated: 1,308 more rows]
