# Supplementary material for: Oncogenic YAP sensitizes cells to CHK1 inhibition via CDK4/6 driven G1 acceleration
Source: EMBO Rep. 2025 Jul 4;26(16):4017–39. doi: 10.1038/s44319-025-00514-5 (PMC12373906; doi:10.1038/s44319-025-00514-5)
Supplement: Supplementary file 5 — Source data Fig. 3 [file 44319_2025_514_MOESM5_ESM.zip › Figure 3/3H/fibre_assays_symetrie.xlsx]

## Sheet: Figure 3H
symetrie ratio
ctrl	YAP	CHK1i	CHK1i + YAP
1.0045	1.01509	1.09046	1.18886
1.00458	1.19031	1.03193	1.22007
1.00693	1.32721	1.23722	1.26971
1.01582	1.13291	2.38407	1.1174
1.0231	1.02958	1.08503	1.70545
1.02573	1.04295	1.40724	1.0702
1.02784	1.33661	1.3588	1.18618
1.02839	1.02839	1.09206	1.07273
1.0329	1.21325	1.04965	1.45703
1.03497	1.13514	1.79936	1.13499
1.04545	1.09069	1.12332	1.07335
1.0463	1.11371	1.09427	1.22924
1.05334	1.64033	1.17444	1.05315
1.05536	1.32411	1.14063	1.59871
1.08099	1.23453	1.36091	1.18117
1.09246	1.62866	1.60981	1.08996
1.10578	1.14379	1.10354	1.3815
1.11033	1.14243	1.08689	1.01974
1.12198	1.2091	1.06739	1.14178
1.12621	1.36913	1.28062	1.31069
1.12925	1.30039	1.27431	1.02181
1.12976	1.07699	1.09138	1.34914
1.13059	1.23663	1.05658	1.22816
1.132	1.21227	1.07676	1.16897
1.13665	1.54081	1.75079	1.80799
1.13682	1.75867	1.32429	1.08203
1.14989	1.04343	1.00136	1.05222
1.15072	1.29525	2.12003	1.19327
1.1639	1.02268	1.05024	1.21338
1.16442	1.88399	1.25301	1.10203
1.16485	1.17225	1.15862	1.14732
1.16527	1.12038	1.21399	1.05724
1.16785	1.66667	1.45034	1.15927
1.18728	1.1506	1.17987	1.23828
1.19001	1.04449	1.02291	1.37543
1.19007	1.05456	1.0723	1.07236
1.19916	1.35294	1.03312	1.06432
1.22419	1.07559	1.49034	1.0947
1.22812	1.05355	1.3498	1.01533
1.23249	1.05498	2.65255	1.71803
1.26833	1.10698	1.03045	1.41179
1.27951	1.61074	1.02677	1.08315
1.29768	1.18	1.05792	1.27982
1.30214	1.07668	1.11344	1.49602
1.30563	1.16966	3.28742	1.15513
1.31528	1.70956	1.00669	1.16014
1.34815	1.02193	1.19207	1.10942
1.39691	1.24172	1.15172	1.13607
1.39857	1.12069	1.37514	1.4609
1.41029	1.15621	1.03022	1.15207
1.41378	1.19773	1.07501	1.3255
1.43048	1.0276	1.12648	1.06771
1.44454	1.06404	1.06584	1.31594
1.50319	1.57364	1.2558	1.03658
1.57694	2.06197	1.2893	1.03342
1.76788	1.06124	1.63976	1.12321
1.84274	1.14341	1.05837	1.42318
2.40299	1.18178	1.14237	1.71086
1.00322	1.06766	1.48476	1.18526
1.01031	1.02784	2.6357	1.48914
1.01275	1.05885	1.31861	1.15943
1.01904	1.24978	1.26787	1.44286
1.02144	1.17972	1.17558	1.34928
1.04912	1.90038	1.68452	1.44138
1.06977	1.22492	1.10137	1.42822
1.07686	1.0859	1.96564	1.08726
1.08351	1.11771	1.00339	1.0126
1.09231	1.08762	1.28247	1.2797
1.09457	1.39265	1.46808	1.02026
1.1059	1.15069	1.408	1.91993
1.10622	1.62707	1.12056	1.04787
1.12374	1.09459	1.32387	1.06812
1.12827	1.46175	1.06817	1.32163
1.13891	1.13105	2.64038	2.4666
1.14586	1.37199	1.84475	2.20147
1.15733	1.00966	1.44907	1.98492
1.16917	1.54081	1.22858	1.16843
1.18806	1.02288	1.84362	2.71001
1.19073	1.12542	1.17118	1.80348
1.19287	1.09607	1.88197	2.44186
1.22753	1.01504	1.47393	2.06434
1.22842	1.03692	1.05737	1.36434
1.24177	1.0403	1.05801	1.33892
1.25182	1.38577	1.44525	1.02927
1.27238	1.13413	1.39684	2.35714
1.38682	1.31281	1.63551	1.06444
1.38821	1.25471	1.64326	1.1659
1.41763	1.34045	1.04	1.12068
1.54495	1.04829	1.26007	2.99943
1.65303	1.10414	1.01391	2.39536
1.73086	1.44755	2.41616	1.5549
1.86628	1.09162	1.2358	1.03279
1.9541	1.27064	1.90461	1.2029
2.14671	1.02557	1.50345	1.39362
2.55013	1.38537	1.70183	1.06975
3.23109	1.01486	1.8858	1.36812
1.00624	1.38024	1.33946	1.0922
1.01003	1.05445	2.39763	4.13705
1.02038	1.04419	1.29088	1.17912
1.02253	1.24805	1.43434	1.59933
1.03072	1.65392	1.02657	2.11012
1.03151	1.2628	1.18098	1.26899
1.0453	1.25397	1.16202	1.22845
1.05005	1.20593	1.19155	1.11136
1.05442	1.11163	1.02197	1.28534
1.05813	1.08497	1.05433	1.17149
1.08497	1.38604	2.26294	1.33727
1.09014	1.11661	1.51693	1.75507
1.09567	1.08039	1.39335	3.01368
1.10424	1.35507	1.95597	1.08613
1.1273	1.17929	1.54443	1.41731
1.13296	1.47898	1.59051	1.64055
1.13706	1.3764	1.02427	2.46875
1.15806	1.1937	1.12186	1.63056
1.17128	1.31674	1.00418	1.18002
1.17511	1.10972	1.22334	3.45005
1.17747	1.59133	1.33581	1.87277
1.17787	1.0955	3.06696	1.45534
1.20232	1.29069	1.78996	1.38047
1.20694	1.68227	1.38498	1.08873
1.21569	1.58356	1.3237	1.8698
1.22893	1.39123	1.41605	1.41518
1.24486	1.04675	1.04534	1.21128
1.26122	1.46317	1.10421	1.26667
1.26429	1.20724	1.04609	1.26835
1.2888	1.01222	1.46491	1.8262
1.30835	2.58067	1.2546	1.21742
1.32788	1.16465	1.13579	1.30706
1.3362	1.11331	1.34464	1.52744
1.38005	1.17716	1.38025	2.02493
1.45317	1.33696	1.17752	1.58518
1.47798	1.06905	1.17738	1.03732
1.48418	1.1118	1.55833	2.06202
1.53977	1.10413	1.10866	4.0138
1.59512	1.10737	1.51563	1.21035
1.68126	1.24768	2.04259	1.28099
1.90772	1.29114	1.2816	2.08932
1.996	1.3897	1.94768	1.04762
3.04129	1.17774	1.28233	1.00645
