# Supplementary material for: Oncogenic YAP sensitizes cells to CHK1 inhibition via CDK4/6 driven G1 acceleration
Source: EMBO Rep. 2025 Jul 4;26(16):4017–39. doi: 10.1038/s44319-025-00514-5 (PMC12373906; doi:10.1038/s44319-025-00514-5)
Supplement: Supplementary file 5 — Source data Fig. 3 [file 44319_2025_514_MOESM5_ESM.zip › Figure 3/3A/QIBC_plots_MCM7.xlsx]

## Sheet: Figure 3A
condition	HOECHST 33342 Sum	EdU Mean	Chromatinm bound MCM7 Mean
CHK1i	8183380	1206	16341
CHK1i	8488670	1495	17790
CHK1i	7991710	1283	15322
CHK1i	11230000	7675	17780
CHK1i	7639220	1427	15812
CHK1i	14120000	1798	16985
CHK1i	16640000	1122	15868
CHK1i	9514890	6575	16613
CHK1i	7952920	1643	17571
CHK1i	8931530	1300	18001
CHK1i	7718370	1678	17921
CHK1i	8495700	1139	16940
CHK1i	17430000	1334	17893
CHK1i	8652390	8925	20477
CHK1i	7578800	1222	13093
CHK1i	6784320	1463	14334
CHK1i	8978090	1260	16897
CHK1i	7360820	1316	16467
CHK1i	8386930	1298	14853
CHK1i	15080000	1364	10970
CHK1i	13080000	1361	12111
CHK1i	6996440	1299	16598
CHK1i	10940000	9031	19746
CHK1i	17610000	1200	16805
CHK1i	5187140	1010	13892
CHK1i	9044130	4097	18362
CHK1i	8007840	1411	17319
CHK1i	8783010	1063	15907
CHK1i	15340000	1943	16889
CHK1i	11820000	8464	18486
CHK1i	8991780	1004	16031
CHK1i	8799080	1127	16673
CHK1i	8445490	1230	17446
CHK1i	18190000	1298	16675
CHK1i	7727670	1570	16937
CHK1i	7569940	1333	16786
CHK1i	8679640	1475	16967
CHK1i	17700000	1218	16321
CHK1i	7111220	1247	9941
CHK1i	8485960	1362	16647
CHK1i	8955600	1241	22536
CHK1i	8015350	1310	16636
CHK1i	13900000	6563	16233
CHK1i	8627340	1236	17934
CHK1i	8600830	1067	16400
CHK1i	8325220	5708	18570
CHK1i	14260000	8809	18615
CHK1i	16390000	1392	16017
CHK1i	14340000	2039	16233
CHK1i	8839770	1179	16928
CHK1i	8342930	1164	15593
CHK1i	9126910	5866	17039
CHK1i	8624570	1418	17747
CHK1i	7878060	6576	15770
CHK1i	16230000	1785	16924
CHK1i	7467770	1316	14677
CHK1i	8758670	1747	17925
CHK1i	13300000	9104	18195
CHK1i	12710000	7042	16618
CHK1i	8844280	1189	17827
CHK1i	8306940	1313	16162
CHK1i	8535010	1180	16634
CHK1i	7674950	1844	18289
CHK1i	8240010	1328	15040
CHK1i	8344260	1320	16374
CHK1i	8692370	1205	16540
CHK1i	9010100	6018	18442
CHK1i	15660000	6096	16930
CHK1i	9856430	7677	19349
CHK1i	16330000	1072	14403
CHK1i	9795250	3215	17600
CHK1i	8415510	1419	17767
CHK1i	16030000	4501	17181
CHK1i	8407380	1219	16105
CHK1i	8276590	1440	17158
CHK1i	9917660	7680	19226
CHK1i	7841280	1487	16605
CHK1i	8607670	1319	16728
CHK1i	9029810	1097	16015
CHK1i	8580750	1386	16452
CHK1i	8081480	1364	17034
CHK1i	9405190	1174	16512
CHK1i	16850000	1600	16699
CHK1i	16230000	1469	16349
CHK1i	8473290	1120	16772
CHK1i	7312700	1587	15647
CHK1i	8960730	864.8	15419
CHK1i	13330000	4817	17464
CHK1i	8166420	1387	14004
CHK1i	7585760	2198	19899
CHK1i	12610000	1105	10781
CHK1i	8069360	2066	18518
CHK1i	16290000	1500	15549
CHK1i	15390000	5959	17238
CHK1i	8836070	2777	16486
CHK1i	7526350	1425	15973
CHK1i	13060000	7197	17857
CHK1i	15990000	1466	16352
CHK1i	15600000	1690	16868
CHK1i	16280000	1552	15990
CHK1i	9095980	1045	16054
CHK1i	6752040	1093	15805
CHK1i	7263490	1595	17408
CHK1i	7651680	1492	17053
CHK1i	10320000	5621	18292
CHK1i	8231830	1482	16550
CHK1i	8409400	1233	16987
CHK1i	7649900	4136	14917
CHK1i	8074080	1466	17760
CHK1i	16430000	1704	16753
CHK1i	8300440	1725	19087
CHK1i	6702750	3393	15830
CHK1i	8668770	1092	14420
CHK1i	16240000	1246	11690
CHK1i	17100000	1520	16406
CHK1i	8551390	1362	16917
CHK1i	15210000	4521	17119
CHK1i	14970000	7649	18312
CHK1i	9432670	5483	15379
CHK1i	8487340	1293	16358
CHK1i	9021110	1155	15534
CHK1i	9031690	4298	18802
CHK1i	7706950	1349	16042
CHK1i	8132620	1174	15652
CHK1i	15830000	1469	15973
CHK1i	8720760	1435	16752
CHK1i	7751210	2462	18398
CHK1i	8626630	1316	16414
CHK1i	7520290	3538	12825
CHK1i	7815350	1302	17026
CHK1i	8402190	1359	17385
CHK1i	8331200	1527	17493
CHK1i	8674060	1418	18365
CHK1i	8309950	4844	18807
CHK1i	11470000	8824	18726
CHK1i	8280580	1266	16553
CHK1i	8151510	1467	18452
CHK1i	7919010	1887	17507
CHK1i	15390000	5959	17238
CHK1i	16490000	1482	16382
CHK1i	14870000	5594	17388
CHK1i	7660920	1761	17249
CHK1i	8994900	1127	16326
CHK1i	7883060	6986	14990
CHK1i	8217140	1591	18142
CHK1i	17280000	2236	16355
CHK1i	8846330	1200	15102
CHK1i	12390000	5233	17767
CHK1i	10960000	7386	18597
CHK1i	7600860	1214	14984
CHK1i	8368850	1547	17058
CHK1i	10660000	4946	18022
CHK1i	8228320	1481	16645
CHK1i	8132620	1159	16650
CHK1i	7675960	1369	14462
CHK1i	8729980	1450	17885
CHK1i	9304800	1108	16075
CHK1i	8946040	3456	18088
CHK1i	12030000	3273	15694
CHK1i	8460690	3222	17934
CHK1i	8826460	1335	16612
CHK1i	12630000	4765	16679
CHK1i	8884480	1359	16900
CHK1i	8563110	3606	16656
CHK1i	8312450	1259	16193
CHK1i	7488620	1310	11086
CHK1i	8954980	1332	16242
CHK1i	8644460	1230	16400
CHK1i	8416900	1023	17430
CHK1i	8456110	1240	17379
CHK1i	16220000	1709	16574
CHK1i	11050000	4407	17226
CHK1i	8450010	1379	17400
CHK1i	8933910	1447	17151
CHK1i	7821080	7048	16548
CHK1i	8634010	1227	16458
CHK1i	8898110	1291	16225
CHK1i	17610000	1287	16705
CHK1i	16550000	1061	15886
CHK1i	14630000	48969	65535
CHK1i	8926300	1355	16873
CHK1i	8975110	1058	15588
CHK1i	8590510	1301	16924
CHK1i	8672820	1235	14351
CHK1i	7411750	1352	16611
CHK1i	8058290	1056	15529
CHK1i	8060190	1332	13696
CHK1i	8466860	1263	14535
CHK1i	10360000	8447	18964
CHK1i	5369290	1175	17560
CHK1i	17200000	1744	13453
CHK1i	8508110	1339	17209
CHK1i	7840750	1053	11008
CHK1i	8553770	1265	17231
CHK1i	8929530	1147	16763
CHK1i	8315760	1309	16250
CHK1i	8876910	1203	16986
CHK1i	7998090	1638	18335
CHK1i	15340000	1259	15582
CHK1i	10380000	7742	18417
CHK1i	8654660	1094	15440
CHK1i	11770000	1407	16178
CHK1i	11620000	6786	17032
CHK1i	8120210	1540	16403
CHK1i	8209310	1602	17490
CHK1i	6693010	1165	8936
CHK1i	9036750	931.5	13868
CHK1i	9643130	6718	18696
CHK1i	16690000	1479	14944
CHK1i	10580000	1377	16387
CHK1i	6712840	1116	10450
CHK1i	11710000	7437	17676
CHK1i	8891000	3992	15696
CHK1i	8594140	1369	16902
CHK1i	7918610	1133	11444
CHK1i	8239750	1251	17235
CHK1i	14680000	7263	17909
CHK1i	15610000	1754	16619
CHK1i	9095980	1045	16054
CHK1i	7330680	7003	18241
CHK1i	16780000	1357	15941
CHK1i	6909680	2813	17194
CHK1i	15630000	1691	13799
CHK1i	6870680	1161	14440
CHK1i	9350110	6842	22074
CHK1i	12230000	6028	15931
CHK1i	8865910	1921	17316
CHK1i	8407790	1476	16424
CHK1i	8836940	1361	16211
CHK1i	8111590	1447	16681
CHK1i	10970000	7439	18968
CHK1i	9214790	1711	17385
CHK1i	8137400	1216	16084
CHK1i	13800000	4117	16830
CHK1i	14140000	7836	18478
CHK1i	7719220	1202	12678
CHK1i	8693880	1427	17083
CHK1i	8269680	1473	16947
CHK1i	15650000	1810	16854
CHK1i	15520000	1132	14421
CHK1i	16050000	1385	16377
CHK1i	10570000	7315	18150
CHK1i	8282450	1289	15573
CHK1i	7688990	1112	16091
CHK1i	7778040	1122	16353
CHK1i	9214790	1711	17385
CHK1i	8453210	1353	16899
CHK1i	17060000	2315	16397
CHK1i	15810000	3624	17454
CHK1i	8597400	6383	19184
CHK1i	6253830	1068	17196
CHK1i	8634800	1347	16580
CHK1i	6584880	1357	16677
CHK1i	8811690	1332	16832
CHK1i	16090000	1737	16762
CHK1i	8394950	1343	14892
CHK1i	8298430	4994	18695
CHK1i	7945380	1535	16339
CHK1i	9253830	2626	16793
CHK1i	8601120	1272	16701
CHK1i	15800000	1234	16036
CHK1i	8438910	1367	16833
CHK1i	7966310	1853	19347
CHK1i	7522240	1374	17227
CHK1i	8936930	1161	16632
CHK1i	8578680	1270	17333
CHK1i	7284790	1018	10623
CHK1i	8457090	1486	17052
CHK1i	16820000	1385	16374
CHK1i	14970000	4983	17183
CHK1i	7623140	1161	14854
CHK1i	5234990	1124	16254
CHK1i	17420000	1301	16177
CHK1i	8851710	1174	16644
CHK1i	15430000	6068	17215
CHK1i	8981750	1108	14997
CHK1i	8086890	1752	17440
CHK1i	17530000	1485	16313
CHK1i	16780000	1357	15941
CHK1i	17470000	1337	14993
CHK1i	7162480	1531	17008
CHK1i	8114200	4036	19702
CHK1i	8881090	5717	15876
CHK1i	8223880	1664	17039
CHK1i	13970000	4871	16990
CHK1i	8565740	1263	16220
CHK1i	8074910	1333	17362
CHK1i	8936090	9679	19767
CHK1i	8468120	1286	16508
CHK1i	16780000	1357	15941
CHK1i	7599490	1420	15918
CHK1i	8351750	1126	16518
CHK1i	8388990	1308	16525
CHK1i	10180000	7766	18893
CHK1i	6607940	4471	15786
CHK1i	13290000	1581	16306
CHK1i	16230000	3113	16206
CHK1i	17130000	1750	16028
CHK1i	8344300	7092	15487
CHK1i	7944400	1522	17502
CHK1i	8898110	1291	16225
CHK1i	8903110	1172	16437
CHK1i	8650690	1126	16264
CHK1i	17370000	1039	15985
CHK1i	8712060	1259	16589
CHK1i	7768700	1416	15468
CHK1i	16230000	1999	16824
CHK1i	12030000	3273	15694
CHK1i	7702820	1437	16871
CHK1i	8152640	1487	16964
CHK1i	7967230	1439	14856
CHK1i	8451190	1590	17158
CHK1i	8710970	1305	16432
CHK1i	8487340	1421	16978
CHK1i	8685740	1223	17844
CHK1i	8995920	1136	16584
CHK1i	6397620	1162	12778
CHK1i	7853750	1093	12603
CHK1i	15130000	2451	17585
CHK1i	8316940	1358	17273
CHK1i	8116350	1301	17220
CHK1i	8590980	1311	17425
CHK1i	12860000	9704	19215
CHK1i	8706480	1157	16740
CHK1i	13650000	5152	16153
CHK1i	8342290	7233	18315
CHK1i	6091640	6370	18294
CHK1i	7869170	1185	14772
CHK1i	15530000	7027	17678
CHK1i	8525270	1310	16321
CHK1i	12950000	10380	19597
CHK1i	7516030	1047	11524
CHK1i	8600830	1067	16400
CHK1i	8253340	1510	16498
CHK1i	8771780	1304	17246
CHK1i	7897390	1385	17269
CHK1i	7349460	1011	9269
CHK1i	10320000	6937	18714
CHK1i	14430000	4446	16739
CHK1i	8478710	1395	18426
CHK1i	15670000	1507	16253
CHK1i	12240000	5745	17489
CHK1i	9542470	10145	20409
CHK1i	8744760	1161	15769
CHK1i	12530000	4951	16299
CHK1i	11010000	5152	18074
CHK1i	9930610	5624	16752
CHK1i	8836940	1361	16211
CHK1i	18400000	1232	17602
CHK1i	8000870	1283	16978
CHK1i	8352830	962.4	16422
CHK1i	8157330	1216	17218
CHK1i	8634800	1347	16580
CHK1i	8719330	990	16466
CHK1i	14360000	4762	15733
CHK1i	9474670	5666	16870
CHK1i	7740600	1704	17888
CHK1i	6931180	1132	16454
CHK1i	6654320	1287	13832
CHK1i	8921910	5557	18913
CHK1i	8790180	1209	16112
CHK1i	8854860	6033	18842
CHK1i	17480000	1176	16865
CHK1i	8820650	1249	16893
CHK1i	8025000	1195	11523
CHK1i	8734930	1238	16292
CHK1i	8329290	1275	14286
CHK1i	17410000	1112	16285
CHK1i	8158300	1214	16187
CHK1i	7260580	1296	13431
CHK1i	8136490	1542	17142
CHK1i	10810000	8014	16751
CHK1i	7596230	1704	18797
CHK1i	16520000	1457	14889
CHK1i	18980000	1465	16109
CHK1i	17570000	2259	16426
CHK1i	9002640	1127	16657
CHK1i	7679300	5702	19380
CHK1i	6050870	1967	18031
CHK1i	10280000	4776	17839
CHK1i	8628850	1568	17243
CHK1i	8768160	1283	17394
CHK1i	9930610	5624	16752
CHK1i	8682680	1317	16298
CHK1i	8083800	1475	16993
CHK1i	7015220	1310	17003
CHK1i	14200000	4776	16412
CHK1i	12160000	5629	17652
CHK1i	8876730	2660	17391
CHK1i	7984510	876.6	10791
CHK1i	8495700	1070	14375
CHK1i	8279660	1528	16629
CHK1i	11750000	7710	18131
CHK1i	8643270	1222	16408
CHK1i	8574530	2313	17816
CHK1i	9597210	6717	18960
CHK1i	8981090	1200	17133
CHK1i	15290000	2341	17217
CHK1i	16940000	1327	15815
CHK1i	10920000	8766	19784
CHK1i	14780000	1507	15893
CHK1i	17530000	1241	15643
CHK1i	11540000	1089	15543
CHK1i	8681690	1336	16494
CHK1i	17420000	1412	16196
CHK1i	8898250	1390	17246
CHK1i	10090000	5778	17020
CHK1i	6436280	1072	14695
CHK1i	16530000	2921	16786
CHK1i	7404680	973.5	8740
CHK1i	8160530	1371	16657
CHK1i	8500270	1900	15445
CHK1i	8509340	1144	13473
CHK1i	8876130	1303	16601
CHK1i	12900000	8538	18160
CHK1i	8698230	8366	20459
CHK1i	5515240	1173	12774
CHK1i	7822580	3665	19580
CHK1i	17280000	1039	16137
CHK1i	8463570	1152	15034
CHK1i	8237870	1287	13689
CHK1i	9684130	3978	16689
CHK1i	10040000	7040	18707
CHK1i	13750000	4821	17143
CHK1i	17410000	1112	16285
CHK1i	7966590	1236	14227
CHK1i	8099820	1268	13912
CHK1i	16370000	1259	16157
CHK1i	8289690	1616	17666
CHK1i	9538640	7675	19412
CHK1i	8605180	1096	16333
CHK1i	15540000	1352	15369
CHK1i	13720000	7164	17337
CHK1i	8281010	1327	15120
CHK1i	17520000	1343	16329
CHK1i	17040000	1484	15649
CHK1i	8245070	1224	15691
CHK1i	10920000	8521	18848
CHK1i	7564920	1328	13056
CHK1i	8024610	1210	11345
CHK1i	16960000	1654	16137
CHK1i	8323530	1391	16637
CHK1i	8140900	1434	17008
CHK1i	9086230	1131	14634
CHK1i	8702240	1278	16026
CHK1i	8924280	1143	13413
CHK1i	17750000	1066	14441
CHK1i	13800000	10083	18806
CHK1i	8749970	1361	16892
CHK1i	8844070	1508	17278
CHK1i	8262760	1101	11856
CHK1i	8824950	1118	16140
CHK1i	8894380	1224	16677
CHK1i	9524480	5874	18423
CHK1i	9823560	4229	13532
CHK1i	6972650	961.9	15360
CHK1i	8668770	1092	14420
CHK1i	7870580	1356	15363
CHK1i	8831910	967.9	16034
CHK1i	14870000	1759	16221
CHK1i	16780000	1357	15941
CHK1i	8219940	1871	15477
CHK1i	9282220	4074	16773
CHK1i	13330000	8842	18236
CHK1i	8773260	1159	16107
CHK1i	13780000	6556	17699
CHK1i	8487340	1293	16358
CHK1i	8981090	1134	16543
CHK1i	8503350	1101	16383
CHK1i	8054950	1599	19429
CHK1i	8730960	1026	14271
CHK1i	13750000	3672	16011
CHK1i	17130000	1179	16025
CHK1i	8277860	1293	16502
CHK1i	15790000	3806	16978
CHK1i	16340000	3299	16525
CHK1i	8402280	1243	16719
CHK1i	7757150	1502	17698
CHK1i	8334320	1540	17361
CHK1i	15480000	1303	15346
CHK1i	9149000	5536	17272
CHK1i	9024000	2673	17468
CHK1i	8891800	1165	16682
CHK1i	9484100	5586	15487
CHK1i	8835010	1258	17691
CHK1i	12460000	8805	19358
CHK1i	8343510	1377	17511
CHK1i	7741320	1475	15564
CHK1i	7465310	1233	11509
CHK1i	8364200	1494	16769
CHK1i	15660000	1651	15429
CHK1i	8165870	1414	18335
CHK1i	7702710	1243	16362
CHK1i	8085360	1538	17591
CHK1i	8550830	1660	19087
CHK1i	16940000	1535	16322
CHK1i	14360000	1830	16471
CHK1i	13100000	6846	18090
CHK1i	9009560	5637	18794
CHK1i	8510280	1345	16879
CHK1i	5374720	1139	13147
CHK1i	8932450	1185	16194
CHK1i	8633660	4854	17467
CHK1i	8469110	961.7	15546
CHK1i	6883210	982.6	16669
CHK1i	15430000	1815	16858
CHK1i	13760000	3984	15837
CHK1i	10610000	9866	16419
CHK1i	7604460	1322	14991
CHK1i	12200000	7963	18761
CHK1i	8379320	1090	15725
CHK1i	8010960	1527	17194
CHK1i	7141490	1394	17840
CHK1i	17040000	1484	15649
CHK1i	15350000	4030	15163
CHK1i	15960000	2542	15693
CHK1i	17140000	1324	15962
CHK1i	8073240	1491	16821
CHK1i	15910000	5320	17271
CHK1i	7394890	1202	10136
CHK1i	8476070	1198	16491
CHK1i	8698020	1164	16047
CHK1i	8279660	1528	16629
CHK1i	8750680	1470	16392
CHK1i	8926760	1024	16323
CHK1i	7843750	1182	16406
CHK1i	9828430	4752	17633
CHK1i	7659430	1501	16499
CHK1i	8948620	1062	15005
CHK1i	8043580	1231	12690
CHK1i	16390000	1240	16929
CHK1i	9012560	1296	16619
CHK1i	8603830	1293	16233
CHK1i	9024080	1225	16600
CHK1i	8218330	1412	17636
CHK1i	8806970	1017	15922
CHK1i	8846330	1200	15102
CHK1i	8131400	2745	16293
CHK1i	8592310	1516	16677
CHK1i	8570730	973.1	16196
CHK1i	8636430	1193	17048
CHK1i	9981960	7686	19643
CHK1i	8310600	1407	17337
CHK1i	7508270	1323	16211
CHK1i	15920000	1802	16711
CHK1i	11940000	5281	17420
CHK1i	8466570	1350	16812
CHK1i	8406210	1356	18180
CHK1i	6314560	1072	13337
CHK1i	8761380	1171	15660
CHK1i	8696270	1000	11836
CHK1i	16850000	1600	16699
CHK1i	7010470	1115	16460
CHK1i	7207960	1194	10200
CHK1i	16100000	4498	16988
CHK1i	12290000	1274	17021
CHK1i	15650000	2327	17487
CHK1i	8850420	1442	18790
CHK1i	8597340	5703	18957
CHK1i	7820400	1738	17194
CHK1i	7904890	1298	17354
CHK1i	8574530	2313	17816
CHK1i	8197520	1431	15374
CHK1i	8527740	1266	16750
CHK1i	16670000	1377	15829
CHK1i	15880000	1278	15198
CHK1i	7899320	1292	16540
CHK1i	16310000	1499	15967
CHK1i	15830000	1958	16525
CHK1i	8129200	2972	19191
CHK1i	9055310	1157	15168
CHK1i	8106710	1651	19418
CHK1i	10110000	6322	13420
CHK1i	8208610	1404	14741
CHK1i	8412500	3282	17682
CHK1i	8289690	1616	17666
CHK1i	8349320	4855	17901
CHK1i	8843090	1140	15545
CHK1i	8193370	1158	16050
CHK1i	15750000	1743	15890
CHK1i	6883090	1560	18286
CHK1i	9619550	6126	18794
CHK1i	8612130	1303	16381
CHK1i	8974640	5289	18809
CHK1i	15540000	1352	15369
CHK1i	15380000	2297	17527
CHK1i	9148540	1250	15108
CHK1i	16800000	1546	16222
CHK1i	8352430	1570	17146
CHK1i	9031810	4669	18505
CHK1i	8826230	1316	16535
CHK1i	7745450	1855	18041
CHK1i	7069430	1227	16872
CHK1i	15370000	1558	16080
CHK1i	9143630	5899	17420
CHK1i	14530000	2330	17419
CHK1i	17530000	1281	15934
CHK1i	8497750	1117	17065
CHK1i	16390000	1392	16017
CHK1i	17490000	1363	16198
CHK1i	8929370	1213	14945
CHK1i	7358680	5391	17986
CHK1i	7625910	6116	13507
CHK1i	8528920	1334	16666
CHK1i	8566990	1414	16569
CHK1i	7917590	1326	17623
CHK1i	17040000	1358	14923
CHK1i	6753580	845.3	13111
CHK1i	16960000	1424	15400
CHK1i	8730940	1344	16821
CHK1i	8483500	1375	16839
CHK1i	8710000	7854	10732
CHK1i	12650000	7810	18493
CHK1i	8683660	1241	14653
CHK1i	8528190	1195	15259
CHK1i	8597930	1415	16498
CHK1i	8836070	2777	16486
CHK1i	14550000	5132	17346
CHK1i	15780000	1383	16265
CHK1i	8089340	1399	17089
CHK1i	14240000	5885	17076
CHK1i	8362380	1456	17103
CHK1i	7893110	1525	17588
CHK1i	8876910	1203	16986
CHK1i	8071970	1448	16895
CHK1i	7442530	1623	17968
CHK1i	8691420	1057	15554
CHK1i	7642640	1588	16882
CHK1i	14730000	7581	18184
CHK1i	16710000	1357	16510
CHK1i	16590000	1469	16306
CHK1i	8432820	1379	16521
CHK1i	7217560	1527	16661
CHK1i	10440000	11982	19916
CHK1i	9095420	1017	15661
CHK1i	6702750	3393	15830
CHK1i	8609410	1197	17186
CHK1i	7707740	1660	16409
CHK1i	17580000	1261	13890
CHK1i	8333850	1320	15403
CHK1i	8328480	1303	16510
CHK1i	8231530	1337	16099
CHK1i	17430000	1334	17893
CHK1i	7619090	1299	14415
CHK1i	14890000	6052	15910
CHK1i	15580000	4849	14408
CHK1i	18230000	2447	16354
CHK1i	8552850	1310	16031
CHK1i	8470570	11239	21662
CHK1i	8236630	1205	15790
CHK1i	7376650	1150	14834
CHK1i	17160000	1493	17066
CHK1i	8703750	1156	13444
CHK1i	16320000	1477	18009
CHK1i	13860000	5152	17214
CHK1i	7759130	1387	16276
CHK1i	10490000	9399	19539
CHK1i	9025180	1067	15709
CHK1i	9887920	4233	17256
CHK1i	16990000	1464	16345
CHK1i	8134330	1589	14970
CHK1i	8361690	1339	16728
CHK1i	7998540	5471	17102
CHK1i	9220920	5079	18317
CHK1i	8121810	1573	15909
CHK1i	9343480	3784	14180
CHK1i	12630000	8742	18470
CHK1i	8714590	2368	16858
CHK1i	16090000	2120	17425
CHK1i	15190000	2322	17496
CHK1i	8877210	1430	16772
CHK1i	11430000	7489	17432
CHK1i	8432080	1334	16344
CHK1i	12930000	10639	18976
CHK1i	8396520	7687	19819
CHK1i	8011580	1633	17343
CHK1i	17050000	1631	16802
CHK1i	7786630	995.3	13435
CHK1i	8676210	5393	18996
CHK1i	9538640	7675	19412
CHK1i	8574090	3045	16801
CHK1i	12720000	4047	8311
CHK1i	8312260	4986	18393
CHK1i	9675750	4570	18378
CHK1i	8869330	1174	16156
CHK1i	6946470	2154	14190
CHK1i	9065880	1350	16684
CHK1i	8830420	1356	17733
CHK1i	7355280	6377	17112
CHK1i	7822460	1569	17900
CHK1i	8434110	1185	16267
CHK1i	17470000	1077	16501
CHK1i	14970000	1799	16464
CHK1i	9165360	5293	18586
CHK1i	9761400	3922	17361
CHK1i	16420000	1495	16414
CHK1i	8914990	1166	16754
CHK1i	5374720	1139	13147
CHK1i	11160000	6925	18306
CHK1i	8389230	1412	18399
CHK1i	8471050	2401	18960
CHK1i	8567000	1303	14865
CHK1i	8460930	1331	16660
CHK1i	8223880	1664	17039
CHK1i	9252750	1138	15359
CHK1i	8232580	1349	16668
CHK1i	8696510	1225	13253
CHK1i	8913770	4057	18614
CHK1i	8082740	1269	16209
CHK1i	11190000	5692	17733
CHK1i	13900000	3150	16098
CHK1i	8646880	1276	16032
CHK1i	5436290	1098	11614
CHK1i	8445620	5465	9523
CHK1i	8650640	1329	17359
CHK1i	8500270	1900	15445
CHK1i	8261460	1368	16649
CHK1i	12050000	8192	18355
CHK1i	11130000	4794	14442
CHK1i	6237410	1315	14603
CHK1i	13270000	7751	18033
CHK1i	7955300	3070	18144
CHK1i	7740600	1704	17888
CHK1i	9210000	1586	15560
CHK1i	16840000	1637	16512
CHK1i	7361960	1398	16558
CHK1i	7800510	1493	15713
CHK1i	7202760	1744	17532
CHK1i	16520000	1598	16171
CHK1i	12990000	5456	16909
CHK1i	7950360	1552	15816
CHK1i	10560000	1156	16606
CHK1i	8653310	1177	15546
CHK1i	10340000	9192	19571
CHK1i	9940440	3710	17419
CHK1i	13570000	6089	17852
CHK1i	8730650	1353	16791
CHK1i	15230000	2384	15681
CHK1i	7162550	1727	17895
CHK1i	8047200	1296	16595
CHK1i	9777730	6279	16701
CHK1i	8275530	1362	17946
CHK1i	15540000	3675	17145
CHK1i	7859180	1301	16673
CHK1i	8974440	1889	17100
CHK1i	10280000	8068	18564
CHK1i	13790000	1113	14830
CHK1i	9048510	1201	16087
CHK1i	8450920	1270	16438
CHK1i	7794940	1641	15990
CHK1i	9182600	4617	18365
CHK1i	6725170	2246	18179
CHK1i	7845370	1340	17528
CHK1i	9012560	1296	16619
CHK1i	7882990	1981	15946
CHK1i	8118500	1421	15552
CHK1i	8980410	1022	15068
CHK1i	8880250	1121	16172
CHK1i	8756800	1264	16680
CHK1i	16490000	1393	14821
CHK1i	8508390	1382	17909
CHK1i	8877080	922.4	15456
CHK1i	10480000	1963	16735
CHK1i	7683860	1651	17273
CHK1i	15480000	4930	17278
CHK1i	11970000	9360	18197
CHK1i	11040000	3318	16864
CHK1i	16820000	3226	16402
CHK1i	9143630	5899	17420
CHK1i	7925040	1403	16366
CHK1i	15310000	3874	13809
CHK1i	16940000	1327	15815
CHK1i	15370000	1613	16401
CHK1i	11610000	6858	18352
CHK1i	8576090	1369	16189
CHK1i	9850510	7018	18411
CHK1i	8193210	1206	17143
CHK1i	7591850	1382	16502
CHK1i	8459190	1356	17582
CHK1i	8117080	1466	18554
CHK1i	16550000	1598	16461
CHK1i	17280000	1286	16035
CHK1i	18530000	5315	17684
CHK1i	8559160	1353	16467
CHK1i	17410000	1112	16285
CHK1i	17090000	1396	15961
CHK1i	17020000	1478	16305
CHK1i	10800000	7966	18507
CHK1i	8829700	1224	17861
CHK1i	7721190	1098	13708
CHK1i	13050000	11855	19943
CHK1i	17010000	1304	16082
CHK1i	7333310	1584	17450
CHK1i	8796850	1225	15745
CHK1i	8786380	4595	12440
CHK1i	16390000	1433	16504
CHK1i	9147370	1078	16225
CHK1i	8803300	5746	16019
CHK1i	17530000	1281	15934
CHK1i	8472130	1445	16931
CHK1i	6762180	1122	12650
CHK1i	16420000	3190	16762
CHK1i	9242580	1182	16001
CHK1i	8879610	1245	16297
CHK1i	7634050	3484	17377
CHK1i	16110000	1349	14669
CHK1i	8277540	1392	17518
CHK1i	8667790	1493	18031
CHK1i	9238920	1118	16481
CHK1i	14870000	6702	17731
CHK1i	14040000	1747	16772
CHK1i	7948330	1467	17192
CHK1i	14870000	6702	17731
CHK1i	8068470	1143	16409
CHK1i	7520600	1214	15115
CHK1i	7899320	1292	16540
CHK1i	8369050	1502	16556
CHK1i	17750000	1412	15720
CHK1i	11500000	7647	18197
CHK1i	17900000	1241	15992
CHK1i	7889910	1278	15995
CHK1i	8384460	1210	15119
CHK1i	8678190	1267	16819
CHK1i	8443660	1138	14451
CHK1i	8731420	1092	15870
CHK1i	7963260	1970	19998
CHK1i	11730000	6352	18063
CHK1i	16940000	1327	15815
CHK1i	17100000	1390	15407
CHK1i	17350000	1430	16339
CHK1i	9086230	1131	14634
CHK1i	9009450	1136	17285
CHK1i	8955800	1190	14994
CHK1i	8140770	1403	17339
CHK1i	8997860	1285	16639
CHK1i	8920590	3605	17653
CHK1i	8725820	1145	16798
CHK1i	10150000	4915	16583
CHK1i	16740000	1318	15257
CHK1i	8194390	1410	16942
CHK1i	10810000	6631	16783
CHK1i	8931140	1851	16774
CHK1i	8485960	1135	17051
CHK1i	8812210	1190	17255
CHK1i	8469110	961.7	15546
CHK1i	13710000	8730	18445
CHK1i	8893700	1066	13811
CHK1i	8362380	1456	17103
CHK1i	17280000	1039	16137
CHK1i	7578050	1295	14578
CHK1i	17190000	1322	15754
CHK1i	8375630	1402	16437
CHK1i	7089900	1253	16401
CHK1i	7778270	1116	15718
CHK1i	6952130	1563	17031
CHK1i	16430000	1093	15682
CHK1i	9406590	5574	16215
CHK1i	17350000	1356	16123
CHK1i	9215870	1273	17125
CHK1i	8292350	1274	15202
CHK1i	8532380	1003	12120
CHK1i	7654410	1408	16567
CHK1i	10010000	3026	16620
CHK1i	9583190	5652	18318
CHK1i	10530000	5863	18447
CHK1i	8275530	1362	17946
CHK1i	14430000	4643	16723
CHK1i	7714870	1788	17712
CHK1i	7691210	1134	16035
CHK1i	7783950	1636	17952
CHK1i	7062210	1221	10128
CHK1i	7802010	1727	17895
CHK1i	7895280	1251	16512
CHK1i	8694050	6966	18573
CHK1i	7990010	6253	17150
CHK1i	7766930	1344	16854
CHK1i	8550770	7179	17507
CHK1i	8661050	6367	19267
CHK1i	16870000	1490	16394
CHK1i	8468120	1286	16508
CHK1i	7285190	4795	19957
CHK1i	13550000	7642	17837
CHK1i	12170000	1441	10335
CHK1i	8032820	1532	18400
CHK1i	14530000	4485	16370
CHK1i	8356060	1304	15768
CHK1i	8745280	1559	19087
CHK1i	8707860	1341	16345
CHK1i	18230000	2447	16354
CHK1i	5858510	953.9	10616
CHK1i	7580190	1099	15134
CHK1i	7224610	1181	11644
CHK1i	7635520	1369	16386
CHK1i	15830000	1163	13835
CHK1i	8756800	1264	16680
CHK1i	8005670	1435	16683
CHK1i	8427640	1306	15982
CHK1i	9028940	6212	17297
CHK1i	7867040	1858	18607
CHK1i	8460560	1340	17677
CHK1i	14260000	5942	17802
CHK1i	16940000	1327	15815
CHK1i	7734900	1699	14936
CHK1i	17570000	1393	15946
CHK1i	12130000	1294	16339
CHK1i	8903710	1191	16919
CHK1i	8089260	1341	16992
CHK1i	8359740	1276	14742
CHK1i	8861180	9528	19465
CHK1i	9549310	925.8	16646
CHK1i	8965890	1141	16527
CHK1i	6628110	1194	9950
CHK1i	8510770	1236	14563
CHK1i	6673000	1563	17324
CHK1i	8816950	4194	17925
CHK1i	5401550	5681	17207
CHK1i	16240000	1645	16845
CHK1i	16650000	3774	16654
CHK1i	8455310	2691	18093
CHK1i	8486220	1198	16722
CHK1i	16400000	1380	15348
CHK1i	16090000	1411	15622
CHK1i	6468340	1556	17627
CHK1i	7967230	1439	14856
CHK1i	15290000	2341	17217
CHK1i	8260790	1289	16052
CHK1i	8058010	1180	15985
CHK1i	10840000	2108	18134
CHK1i	8280980	1250	16963
CHK1i	16650000	1447	16187
CHK1i	15000000	5722	14608
CHK1i	8503200	1383	17037
CHK1i	8591660	1413	16155
CHK1i	8129490	1307	16085
CHK1i	7827920	1428	17069
CHK1i	8528920	1334	16666
CHK1i	8799980	1393	16980
CHK1i	8306120	1184	16008
CHK1i	8491600	1177	16619
CHK1i	15070000	6265	17286
CHK1i	5631230	1426	17700
CHK1i	7554680	1346	16362
CHK1i	7709100	2816	18668
CHK1i	8409400	1233	16987
CHK1i	18060000	1023	15734
CHK1i	8010960	1527	17194
CHK1i	8990730	1372	16671
CHK1i	5392510	1076	15947
CHK1i	13120000	1394	11778
CHK1i	7647880	3477	17124
CHK1i	10130000	6851	18328
CHK1i	12530000	4951	16299
CHK1i	8293180	3388	17376
CHK1i	8631040	2446	17797
CHK1i	7923490	1330	17123
CHK1i	17420000	1180	16921
CHK1i	8387980	1620	16781
CHK1i	8653930	992.2	13592
CHK1i	8245140	1092	13852
CHK1i	8558290	1183	15167
CHK1i	16730000	1532	16153
CHK1i	8996780	995.6	16231
CHK1i	7611120	1490	15648
CHK1i	10360000	8447	18964
CHK1i	8725690	1311	16061
CHK1i	16400000	1220	14598
CHK1i	10000000	7233	19013
CHK1i	8292870	1674	10124
CHK1i	14880000	4702	14614
CHK1i	10470000	7798	18372
CHK1i	17330000	1456	16305
CHK1i	8420130	1207	16062
CHK1i	15290000	1919	17031
CHK1i	15890000	1247	16616
CHK1i	7888620	1050	11845
CHK1i	9293990	2441	16388
CHK1i	10240000	1066	15870
CHK1i	8320940	1254	16281
CHK1i	8471710	1321	15634
CHK1i	8136510	1381	17328
CHK1i	8783740	1341	16750
CHK1i	8316940	1358	17273
CHK1i	7653490	1447	16173
CHK1i	7599490	1420	15918
CHK1i	7614620	1589	19153
CHK1i	16980000	1420	16827
CHK1i	7482870	4937	16463
CHK1i	7989890	1591	17367
CHK1i	8807830	1174	16195
CHK1i	9016600	1141	16828
CHK1i	9024560	1241	15759
CHK1i	8520900	1315	15575
CHK1i	8114820	1668	17406
CHK1i	7418210	1775	16683
CHK1i	14510000	1610	15864
CHK1i	8340830	1145	16150
CHK1i	9044130	4097	18362
CHK1i	12630000	8742	18470
CHK1i	8445050	1975	18114
CHK1i	10200000	6267	18813
CHK1i	8019880	1645	17930
CHK1i	8168570	1483	16894
CHK1i	12810000	8025	19252
CHK1i	15640000	3013	16956
CHK1i	8921910	5557	18913
CHK1i	18440000	2068	16954
CHK1i	7479400	1762	18600
CHK1i	7042720	1646	17006
CHK1i	16830000	1358	13890
CHK1i	9126910	5866	17039
CHK1i	14760000	7556	16998
CHK1i	8467310	1054	14830
CHK1i	14600000	2078	17980
CHK1i	12240000	5745	17489
CHK1i	16110000	1349	14669
CHK1i	10200000	6267	18813
CHK1i	8941710	971.5	15829
CHK1i	12550000	9800	18779
CHK1i	8825130	8109	19046
CHK1i	8605830	1616	16883
CHK1i	8489350	1488	17488
CHK1i	10010000	12496	20688
CHK1i	9011290	6029	18860
CHK1i	17640000	1491	20749
CHK1i	17550000	1428	16272
CHK1i	14530000	2330	17419
CHK1i	9483230	3223	17309
CHK1i	8892900	935.1	16284
CHK1i	8625160	1165	16428
CHK1i	16400000	1691	16334
CHK1i	8369530	1337	16527
CHK1i	8633380	997.3	16067
CHK1i	8174730	1041	16289
CHK1i	8267270	1415	17853
CHK1i	7306160	1080	14218
CHK1i	13380000	8514	17827
CHK1i	8136400	1425	15154
CHK1i	8951140	5816	18945
CHK1i	8669780	1278	16621
CHK1i	16340000	1601	16276
CHK1i	8683730	6327	19020
CHK1i	8440490	1301	16388
CHK1i	7959340	1555	18755
CHK1i	6602610	5429	11219
CHK1i	7885320	1129	12846
CHK1i	6977410	1385	16705
CHK1i	9940440	3710	17419
CHK1i	8981090	1134	16543
CHK1i	11920000	8016	18316
CHK1i	8428030	1139	12920
CHK1i	8976580	1256	17000
CHK1i	8529810	5429	17551
CHK1i	8810570	1386	16873
CHK1i	17240000	1740	16784
CHK1i	8748820	1360	18406
CHK1i	15250000	5078	16014
CHK1i	7756100	1328	16820
CHK1i	8989420	1187	16967
CHK1i	8030420	1323	16440
CHK1i	14110000	6974	18135
CHK1i	8806470	1240	17796
CHK1i	15080000	1364	10970
CHK1i	17350000	1419	15149
CHK1i	13720000	7476	18091
CHK1i	7665320	1770	17755
CHK1i	17020000	1293	16468
CHK1i	8914990	1166	16754
CHK1i	6802290	3050	15391
CHK1i	16870000	1039	15769
CHK1i	9188920	1123	16615
CHK1i	8620390	1406	16958
CHK1i	7534300	4879	20029
CHK1i	8445380	1378	16599
CHK1i	11430000	6467	18557
CHK1i	8332160	1382	16946
CHK1i	5975270	1338	16430
CHK1i	9906570	6968	19016
CHK1i	13470000	6086	17300
CHK1i	16770000	1318	15574
CHK1i	14110000	6974	18135
CHK1i	8924500	7873	13349
CHK1i	15370000	3051	17020
CHK1i	8733910	1321	16397
CHK1i	8723720	1138	16381
CHK1i	15480000	1574	15143
CHK1i	6580180	928.3	10150
CHK1i	8361600	1183	16936
CHK1i	8409140	1204	16919
CHK1i	8045420	1481	17294
CHK1i	11150000	4571	17378
CHK1i	7316320	971.6	13068
CHK1i	8634860	1114	16879
CHK1i	11830000	6393	17699
CHK1i	17150000	1152	15776
CHK1i	9182650	1158	16548
CHK1i	8376620	1539	18378
CHK1i	15890000	7169	16783
CHK1i	5132060	1210	16569
CHK1i	15760000	3978	16309
CHK1i	17190000	1590	16014
CHK1i	8248870	1498	17045
CHK1i	8108970	1497	15682
CHK1i	7885790	1554	17495
CHK1i	8667720	1131	16089
CHK1i	8184550	1071	16343
CHK1i	7718050	1361	17220
CHK1i	11890000	10114	19454
CHK1i	15840000	1706	15225
CHK1i	8881090	5717	15876
CHK1i	17130000	975.1	15720
CHK1i	8237400	4823	17772
CHK1i	10510000	4894	16865
CHK1i	8831910	967.9	16034
CHK1i	7905210	1335	17456
CHK1i	17530000	1241	15643
CHK1i	5141710	1319	16317
CHK1i	8891110	8248	19847
CHK1i	17130000	1241	16182
CHK1i	15550000	1580	16223
CHK1i	15630000	2000	18118
CHK1i	17150000	1355	16125
CHK1i	9009450	1136	17285
CHK1i	13120000	1394	11778
CHK1i	17160000	1493	17066
CHK1i	12390000	2644	17832
CHK1i	8584670	1059	15658
CHK1i	8711130	1223	16240
CHK1i	7903020	1704	17893
CHK1i	7406370	1787	17489
CHK1i	9058820	8297	19837
CHK1i	17510000	1062	16159
CHK1i	8011580	1633	17343
CHK1i	6368920	1434	13357
CHK1i	9031420	3060	17549
CHK1i	9165300	1122	15298
CHK1i	18180000	1102	16083
CHK1i	8361600	1183	16936
CHK1i	7944400	1522	17502
CHK1i	17100000	1469	16262
CHK1i	8426250	1047	11870
CHK1i	7948740	6171	20422
CHK1i	8633450	1209	16268
CHK1i	17150000	1404	16110
CHK1i	8683490	1317	16529
CHK1i	10260000	5248	17565
CHK1i	8593510	1211	16247
CHK1i	8803850	1345	15896
CHK1i	8756070	1354	16019
CHK1i	6715250	4690	15961
CHK1i	8903110	1172	16437
CHK1i	7918130	1449	16155
CHK1i	8194260	1248	17000
CHK1i	10850000	6969	17843
CHK1i	14400000	1569	15292
CHK1i	8108970	1497	15682
CHK1i	7775090	1294	16247
CHK1i	17420000	1403	16313
CHK1i	8272790	1404	16779
CHK1i	8827360	1000	15757
CHK1i	8138670	937.2	9795
CHK1i	8167960	1242	13065
CHK1i	7965760	1451	17117
CHK1i	5450280	1134	16168
CHK1i	7752700	923.8	14744
CHK1i	7306160	1080	14218
CHK1i	6368920	1434	13357
CHK1i	8688790	6418	16982
CHK1i	8408040	1571	19051
CHK1i	8178750	1491	16356
CHK1i	8972870	4888	17851
CHK1i	8809760	1298	16520
CHK1i	10860000	1498	12805
CHK1i	7405120	1409	14737
CHK1i	14990000	2067	17047
CHK1i	8019760	1152	17107
CHK1i	7816800	1479	16840
CHK1i	8906820	5788	18446
CHK1i	9485870	4982	18136
CHK1i	8156770	1185	16790
CHK1i	10810000	8857	18221
CHK1i	15320000	1820	16077
CHK1i	8407790	1476	16424
CHK1i	10110000	1233	14711
CHK1i	8243740	4849	19328
CHK1i	7063960	1369	16343
CHK1i	14960000	43904	65535
CHK1i	8584510	1261	16386
CHK1i	8276590	1440	17158
CHK1i	15090000	2043	17793
CHK1i	8163100	1234	16390
CHK1i	8786380	4595	12440
CHK1i	10390000	5794	17995
CHK1i	6495190	1148	16119
CHK1i	15370000	1558	16080
CHK1i	15300000	1842	16886
CHK1i	13920000	8536	18585
CHK1i	10210000	1378	16718
CHK1i	8342290	1351	16513
CHK1i	8750390	1366	16600
CHK1i	9594680	7911	19977
CHK1i	7112440	1757	18836
CHK1i	9205530	4777	18686
CHK1i	15890000	1528	12652
CHK1i	11920000	5238	17872
CHK1i	9703280	4743	17140
CHK1i	8803570	1195	16404
CHK1i	9006980	6412	17947
CHK1i	7525560	1211	16447
CHK1i	14100000	5283	12822
CHK1i	7769240	1245	15824
CHK1i	7540780	1786	17619
CHK1i	8654830	1187	16117
CHK1i	13130000	1152	12849
CHK1i	7165220	1622	17791
CHK1i	17470000	1347	16137
CHK1i	8746920	1287	15915
CHK1i	8241560	1677	19461
CHK1i	8030330	1150	13902
CHK1i	7889430	12441	21417
CHK1i	8928420	1268	16700
CHK1i	8791100	1210	16687
CHK1i	8514690	966.8	16077
CHK1i	8532480	2437	13510
CHK1i	8846330	1200	15102
CHK1i	6012870	1127	10408
CHK1i	8409490	1457	15630
CHK1i	8444910	1467	17255
CHK1i	13190000	1216	11008
CHK1i	8508390	1382	17909
CHK1i	8668040	1316	17290
CHK1i	7776250	1772	18417
CHK1i	7994630	1087	12067
CHK1i	7959340	1555	18755
CHK1i	9136860	1138	16985
CHK1i	9968170	7801	19026
CHK1i	8639510	1365	18305
CHK1i	15640000	1272	15803
CHK1i	8157420	1400	16693
CHK1i	7658970	1088	17351
CHK1i	7744760	1437	17829
CHK1i	8749770	973.6	15584
CHK1i	17280000	2236	16355
CHK1i	7638820	1819	17434
CHK1i	8831910	967.9	16034
CHK1i	9168140	1852	18133
CHK1i	11750000	1461	11299
CHK1i	7725080	1643	17744
CHK1i	9828430	4752	17633
CHK1i	7989970	1637	15341
CHK1i	8030330	1150	13902
CHK1i	8206670	5289	15527
CHK1i	9734720	4616	16436
CHK1i	10920000	8521	18848
CHK1i	8785110	3084	17720
CHK1i	8239750	1251	17235
CHK1i	11460000	7693	18417
CHK1i	17410000	1468	18386
CHK1i	8338130	1538	16991
CHK1i	9065840	1137	16510
CHK1i	8402780	1297	16929
CHK1i	7315980	2383	18602
CHK1i	12140000	6913	18055
CHK1i	17240000	1513	16404
CHK1i	13670000	11028	19174
CHK1i	7547110	1303	16437
CHK1i	8325220	5708	18570
CHK1i	15900000	1672	16576
CHK1i	8752090	1163	15524
CHK1i	8495700	1070	14375
CHK1i	17160000	1493	17066
CHK1i	8881310	1136	14354
CHK1i	10750000	5354	18207
CHK1i	8941690	1270	20076
CHK1i	13960000	4993	17025
CHK1i	12320000	12143	19658
CHK1i	10580000	7912	19315
CHK1i	18440000	2068	16954
CHK1i	15660000	6096	16930
CHK1i	11140000	9254	19187
CHK1i	8116350	1301	17220
CHK1i	8441590	1480	17068
CHK1i	14120000	1798	16985
CHK1i	9220620	2067	17416
CHK1i	8185910	1504	17266
CHK1i	8803140	1466	16882
CHK1i	15810000	1592	17312
CHK1i	11250000	3157	17028
CHK1i	8485960	1362	16647
CHK1i	15990000	1133	15850
CHK1i	8315760	1309	16250
CHK1i	8227040	1561	17747
CHK1i	8763800	1286	16780
CHK1i	8073310	4295	18363
CHK1i	7571000	1718	19267
CHK1i	8388990	1308	16525
CHK1i	8669780	1278	16621
CHK1i	13900000	4182	19245
CHK1i	9046120	7432	18521
CHK1i	7812180	1287	15974
CHK1i	10330000	6343	19040
CHK1i	8658730	1314	17088
CHK1i	8460930	1331	16660
CHK1i	7260690	1587	18139
CHK1i	14870000	4759	15893
CHK1i	12710000	7042	16618
CHK1i	11920000	5526	17492
CHK1i	8774940	1089	16826
CHK1i	7667020	1931	18839
CHK1i	16570000	1248	15163
CHK1i	15560000	4579	17282
CHK1i	9146560	862.5	14130
CHK1i	17060000	1139	15830
CHK1i	8880250	1121	16172
CHK1i	6485130	2059	12643
CHK1i	8951210	1028	14481
CHK1i	14320000	8390	17985
CHK1i	8089340	1399	17089
CHK1i	8749770	973.6	15584
CHK1i	10600000	7817	18652
CHK1i	8508710	1300	17745
CHK1i	8432220	1187	15621
CHK1i	8008160	918.3	15276
CHK1i	8473010	1041	16466
CHK1i	8019890	1230	15978
CHK1i	7186250	1325	16324
CHK1i	7387880	1355	16672
CHK1i	9564960	6718	18488
CHK1i	9856530	7182	18552
CHK1i	7805710	1677	16536
CHK1i	8501200	1448	16604
CHK1i	15380000	3329	16587
CHK1i	7739450	1203	16523
CHK1i	8369670	1248	16370
CHK1i	9228330	1783	15835
CHK1i	8101570	6800	17388
CHK1i	8979470	1019	16689
CHK1i	7520600	1214	15115
CHK1i	10770000	10703	19654
CHK1i	8365560	1261	16644
CHK1i	16670000	1446	15438
CHK1i	7252430	1112	11967
CHK1i	6607940	4471	15786
CHK1i	8117430	1302	16445
CHK1i	8460690	3222	17934
CHK1i	8205260	1325	14978
CHK1i	8168660	1592	18357
CHK1i	7703020	1645	17597
CHK1i	7946450	1946	17995
CHK1i	15540000	1352	15369
CHK1i	8880010	1376	16818
CHK1i	17100000	1411	15542
CHK1i	9113480	8043	18903
CHK1i	17310000	1133	15932
CHK1i	6873100	1425	12498
CHK1i	7847860	1428	17919
CHK1i	8074520	1178	14408
CHK1i	7823190	1118	15519
CHK1i	8853380	3502	16140
CHK1i	7712370	1378	17476
CHK1i	10020000	4997	17724
CHK1i	8574370	1190	15549
CHK1i	7946510	1266	13886
CHK1i	8576090	1369	16189
CHK1i	8798750	3032	17658
CHK1i	15800000	4029	17619
CHK1i	16350000	1740	16754
CHK1i	16810000	1442	16058
CHK1i	15810000	1903	13638
CHK1i	8449830	1033	16170
CHK1i	8920000	1135	15901
CHK1i	8504490	1432	16667
CHK1i	8929040	1089	15386
CHK1i	8485820	1583	17395
CHK1i	8192590	1392	17760
CHK1i	9002820	1043	16252
CHK1i	8978640	2736	17605
CHK1i	14120000	7590	17516
CHK1i	8807900	1191	16327
CHK1i	7475530	861.9	13381
CHK1i	15350000	1882	16489
CHK1i	12930000	10639	18976
CHK1i	8248300	1588	16827
CHK1i	7089900	1253	16401
CHK1i	13170000	7719	18225
CHK1i	10970000	12242	20285
CHK1i	9127000	2395	16025
CHK1i	8146530	1260	14865
CHK1i	8361720	1388	16940
CHK1i	12650000	1960	23617
CHK1i	7806960	1533	18921
CHK1i	8382020	1472	15711
CHK1i	16230000	3113	16206
CHK1i	7672870	1241	16699
CHK1i	6616310	1362	15834
CHK1i	16160000	1455	16669
CHK1i	15780000	5411	17244
CHK1i	8075220	1277	16024
CHK1i	14630000	6083	17130
CHK1i	8871420	1112	16623
CHK1i	8787450	3525	17846
CHK1i	16400000	1581	16667
CHK1i	8790740	1248	16866
CHK1i	15250000	1760	16734
CHK1i	7584950	1457	13313
CHK1i	17550000	1089	15546
CHK1i	8022830	1574	17381
CHK1i	9643130	6718	18696
CHK1i	12040000	5229	17106
CHK1i	8911110	1304	17907
CHK1i	8312450	1259	16193
CHK1i	10360000	6627	16673
CHK1i	12550000	6942	15412
CHK1i	8348550	1325	15943
CHK1i	11010000	5152	18074
CHK1i	9116540	878.5	16445
CHK1i	16160000	5711	16976
CHK1i	8083800	1475	16993
CHK1i	9187060	1551	18005
CHK1i	14880000	4609	17799
CHK1i	8948620	1062	15005
CHK1i	8843230	1227	15243
CHK1i	8194290	9386	20379
CHK1i	13410000	6001	17840
CHK1i	8209180	1290	15504
CHK1i	12190000	1205	16005
CHK1i	8806470	1240	17796
CHK1i	15900000	1467	16588
CHK1i	17460000	1358	16159
CHK1i	7065890	1144	13391
CHK1i	16300000	1792	16594
CHK1i	12690000	8805	18948
CHK1i	7033260	906.4	13177
CHK1i	15470000	5503	16933
CHK1i	6253830	1068	17196
CHK1i	8710970	1305	16432
CHK1i	8087740	1501	16834
CHK1i	14360000	4762	15733
CHK1i	8318120	3980	19148
CHK1i	10750000	5657	17629
CHK1i	8708080	1136	17388
CHK1i	7785770	1273	15518
CHK1i	8738290	1372	16859
CHK1i	10160000	3259	16748
CHK1i	10970000	12242	20285
CHK1i	8955600	1241	22536
CHK1i	7479900	1306	17099
CHK1i	6949100	1375	13357
CHK1i	8309130	1229	12921
CHK1i	8025600	1042	11766
CHK1i	16030000	1122	14540
CHK1i	15600000	1690	16868
CHK1i	10580000	8222	18974
CHK1i	15090000	5641	16906
CHK1i	15980000	1443	15386
CHK1i	8594430	1253	16927
CHK1i	15690000	4827	16271
CHK1i	7522160	1494	17562
CHK1i	8241560	1677	19461
CHK1i	8527190	1281	16360
CHK1i	8969850	1307	19642
CHK1i	8535690	1245	16566
CHK1i	7853340	1651	17443
CHK1i	7542830	1479	15227
CHK1i	8891800	1165	16682
CHK1i	14120000	7590	17516
CHK1i	8374080	1434	16346
CHK1i	6453630	1176	16000
CHK1i	10580000	8222	18974
CHK1i	10920000	5249	17729
CHK1i	9777730	6279	16701
CHK1i	15040000	6297	17767
CHK1i	8239530	1101	13083
CHK1i	8213740	5523	18925
CHK1i	7552370	1588	18186
CHK1i	7425460	1317	15145
CHK1i	16020000	3245	16658
CHK1i	17610000	1200	16805
CHK1i	7697450	2879	19078
CHK1i	7252330	1482	16510
CHK1i	16200000	1674	16581
CHK1i	8973730	1715	14855
CHK1i	8404030	1279	16278
CHK1i	7760000	1204	10839
CHK1i	8657990	1467	16828
CHK1i	8642270	1236	16875
CHK1i	9060280	1173	16298
CHK1i	8591270	6211	17186
CHK1i	8223990	4421	17753
CHK1i	11400000	1153	11260
CHK1i	7384480	1209	14747
CHK1i	10970000	12242	20285
CHK1i	13540000	8948	19630
CHK1i	8745280	1559	19087
CHK1i	6535150	1224	16010
CHK1i	16860000	1398	15525
CHK1i	7761310	5635	10326
CHK1i	14050000	1713	16449
CHK1i	10010000	3026	16620
CHK1i	7363520	1265	12751
CHK1i	8388990	1308	16525
CHK1i	17610000	1173	16257
CHK1i	12040000	5229	17106
CHK1i	7900310	1230	16068
CHK1i	17430000	1334	17893
CHK1i	8463080	1006	16511
CHK1i	10600000	5834	18168
CHK1i	17040000	1463	16371
CHK1i	8414020	1227	17528
CHK1i	8915610	1050	16006
CHK1i	10470000	5957	17177
CHK1i	7990180	1343	15416
CHK1i	9025290	1106	16512
CHK1i	12810000	6582	18501
CHK1i	7226360	6304	15616
CHK1i	12940000	7967	18709
CHK1i	7924570	1033	15892
CHK1i	17780000	1114	15654
CHK1i	17790000	1219	15460
CHK1i	8551790	1624	17569
CHK1i	15420000	1461	15769
CHK1i	8093960	1540	17521
CHK1i	8001350	1036	16093
CHK1i	8272820	6096	16748
CHK1i	9797070	9681	20207
CHK1i	11630000	8729	18978
CHK1i	11040000	3522	17299
CHK1i	13970000	4871	16990
CHK1i	8769490	1178	16521
CHK1i	8120210	1540	16403
CHK1i	17930000	1439	16343
CHK1i	7263640	1236	16178
CHK1i	8614910	1307	16409
CHK1i	8742830	1190	16382
CHK1i	9981960	7686	19643
CHK1i	8710500	10126	13850
CHK1i	8391450	1387	17043
CHK1i	7506960	1142	15240
CHK1i	10550000	1142	12226
CHK1i	8470570	11239	21662
CHK1i	16490000	1393	14821
CHK1i	16430000	1350	16272
CHK1i	8712100	956.2	12634
CHK1i	16600000	1625	16579
CHK1i	11100000	4879	16299
CHK1i	9043370	5288	18515
CHK1i	15580000	1260	15141
CHK1i	7679300	5702	19380
CHK1i	8552850	1310	16031
CHK1i	15930000	1544	16344
CHK1i	7949810	868.5	16239
CHK1i	8143580	1513	17301
CHK1i	15360000	1725	15584
CHK1i	7449100	1777	19780
CHK1i	7669320	1675	18054
CHK1i	8685440	1078	15581
CHK1i	6591460	1198	12489
CHK1i	8924250	1122	16538
CHK1i	7945380	1535	16339
CHK1i	17240000	1513	16404
CHK1i	15310000	1336	9905
CHK1i	14720000	1402	15866
CHK1i	16850000	3453	15507
CHK1i	8893180	1069	15913
CHK1i	16500000	1766	16454
CHK1i	16810000	4119	15998
CHK1i	10320000	6937	18714
CHK1i	8995920	1136	16584
CHK1i	10670000	7537	18550
CHK1i	8135450	1566	18159
CHK1i	9662710	4162	16089
CHK1i	8659810	7533	20419
CHK1i	17180000	1466	16086
CHK1i	7132550	1281	15158
CHK1i	7913090	1143	12785
CHK1i	14970000	1799	16464
CHK1i	8623860	1014	11173
CHK1i	16860000	1458	14333
CHK1i	17290000	1495	16383
CHK1i	8036930	1538	18108
CHK1i	14880000	1432	15426
CHK1i	10740000	6898	17428
CHK1i	8671830	1193	16694
CHK1i	16460000	1374	15820
CHK1i	7967230	1439	14856
CHK1i	8499620	1054	15892
CHK1i	9957200	3849	17518
CHK1i	8804310	4888	18363
CHK1i	7998790	1496	17243
CHK1i	8485420	1273	17376
CHK1i	6485130	2059	12643
CHK1i	8573330	1168	16229
CHK1i	8509340	1144	13473
CHK1i	11050000	4407	17226
CHK1i	9575250	6889	18834
CHK1i	7700280	1786	19497
CHK1i	15720000	1279	15930
CHK1i	7787270	1633	17868
CHK1i	8752730	1190	16779
CHK1i	15140000	1954	16985
CHK1i	15540000	2082	16742
CHK1i	15830000	2231	17225
CHK1i	8307160	1433	15463
CHK1i	8614910	1307	16409
CHK1i	9128470	1257	16425
CHK1i	16420000	3190	16762
CHK1i	8936930	1161	16632
CHK1i	16370000	1540	16061
CHK1i	8199600	1392	15579
CHK1i	8550770	7179	17507
CHK1i	7428980	1097	11871
CHK1i	11390000	10304	19729
CHK1i	7226360	6304	15616
CHK1i	7320830	1410	16600
CHK1i	7875480	1079	16301
CHK1i	8168770	1348	17730
CHK1i	7215620	1264	14196
CHK1i	8140460	1725	16461
CHK1i	8722670	1373	16847
CHK1i	7596230	1704	18797
CHK1i	7932350	1560	17320
CHK1i	11520000	8039	19407
CHK1i	8584840	1230	16031
CHK1i	7534300	4879	20029
CHK1i	10760000	8849	19109
CHK1i	7884280	1588	17741
CHK1i	8563110	3606	16656
CHK1i	15830000	1958	16525
CHK1i	8209180	1290	15504
CHK1i	9483230	3223	17309
CHK1i	8592500	1560	17367
CHK1i	8237320	1359	17251
CHK1i	17430000	1058	16138
CHK1i	8832570	5458	19314
CHK1i	8228320	1481	16645
CHK1i	8133910	1472	17672
CHK1i	8956030	1163	15362
CHK1i	8761910	981.8	15955
CHK1i	11710000	8116	18879
CHK1i	14110000	6974	18135
CHK1i	8253840	1368	13923
CHK1i	9393640	1207	18760
CHK1i	16570000	1317	15947
CHK1i	8755660	1114	15076
CHK1i	15780000	5411	17244
CHK1i	8783900	2338	16375
CHK1i	8339150	1818	18595
CHK1i	8007840	1411	17319
CHK1i	8351750	1126	16518
CHK1i	15700000	1669	16763
CHK1i	10210000	9457	19465
CHK1i	8230230	4463	15164
CHK1i	8935210	961.6	16256
CHK1i	13970000	5911	17344
CHK1i	7424290	1812	17851
CHK1i	9220620	2067	17416
CHK1i	9292080	8946	19695
CHK1i	16470000	1648	16212
CHK1i	8362720	3371	17917
CHK1i	8642420	1176	16076
CHK1i	9137520	5248	18598
CHK1i	8793570	1128	16923
CHK1i	8397440	5039	18048
CHK1i	8715190	1237	16677
CHK1i	10520000	905.8	15851
CHK1i	10340000	9192	19571
CHK1i	8801400	1471	19734
CHK1i	10780000	6081	16174
CHK1i	10690000	6384	15689
CHK1i	13530000	6920	16512
CHK1i	8192870	1516	16698
CHK1i	7950360	1552	15816
CHK1i	17330000	5073	16870
CHK1i	16030000	1644	14688
CHK1i	7867040	1858	18607
CHK1i	8153520	1200	15465
CHK1i	5450280	1134	16168
CHK1i	16190000	1177	13900
CHK1i	8449520	4904	18507
CHK1i	13770000	1642	16324
CHK1i	15830000	2231	17225
CHK1i	7783950	1636	17952
CHK1i	9176810	2207	17784
CHK1i	8487340	1421	16978
CHK1i	8015060	1549	17387
CHK1i	9063060	995.3	14705
CHK1i	8590510	1301	16924
CHK1i	14990000	2067	17047
CHK1i	8917670	1017	15565
CHK1i	11500000	7192	18413
CHK1i	16740000	1196	16230
CHK1i	10140000	12208	20386
CHK1i	8774940	1089	16826
CHK1i	16060000	2986	15470
CHK1i	9095980	1045	16054
CHK1i	12940000	3824	15664
CHK1i	16060000	1910	16955
CHK1i	16070000	1560	14196
CHK1i	10780000	5595	17890
CHK1i	6544270	1623	14496
CHK1i	8446870	1422	17588
CHK1i	8447010	5431	18571
CHK1i	8728490	1328	17179
CHK1i	15460000	1435	13708
CHK1i	8883660	1172	16381
CHK1i	9887160	6758	19019
CHK1i	9522590	2794	15439
CHK1i	5631230	1426	17700
CHK1i	16520000	1457	14889
CHK1i	8491440	1170	17108
CHK1i	17120000	1339	16438
CHK1i	8553960	1012	16282
CHK1i	17140000	1066	15858
CHK1i	12860000	1399	14653
CHK1i	17040000	1551	16649
CHK1i	8364860	1251	16266
CHK1i	14480000	6816	17973
CHK1i	8675610	1399	16828
CHK1i	10300000	8198	18722
CHK1i	17160000	2616	16150
CHK1i	8763870	1315	16749
CHK1i	6931860	1141	11925
CHK1i	8838020	4937	16767
CHK1i	7654270	1351	12977
CHK1i	7968350	1981	18517
CHK1i	8906820	5788	18446
CHK1i	11470000	5593	14568
CHK1i	16020000	3245	16658
CHK1i	6205060	1909	17360
CHK1i	15860000	2137	16268
CHK1i	8850420	1442	18790
CHK1i	10580000	1377	16387
CHK1i	10790000	8856	19643
CHK1i	15830000	1673	16516
CHK1i	8363370	1497	17698
CHK1i	8876880	2969	14018
CHK1i	7658660	1598	16690
CHK1i	14020000	4285	17128
CHK1i	9043690	1588	18855
CHK1i	18810000	4050	57389
CHK1i	8660470	1173	16228
CHK1i	8510280	1345	16879
CHK1i	10710000	9712	19544
CHK1i	16360000	1688	16827
CHK1i	7992930	1384	17606
CHK1i	11840000	5126	17726
CHK1i	16670000	1726	16608
CHK1i	15500000	1532	15376
CHK1i	8854860	6033	18842
CHK1i	8353360	1287	16679
CHK1i	5832580	1632	13060
CHK1i	10780000	6081	16174
CHK1i	8226740	1376	17278
CHK1i	8528920	1334	16666
CHK1i	9350220	6730	18609
CHK1i	7848270	1350	15802
CHK1i	8945680	1292	16836
CHK1i	16060000	2012	15957
CHK1i	15720000	1279	15930
CHK1i	8837180	5495	14102
CHK1i	8273710	1089	15536
CHK1i	8566260	1235	16932
CHK1i	8432020	1356	17445
CHK1i	7375080	1170	14503
CHK1i	7979960	5133	18559
CHK1i	8731420	1092	15870
CHK1i	8515350	1205	17340
CHK1i	10450000	1132	16152
CHK1i	8583960	1306	15680
CHK1i	8511940	1166	17243
CHK1i	8764340	3048	17796
CHK1i	7758510	1798	17469
CHK1i	6911120	985.5	12624
CHK1i	9033180	1104	14208
CHK1i	7424290	1812	17851
CHK1i	8052910	2388	18879
CHK1i	16230000	1277	17515
CHK1i	8108580	1047	15119
CHK1i	7199470	1279	11277
CHK1i	8723820	1190	16225
CHK1i	8453210	1353	16899
CHK1i	7959300	1434	16672
CHK1i	6552840	1626	17074
CHK1i	8443120	3640	18190
CHK1i	8513510	1292	15813
CHK1i	8667730	1128	16624
CHK1i	8364200	1494	16769
CHK1i	17050000	1461	16194
CHK1i	8391110	3857	16671
CHK1i	8110370	1276	14480
CHK1i	16980000	1438	16150
CHK1i	8178600	3694	18600
CHK1i	11740000	1224	16469
CHK1i	8986030	1043	16286
CHK1i	16500000	1524	15686
CHK1i	8432080	1334	16344
CHK1i	18060000	1023	15734
CHK1i	8149150	1390	17090
CHK1i	8519290	1405	17098
CHK1i	8160220	1759	18487
CHK1i	15890000	1374	16239
CHK1i	8532210	1258	16754
CHK1i	11520000	7468	18172
CHK1i	7648150	1835	19032
CHK1i	11250000	6310	18342
CHK1i	8025000	1195	11523
CHK1i	8757620	4726	18889
CHK1i	16950000	1429	14060
CHK1i	8925730	1136	15417
CHK1i	8695980	1212	15282
CHK1i	6908710	1806	17059
CHK1i	9755740	8443	19397
CHK1i	8587800	1310	14698
CHK1i	14170000	967.1	7059
CHK1i	8274750	1419	17962
CHK1i	7941270	1603	18749
CHK1i	6984740	1479	17056
CHK1i	13550000	7642	17837
CHK1i	8939500	1087	16259
CHK1i	8200210	1476	17313
CHK1i	16300000	3517	14310
CHK1i	17460000	1362	15628
CHK1i	8415100	7038	19685
CHK1i	8631470	1379	16626
CHK1i	7306160	1080	14218
CHK1i	8389900	1233	14916
CHK1i	7251070	1581	18367
CHK1i	8387150	1085	13974
CHK1i	13780000	6556	17699
CHK1i	15910000	1063	15016
CHK1i	14820000	1861	13577
CHK1i	8036930	1538	18108
CHK1i	16890000	2004	15990
CHK1i	9236830	1425	17554
CHK1i	8750680	1470	16392
CHK1i	16770000	1583	16500
CHK1i	13690000	1359	14688
CHK1i	12350000	7024	17891
CHK1i	8503200	1383	17037
CHK1i	12550000	5871	17398
CHK1i	16000000	1711	16783
CHK1i	9044130	4097	18362
CHK1i	17520000	1397	16366
CHK1i	9468060	1014	14524
CHK1i	7662540	1299	15133
CHK1i	7771700	1345	16713
CHK1i	8920500	1123	16266
CHK1i	9368000	1248	15593
CHK1i	9309700	6778	18847
CHK1i	17350000	1229	16623
CHK1i	8005950	1421	17132
CHK1i	7603090	1165	16336
CHK1i	10680000	7252	19067
CHK1i	8923040	1297	17051
CHK1i	6461980	1199	16412
CHK1i	7307730	1490	17598
CHK1i	8075840	1406	16808
CHK1i	8580430	984	15739
CHK1i	10450000	9173	18472
CHK1i	14400000	1685	15837
CHK1i	9033380	1039	16828
CHK1i	9293990	2441	16388
CHK1i	14780000	5919	17591
CHK1i	8729980	1450	17885
CHK1i	8991540	1301	16557
CHK1i	17610000	1728	16442
CHK1i	16010000	1528	17343
CHK1i	8923970	1241	17818
CHK1i	14610000	1233	12689
CHK1i	7472350	1179	15833
CHK1i	14950000	1400	11385
CHK1i	17930000	1439	16343
CHK1i	14850000	1845	16545
CHK1i	7737250	1508	16385
CHK1i	8392690	1400	18372
CHK1i	6555770	1319	16934
CHK1i	6779720	953.1	8899
CHK1i	8909190	1251	15112
CHK1i	9151100	1158	16519
CHK1i	6082130	1342	8829
CHK1i	8884750	1147	16357
CHK1i	8117080	1466	18554
CHK1i	8385570	1138	16731
CHK1i	9773640	1506	30970
CHK1i	8240850	7381	19696
CHK1i	9816530	5165	14027
CHK1i	8688620	1341	17877
CHK1i	8258140	1042	13983
CHK1i	7945380	1535	16339
CHK1i	9046120	7432	18521
CHK1i	15580000	4849	14408
CHK1i	8301490	1280	16856
CHK1i	11510000	6004	17572
CHK1i	8976580	1256	17000
CHK1i	8915710	1142	16879
CHK1i	8017170	1317	16248
CHK1i	8753000	1790	18362
CHK1i	8138670	937.2	9795
CHK1i	7870760	1433	16728
CHK1i	8228890	1336	17033
CHK1i	15070000	1630	16556
CHK1i	17190000	1560	16258
CHK1i	8634860	1114	16879
CHK1i	9025200	4368	17811
CHK1i	15680000	2242	17385
CHK1i	8630600	1314	16457
CHK1i	17210000	1642	16193
CHK1i	8770510	1328	16518
CHK1i	16450000	1593	16168
CHK1i	8704090	1088	16177
CHK1i	12420000	6091	17030
CHK1i	17740000	1454	22094
CHK1i	13120000	2064	8443
CHK1i	7623140	1161	14854
CHK1i	7753880	1490	17080
CHK1i	17190000	1366	16076
CHK1i	8505780	1494	16945
CHK1i	17320000	1455	17304
CHK1i	7048390	1342	16529
CHK1i	17090000	1396	15961
CHK1i	17450000	1277	16010
CHK1i	10200000	8127	19298
CHK1i	9250850	1894	17545
CHK1i	6557580	1220	11714
CHK1i	8645470	1196	16828
CHK1i	14380000	8497	18434
CHK1i	6496210	5339	14922
CHK1i	9015350	1243	14454
CHK1i	13960000	1510	15582
CHK1i	8413710	1429	17240
CHK1i	8248880	1387	15546
CHK1i	8095880	1523	16015
CHK1i	16040000	1472	16442
CHK1i	8880010	1376	16818
CHK1i	8745990	3675	16839
CHK1i	7949810	868.5	16239
CHK1i	8759040	2338	18325
CHK1i	17340000	1388	16346
CHK1i	7024600	842.3	14252
CHK1i	12670000	4684	17650
CHK1i	10150000	5649	16757
CHK1i	8725150	1232	15034
CHK1i	8457090	1486	17052
CHK1i	17490000	1364	16281
CHK1i	8239730	1092	16194
CHK1i	17690000	1276	16056
CHK1i	7763420	1270	11168
CHK1i	8540940	1315	16704
CHK1i	15140000	6127	17658
CHK1i	10650000	11147	64847
CHK1i	8461780	1187	14202
CHK1i	8807520	1102	16069
CHK1i	8658440	1316	17365
CHK1i	8693930	1392	16888
CHK1i	8528920	1334	16666
CHK1i	7451710	1537	15588
CHK1i	9198510	1023	16524
CHK1i	16430000	1440	17530
CHK1i	15290000	1752	16915
CHK1i	5917670	1305	16350
CHK1i	10780000	5595	17890
CHK1i	8489400	1151	16472
CHK1i	8548870	1488	16384
CHK1i	9624830	5475	17894
CHK1i	8135320	4762	16875
CHK1i	7703690	1431	17744
CHK1i	13470000	6413	14931
CHK1i	8951020	1451	17685
CHK1i	7974530	1194	14233
CHK1i	11960000	5074	17305
CHK1i	6601900	1357	16434
CHK1i	7863800	1323	16484
CHK1i	5392510	1076	15947
CHK1i	14250000	8820	18573
CHK1i	8519080	1418	18729
CHK1i	8231530	1337	16099
CHK1i	8955600	1241	22536
CHK1i	8829020	6770	19360
CHK1i	15040000	6297	17767
CHK1i	8325240	1301	16555
CHK1i	8916260	1269	17114
CHK1i	8366420	1107	17274
CHK1i	8280760	1595	19080
CHK1i	6306660	3307	16609
CHK1i	17860000	1131	16027
CHK1i	8696800	1067	16400
CHK1i	9223360	1093	15714
CHK1i	11220000	7388	17950
CHK1i	17350000	1455	16076
CHK1i	7548630	1307	16026
CHK1i	7178030	1161	13533
CHK1i	7976330	1476	17885
CHK1i	15530000	7027	17678
CHK1i	11490000	6258	18759
CHK1i	8497750	1117	17065
CHK1i	15560000	4579	17282
CHK1i	7542830	1479	15227
CHK1i	18040000	1399	16100
CHK1i	17800000	1333	16175
CHK1i	16460000	3252	14190
[truncated: 14,001 more rows]
