# Supplementary material for: Oncogenic YAP sensitizes cells to CHK1 inhibition via CDK4/6 driven G1 acceleration
Source: EMBO Rep. 2025 Jul 4;26(16):4017–39. doi: 10.1038/s44319-025-00514-5 (PMC12373906; doi:10.1038/s44319-025-00514-5)
Supplement: Supplementary file 5 — Source data Fig. 3 [file 44319_2025_514_MOESM5_ESM.zip › Figure 3/3G/fibre_assays_track_length.xlsx]

## Sheet: Figure 3G
track length {µm}
ctrl	YAP	CHK1i	CHK1i + YAP
7.096	8.338	1.589	4.923
7.109	6.54	1.943	5.36
7.968	7.575	3.825	7.103
8.13	5.708	2.785	7.341
6.429	11.133	2.416	4.356
7.372	7.894	2.543	4.006
6.708	6.809	2.711	3.093
7.132	4.559	3.385	3.849
5.121	7.263	4.112	4.198
7.445	4.642	3.011	4.339
7.837	5.575	6.611	4.075
6.285	4.509	5.34	4.221
9.995	2.932	2.948	3.902
8.223	3.426	6.61	3.143
8.363	7.738	2.61	2.636
8.173	4.216	5.084	1.474
6.01	8.062	4.076	4.488
7.466	5.654	5.513	3.937
4.177	6.476	3.691	4.286
4.544	6.174	3.601	3.234
6.78	3.733	3.198	5.784
5.575	4.63	2.868	5.243
6.767	8.535	3.175	3.38
6.549	9.039	2.985	2.652
7.601	9.366	6.521	3.71
6.084	10.777	4.6	2.935
8.772	4.816	3.302	2.086
7.657	5.123	3.177	2.323
13.256	5.596	5.668	3.113
8.592	6.413	3.308	3.691
6.887	4.04	3.629	4.121
8.334	4.749	3.095	4.37
5.026	9.024	5.946	4.433
5.583	7.312	3.408	2.544
6.73	5.658	4.263	4.117
4.856	5.796	2.108	4.298
18.791	8.654	5.323	2.785
14.051	3.078	4.678	2.417
3.134	2.765	3.308	4.595
9.277	2.079	5.586	7.074
10.658	6.367	3.073	2.731
7.043	5.559	3.278	2.185
4.487	4.445	4.329	4.413
6.76	3.586	3.179	4.5
3.572	5.479	2.476	5.713
4.039	5.29	2.727	8.517
6.228	7.243	3.116	6.393
6.88	5.803	3.854	6.769
5.942	8.495	4.679	4.727
4.714	7.037	4.716	5.173
6.065	10.219	1.393	5.427
7.923	7.686	2.466	5.325
8.218	8.254	2.91	3.708
9.223	9.404	3.843	3.737
4.657	6.63	3.126	3.924
7.797	6.339	3.198	4.953
8.383	5.723	5.158	3.18
9.322	4.098	4.095	4.305
6.318	3.963	4.895	4.313
8.011	3.743	3.998	5.099
6.245	5.111	2.048	3.422
6.83	4.745	3.809	4.968
6.447	5.953	3.044	5.065
6.319	4.643	2.998	6.708
6.218	7.085	4.179	2.048
6.674	4.97	4.566	2.896
6.952	10.165	2.388	4.742
6.073	6.048	2.846	4.08
5.639	10.609	5.676	6.863
6.839	7.123	4.08	6.285
5.69	9.05	3.81	2.896
4.278	6.235	3.855	3.283
8.231	9.088	5.994	5.043
6.165	8.807	2.896	5.051
3.81	4.973	3.068	3.903
3.554	6.486	3.073	2.772
4.635	7.242	3.823	3.899
4.491	5.171	3.67	5.135
8.206	6.098	1.74	5.939
5.992	5.414	1.522	4.382
8.583	8.047	3.499	5.101
6.835	8.052	3.691	6.486
5.065	6.058	3.67	2.845
9.445	5.078	2.928	3.38
7.07	7.168	3.44	3.55
3.892	4.946	3.566	2.813
3.267	6.542	2.169	9.176
4.436	5.132	2.505	5.174
7.138	3.68	4.382	6.503
8.845	5.251	3.259	6.463
7.152	6.4	2.705	6.655
7.618	7.591	3.361	5.704
3.622	5.908	4.83	6.823
2.948	5.547	4.697	6.789
7.013	6.142	4.35	3.924
6.377	6.358	4.923	4.764
6.863	6.25	2.152	2.645
6.447	6.933	2.058	3.06
5.197	7.061	2.339	4.198
4.63	3.876	2.794	4.693
6.769	5.889	3.434	4.344
5.761	4.512	5.324	4.732
7.702	3.626	3.561	4.346
5.673	2.044	1.749	4.558
5.234	2.491	2.255	6.189
5.002	1.557	1.393	4.866
8.994	6.33	2.757	4.761
8.997	3.903	3.078	4.663
12.182	6.304	4.221	3.351
7.329	3.647	1.335	5.393
4.97	5.928	2.584	4.259
5.231	4.819	3.347	3.734
3.302	4.101	3.223	4.949
3.53	3.613	3.714	3.466
6.255	7.864	2.546	4.183
4.859	5.613	2.533	4.596
4.646	4.732	2.541	3.782
4.387	5.839	2.93	2.618
6.787	7.736	2.968	3.969
4.559	5.699	3.187	3.922
7.399	5.165	2.609	3.988
6.563	6.364	1.838	3.583
7.232	9.578	3.333	3.984
7.222	4.273	1.607	3.31
5.88	4.308	6.523	4.212
5.2	4.184	3.791	4.013
6.757	4.533	3.95	2.177
8.972	4.662	4.109	2.694
2.521	5.406	5.246	2.838
5.314	5.41	3.776	2.675
5.083	5.66	6.936	1.743
3.333	6.073	3.126	2.77
4.812	5.723	3.696	1.203
5.836	4.955	3.278	2.883
4.291	9.028	2.178	4.319
5.132	9.881	4.305	3.94
7.247	16.731	2.827	4.573
11.973	20.359	5.255	5.348
5.549	7.659	4.822	5.15
8.892	4.429	4.772	4.818
4.776	4.001	2.561	2.556
5.469	2.656	2.839	2.266
7.401	10.385	4.767	7.638
8.817	6.192	3.805	6.748
5.992	8.471	7.603	7.325
8.293	8.046	6.484	4.353
3.526	6.447	3.556	4.626
6.204	3.727	3.899	4.556
4.874	4.417	8.683	3.159
5.119	2.887	6.623	3.087
4.262	5.821	3.915	3.24
4.086	5.406	3.69	4.498
5.532	8.152	3.648	2.101
8.867	4.298	5.145	2.86
4.287	5.799	4.019	5.426
3.646	5.345	6.854	3.442
4.566	6.121	2.721	5.621
4.321	4.813	2.785	5.356
6.963	5.77	7.001	6.632
5.491	5.634	5.165	6.129
2.869	6.749	3.048	3.947
6.846	6.939	3.481	3.19
5.649	5.883	2.364	4.57
5.936	4.209	2.187	4.211
4.417	12.985	1.975	6.964
5.145	5.021	2.526	5.398
4.127	6.023	1.199	5.189
4.566	7.529	1.233	5.883
4.589	7.468	5.831	3.277
3.765	5.435	3.186	3.572
5.649	5.253	3.44	4.548
5.07	5.952	4.864	5.861
6.674	10.312	4.546	5.932
6.929	13.194	3.302	7.129
3.174	8.839	5.119	9.017
3.403	10.855	2.91	8.821
5.994	10.365	3.998	5.266
6.501	7.161	2.075	4.112
4.678	9.883	3.523	4.877
4.898	10.168	2.757	4.584
13.871	12.43	5.453	2.896
8.526	9.903	4.35	2.794
6.208	7.86	2.56	6.133
5.402	7.707	2.56	4.82
4.35	5.291	3.025	5.406
6.426	4.06	2.245	4.178
6.733	5.884	1.993	5.27
6.936	4.991	1.811	3.848
6.552	9.732	4.864	5.875
6.502	13.121	3.933	5.406
10.932	5.608	6.764	1.888
7.629	5.22	6.798	1.943
3.924	10.442	4.035	3.531
6.772	9.841	5.141	3.481
7.818	5.042	3.347	2.948
6.466	5.52	3.141	2.969
7.202	8.108	4.146	4.316
6.486	5.792	2.953	4.727
9.605	5.135	6.413	6.56
7.453	4.479	5.083	5.704
7.675	8.92	2.834	6.805
6.315	8.309	2.912	4.242
8.06	8.576	5.678	3.2
8.655	9.164	6.736	4.533
5.541	5.906	3.442	2.16
4.127	3.962	3.417	3.868
4.72	5.786	2.169	3.663
5.738	5.543	2.584	2.741
6.208	7.167	2.896	7.77
4.316	4.856	3.81	5.957
6.567	7.143	2.955	3.711
5.458	7.281	4.107	2.656
9.865	9.098	2.477	2.388
9.557	8.803	5.22	3.442
3.664	7.593	2.108	3.432
5.423	6.63	2.568	2.2
6.362	6.275	3.227	4.178
6.896	5.198	3.873	5.768
4.353	11.254	4.535	4.1
4.039	9.14	5.661	2.985
5.244	6.249	1.996	7.44
4.261	5.472	3.031	6.417
3.44	8.132	3.029	2.934
3.377	6.246	4.672	5.77
4.353	5.837	5.914	5.369
6.522	6.414	5.739	4.714
4.728	5.214	5.603	3.215
5.236	5.767	3.592	2.811
3.576	8.62	2.299	3.33
5.095	6.994	4.927	3.554
4.374	7.414	1.958	5.285
4.872	7.463	2.084	5.504
3.691	7.84	3.054	2.693
3.328	8.23	3.515	3.596
0.623	9.145	3.854	6.457
3.073	6.639	4.691	8.201
3.631	6.259	2.93	3.279
3.442	6.787	2.834	4.941
3.554	10.153	5.365	4.498
3.879	6.18	7.001	3.478
7.648	9.057	1.577	3.013
5.229	6.897	3.888	4.301
4.316	6.397	4.404	4.221
5.481	5.297	2.483	3.502
4.647	7.594	3.009	6.059
6.125	4.976	2.727	3.432
7.737	7.62	5.017	3.607
12.824	7.59	3.787	3.259
7.361	5.85	2.649	6.451
8.871	5.635	4.142	3.207
6.657	7.894	1.029	2.255
7.49	4.942	1.74	2.138
4.357	7.096	4.264	1.335
7.945	4.642	4.665	1.233
6.652	5.999	3.737	5.339
8.262	5.43	3.585	4.855
7.278	6.275	2.149	6.144
7.848	6.67	2.5	4.773
5.683	7.571	0.795	3.62
5.14	7.061	2.56	3.411
7.848	4.894	3.151	3.26
7.175	3.333	3.149	3.08
6.631	9.017	3.614	7.164
12.71	10.161	3.427	4.261
3.162	6.723	2.765	4.127
5.148	7.301	6.368	2.245
7.385	5.766	4.96	1.761
8.057	5.632	6.741	4.404
7.396	5.88	5.121	6.516
7.233	5.026	5.275	3.377
6.282	8.386	4.505	5.123
4.638	6.413	4.915	5.543
5.687	7.694	4.866	3.482
5.513	6.605	5.791	3.618
5.303	4.923	5.11	4.855
5.534	4.697	5.188	3.755
5.679	8.982	4.976	6.591
6.987	7.482	4.113	8.457
7.607	5.894	4.353	7.978
10.044	5.764	4.589	6.117
6.382	6.2	3.213	8.214
10.585	6.447	2.289	4.76
7.876	5.807	4.052	3.854
9.574	5.426	1.577	6.023
6.245	4.953	1.741	7.543
7.724	7.659	3.328	2.301
7.66	7.42	7.13	4.048
4.315	6.281	6.052	4.626
7.226	3.711	2.712	3.154
7.863	3.899	2.67	7.867
4.216	4.407	4.303	4.081
2.934	3.528	3.38	4.869
5.964	10.485	4.268	5.054
5.887	8.074	3.013	5.421
6.16	5.117	5.191	5.786
8.537	5.248	6.017	4.404
8.16	6.572	1.677	2.381
7.101	4.626	1.846	2.811
4.868	8.495	4.172	3.409
5.676	5.731	4.147	3.548
4.18	6.816	5.012	3.545
5.771	4.976	3.321	4.098
8.315	2.898	2.766	4.917
7.53	2.934	2.982	5
8.098	9.661	4.714	7.002
6.8	8.652	3.993	5.119
4.697	3.896	5.944	5.1
5.677	2.16	4.831	4.457
4.377	2.766	3.931	5.122
4.773	3.38	3.393	3.532
5.265	6.936	1.788	6.802
4.061	7.298	2.224	6.928
5	6.718	2.867	5.15
5.663	5.764	4.816	5.853
4.209	7.442	2.31	4.939
5.564	4.76	2.073	5.24
4.533	9.441	2.13	8.006
4.813	7.63	2.13	9.373
9.228	8.039	1.331	4.64
5.153	6.414	1.536	2.735
6.581	8.353	3.078	3.445
4.867	4.05	2.883	2.901
4.507	3.7	2.273	3.091
4.127	3.099	2.896	2.506
4.422	4.798	4.607	2.758
3.756	4.157	2.032	3.02
5.123	6.7	2.719	2.347
4.865	6.031	2.772	2.81
7.221	6.144	5.021	1.474
6.503	3.489	5.461	2.111
7.801	7.417	4.657	3.853
7.882	4.727	2.397	3.664
7.023	8.966	3.18	5.057
5.029	4.04	4.221	3.399
7.168	3.803	3.347	4.211
9.68	4.404	4.417	3.368
8.459	12.209	4.142	4.077
7.949	7.154	3.843	7.428
7.937	5.693	3.623	6.262
7.742	5.118	4.142	5.54
4.749	8.522	2.248	7.087
5.683	5.458	2.846	4.723
8.515	9.808	5.952	8.579
7.086	5.469	5.07	5.408
5.647	6.667	3.595	4.331
6.319	2.932	3.765	3.067
9.462	5.513	4.931	6.351
7.879	6.426	4.221	3.983
15.357	11.559	4.931	11.03
5.018	7.052	3.185	12.092
5.53	8.264	3.228	5.056
4.095	7.904	2.245	5.527
6.04	4.445	3.982	7.029
4.1	2.529	3.278	2.131
6.56	4.127	3.646	5.297
4.398	4.714	2.499	8.453
5.939	5.388	3.749	6.902
6.974	4.842	2.953	5.312
4.829	9.455	3.855	4.343
3.939	7.952	4.962	5.198
3.567	10.878	5.007	3.767
4.432	9.759	3.189	4.948
5.532	9.121	5.083	4.345
6.144	7.824	4.445	4.534
4.102	9.977	1.882	6.221
4.793	8.321	1.619	6.133
7.03	9.105	4.877	9.183
7.555	9.696	5.221	5.301
15.669	4.664	4.365	8.495
10.282	4.373	2.934	9.193
7.241	11.382	2.785	8.534
6.712	9.365	2.785	5.649
10.559	11.255	9.598	9.352
8.396	11.29	7.747	10.737
11.426	16.968	3.154	6.733
11.467	19.381	5.649	5.012
8.718	6.214	5.453	5.934
7.374	6.08	4.345	6.281
11.887	10.014	2.868	2.907
10.523	7.005	2.976	4.39
8.595	9.79	4.776	5.824
5.863	5.753	3.801	7.453
8.275	10.572	3.787	9.377
7.867	6.194	3.184	10.583
13.008	9.324	3.082	6.796
8.977	7.038	2.744	5.776
7.553	9.01	3.635	7.09
8.257	6.057	3.714	5.846
7.335	9.249	3.779	6.711
8.15	8.819	3.482	3.655
8.35	9.449	1.539	4.85
6.653	9.373	2.028	4.506
7.373	8.756	4.833	7.215
10.003	9.592	2.611	6.543
7.69	5.271	3.308	6.639
6.355	6.712	2.049	4.954
10.802	8.71	3.075	4.356
8.191	7.511	4.545	3.841
11.739	7.673	3.365	5.011
9.525	6.426	3.133	4.239
6.016	6.263	1.237	3.026
7.384	6.656	1.28	4.595
10.891	6.415	2.478	6.364
9.413	4.74	1.74	9.371
7.583	11.098	6.109	6.305
7.079	6.538	2.478	5.001
6.836	8.212	4.464	7.851
6.046	6.59	2.032	5.83
6.546	6.88	2.766	3.857
7.609	6.609	2.317	3.869
6.158	6.615	2.535	8.328
6.278	4.382	2.111	8.401
4.261	9.693	6.235	5.546
7.042	10.799	2.985	5.802
6.667	4.821	2.61	4.843
7.844	4.958	2.499	5.771
6.758	13.073	2.317	6.099
8.154	8.951	1.823	3.492
6.902	10.082	4.793	4.09
5.596	11.488	6.133	7.121
5.317	8.724	2.687	8.919
6.515	8.803	2.466	7.736
4.682	7.144	2.928	5.287
8.157	6.068	3.054	5.504
5.403	7.406	3.333	5.949
5.679	6.386	3.694	8.256
2.058	11.008	6.674	4.15
5.205	11.408	7.696	3.46
2.233	4.871	7.894	5.413
1.904	5.629	10.152	3.498
3.126	5.937	6.53	5.802
3.068	5.954	3.686	3.959
8.018	7.272	6.757	3.477
6.908	6.798	5.995	4.622
5.563	8.449	4.146	1.874
5.677	7.21	2.622	4.131
6.502	9.186	6.088	4.114
5.563	8.258	5.579	2.534
6.355	5.472	5.22	5.711
6.403	7.971	3.749	7.513
8.974	7.801	6.088	3.441
15.153	8.939	6.736	6.694
8.002	8.762	5.214	4.341
7.751	8.036	7.31	5.878
5.908	10.972	3.833	6.081
6.137	19.127	3.267	4.929
6.646	8.814	5.936	4.571
6.17	6.76	6.249	3.167
6.566	10.329	2.245	8.838
6.414	16.387	2.757	7.372
4.832	8.287	1.491	4.192
4.89	8.751	1.811	3.888
9.754	10.13	3.132	7.643
5.27	9.809	3.056	5.413
8.843	5.974	3.896	5.472
8.507	9.573	3.585	4.256
3.114	5.472	5.634	7.022
3.297	8.967	4.663	4.725
2.934	9.74	3.631	4.623
2.466	8.293	2.632	6.571
6.84	9.569	4.346	3.859
10.947	8.734	3.453	3.796
10.238	9.206	10.156	2.668
8.418	5.853	8.028	3.882
6.958	8.963	6.16	9.922
7.822	5.453	7.873	12.012
6.767	7.347	4.153	6.407
5.31	6.32	2.832	4.08
9.057	8.181	5.359	7.675
11.401	7.909	3.825	7.129
8.805	6.778	7.044	4.813
9.65	6.898	3.179	4.686
3.95	9.282	4.519	8.814
3.879	7.785	3.225	6.15
4.663	3.192	2.513	9.868
4.804	2.395	3.231	12.405
8.871	8.605	5.85	5.577
9.418	7.197	4.143	3.64
9.513	8.547	3.939	5.029
5.95	7.066	7.449	6.154
5.339	5.791	3.155	4.1
6.961	6.529	3.192	6.177
12.521	10.02	3.011	2.115
4.915	9.735	3.509	5.576
8.146	9.574	2.393	12.096
5.333	7.004	2.214	4.33
6.582	9.64	3.463	5.976
5.492	6.779	3.734	4.134
5.926	9.877	4.232	3.587
4.783	10.389	5.367	3.011
7.73	12.29	3.249	6.514
8.176	6.94	2.225	2.363
10.209	8.333	2.833	4.479
13.976	6.953	1.4	4.062
10.001	8.435	3.423	4.711
11.818	6.351	3.45	3.776
8.887	6.365	2.356	6.506
7.64	2.797	4.75	5.1
9.425	5.756	4.979	6.027
7.556	5.08	4.538	7.582
6.717	10.445	2.419	7.412
5.835	7.831	1.23	4.617
6.402	3.393	3	4.604
6.463	3.365	2.143	7.447
9.317	8.301	2.381	3.38
7.43	7.355	2.616	5.036
11.658	6.096	14.163	4.443
8.424	6.101	4.065	6.02
5.435	7.729	7.383	4.209
5.247	5.664	10.217	5.069
9.002	9.662	6.496	4.33
8.083	8.381	4.157	4.123
3.126	10.198	10.704	10.469
8.08	9.606	4.032	8.472
6.181	7.046	9.914	5.103
4.78	6.86	9.283	3.391
10.487	17.25	10.27	4.651
8.293	8.874	4.976	4.339
8.673	12.079	10.544	4.151
6.017	9.635	4.523	4.174
5.717	8.18	6.173	3.23
5.214	7.491	4.638	3.112
6.241	7.138	12.266	7.337
7.629	6.76	8.196	7.563
8.346	7.125	8.69	0.912
7.496	4.988	10.986	0.77
8.065	6.937	11.704	6.613
9.666	8.134	8.609	6.792
6.23	3.785	5.606	6.498
5.5	7.25	5.694	4.329
8.731	4.648	5.817	5.752
5.232	3.82	6.601	5.444
6.333	2.675	7.01	7.14
6.947	2.997	4.268	4.602
6.979	6.837	3.894	5.579
4.851	6.151	3.945	6.147
5.924	6.79	7.02	8.797
6.109	5.254	5.544	6.301
9.666	3.206	3.353	5.368
6.594	3.227	2.661	5.353
8.666	4.167	4.727	3.857
4.584	7.229	4.579	3.657
6.068	9.498	6.463	10.823
6.896	8.726	2.638	14.477
8.966	4.784	5.885	5.255
4.635	5.717	6.697	4.461
6.359	5.539	5.119	7.584
5.348	6.148	3.337	4.987
5.424	10.317	6.725	5.243
4.793	11.631	8.306	5.623
8.191	9.772	2.331	7.105
8.477	12.077	3.286	6.698
10.454	9.165	7.616	1.752
8.006	6.803	4.588	2.704
7.998	9.285	7.095	2.263
6.691	5.883	9.048	2.418
7.206	2.934	3.443	5.09
6.088	4.183	4.99	5.348
3.711	6.32	5.648	3.586
4.316	4.948	4.335	3.731
7.219	7.351	4.724	7.297
4.597	9.405	4.506	4.529
7.484	10.851	6.92	3.197
5.198	8.708	3.742	3.495
10.799	10.689	1.598	2.661
11.246	12.608	1.881	3.041
6.586	9.169	6.982	3.828
4.673	8.939	4.334	10.437
6.914	8.851	1.199	9.706
7.196	7.744	2.509	4.462
6.484	8.991	6.508	0.767
6.978	11.417	4.133	1.723
6.733	6.172	5.488	4.391
5.789	7.133	5.827	5.733
4.973	7.633	1.275	10.306
3.149	5.462	1.228	3.898
4.4	10.348	2.138	4.508
4.239	7.542	1.659	4.203
4.371	10.35	5.044	8.051
5.248	8.376	3.89	5.85
4.574	3.214	5.048	7.025
5.385	4.629	3.016	4.153
5.405	9.117	6.218	9.426
5.619	5.614	4.484	7.895
7.258	6.594	1.932	5.256
4.153	7.101	2.854	4.501
6.628	9.513	6.8	5.201
6.813	6.844	7.051	6.586
8.378	10.076	7.281	3.422
4.213	6.388	6.842	2.472
5.921	3.35	5.8	3.176
4.146	2.289	3.886	2.951
8.626	7.687	4.383	1.922
6.029	7.947	2.454	2.258
6.86	10.989	2.328	6.687
6.383	9.53	3	2.903
7.892	8.036	1.999	2.335
8.158	11.079	3.999	1.951
8.655	4.117	3.388	3.661
8.229	5.754	2.785	2.744
6.137	7.644	4.276	4.923
8.9	5.687	3.092	4.088
7.274	13.128	3.943	3.201
6.608	9.693	2.382	3.474
5.868	10.034	2.757	4.574
4.907	5.73	2.981	3.85
4.376	7.75	3.039	3.371
5.07	7.076	3.473	2.782
6.246	10.432	2.709	2.651
6.965	7.97	3.205	2.333
4.695	11.957	3.739	2.533
4.811	11.484	3.156	3.712
10.535	8.305	2.802	1.687
6.213	6.803	1.488	2.125
8.278	6.397	4.359	4.556
7.291	5.856	2.144	2.972
6.564	7.286	4.06	1.991
4.433	6.171	2.47	3.043
5.325	7.524	6.318	4.09
10.247	10.874	2.466	4.248
7.704	7.303	7.229	1.949
7.981	8.338	3.063	3.661
7.451	10.292	1.398	2.793
5.72	9.924	2.399	2.008
7.492	8.435	4.598	2.364
6.625	8.821	4.92	2.868
8.07	7.34	3.021	3.615
6.799	9.101	2.585	4.09
9.478	9.218	3.204	3.238
9.341	10.803	2.218	5.446
10.636	6.128	3.391	4.97
6.998	7	3.322	5.815
8.299	6.866	4.876	3.894
8.204	9.385	3.781	2.912
7.06	6.84	1.551	2.703
6.642	7.916	2.039	2.752
14.607	8.76	2.664	2.611
11.273	7.588	4.53	3.312
8.664	8.688	4.33	3.045
5.206	6.807	2.459	4.129
9.515	10.846	10.416	2.111
6.495	8.61	10.972	1.818
3.388	7.269	4.988	2.253
3.649	7.415	2.995	2.474
6.275	9.614	2.466	3.28
6.541	10.73	3.892	2.289
8.109	10.486	4.199	3.481
6.191	8.428	5.017	3.824
6.109	3.971	2.321	4.1
3.64	7.252	2.548	3.592
6.277	9.057	3.408	4.134
6.139	9.235	2.631	2.267
10.121	7.038	2.447	3.216
6.963	5.505	4.153	2.071
6.375	8.147	3.5	2.887
6.291	7.431	3.548	2.29
6.236	2.849	2.78	4.384
5.273	3.697	3.957	4.213
4.831	5.381	4.567	4.044
4.376	2.561	4.185	5.038
7.882	6.863	2.61	2.769
6.88	6.333	3	3.448
5.075	7.579	5.468	2.422
5.798	6.761	4.14	2.954
4.686	7.051	6.953	1.197
4.044	5.815	6.313	1.514
6.515	7.624	6.208	3.346
5.165	6.692	3.422	2.519
6	9.208	4.027	2.191
5.764	9.365	2.244	4.223
5.774	9.143	2.235	2.189
5.266	8.556	2.089	2.989
7.513	7.873	3.815	3.815
6.897	6.237	4.524	2.732
7.302	11.85	1.922	2.906
6.115	9.789	1.711	3.684
7.99	9.584	3.169	3.113
6.933	9.478	2.152	2.954
3.789	7.979	13.958	2.626
3.347	4.851	7.027	3.484
5.72	6.106	4.193	4.168
4.487	7.177	3.067	3.851
7.352	7	2.483	4.029
7.204	5.738	2.089	3.613
5.989	7.705	5.825	1.636
5.225	6.667	2.439	2.898
9.392	8.259	4.284	1.487
5.312	4.065	2.272	1.111
5.639	9.702	8.56	4.025
5.504	4.603	4.597	3.154
5.8	7.538	8.059	1.448
5.93	11.23	5.097	2.321
7.219	11.185	3.714	3.583
6.688	8.691	3.368	3.134
11.031	4.347	2.941	5.057
11.807	4.612	4.586	2.953
7.293	4.398	6.673	1.311
5.549	4.572	6.258	4.127
6.593	4.379	7.016	3.432
13.862	3.154	5.584	3.432
11.151	2.63	3.335	2.958
9.491	3.804	6.788	4.475
2.911	3.039	3.867	1.449
6.192	3.723	2.576	3.542
6.945	5.778	9.195	5.397
6.449	2.766	11.149	2.296
5.288	5.662	8.358	2.499
5.199	5.389	5.255	3.089
4.671	4.816	3.565	6.099
4.561	4.257	2.432	7.944
5.892	5.901	5.017	3.114
5.165	2.918	3.312	2.979
6.15	1.96	4.219	2.202
4.346	4.647	2.542	2.315
5.525	7.066	4.996	1.913
4.332	4.576	2.679	2.089
3.644	4.155	8.013	7.571
4.672	4.418	4.374	6.812
6.596	3.146	6.026	3.126
4.826	3.227	3.254	3.283
2.32	2.606	6.657	2.757
3.649	2.688	3.053	4.146
4.92	6.701	5.955	1.823
3.041	8.286	4.005	2.703
5.354	8.097	6.246	4.346
3.372	7.986	6.042	5.864
7.812	8.008	2.209	3.999
13.692	7.966	1.433	2.624
5.858	8.913	4.713	2.172
4.425	7.825	3.293	2.039
5.273	6.878	5.222	1.442
5.909	7.091	1.858	10.257
9.747	4.707	2.77	3.737
7.325	4.177	3.723	5.635
7.039	8.556	4.51	4.053
5.007	8.117	3.942	4.881
3.72	6.187	4.225	4.936
4.182	8.131	2.926	2.899
3.715	5.388	6.946	6.162
4.335	4.977	5.788	4.487
3.415	6.68	6.725	3.071
4.82	6.103	7.061	2.568
6.076	6.154	3.614	6.463
4.155	5.381	5.615	4.377
3.548	9.134	6.713	3.789
3.717	5.74	4.005	2.457
4.248	7.218	7.071	4.773
5.268	4.8	7.411	4.724
6.733	1.967	7.066	4.365
5.057	4.276	8.131	3.343
3.948	2.08	3.992	4.813
3.975	4.612	5.581	5.177
5.083	7.574	6.861	4.829
5.112	8.574	3.062	5.025
8.224	8.998	4.923	3.626
5.406	5.213	6.686	3.467
5.77	9.872	5.938	4.339
6.883	6.879	3.862	4.047
10.288	7.564	10.711	3.707
8.436	7.229	15.289	3.692
7.067	8.645	3.915	3.53
7.101	7.299	4.32	4.879
8.516	5.841	7.276	4.897
6.333	9.265	5.723	4.834
7.301	7.999	2.457	3.08
6.556	8.864	4.405	6.092
5.963	13.005	5.237	2.997
5.756	9.893	5.597	2.65
7.836	4.91	11.75	3.193
5.31	6.511	10.228	5.25
7.108	8.115	5.253	4.29
6.826	6.844	6.009	4.147
3.795	7.332	6.251	1.36
4.776	7.518	10.604	1.329
5.021	9.64	7.17	7.182
3.535	7.557	11.53	3.91
6.758	7.843	11.028	3.758
13.209	7.618	11.377	3.757
10.392	7.975	5.725	4.654
9.957	6.817	6.152	4.032
8.747	6.468	3.692	4.766
5.342	7.052	5.855	2.787
8.8	4.121	6.861	3.409
6.482	4.58	4.618	3.435
7.13	5.65	3.729	2.826
4.581	3.883	4.445	2.67
6.641	6.73	2.672	3.487
6.682	6.224	5.182	3.141
8.504	7.082	6.395	1.468
6.214	6.065	8.499	1.253
1.273	7.846	5.592	1.77
0.833	8.49	6.589	2.672
10.843	8.994	9.251	2.342
9.042	6.989	9.876	3.038
8.281	8.217	5.483	4.099
6.016	6.788	4.098	3.963
10.578	6.979	5.732	4.472
8.333	7.517	5.29	3.413
10.05	6.133	4.544	5.399
7.453	7.299	4.731	5.391
8.61	8.871	3.444	3.415
10.966	8.212	3.09	6.154
10.65	7.189	4.97	4.672
8.395	6.463	2.048	4.11
11.353	4.58	2.91	3.73
15.435	5.193	4.1	4.164
6.73	8.27	1.811	8
4.076	6.611	6.963	8.98
9.847	4.915	4.689	1.214
11.414	6.674	4.43	3.24
10.558	6.279	5.906	2.083
11.69	5.771	5.952	3.191
11.983	7.747	4.976	4.851
17.975	10.489	4.877	5.506
15.878	5.746	3.267	2.606
17.203	3.708	6.636	3.124
5.068	2.794	4.833	3.322
5.308	2.466	6.235	2.852
7.637	6.245	6.662	3.011
6.479	5.302	6.457	3.08
11.666	3.309	7.673	3.343
9.282	3.044	4.763	3.951
3.297	3.366	5.709	3.663
3.982	2.993	7.852	3.854
9.419	6.443	5.221	4.293
7.741	4.616	4.242	2.019
4.759	7.439	3.095	2.577
6.572	5.635	2.427	4.625
6.702	9.194	4.064	2.703
6.67	7.176	5.932	3.847
7.641	8.679	4.575	4.112
5.334	6.341	5.672	5.27
8.178	8.1	4.205	5.285
5.408	6.871	6.681	5.589
10.991	7.673	6.225	2.976
7.738	5.899	7.213	7.148
12.18	6.41	5.805	4.267
10.877	7.094	6.076	1.603
7.195	9.392	4.619	2.381
7.261	6.483	5.313	4.526
5.312	5.537	4.147	4.132
7.454	8.037	3.983	3.487
10.864	8.191	2.635	4.941
7.537	7.904	2.846	4.976
4.976	8.059	9	2.248
3.705	6.299	4.917	2.273
11.63	5.559	7.931	5.442
13.722	7.325	5.22	6.942
8.867	8.529	8.641	3.666
6.095	9.408	6.594	5.915
9.939	5.676	5.116	4.957
8.576	7.048	3.101	4.086
7.281	9.952	6.655	4.146
6.795	7.781	2.255	3.628
15.35	6.56	4.733	5.568
9.78	6.941	2.846	4.235
8.261	11.521	4.566	4.43
7.321	7.016	3.493	3.175
8.409	6.603	5.192	3.536
7.123	9.263	5.148	2.568
6.228	11.675	4.68	4.257
10.975	12.344	3.606	2.729
6.527	6.444	6.953	4.598
6.774	4.813	6.578	2.447
7.413	7.321	6.141	2.111
7.064	6.299	4.743	1.949
6.968	5.57	4.532	1.991
7.505	5.737	3.56	1.426
7.192	6.742	5.667	2.536
8.495	5.22	7.099	3.009
5.879	9.359	6.305	2.871
8.852	9.522	3.934	2.534
7.129	5.952	2.727	4.057
7.026	7.252	4.207	5.476
6.181	3.523	4.015	4.065
7.945	1.924	4.757	2.526
10.368	5.784	5.919	1.798
6.834	7.602	2.785	1.522
4.045	5.399	7.075	3.28
7.685	4.669	5.364	2.938
3.358	5.181	5.4	5.555
3.896	4.864	5.856	3.082
4.708	6.076	8.877	3.278
3.524	7.812	5.1	3.671
6.446	7.528	9.039	5.379
5.091	6.848	4.788	5.901
2.289	1.96	4.925	4.569
2.396	1.599	5.588	4.025
4.247	12.591	5.191	3.003
3.154	8.4	3.358	2.738
3.691	6.361	7.863	3.138
3.963	6.167	4.014	3.258
4.505	4.942	5.03	2.845
3.789	8.222	4.111	2.071
4.506	4.584	5.353	1.667
2.781	5.55	5.01	2.757
5.45	8.37	5.756	2.215
3.993	5.563	1.877	1.811
2.245	6.475	6.16	2.845
1.788	7.723	2.701	2.624
10.773	5.906	2.189	4.607
4.941	6.594	2.239	4.261
5.77	6.287	1.897	2.899
5.575	7.869	1.607	2.13
1.932	8.272	5.191	4.67
2.656	5.679	3.03	3.618
6.261	9.847	5.839	4.472
4.72	11.366	4.215	3.952
8.384	6.351	6.747	2.108
4.711	5.687	4.564	2.476
4.822	6.963	2.658	3.984
2.732	7.579	3.517	3.302
8.503	10.233	2.787	4.005
6.197	8.618	2.5	3.727
6.909	6.738	2.534	1.103
5.544	6.461	3.755	1.422
5.222	10.745	3.805	5.837
7.558	7.238	3.698	2.985
5.22	9.138	2.131	5.137
4.773	8.666	5.357	4.9
6.531	8.271	4.63	5.761
6.639	5.932	7	8.48
4.598	10.865	8.628	7.554
4.377	12.568	7.592	7.986
6.971	6.979	3.791	4.581
5.073	5.14	2.088	6.407
9.341	11.464	8.769	4.965
6.4	8.308	4.689	6.755
6.637	5.693	9.212	1.788
4.838	7.675	6.251	4.336
4.699	6.154	4.08	7.29
3.375	7.675	3.873	4.703
4.613	3.403	6.088	7.236
4.974	3.487	6.236	8.804
4.321	5.938	4.953	10.598
4.404	4.982	2.497	8.09
6.231	7.291	5.537	5.525
5.448	7.453	4.538	7.897
9.188	9.56	4.867	5.545
6.354	4.417	5.328	8.563
6.475	5.134	3.546	5.331
5.605	4.711	2.399	5.054
9.239	5.992	2.611	4.092
7.355	6.902	3.318	6.366
6.129	7.53	2.458	11.092
6.022	6.53	4.49	7.144
4.474	9.157	2.98	3.308
4.165	6.827	3.62	2.618
4.917	4.321	4.33	3.368
4.956	6.143	3.31	2.245
4.386	8.052	7.567	1.311
4.408	7.42	6.946	2.72
6.463	7.065	4.148	3.068
6.863	5.927	4.704	4.472
5.5	8.573	4.945	1.335
4.873	8.183	2.89	2.31
4.706	8.052	6.256	6.799
3.856	8.189	5.511	5.128
7.193	5.141	4.957	2.355
4.97	4.642	4.086	3.087
7.567	6.309	2.621	4.812
5.943	7.148	1.344	2.048
6.165	8.071	1.587	4.528
5.514	6.137	2.56	5.693
8.964	3.011	2.576	4.931
7.892	4.78	4.504	4.445
6.017	7.341	5.118	4.12
3.577	5.464	6.496	4.267
11.832	4.616	3.151	4.716
11.867	3.393	2.064	5.388
8.435	4.948	2.407	4.276
3.497	6.951	2.674	3.238
6.423	5.687	1.988	4.648
6.693	4.607	2.276	4.286
7.835	4.75	1.189	4.421
7.219	3.939	1.281	4.261
5.645	3.631	2.552	2.832
4.813	5.617	2.119	2.766
7.938	5.077	2.475	4.711
5.131	3.96	2.301	3.259
6.406	7.774	0.984	3.697
5.916	6.538	0.973	3.759
5.782	7.249	0.547	2.56
5.452	8.109	0.655	1.967
7.462	8.737	1.949	3.209
5.162	6.225	2.249	3.667
8.51	5.903	3.407	2.854
7.911	5.248	2.707	3.048
8.268	11.358	2.025	4.926
7.091	10.418	2.385	4.531
4.966	9.395	1.202	1.788
3.912	8.485	1.195	3.569
6.775	5.142	2.937	3.805
6.347	5.287	2.168	3.149
5.846	3.991	5.703	1.962
5.861	7.214	8.005	2.049
6.047	8.018	5.686	3.403
6.746	8.551	3.686	2.357
5.744	3.952	4.437	5.48
5.011	8.056	3.467	6.327
4.3	5.665	9.233	2.474
5.119	6.442	6.531	2.429
6.145	7.448	8.494	4.262
4.719	7.315	2.915	2.027
9.541	10.034	3.169	3.556
6.084	8.713	4.198	2.255
8.136	6.348	4.671	1.844
4.796	4.648	3.944	5.387
7.491	11.599	5.411	1.344
4.863	9.012	4.28	1.943
7.982	10.007	4.921	1.467
5.092	10.611	1.727	1.137
5.953	6.036	1.96	4.424
5.738	7.547	2.204	1.81
8.244	4.491	4.517	5.191
5.406	7.101	3.174	4.408
2.662	9.157	1.975	1.25
3.439	6.865	1.328	0.944
7.226	6.662	3.82	3.294
3.977	6.083	3.143	3.992
7.423	7.213	4.61	3.652
6.307	4.867	3.77	5.186
4.171	7.345	7.901	3.011
6.797	7.094	3.073	2.101
6.847	9.831	7.569	5.951
4.743	7.491	2.656	2.55
5.08	6.929	2.683	1.928
5.965	5.828	2.954	1.843
5.852	9.24	9.139	1.976
3.974	7.891	3.553	3.363
4.28	7.004	4.002	2.734
5.532	7.128	5.978	3.322
3.451	5.928	5.801
5.249	5.864	4.673
7.408	7.777	3.765
4.351	5.246	4.065
7.175	5.228	5.474
10.339	5.763	3.496
2.476	6.061	4.719
3.334	6.737	4.437
4.006	3.161	6.022
4.548	2.757	6.561
5.438	6.198	5.756
4.086	5.863	5.981
5.277	8.795	4.37
3.805	9.312	3.665
3.62	6.274	3.994
4.183	5.201	4.723
5.629	6.834	1.929
5.403	6.515	2.019
4.672	6.846	6.119
3.691	6.088	4.933
4.277	9.15	3.644
3.934	9.843	3.327
6.372	8.615	4.247
7.453	11.79	4.335
5.52	8.052	1.589
4.127	5.86	1.448
3.765	4.63	3.266
3.626	6.047	2.142
2.832	4.982	2.063
2.74	6.158	3.842
5.565	4.561	4.481
5.173	7.68	3.837
3.543	4.747	4.044
3.606	10.09	2.515
4.22	4.755	1.897
3.658	6.775	2.25
4.005	9.754	2.61
4.288	9.614	1.542
7.314	7.603	1.491
6.475	6.054	1.829
4.305	4.933	4.137
4.145	4.413	6.393
3.388	8.073	1.515
2.432	7.889	1.482
3.995	7.327	3.076
4.749	6.539	2.925
8.679	6.346	2.216
5.796	5.908	1.722
10.173	5.655	8.231
7.757	4.122	4.688
9.339	8.991	2.367
8.326	7.53	1.515
6.324	9.735	2.475
7.097	7.236	1.88
6.041	7.338	4.259
6.591	6.721	3.328
7.269	4.032	3.377
6.767	4.501	2.56
6.16	6.419	1.943
5.495	7.258	1.651
8.84	4.264	3.854
8.748	4.996	2.839
7.17	4.912	2.611
7.33	4.614	2.406
5.694	4.625	2.969
5.334	6.339	4.436
5.175	4.645	4.512
4.535	3.312	4.616
5.255	7.511	5.824
7.119	7.502	5.631
6.435		4.35
5.142		8.999
7.61		11.268
9.149		8.333
4.743		5.564
4.259		6.931
3.205		2.622
3.093		2.04
5.924		4.089
6.419		2.245
7.335		5.798
6.78		5.654
9.206		5.676
7.787		6.981
3.993		3.057
9.069		3.615
5.461		1.537
4.915		2.073
7.791		2.151
6.905		3.012
7.397		3.899
5.395		2.642
4.72		2.816
2.817		2.643
6.07		3.443
5.318		4.127
3.329		1.08
3.686		1.391
5.746		2.62
6.214		3.603
6.749		3.618
4.486		3.106
9.906		2.819
5.357		5.135
5.311		2.73
7.097		3.909
5.605		3.134
5.568		2.424
7.674		4.326
6.318		3.865
8.597		8.365
4.172		4.812
5.41		3.515
3.526		3.6
6.767		4.301
9.855		3.354
3.459		2.804
4.001		3.481
1.383		2.182
1.913		2.458
10.426		4.184
7.583		3.022
4.03		3.08
4.559		2.05
6.667		3.823
6.214		4.168
3.073		4.098
5.023		3.635
4.552		2.428
5.039		2.295
1.506		2.973
4.391		4.588
4.39		2.725
3.534		3.007
3.5		3.403
3.408		3.271
6.915		3.53
5.242		3.875
2.535		2.39
3.44		3.478
3.949		3.698
3.719		3.998
4.663		4.947
4.368		2.486
4.938		2.351
3.269		4.055
3.232		3.422
3.77		3.069
7.534		3.62
7.221		3.168
17.32		1.308
9.255		2.852
14.025		4.267
8.787		2.478
5.19		2.707
4.193		2.386
8.918		5.244
10.166		3.751
8.212		3.898
8.327		2.704
5.863		2.037
7.574		1.997
6.599		3.98
8.811		4.397
7.61		5.291
8.346		4.905
6.929		3.789
7.016		4.556
7.659		8.988
8.444		6.123
8.155		5.107
8.025		4.834
7.034		6.478
8.23		5.828
7.018		2.928
6.912		2.868
8.385		2.849
9.198		3.35
9.307		3.85
9.439		2.726
11.225		3.964
13.045		2.969
9.466		5.742
6.124		7.26
7.058		1.973
3.755		2.327
10.912		2.35
5.375		2.053
4.727		2.616
3.595		2.811
6.048		2.839
6.009		2.672
8.375		8.433
3.92		2.934
14.266		6.225
8.837		5.131
5.43		2.786
4.649		3.618
4.33		2.541
4.311		2.416
7.89		4.566
4.167		3.982
8.66		3.287
4.242		4.491
5.61		3.919
4.857		4.382
4.383		3.727
3.67		4.118
7.82		7.826
7.34		5.174
7.326		4.375
6.655		3.18
6.054		3.619
6.466		3.078
6.511		4.691
6.163		3.576
5.839		5.316
4.603		3.499
6.181		3.011
6.77		2.21
5.738		1.882
6.61		3.573
5.693		2.245
5.817		2.397
5.405		6.565
5.936		5.646
6.297		6.572
4.925		3.956
7.866		5.723
5.787		5.504
5.863		1.654
6.186		2.335
6.188		2.529
6.702		2.289
4.508		4.45
4.586		5.231
6.233		1.052
6.048		1.937
3.743		2.051
5.186		1.726
4.56		1.567
6.365		2.234
9.605		4.615
5.975		4.782
4.907		1.85
7.281		1.685
7.574		2.635
5.279		1.512
7.205		2.591
6.764		2.569
8.061		2.842
8.711		3.116
		3.01
		2.972
		6.572
		3.983
		2.999
		3.659
		6.627
		2.595
		3.251
		3.365
		2.542
		3.486
		3.418
		3.393
		3.464
		3.576
		4.316
		5.907
		4.822
		2.152
		5.663
		3.482
		4.894
		5.542
		6.127
		5.942
		6.543
		5.77
		0.807
		1.099
		4.277
		4.025
		7.028
		5.313
		6.058
		5.064
		3.317
		3.686
		7.422
		5.41
		5.815
		3.817
		3.578
		3.838
		1.5
		2.53
		14.255
		10.266
		3.297
		3.252
		4.915
		6.106
		6.656
		4.43
		4.798
		5.532
		5.284
		3.464
		3.18
		7.15
		1.846
		0.962
		2.223
		1.406
		3.102
		2.03
		1.846
		2.583
		1.581
		1.194
		1.792
		1.363
		4.699
		2.77
		6.828
		7.579
		3.494
		5.61
		8.181
		8.947
		1.303
		2.357
		6.871
		6.335
		2.198
		1.976
		2.458
		3.278
		2.827
		2.317
		2.386
		2.249
		5.452
		6.336
		5.02
		10.6
		2.788
		2.751
		1.706
		2.055
		2.002
		1.984
		4.181
		3.019
		5.868
		4.223
		5.409
		6.106
		1.029
		1.461
		3.121
		2.76
		2.375
		1.991
		1.56
		2.877
		1.217
		2.523
		1.477
		2.521
		4.344
		3.439
		2.116
		2.534
		1.988
		2.153
		2.832
		3.331
		1.765
		1.93
		2.74
		2.273
		3.338
		2.349
		3.251
		2.785
		1.377
		2.389
		2.535
		2.734
		2.643
		2.249
		2.635
		2.478
		2.415
		2.9
		3.116
		3.114
		2.905
		4.143
		5.828
		7.076
		2.717
		3.143
		2.382
		1.969
		1.976
		2.291
		4.47
		4.417
		2.635
		3.755
		3.555
		4.58
		3.42
		5.025
		5.433
		4.226
		5.503
		2.885
		7.51
		6.184
		4.9
		4.802
		3.774
		4.241
		10.453
		5.225
		2.351
		4.243
		4.468
		4.132
		5.49
		3.513
		4.462
		4.302
		2.671
		2.625
		2.812
		3.676
		5.854
		5.321
		2.017
		4.035
		2.2
		2.875
		3.823
		3.168
		6.233
		3.421
		2.415
		3.571
		3.728
		2.83
		3.529
		4.887
		3.439
		3.716
		4.456
		3.441
		2.049
		2.794
		5.107
		3.524
		4.889
		2.985
		5.296
		3.382
		4.562
		4.373
		1.752
		1.766
		1.905
		2.36
		4.163
		3.254
		4.755
		6.475
		2.319
		3.477
		1.651
		2.061
		2.792
		2.41
		2.662
		2.466
		1.295
		1.652
		2.048
		2.761
		3.695
		1.861
		2.727
		2.986
		3.077
		2.507
		4.666
		2.209
		3.424
		2.357
		4.825
		2.693
		4.024
		3.815
		4.117
		4.139
		3.962
		3.733
		3.517
		3.174
		3.99
		4.745
		3.457
		3.45
		2.023
		3.023
		1.545
		1.706
		2.773
		2.652
		4.369
		2.552
		10.553
		7.091
		3.499
		2.776
		2.474
		3.773
		3.394
		2.928
		2.606
		3.749
		2.921
		3.208
		4.802
		3.53
		1.099
		2.03
		2.904
		3.588
		4.488
		7.051
		2.496
		2.774
		4.96
		5.634
		4.601
		3.44
		6.45
		3.982
		2.175
		3.636
		4.003
		2.563
		4.162
		2.642
		3.848
		3.409
		4.884
		3.779
		3.64
		2.976
		1.474
		1.593
		1.654
		2.038
		4.364
		3.108
		2.816
		3.863
		2.116
		1.457
		4.272
		3.951
		3.436
		3.498
		3.309
		3.724
		4.145
		3.059
		5.707
		5.295
		3.857
		3.859
		3.485
		2.495
