# Supplementary material for: Oncogenic YAP sensitizes cells to CHK1 inhibition via CDK4/6 driven G1 acceleration
Source: EMBO Rep. 2025 Jul 4;26(16):4017–39. doi: 10.1038/s44319-025-00514-5 (PMC12373906; doi:10.1038/s44319-025-00514-5)
Supplement: Supplementary file 6 — Source data Fig. 4 [file 44319_2025_514_MOESM6_ESM.zip]

Archive with 24 entries (16 files):
- Figure 4/
- Figure 4/.DS_Store
- __MACOSX/Figure 4/._.DS_Store
- Figure 4/4E/
- Figure 4/4B/
- Figure 4/4C/
- Figure 4/4D/
- Figure 4/4A/
- Figure 4/4F/
- Figure 4/4G/
- Figure 4/4E/pLaminA:C_positive cells.xlsx
- __MACOSX/Figure 4/4E/._pLaminA:C_positive cells.xlsx
- Figure 4/4B/QBIC_plots_gammaH2AX.xlsx
- __MACOSX/Figure 4/4B/._QBIC_plots_gammaH2AX.xlsx
- Figure 4/4C/H2AX_positive cells.xlsx
- __MACOSX/Figure 4/4C/._H2AX_positive cells.xlsx
- Figure 4/4D/cyclinB_positive cells.xlsx
- __MACOSX/Figure 4/4D/._cyclinB_positive cells.xlsx
- Figure 4/4A/western_4A.pdf
- __MACOSX/Figure 4/4A/._western_4A.pdf
- Figure 4/4F/pH3-positive cells.xlsx
- __MACOSX/Figure 4/4F/._pH3-positive cells.xlsx
- Figure 4/4G/QIBC_plots_pKAP1_H2AX.xlsx
- __MACOSX/Figure 4/4G/._QIBC_plots_pKAP1_H2AX.xlsx
