# Supplementary material for: Oncogenic YAP sensitizes cells to CHK1 inhibition via CDK4/6 driven G1 acceleration
Source: EMBO Rep. 2025 Jul 4;26(16):4017–39. doi: 10.1038/s44319-025-00514-5 (PMC12373906; doi:10.1038/s44319-025-00514-5)
Supplement: Supplementary file 6 — Source data Fig. 4 [file 44319_2025_514_MOESM6_ESM.zip › Figure 4/4E/pLaminA:C_positive cells.xlsx]

## Sheet: Figure 4E
cells positive for pLAMIN A/C in S-phase (%)
replicate	ctrl	YAP	CHK1i	YAP + CHK1i
1	1.15091	0.793359	2.4728	0.924726
2	1.06948	1.1931	4.90417	2.02656
3	0.628307	0.29245	2.89772	0.21575
4	0.808619	0.0814996	3.18421	3.18421
