# Supplementary material for: Oncogenic YAP sensitizes cells to CHK1 inhibition via CDK4/6 driven G1 acceleration
Source: EMBO Rep. 2025 Jul 4;26(16):4017–39. doi: 10.1038/s44319-025-00514-5 (PMC12373906; doi:10.1038/s44319-025-00514-5)
Supplement: Supplementary file 6 — Source data Fig. 4 [file 44319_2025_514_MOESM6_ESM.zip › Figure 4/4B/QBIC_plots_gammaH2AX.xlsx]

## Sheet: Figure 4B
condition	HOECHST 33342 Sum	EdU Mean	gH2AX Mean
CHK1i + YAP	33640000	707.8	7922
CHK1i + YAP	38670000	607.9	7405
CHK1i + YAP	79400000	636.1	7566
CHK1i + YAP	60270000	6929	13250
CHK1i + YAP	41660000	669.2	7329
CHK1i + YAP	46890000	8023	11643
CHK1i + YAP	72770000	701.4	7634
CHK1i + YAP	36850000	681.6	7679
CHK1i + YAP	42200000	659.7	7179
CHK1i + YAP	41600000	8136	11248
CHK1i + YAP	62400000	2127	8268
CHK1i + YAP	67440000	2115	7930
CHK1i + YAP	39620000	1174	7383
CHK1i + YAP	36350000	637.1	7180
CHK1i + YAP	65650000	9755	10268
CHK1i + YAP	74300000	700.4	8326
CHK1i + YAP	83570000	677.9	7531
CHK1i + YAP	80580000	6958	8897
CHK1i + YAP	60250000	10131	9816
CHK1i + YAP	50700000	6639	9441
CHK1i + YAP	46800000	13447	10275
CHK1i + YAP	76090000	678.7	7541
CHK1i + YAP	21200000	3722	7938
CHK1i + YAP	44000000	6699	8001
CHK1i + YAP	45920000	4498	7809
CHK1i + YAP	41760000	640.4	7167
CHK1i + YAP	64710000	7711	8528
CHK1i + YAP	81940000	11131	12911
CHK1i + YAP	51470000	682	7517
CHK1i + YAP	63000000	10680	10438
CHK1i + YAP	39940000	10744	11313
CHK1i + YAP	78320000	721.5	7919
CHK1i + YAP	39290000	640	7271
CHK1i + YAP	74040000	690.2	7790
CHK1i + YAP	45720000	4136	8772
CHK1i + YAP	33820000	859.1	7501
CHK1i + YAP	72670000	6445	9334
CHK1i + YAP	44250000	8449	9224
CHK1i + YAP	78710000	1387	8514
CHK1i + YAP	87340000	8785	13181
CHK1i + YAP	38770000	5009	7818
CHK1i + YAP	68030000	6645	8487
CHK1i + YAP	61280000	10711	10738
CHK1i + YAP	37890000	711.5	7503
CHK1i + YAP	45680000	6628	10799
CHK1i + YAP	76660000	700.9	7641
CHK1i + YAP	32270000	9216	9090
CHK1i + YAP	40420000	4637	7905
CHK1i + YAP	39970000	1147	10324
CHK1i + YAP	29390000	752	7738
CHK1i + YAP	78320000	721.5	7919
CHK1i + YAP	62610000	8199	8506
CHK1i + YAP	48550000	7146	8705
CHK1i + YAP	75690000	688.3	7625
CHK1i + YAP	63210000	7434	11430
CHK1i + YAP	41510000	739.5	7829
CHK1i + YAP	61470000	9390	9163
CHK1i + YAP	88920000	4939	11032
CHK1i + YAP	41120000	8291	8229
CHK1i + YAP	25230000	756.9	7889
CHK1i + YAP	79950000	757.9	8211
CHK1i + YAP	69650000	735.7	7520
CHK1i + YAP	63480000	6044	9122
CHK1i + YAP	74900000	8077	9883
CHK1i + YAP	68380000	2869	7904
CHK1i + YAP	52490000	7377	8623
CHK1i + YAP	79230000	683.9	8263
CHK1i + YAP	48400000	743.9	7465
CHK1i + YAP	40460000	838.4	7525
CHK1i + YAP	56650000	9209	10849
CHK1i + YAP	37940000	732.4	7342
CHK1i + YAP	40500000	671	7537
CHK1i + YAP	33170000	763	8371
CHK1i + YAP	39600000	655.9	7243
CHK1i + YAP	80950000	692.2	7577
CHK1i + YAP	76070000	682.5	7908
CHK1i + YAP	45920000	4498	7809
CHK1i + YAP	84090000	9142	10332
CHK1i + YAP	39870000	647.8	7570
CHK1i + YAP	39280000	772	7794
CHK1i + YAP	39390000	6785	8016
CHK1i + YAP	55860000	8971	8971
CHK1i + YAP	40630000	829.7	7431
CHK1i + YAP	80810000	3189	9277
CHK1i + YAP	58170000	10851	10134
CHK1i + YAP	44930000	9285	10947
CHK1i + YAP	38830000	3706	7691
CHK1i + YAP	85070000	3028	8334
CHK1i + YAP	72760000	750.8	7674
CHK1i + YAP	79000000	731	7634
CHK1i + YAP	62530000	11390	10337
CHK1i + YAP	40110000	5350	8047
CHK1i + YAP	57300000	8105	8654
CHK1i + YAP	70630000	698.6	7594
CHK1i + YAP	40620000	729.8	7306
CHK1i + YAP	72180000	5507	8920
CHK1i + YAP	37480000	601.3	7317
CHK1i + YAP	56200000	10299	12140
CHK1i + YAP	38260000	4352	8106
CHK1i + YAP	66540000	737.2	7852
CHK1i + YAP	72770000	701.4	7634
CHK1i + YAP	52410000	11388	10585
CHK1i + YAP	73470000	6573	8314
CHK1i + YAP	45850000	6385	10447
CHK1i + YAP	47730000	10784	10998
CHK1i + YAP	65030000	928.9	7867
CHK1i + YAP	82820000	4782	8904
CHK1i + YAP	36240000	957	7580
CHK1i + YAP	84310000	664	7546
CHK1i + YAP	72570000	700	7676
CHK1i + YAP	36760000	718.1	8185
CHK1i + YAP	79850000	721.5	7661
CHK1i + YAP	39720000	4926	8621
CHK1i + YAP	33330000	862.3	7619
CHK1i + YAP	75110000	1283	7515
CHK1i + YAP	40220000	646.1	7295
CHK1i + YAP	56680000	8520	10897
CHK1i + YAP	78200000	699.4	7760
CHK1i + YAP	56720000	2557	8405
CHK1i + YAP	40280000	2321	7617
CHK1i + YAP	75150000	9102	11355
CHK1i + YAP	59070000	12981	9278
CHK1i + YAP	39730000	2371	7360
CHK1i + YAP	38510000	623.2	7242
CHK1i + YAP	39780000	641.3	7387
CHK1i + YAP	40910000	660.4	7207
CHK1i + YAP	76300000	757.4	7871
CHK1i + YAP	64700000	11131	11130
CHK1i + YAP	48430000	8025	11472
CHK1i + YAP	54800000	724.5	8109
CHK1i + YAP	35150000	4853	8332
CHK1i + YAP	69380000	8354	8382
CHK1i + YAP	40780000	654.5	7322
CHK1i + YAP	43420000	10873	9208
CHK1i + YAP	63750000	9097	9598
CHK1i + YAP	74280000	789.3	7617
CHK1i + YAP	38320000	680.1	7997
CHK1i + YAP	48980000	6782	12358
CHK1i + YAP	50190000	13293	10412
CHK1i + YAP	23550000	4883	8366
CHK1i + YAP	77590000	685.2	7633
CHK1i + YAP	48670000	5144	38621
CHK1i + YAP	56720000	2557	8405
CHK1i + YAP	50510000	9316	8802
CHK1i + YAP	86170000	9190	11013
CHK1i + YAP	30810000	1180	10233
CHK1i + YAP	40200000	647	7419
CHK1i + YAP	73560000	3666	9048
CHK1i + YAP	66620000	10399	9006
CHK1i + YAP	77720000	673	7483
CHK1i + YAP	56350000	7947	11411
CHK1i + YAP	53440000	9599	9432
CHK1i + YAP	81550000	664.1	7565
CHK1i + YAP	41280000	1889	7454
CHK1i + YAP	72430000	820.6	7670
CHK1i + YAP	52420000	11451	9288
CHK1i + YAP	45940000	5152	8914
CHK1i + YAP	63410000	8752	10852
CHK1i + YAP	62680000	6803	8862
CHK1i + YAP	50340000	4786	8025
CHK1i + YAP	37110000	624.1	7320
CHK1i + YAP	66980000	776.1	7673
CHK1i + YAP	28200000	803.2	8995
CHK1i + YAP	39540000	738.8	7638
CHK1i + YAP	71700000	841.3	8549
CHK1i + YAP	79850000	680.2	7243
CHK1i + YAP	41700000	706.7	7292
CHK1i + YAP	77070000	738.9	8432
CHK1i + YAP	82670000	4344	9097
CHK1i + YAP	27630000	661	7303
CHK1i + YAP	75400000	773.4	8431
CHK1i + YAP	41160000	11096	9508
CHK1i + YAP	34370000	10262	10195
CHK1i + YAP	66130000	721.8	7762
CHK1i + YAP	56740000	10505	11543
CHK1i + YAP	52780000	5639	15824
CHK1i + YAP	82450000	653.4	7271
CHK1i + YAP	37000000	1551	7358
CHK1i + YAP	44280000	7485	15563
CHK1i + YAP	49140000	643.8	7429
CHK1i + YAP	64810000	10464	8991
CHK1i + YAP	38350000	699.5	7576
CHK1i + YAP	60270000	6929	13250
CHK1i + YAP	75860000	661.3	7737
CHK1i + YAP	70350000	15489	10882
CHK1i + YAP	69870000	7120	8584
CHK1i + YAP	39060000	681.3	7322
CHK1i + YAP	40760000	617.4	7181
CHK1i + YAP	52580000	8421	8836
CHK1i + YAP	56650000	8983	10210
CHK1i + YAP	63310000	8399	13063
CHK1i + YAP	44270000	646.2	7961
CHK1i + YAP	71480000	710.4	7333
CHK1i + YAP	36790000	705.6	7422
CHK1i + YAP	74200000	1945	7661
CHK1i + YAP	39750000	658.2	7330
CHK1i + YAP	38160000	637.4	7358
CHK1i + YAP	70790000	706.8	7711
CHK1i + YAP	50250000	6983	14525
CHK1i + YAP	34670000	837.9	8175
CHK1i + YAP	39280000	709.6	8126
CHK1i + YAP	40350000	5051	8655
CHK1i + YAP	80960000	9282	11698
CHK1i + YAP	66850000	7208	8427
CHK1i + YAP	59200000	733	10498
CHK1i + YAP	45380000	9480	10015
CHK1i + YAP	36950000	8249	9581
CHK1i + YAP	41840000	9089	10371
CHK1i + YAP	75180000	723.3	7350
CHK1i + YAP	80700000	666.2	7809
CHK1i + YAP	41270000	653	7287
CHK1i + YAP	52660000	8469	9242
CHK1i + YAP	54010000	8094	8655
CHK1i + YAP	44490000	9959	9977
CHK1i + YAP	64710000	7711	8528
CHK1i + YAP	35580000	2775	7937
CHK1i + YAP	65760000	1074	8604
CHK1i + YAP	37330000	739.9	7975
CHK1i + YAP	75300000	4921	10377
CHK1i + YAP	79780000	5787	11505
CHK1i + YAP	37380000	641.5	7154
CHK1i + YAP	46830000	8504	10377
CHK1i + YAP	64710000	7711	8528
CHK1i + YAP	40510000	1035	7226
CHK1i + YAP	41630000	652.7	7232
CHK1i + YAP	45380000	6675	8916
CHK1i + YAP	79170000	630.3	7404
CHK1i + YAP	32630000	808.3	7399
CHK1i + YAP	38230000	694.3	7262
CHK1i + YAP	51270000	10596	11666
CHK1i + YAP	38070000	733	7807
CHK1i + YAP	70550000	1168	8408
CHK1i + YAP	77810000	683.2	7945
CHK1i + YAP	36980000	655.1	7292
CHK1i + YAP	32060000	875.9	8853
CHK1i + YAP	76000000	697.8	7832
CHK1i + YAP	49070000	7485	12389
CHK1i + YAP	38430000	642.9	7509
CHK1i + YAP	74300000	700.4	8326
CHK1i + YAP	81710000	657.3	7724
CHK1i + YAP	79300000	3266	7987
CHK1i + YAP	47220000	8469	9934
CHK1i + YAP	41870000	2331	7465
CHK1i + YAP	88160000	11235	9627
CHK1i + YAP	38830000	3706	7691
CHK1i + YAP	23260000	732.2	7599
CHK1i + YAP	41310000	655.7	7213
CHK1i + YAP	68530000	6739	8542
CHK1i + YAP	45320000	672.2	7490
CHK1i + YAP	44960000	5414	8820
CHK1i + YAP	45560000	5466	8239
CHK1i + YAP	37940000	732.4	7342
CHK1i + YAP	69370000	7489	9098
CHK1i + YAP	41970000	7926	9113
CHK1i + YAP	48420000	7115	10725
CHK1i + YAP	59510000	8902	8975
CHK1i + YAP	67080000	8565	9087
CHK1i + YAP	74300000	700.4	8326
CHK1i + YAP	35830000	1681	7282
CHK1i + YAP	53440000	9599	9432
CHK1i + YAP	49490000	11052	10469
CHK1i + YAP	34340000	3587	7992
CHK1i + YAP	39280000	772	7794
CHK1i + YAP	52690000	11389	9785
CHK1i + YAP	46550000	8369	9027
CHK1i + YAP	63610000	8797	11583
CHK1i + YAP	82950000	664.5	7537
CHK1i + YAP	85440000	3379	7782
CHK1i + YAP	71350000	5968	8389
CHK1i + YAP	39910000	753	7741
CHK1i + YAP	62460000	11183	11139
CHK1i + YAP	73010000	704.5	8627
CHK1i + YAP	65220000	5256	8933
CHK1i + YAP	41970000	11073	9305
CHK1i + YAP	69640000	8233	11876
CHK1i + YAP	62010000	1203	8749
CHK1i + YAP	63890000	866	8722
CHK1i + YAP	79250000	650.7	7318
CHK1i + YAP	42160000	779.8	7520
CHK1i + YAP	81070000	638	7834
CHK1i + YAP	75230000	2178	7987
CHK1i + YAP	73760000	875.4	7875
CHK1i + YAP	38810000	619.6	7179
CHK1i + YAP	40790000	706.6	7762
CHK1i + YAP	53590000	13106	11289
CHK1i + YAP	40490000	5506	8679
CHK1i + YAP	40040000	2337	7602
CHK1i + YAP	63310000	8399	13063
CHK1i + YAP	41250000	2709	7581
CHK1i + YAP	66650000	775.6	7882
CHK1i + YAP	82720000	657.7	7865
CHK1i + YAP	37340000	771.9	7664
CHK1i + YAP	71770000	737.5	7854
CHK1i + YAP	56130000	9217	8952
CHK1i + YAP	66710000	8180	9481
CHK1i + YAP	74800000	952.9	8583
CHK1i + YAP	68510000	3199	8301
CHK1i + YAP	36790000	730.3	7825
CHK1i + YAP	78200000	699.4	7760
CHK1i + YAP	51270000	6495	8401
CHK1i + YAP	73750000	694.9	8307
CHK1i + YAP	39280000	680.6	7415
CHK1i + YAP	77350000	723.9	7567
CHK1i + YAP	70140000	769.4	7774
CHK1i + YAP	50310000	10500	12327
CHK1i + YAP	75260000	720.4	7822
CHK1i + YAP	39330000	661.6	7304
CHK1i + YAP	74130000	723.9	7556
CHK1i + YAP	42980000	7461	10693
CHK1i + YAP	46290000	4624	7819
CHK1i + YAP	73610000	4718	10129
CHK1i + YAP	68690000	712.4	8986
CHK1i + YAP	87650000	668.8	8262
CHK1i + YAP	40140000	640.4	7217
CHK1i + YAP	43530000	715.6	7761
CHK1i + YAP	30650000	2976	7916
CHK1i + YAP	79900000	742	7533
CHK1i + YAP	38130000	638	7370
CHK1i + YAP	39740000	699.5	7335
CHK1i + YAP	55860000	7932	10140
CHK1i + YAP	49730000	7740	11223
CHK1i + YAP	72430000	820.6	7670
CHK1i + YAP	69870000	7120	8584
CHK1i + YAP	81550000	6806	10423
CHK1i + YAP	50120000	6629	9926
CHK1i + YAP	75230000	2178	7987
CHK1i + YAP	69310000	7435	8434
CHK1i + YAP	60880000	9699	12720
CHK1i + YAP	75340000	7525	10025
CHK1i + YAP	48160000	5827	9071
CHK1i + YAP	38480000	803.2	7746
CHK1i + YAP	39000000	3860	7861
CHK1i + YAP	75360000	2999	8540
CHK1i + YAP	50460000	12212	10804
CHK1i + YAP	57170000	775.9	13358
CHK1i + YAP	33820000	859.1	7501
CHK1i + YAP	33340000	746.2	9753
CHK1i + YAP	51470000	7035	10817
CHK1i + YAP	81620000	646.3	7276
CHK1i + YAP	71390000	5512	7967
CHK1i + YAP	58900000	7610	8281
CHK1i + YAP	38190000	673.8	7794
CHK1i + YAP	42220000	640.6	7238
CHK1i + YAP	43360000	6822	8252
CHK1i + YAP	58370000	8802	14257
CHK1i + YAP	79400000	699.6	7578
CHK1i + YAP	31920000	768.6	7753
CHK1i + YAP	40960000	6409	8011
CHK1i + YAP	37930000	742.9	7410
CHK1i + YAP	37760000	7035	8907
CHK1i + YAP	41690000	3657	8337
CHK1i + YAP	76640000	961.5	7880
CHK1i + YAP	66340000	10320	10769
CHK1i + YAP	54960000	9955	12168
CHK1i + YAP	41600000	8136	11248
CHK1i + YAP	79080000	2059	8692
CHK1i + YAP	40670000	3444	7990
CHK1i + YAP	38190000	673.8	7794
CHK1i + YAP	80580000	6958	8897
CHK1i + YAP	44310000	9965	14633
CHK1i + YAP	50830000	826.1	8240
CHK1i + YAP	76920000	3995	8031
CHK1i + YAP	40160000	822.2	7922
CHK1i + YAP	67300000	11965	15367
CHK1i + YAP	41310000	655.7	7213
CHK1i + YAP	38320000	680.1	7997
CHK1i + YAP	43900000	10288	11737
CHK1i + YAP	40280000	652.1	7649
CHK1i + YAP	38440000	5072	7867
CHK1i + YAP	40140000	640.4	7217
CHK1i + YAP	54140000	7058	10490
CHK1i + YAP	40020000	2352	8232
CHK1i + YAP	80270000	6920	10355
CHK1i + YAP	78330000	3330	8376
CHK1i + YAP	47840000	5320	10299
CHK1i + YAP	35850000	658.8	7153
CHK1i + YAP	40040000	2337	7602
CHK1i + YAP	31900000	959.4	7004
CHK1i + YAP	65470000	9857	13826
CHK1i + YAP	71350000	5968	8389
CHK1i + YAP	66300000	914.4	7838
CHK1i + YAP	39900000	727.6	7429
CHK1i + YAP	78140000	751.5	8289
CHK1i + YAP	39480000	668.2	7673
CHK1i + YAP	39330000	665.6	7343
CHK1i + YAP	35350000	638.2	7108
CHK1i + YAP	29930000	694.3	7833
CHK1i + YAP	52630000	10399	11150
CHK1i + YAP	79090000	668	9088
CHK1i + YAP	74650000	6100	8100
CHK1i + YAP	72480000	811.2	8774
CHK1i + YAP	73130000	691.1	8007
CHK1i + YAP	47450000	13607	13531
CHK1i + YAP	70350000	15489	10882
CHK1i + YAP	64330000	763.2	7834
CHK1i + YAP	34200000	686.7	7811
CHK1i + YAP	75800000	747	7988
CHK1i + YAP	54180000	8929	9448
CHK1i + YAP	37170000	679.5	7744
CHK1i + YAP	60190000	9226	9803
CHK1i + YAP	51890000	10065	13499
CHK1i + YAP	39280000	656	7107
CHK1i + YAP	72850000	715	7482
CHK1i + YAP	39640000	652.9	7656
CHK1i + YAP	82450000	653.4	7271
CHK1i + YAP	60220000	803.4	7996
CHK1i + YAP	56160000	8396	12538
CHK1i + YAP	29410000	808.2	7649
CHK1i + YAP	39740000	4411	7828
CHK1i + YAP	42340000	3953	7915
CHK1i + YAP	38920000	1213	7274
CHK1i + YAP	84230000	645.4	7530
CHK1i + YAP	68200000	8258	9778
CHK1i + YAP	34750000	868.2	7696
CHK1i + YAP	70640000	846.8	8135
CHK1i + YAP	79460000	677.3	8149
CHK1i + YAP	34130000	686.4	7474
CHK1i + YAP	83570000	677.9	7531
CHK1i + YAP	40820000	630.8	7380
CHK1i + YAP	70930000	760.4	7872
CHK1i + YAP	48880000	7734	10008
CHK1i + YAP	39060000	6591	8465
CHK1i + YAP	31410000	782.9	8675
CHK1i + YAP	34310000	633.9	7159
CHK1i + YAP	39800000	4118	7763
CHK1i + YAP	86500000	1117	7625
CHK1i + YAP	46560000	7651	11672
CHK1i + YAP	54830000	5403	9308
CHK1i + YAP	70230000	701	7587
CHK1i + YAP	66930000	769.4	7955
CHK1i + YAP	69090000	8511	10962
CHK1i + YAP	27420000	733.9	9958
CHK1i + YAP	47160000	692.2	7559
CHK1i + YAP	60080000	9821	11292
CHK1i + YAP	49840000	8120	10445
CHK1i + YAP	49820000	6880	13284
CHK1i + YAP	58010000	9087	10418
CHK1i + YAP	47290000	8568	12605
CHK1i + YAP	38670000	607.9	7405
CHK1i + YAP	47640000	11799	11646
CHK1i + YAP	43750000	6764	9061
CHK1i + YAP	85940000	700.8	8852
CHK1i + YAP	59690000	7707	7995
CHK1i + YAP	41970000	11073	9305
CHK1i + YAP	33870000	907.3	8374
CHK1i + YAP	39660000	2374	7496
CHK1i + YAP	38660000	624	7309
CHK1i + YAP	41670000	667.2	7275
CHK1i + YAP	39140000	625.9	7158
CHK1i + YAP	53220000	10996	9607
CHK1i + YAP	69090000	8511	10962
CHK1i + YAP	36470000	772.3	8401
CHK1i + YAP	78460000	717.6	7967
CHK1i + YAP	62800000	8894	8654
CHK1i + YAP	79610000	716.2	7390
CHK1i + YAP	40250000	17406	12428
CHK1i + YAP	43860000	3643	8351
CHK1i + YAP	47410000	14834	10740
CHK1i + YAP	28870000	725.2	7863
CHK1i + YAP	39060000	793	7386
CHK1i + YAP	41250000	654	7412
CHK1i + YAP	41380000	7840	9548
CHK1i + YAP	76390000	8038	8675
CHK1i + YAP	41310000	655.7	7213
CHK1i + YAP	50250000	6562	8053
CHK1i + YAP	46970000	8923	9971
CHK1i + YAP	39900000	712.8	7226
CHK1i + YAP	42240000	1909	7464
CHK1i + YAP	79650000	681.4	8618
CHK1i + YAP	74040000	771.6	10475
CHK1i + YAP	43040000	657.3	7376
CHK1i + YAP	55290000	11053	9531
CHK1i + YAP	41370000	7966	9273
CHK1i + YAP	58400000	7210	10010
CHK1i + YAP	38510000	4007	7845
CHK1i + YAP	41550000	8272	11001
CHK1i + YAP	79410000	654.7	7298
CHK1i + YAP	69620000	7413	10500
CHK1i + YAP	53570000	9360	10060
CHK1i + YAP	56970000	743	7905
CHK1i + YAP	45380000	9480	10015
CHK1i + YAP	33040000	9571	9135
CHK1i + YAP	81760000	790.5	7576
CHK1i + YAP	48090000	7752	9612
CHK1i + YAP	48900000	11867	10308
CHK1i + YAP	74780000	875.9	8225
CHK1i + YAP	58610000	779.2	9422
CHK1i + YAP	40890000	1634	7578
CHK1i + YAP	43350000	4865	8511
CHK1i + YAP	34140000	711	7297
CHK1i + YAP	40110000	656.3	7872
CHK1i + YAP	81120000	619.4	7284
CHK1i + YAP	38590000	703.4	8042
CHK1i + YAP	65650000	9755	10268
CHK1i + YAP	39020000	659.2	7568
CHK1i + YAP	75300000	673.9	7580
CHK1i + YAP	46920000	855.9	7369
CHK1i + YAP	80390000	803.7	7535
CHK1i + YAP	80570000	636.7	7229
CHK1i + YAP	70190000	951	7866
CHK1i + YAP	38290000	2165	7382
CHK1i + YAP	57820000	7602	9937
CHK1i + YAP	40360000	4185	7800
CHK1i + YAP	58310000	9264	10506
CHK1i + YAP	69210000	821.9	7853
CHK1i + YAP	40240000	671.5	7347
CHK1i + YAP	77070000	682.2	7629
CHK1i + YAP	40550000	645.6	7503
CHK1i + YAP	64160000	693.4	9155
CHK1i + YAP	51650000	7666	9940
CHK1i + YAP	76720000	709.5	7330
CHK1i + YAP	41370000	6720	8382
CHK1i + YAP	37000000	1551	7358
CHK1i + YAP	44270000	956.5	7493
CHK1i + YAP	29390000	752	7738
CHK1i + YAP	49720000	6435	10176
CHK1i + YAP	56740000	10505	11543
CHK1i + YAP	81360000	684.3	8266
CHK1i + YAP	52880000	6413	8275
CHK1i + YAP	50130000	9329	12227
CHK1i + YAP	74230000	5116	9023
CHK1i + YAP	39390000	6785	8016
CHK1i + YAP	38290000	638.6	7448
CHK1i + YAP	43310000	6880	10261
CHK1i + YAP	62370000	896.5	8230
CHK1i + YAP	75630000	665.8	7625
CHK1i + YAP	37630000	688.1	7467
CHK1i + YAP	49220000	8369	10840
CHK1i + YAP	68350000	10010	8816
CHK1i + YAP	64430000	8845	10568
CHK1i + YAP	73810000	703	8713
CHK1i + YAP	74240000	717.2	7729
CHK1i + YAP	67740000	7134	8508
CHK1i + YAP	87650000	668.8	8262
CHK1i + YAP	41730000	702.7	7375
CHK1i + YAP	75220000	9418	10774
CHK1i + YAP	83240000	709.9	8366
CHK1i + YAP	39780000	3192	7546
CHK1i + YAP	75020000	1978	7741
CHK1i + YAP	76160000	7033	9163
CHK1i + YAP	39830000	642.3	7306
CHK1i + YAP	47580000	11209	10857
CHK1i + YAP	56690000	8434	10254
CHK1i + YAP	38650000	677.8	7643
CHK1i + YAP	40110000	656.3	7872
CHK1i + YAP	70420000	8898	9632
CHK1i + YAP	44400000	10368	9058
CHK1i + YAP	42050000	680	7708
CHK1i + YAP	48180000	10495	12050
CHK1i + YAP	75890000	648.7	7554
CHK1i + YAP	38600000	643.8	7797
CHK1i + YAP	78310000	3331	8654
CHK1i + YAP	61390000	9175	10257
CHK1i + YAP	77720000	673	7483
CHK1i + YAP	40000000	643.6	7707
CHK1i + YAP	63030000	9364	10595
CHK1i + YAP	60290000	7823	9082
CHK1i + YAP	82450000	653.4	7271
CHK1i + YAP	82370000	710.1	8165
CHK1i + YAP	42430000	5662	8579
CHK1i + YAP	52580000	8421	8836
CHK1i + YAP	73130000	636.1	7948
CHK1i + YAP	70280000	731.5	7916
CHK1i + YAP	40150000	3392	7635
CHK1i + YAP	50130000	9329	12227
CHK1i + YAP	28500000	726.6	7274
CHK1i + YAP	54060000	12616	11729
CHK1i + YAP	42420000	738	7517
CHK1i + YAP	54300000	10127	8578
CHK1i + YAP	80250000	706.8	7835
CHK1i + YAP	62530000	11390	10337
CHK1i + YAP	47160000	8099	9550
CHK1i + YAP	65650000	9755	10268
CHK1i + YAP	38910000	651	7283
CHK1i + YAP	40450000	670.2	7842
CHK1i + YAP	53520000	7557	10536
CHK1i + YAP	64330000	763.2	7834
CHK1i + YAP	88180000	7685	8981
CHK1i + YAP	43490000	5739	10104
CHK1i + YAP	85220000	709.3	8927
CHK1i + YAP	35830000	794.2	7455
CHK1i + YAP	48270000	7063	10554
CHK1i + YAP	34720000	908.9	7663
CHK1i + YAP	37550000	687.8	7416
CHK1i + YAP	39790000	2025	7415
CHK1i + YAP	40110000	656.3	7872
CHK1i + YAP	36180000	3658	8090
CHK1i + YAP	38470000	652.6	7390
CHK1i + YAP	79530000	645.2	7982
CHK1i + YAP	38690000	675.2	7454
CHK1i + YAP	44990000	5244	9172
CHK1i + YAP	41380000	3333	7876
CHK1i + YAP	69480000	721.8	8519
CHK1i + YAP	42520000	6285	9982
CHK1i + YAP	41600000	8136	11248
CHK1i + YAP	78550000	729.7	7592
CHK1i + YAP	84720000	7183	10451
CHK1i + YAP	49070000	7485	12389
CHK1i + YAP	35010000	4681	8322
CHK1i + YAP	39460000	632.2	7457
CHK1i + YAP	76230000	687.4	7648
CHK1i + YAP	38110000	3014	7566
CHK1i + YAP	41360000	1422	7285
CHK1i + YAP	51030000	8836	9667
CHK1i + YAP	49140000	643.8	7429
CHK1i + YAP	76100000	9480	9944
CHK1i + YAP	78570000	633.9	7479
CHK1i + YAP	83120000	706.1	10146
CHK1i + YAP	70660000	1643	9478
CHK1i + YAP	75360000	699.5	7544
CHK1i + YAP	54750000	11706	10685
CHK1i + YAP	50510000	9316	8802
CHK1i + YAP	76770000	731.7	7675
CHK1i + YAP	39370000	655.7	7423
CHK1i + YAP	70040000	757.7	7865
CHK1i + YAP	69640000	8233	11876
CHK1i + YAP	71550000	7466	8767
CHK1i + YAP	57300000	8105	8654
CHK1i + YAP	75980000	720.4	8056
CHK1i + YAP	36150000	811.8	7690
CHK1i + YAP	80480000	744.8	7855
CHK1i + YAP	42540000	5086	8400
CHK1i + YAP	69620000	7413	10500
CHK1i + YAP	40520000	2988	7919
CHK1i + YAP	37760000	642.8	7748
CHK1i + YAP	78770000	6097	10665
CHK1i + YAP	54730000	6517	9594
CHK1i + YAP	76000000	697.8	7832
CHK1i + YAP	22930000	826.4	7630
CHK1i + YAP	43980000	6848	8936
CHK1i + YAP	77140000	749.7	8769
CHK1i + YAP	35060000	4748	8142
CHK1i + YAP	37580000	699.9	8016
CHK1i + YAP	75870000	737.3	8158
CHK1i + YAP	38000000	648.6	7342
CHK1i + YAP	38700000	643.8	7244
CHK1i + YAP	81070000	638	7834
CHK1i + YAP	82100000	653.7	7531
CHK1i + YAP	83850000	1421	7342
CHK1i + YAP	41950000	710.3	7452
CHK1i + YAP	51990000	7998	9266
CHK1i + YAP	36040000	797.2	8173
CHK1i + YAP	37880000	3039	8107
CHK1i + YAP	87650000	668.8	8262
CHK1i + YAP	39260000	639.8	7317
CHK1i + YAP	79240000	662.8	7943
CHK1i + YAP	83240000	709.9	8366
CHK1i + YAP	46560000	12087	12866
CHK1i + YAP	81320000	680.1	7636
CHK1i + YAP	79080000	2059	8692
CHK1i + YAP	39720000	709.2	7526
CHK1i + YAP	82370000	683.9	8064
CHK1i + YAP	40350000	5051	8655
CHK1i + YAP	68750000	8791	10254
CHK1i + YAP	42350000	5229	9165
CHK1i + YAP	47160000	10672	11934
CHK1i + YAP	50090000	6455	8962
CHK1i + YAP	70640000	700.6	8035
CHK1i + YAP	37230000	666.9	8298
CHK1i + YAP	38370000	636.8	7127
CHK1i + YAP	77720000	673	7483
CHK1i + YAP	37380000	641.5	7154
CHK1i + YAP	73580000	931.6	8375
CHK1i + YAP	36970000	4768	8980
CHK1i + YAP	43310000	6880	10261
CHK1i + YAP	55780000	11332	11178
CHK1i + YAP	57550000	6300	8549
CHK1i + YAP	33170000	788.8	7885
CHK1i + YAP	76860000	707	8391
CHK1i + YAP	57450000	7438	9973
CHK1i + YAP	47140000	10202	11585
CHK1i + YAP	79960000	655.1	7297
CHK1i + YAP	81050000	663.7	7787
CHK1i + YAP	40730000	658.1	7312
CHK1i + YAP	49470000	7031	10218
CHK1i + YAP	38110000	3014	7566
CHK1i + YAP	66300000	914.4	7838
CHK1i + YAP	37810000	2951	7692
CHK1i + YAP	58690000	10999	10141
CHK1i + YAP	47570000	11262	11923
CHK1i + YAP	61110000	8462	9030
CHK1i + YAP	42980000	7461	10693
CHK1i + YAP	31040000	14197	11165
CHK1i + YAP	78630000	657.7	7752
CHK1i + YAP	50360000	1843	7879
CHK1i + YAP	36810000	740.8	7746
CHK1i + YAP	78050000	689.2	7985
CHK1i + YAP	36230000	823.8	7289
CHK1i + YAP	64690000	5864	9036
CHK1i + YAP	46620000	5674	8442
CHK1i + YAP	81700000	645.4	7531
CHK1i + YAP	70230000	701	7587
CHK1i + YAP	44210000	5840	10658
CHK1i + YAP	66710000	8180	9481
CHK1i + YAP	38000000	648.6	7342
CHK1i + YAP	40510000	700	7344
CHK1i + YAP	42660000	2268	7807
CHK1i + YAP	82210000	708.4	7913
CHK1i + YAP	40020000	2352	8232
CHK1i + YAP	37930000	742.9	7410
CHK1i + YAP	40110000	720.3	7528
CHK1i + YAP	52220000	11457	10677
CHK1i + YAP	54140000	10399	9695
CHK1i + YAP	37890000	615.8	7180
CHK1i + YAP	36790000	705.6	7422
CHK1i + YAP	35250000	822.3	7718
CHK1i + YAP	41990000	683.6	7171
CHK1i + YAP	47160000	692.2	7559
CHK1i + YAP	75420000	879.2	7405
CHK1i + YAP	76580000	669.3	7384
CHK1i + YAP	39950000	2574	7339
CHK1i + YAP	75980000	687.8	7623
CHK1i + YAP	48520000	6000	9565
CHK1i + YAP	87980000	2683	7967
CHK1i + YAP	66180000	802.3	7928
CHK1i + YAP	40620000	729.8	7306
CHK1i + YAP	36900000	763.8	7864
CHK1i + YAP	41830000	6693	21379
CHK1i + YAP	63730000	9267	9016
CHK1i + YAP	46560000	7651	11672
CHK1i + YAP	35610000	697.7	8822
CHK1i + YAP	70930000	760.4	7872
CHK1i + YAP	79650000	681.4	8618
CHK1i + YAP	41670000	667.2	7275
CHK1i + YAP	37480000	601.3	7317
CHK1i + YAP	40810000	1162	8110
CHK1i + YAP	86500000	1117	7625
CHK1i + YAP	53980000	10221	10383
CHK1i + YAP	40620000	630.8	7348
CHK1i + YAP	70230000	701	7587
CHK1i + YAP	44640000	5763	8176
CHK1i + YAP	40730000	684.2	7596
CHK1i + YAP	71770000	737.5	7854
CHK1i + YAP	39940000	728.8	7777
CHK1i + YAP	71530000	713.4	7458
CHK1i + YAP	40630000	2448	7363
CHK1i + YAP	77300000	648.5	7116
CHK1i + YAP	36440000	1889	7868
CHK1i + YAP	62430000	10225	14051
CHK1i + YAP	52470000	8437	13017
CHK1i + YAP	85860000	782.9	8019
CHK1i + YAP	68270000	7153	11076
CHK1i + YAP	38190000	673.8	7794
CHK1i + YAP	72180000	5507	8920
CHK1i + YAP	57120000	6966	8494
CHK1i + YAP	36910000	724	7597
CHK1i + YAP	42420000	738	7517
CHK1i + YAP	25230000	756.9	7889
CHK1i + YAP	74710000	714.6	8810
CHK1i + YAP	76510000	686	7934
CHK1i + YAP	80960000	651.8	7453
CHK1i + YAP	41410000	759.4	7450
CHK1i + YAP	21200000	3722	7938
CHK1i + YAP	33990000	740.7	8905
CHK1i + YAP	39570000	672.6	7709
CHK1i + YAP	75370000	761	8090
CHK1i + YAP	37230000	666.9	8298
CHK1i + YAP	72850000	715	7482
CHK1i + YAP	80340000	729.1	7879
CHK1i + YAP	39800000	4118	7763
CHK1i + YAP	53980000	10221	10383
CHK1i + YAP	49680000	9793	14227
CHK1i + YAP	33030000	3302	8418
CHK1i + YAP	38590000	703.4	8042
CHK1i + YAP	34990000	1742	7327
CHK1i + YAP	78340000	14110	13423
CHK1i + YAP	68770000	8650	8930
CHK1i + YAP	84510000	874.2	7688
CHK1i + YAP	36820000	824.8	7571
CHK1i + YAP	47140000	5243	9449
CHK1i + YAP	52660000	8469	9242
CHK1i + YAP	82100000	653.7	7531
CHK1i + YAP	87340000	8785	13181
CHK1i + YAP	47610000	618.6	7202
CHK1i + YAP	62530000	11390	10337
CHK1i + YAP	40020000	660.8	7748
CHK1i + YAP	63030000	6035	7841
CHK1i + YAP	23440000	1780	7228
CHK1i + YAP	36340000	685	8047
CHK1i + YAP	66930000	769.4	7955
CHK1i + YAP	51990000	7998	9266
CHK1i + YAP	38400000	721.3	7778
CHK1i + YAP	68370000	8377	8861
CHK1i + YAP	49040000	761.5	7804
CHK1i + YAP	38320000	680.1	7997
CHK1i + YAP	49680000	3804	8835
CHK1i + YAP	76140000	663.1	7431
CHK1i + YAP	72850000	715	7482
CHK1i + YAP	50300000	5415	9426
CHK1i + YAP	39880000	5194	7976
CHK1i + YAP	35670000	704.8	7418
CHK1i + YAP	54730000	772	12059
CHK1i + YAP	41180000	664.7	7568
CHK1i + YAP	79620000	790.8	8723
CHK1i + YAP	72830000	8323	10027
CHK1i + YAP	74830000	738.9	7963
CHK1i + YAP	79230000	1105	8392
CHK1i + YAP	34930000	721	8062
CHK1i + YAP	40290000	1554	7899
CHK1i + YAP	41630000	652.7	7232
CHK1i + YAP	58890000	7325	14083
CHK1i + YAP	55180000	8331	9361
CHK1i + YAP	46580000	5005	8166
CHK1i + YAP	32700000	771.4	8956
CHK1i + YAP	26240000	779.1	8810
CHK1i + YAP	37380000	641.5	7154
CHK1i + YAP	38070000	733	7807
CHK1i + YAP	37860000	6576	9062
CHK1i + YAP	40730000	623.6	7166
CHK1i + YAP	39730000	2371	7360
CHK1i + YAP	40870000	4430	8141
CHK1i + YAP	80750000	721.7	8353
CHK1i + YAP	40020000	660.8	7748
CHK1i + YAP	83870000	1115	7484
CHK1i + YAP	60820000	7328	12580
CHK1i + YAP	41370000	694.5	7562
CHK1i + YAP	59480000	7806	8878
CHK1i + YAP	36830000	772.4	7726
CHK1i + YAP	75370000	2845	7680
CHK1i + YAP	37530000	3472	7723
CHK1i + YAP	42390000	7401	10946
CHK1i + YAP	48040000	6514	9686
CHK1i + YAP	79310000	692.1	7306
CHK1i + YAP	76450000	677.5	8720
CHK1i + YAP	34850000	665.3	7644
CHK1i + YAP	74770000	695.8	8050
CHK1i + YAP	79580000	642.1	7350
CHK1i + YAP	28970000	856.6	7444
CHK1i + YAP	78990000	815	7317
CHK1i + YAP	72530000	4241	8042
CHK1i + YAP	63010000	10702	11787
CHK1i + YAP	52620000	6496	8983
CHK1i + YAP	35670000	704.8	7418
CHK1i + YAP	77400000	4264	8474
CHK1i + YAP	40890000	2149	7449
CHK1i + YAP	74230000	5116	9023
CHK1i + YAP	63460000	9209	9894
CHK1i + YAP	39610000	678.2	7360
CHK1i + YAP	75780000	755	7550
CHK1i + YAP	78050000	689.2	7985
CHK1i + YAP	66340000	10320	10769
CHK1i + YAP	81280000	703.2	8321
CHK1i + YAP	40730000	658.1	7312
CHK1i + YAP	76100000	9480	9944
CHK1i + YAP	64930000	7723	8574
CHK1i + YAP	36790000	705.6	7422
CHK1i + YAP	40620000	4234	7733
CHK1i + YAP	42300000	13423	10209
CHK1i + YAP	47100000	5879	13126
CHK1i + YAP	41720000	648.4	7203
CHK1i + YAP	87750000	6844	12010
CHK1i + YAP	61410000	8405	9145
CHK1i + YAP	87650000	668.8	8262
CHK1i + YAP	48210000	5909	12788
CHK1i + YAP	58020000	799	8764
CHK1i + YAP	70180000	5810	9722
CHK1i + YAP	49860000	11154	10003
CHK1i + YAP	40440000	655.6	7175
CHK1i + YAP	43360000	8214	8477
CHK1i + YAP	70610000	10184	9240
CHK1i + YAP	72670000	8728	9587
CHK1i + YAP	39380000	723.3	8143
CHK1i + YAP	78950000	772	7679
CHK1i + YAP	82060000	836.6	7457
CHK1i + YAP	47160000	8099	9550
CHK1i + YAP	80730000	7611	10208
CHK1i + YAP	39970000	720.7	7268
CHK1i + YAP	39280000	680.6	7415
CHK1i + YAP	40830000	5782	10283
CHK1i + YAP	80310000	641.7	7573
CHK1i + YAP	41290000	2316	7242
CHK1i + YAP	40470000	5607	8847
CHK1i + YAP	49080000	9067	9311
CHK1i + YAP	38200000	3014	7432
CHK1i + YAP	86460000	743	7285
CHK1i + YAP	55010000	10930	10089
CHK1i + YAP	62800000	8894	8654
CHK1i + YAP	54550000	11153	9770
CHK1i + YAP	41400000	1124	7205
CHK1i + YAP	68700000	9311	9164
CHK1i + YAP	78230000	757.8	7489
CHK1i + YAP	40430000	2427	7664
CHK1i + YAP	62600000	7511	8996
CHK1i + YAP	36880000	988.6	8030
CHK1i + YAP	40020000	660.8	7748
CHK1i + YAP	42450000	7913	9869
CHK1i + YAP	37220000	994.6	7231
CHK1i + YAP	70860000	759.2	8195
CHK1i + YAP	47930000	6100	7947
CHK1i + YAP	45430000	8763	10407
CHK1i + YAP	58930000	751.7	7977
CHK1i + YAP	75860000	661.3	7737
CHK1i + YAP	34750000	683.1	7322
CHK1i + YAP	76090000	2690	7856
CHK1i + YAP	32990000	909.2	7877
CHK1i + YAP	78270000	705.2	7890
CHK1i + YAP	66280000	10834	8649
CHK1i + YAP	74670000	2313	9588
CHK1i + YAP	40220000	646.1	7295
CHK1i + YAP	67590000	8606	9741
CHK1i + YAP	42900000	9323	9647
CHK1i + YAP	61500000	7889	9442
CHK1i + YAP	70270000	8454	11034
CHK1i + YAP	34200000	686.7	7811
CHK1i + YAP	46980000	11372	12470
CHK1i + YAP	41840000	640.1	7241
CHK1i + YAP	53590000	8513	9401
CHK1i + YAP	78380000	626.8	7177
CHK1i + YAP	39390000	641.2	7540
CHK1i + YAP	79380000	677.3	8509
CHK1i + YAP	43350000	4865	8511
CHK1i + YAP	66460000	6695	9900
CHK1i + YAP	75150000	756.2	8935
CHK1i + YAP	33040000	9571	9135
CHK1i + YAP	89050000	911.7	8337
CHK1i + YAP	68450000	8276	9093
CHK1i + YAP	41840000	9089	10371
CHK1i + YAP	55080000	9072	11164
CHK1i + YAP	42340000	3953	7915
CHK1i + YAP	48210000	5909	12788
CHK1i + YAP	76790000	715.5	7650
CHK1i + YAP	60360000	8647	9358
CHK1i + YAP	45920000	9605	12356
CHK1i + YAP	58010000	9087	10418
CHK1i + YAP	40690000	655.1	7557
CHK1i + YAP	68700000	9311	9164
CHK1i + YAP	54730000	772	12059
CHK1i + YAP	41800000	3680	7957
CHK1i + YAP	49600000	8136	11682
CHK1i + YAP	79830000	5289	7994
CHK1i + YAP	73550000	663.8	8322
CHK1i + YAP	75370000	761	8090
CHK1i + YAP	64920000	9950	8895
CHK1i + YAP	81700000	645.4	7531
CHK1i + YAP	40620000	630.8	7348
CHK1i + YAP	40370000	644.1	7319
CHK1i + YAP	76930000	667.5	7403
CHK1i + YAP	86500000	1117	7625
CHK1i + YAP	41370000	6720	8382
CHK1i + YAP	62800000	8894	8654
CHK1i + YAP	79490000	630.5	7441
CHK1i + YAP	69970000	6656	7988
CHK1i + YAP	56690000	8434	10254
CHK1i + YAP	81320000	680.1	7636
CHK1i + YAP	73930000	875.8	8565
CHK1i + YAP	43330000	946.6	7403
CHK1i + YAP	80710000	1783	8570
CHK1i + YAP	64940000	8326	9697
CHK1i + YAP	38980000	3616	8210
CHK1i + YAP	77220000	4539	8417
CHK1i + YAP	44970000	6379	11390
CHK1i + YAP	40670000	3596	7723
CHK1i + YAP	76890000	5104	9457
CHK1i + YAP	37030000	7402	9003
CHK1i + YAP	63030000	6035	7841
CHK1i + YAP	79850000	721.5	7661
CHK1i + YAP	56680000	8520	10897
CHK1i + YAP	64480000	7867	8474
CHK1i + YAP	63400000	11029	10952
CHK1i + YAP	43310000	6880	10261
CHK1i + YAP	42390000	7401	10946
CHK1i + YAP	61680000	652.6	7349
CHK1i + YAP	38160000	643.3	7322
CHK1i + YAP	31920000	768.6	7753
CHK1i + YAP	43390000	3412	7624
CHK1i + YAP	81930000	663.6	7871
CHK1i + YAP	40160000	4433	7665
CHK1i + YAP	81300000	721.5	7712
CHK1i + YAP	44360000	1238	7568
CHK1i + YAP	58930000	751.7	7977
CHK1i + YAP	41160000	657.9	7224
CHK1i + YAP	76710000	646.4	7676
CHK1i + YAP	38860000	782.5	7338
CHK1i + YAP	80480000	744.8	7855
CHK1i + YAP	33460000	1837	7585
CHK1i + YAP	75920000	3985	8002
CHK1i + YAP	70280000	731.5	7916
CHK1i + YAP	36850000	681.6	7679
CHK1i + YAP	39900000	712.8	7226
CHK1i + YAP	82950000	664.5	7537
CHK1i + YAP	40430000	622.5	7317
CHK1i + YAP	75630000	746.3	7552
CHK1i + YAP	78990000	815	7317
CHK1i + YAP	78080000	681.1	7498
CHK1i + YAP	40540000	6738	11136
CHK1i + YAP	38620000	1106	7252
CHK1i + YAP	41830000	6693	21379
CHK1i + YAP	43860000	3643	8351
CHK1i + YAP	41950000	9317	9441
CHK1i + YAP	75110000	1283	7515
CHK1i + YAP	74710000	714.6	8810
CHK1i + YAP	75710000	658.9	7835
CHK1i + YAP	45380000	10092	12125
CHK1i + YAP	30540000	4668	9447
CHK1i + YAP	40530000	651.4	7364
CHK1i + YAP	71350000	5968	8389
CHK1i + YAP	81120000	619.4	7284
CHK1i + YAP	80970000	652.7	7429
CHK1i + YAP	62600000	7511	8996
CHK1i + YAP	65330000	6204	9518
CHK1i + YAP	74700000	765.1	7369
CHK1i + YAP	75770000	1782	8129
CHK1i + YAP	38310000	729.5	7637
CHK1i + YAP	68030000	6645	8487
CHK1i + YAP	41410000	667.1	7350
CHK1i + YAP	40190000	891.1	7215
CHK1i + YAP	82970000	730.4	7782
CHK1i + YAP	41920000	5776	8328
CHK1i + YAP	40470000	658.2	7334
CHK1i + YAP	68070000	7430	8397
CHK1i + YAP	52360000	7339	9550
CHK1i + YAP	68870000	11798	9619
CHK1i + YAP	79460000	677.3	8149
CHK1i + YAP	77920000	6921	9077
CHK1i + YAP	39750000	658.2	7330
CHK1i + YAP	32380000	702.5	8842
CHK1i + YAP	38590000	703.4	8042
CHK1i + YAP	74130000	723.9	7556
CHK1i + YAP	58310000	6381	15873
CHK1i + YAP	37060000	672.2	7564
CHK1i + YAP	39640000	652.9	7656
CHK1i + YAP	39610000	666.3	7664
CHK1i + YAP	40380000	947.7	8221
CHK1i + YAP	35590000	735.1	8146
CHK1i + YAP	38720000	632.9	8176
CHK1i + YAP	40030000	703.4	7504
CHK1i + YAP	41350000	610.6	7128
CHK1i + YAP	67450000	9168	10480
CHK1i + YAP	35500000	710.7	10452
CHK1i + YAP	48700000	9690	11367
CHK1i + YAP	33870000	907.3	8374
CHK1i + YAP	56680000	8520	10897
CHK1i + YAP	40230000	1766	7456
CHK1i + YAP	37680000	7875	8936
CHK1i + YAP	41340000	2152	7717
CHK1i + YAP	72530000	4241	8042
CHK1i + YAP	72480000	811.2	8774
CHK1i + YAP	37750000	4088	7890
CHK1i + YAP	43410000	660.6	7380
CHK1i + YAP	43500000	4718	9851
CHK1i + YAP	40520000	2988	7919
CHK1i + YAP	39490000	640.6	7409
CHK1i + YAP	36270000	1998	7455
CHK1i + YAP	71530000	713.4	7458
CHK1i + YAP	81810000	664.1	7992
CHK1i + YAP	53100000	11489	11668
CHK1i + YAP	53590000	728	7789
CHK1i + YAP	40140000	652.4	7614
CHK1i + YAP	68540000	7619	9190
CHK1i + YAP	41860000	3610	7772
CHK1i + YAP	75370000	761	8090
CHK1i + YAP	49120000	852.8	7994
CHK1i + YAP	77350000	723.9	7567
CHK1i + YAP	40180000	4573	8021
CHK1i + YAP	35490000	681.1	7723
CHK1i + YAP	48300000	795.5	7487
CHK1i + YAP	61600000	12289	16124
CHK1i + YAP	32270000	9216	9090
CHK1i + YAP	35150000	700.6	7480
CHK1i + YAP	35820000	2533	6972
CHK1i + YAP	37880000	703.3	7399
CHK1i + YAP	70100000	3966	9020
CHK1i + YAP	34060000	1056	7893
CHK1i + YAP	37630000	6983	8305
CHK1i + YAP	38410000	1189	7445
CHK1i + YAP	56970000	743	7905
CHK1i + YAP	60390000	2002	7524
CHK1i + YAP	52670000	700.7	7517
CHK1i + YAP	22330000	2776	8021
CHK1i + YAP	74140000	2484	7777
CHK1i + YAP	29930000	694.3	7833
CHK1i + YAP	33250000	11098	10173
CHK1i + YAP	78860000	680.7	7900
CHK1i + YAP	37790000	6061	8215
CHK1i + YAP	84090000	9142	10332
CHK1i + YAP	74710000	714.6	8810
CHK1i + YAP	74070000	724.1	7603
CHK1i + YAP	39780000	657.7	7241
CHK1i + YAP	73850000	6863	8788
CHK1i + YAP	33290000	715.5	8986
CHK1i + YAP	50600000	8571	10030
CHK1i + YAP	61680000	7572	8504
CHK1i + YAP	63410000	8752	10852
CHK1i + YAP	78030000	7442	10700
CHK1i + YAP	37170000	679.5	7744
CHK1i + YAP	45430000	5844	9239
CHK1i + YAP	42390000	7401	10946
CHK1i + YAP	23320000	780.7	7409
CHK1i + YAP	35710000	1425	7549
CHK1i + YAP	51530000	1040	8389
CHK1i + YAP	47610000	618.6	7202
CHK1i + YAP	50140000	4687	8674
CHK1i + YAP	40330000	619.6	7412
CHK1i + YAP	40800000	2797	7737
CHK1i + YAP	85860000	782.9	8019
CHK1i + YAP	83470000	661	7638
CHK1i + YAP	66280000	10834	8649
CHK1i + YAP	39380000	644.4	7461
CHK1i + YAP	40950000	1591	7373
CHK1i + YAP	80810000	3189	9277
CHK1i + YAP	74300000	700.4	8326
CHK1i + YAP	39070000	694.9	8761
CHK1i + YAP	40460000	1741	7488
CHK1i + YAP	38540000	656.3	7239
CHK1i + YAP	64930000	7723	8574
CHK1i + YAP	79000000	731	7634
CHK1i + YAP	66950000	5421	8851
CHK1i + YAP	39180000	680.5	7349
CHK1i + YAP	44360000	6615	9699
CHK1i + YAP	38500000	935.9	7765
CHK1i + YAP	51700000	6470	11292
CHK1i + YAP	73290000	8362	9258
CHK1i + YAP	42100000	6590	9750
CHK1i + YAP	72670000	6445	9334
CHK1i + YAP	38990000	2377	7402
CHK1i + YAP	39060000	1942	6142
CHK1i + YAP	29420000	755.2	9505
CHK1i + YAP	82970000	730.4	7782
CHK1i + YAP	34000000	899.5	9031
CHK1i + YAP	77280000	810.2	7733
CHK1i + YAP	30340000	829.6	9638
CHK1i + YAP	72970000	7926	12484
CHK1i + YAP	73960000	722.4	7482
CHK1i + YAP	41670000	667.2	7275
CHK1i + YAP	34750000	683.1	7322
CHK1i + YAP	34310000	731	8061
CHK1i + YAP	39390000	6785	8016
CHK1i + YAP	74150000	691.7	8053
CHK1i + YAP	88040000	6808	10406
CHK1i + YAP	66850000	7208	8427
CHK1i + YAP	39480000	668.2	7673
CHK1i + YAP	66540000	737.2	7852
CHK1i + YAP	44380000	658.9	7267
CHK1i + YAP	78800000	3135	8538
CHK1i + YAP	47090000	6766	10939
CHK1i + YAP	32050000	1064	7810
CHK1i + YAP	41870000	2331	7465
CHK1i + YAP	73440000	1248	8083
CHK1i + YAP	40700000	9044	12365
CHK1i + YAP	36790000	705.6	7422
CHK1i + YAP	69650000	735.7	7520
CHK1i + YAP	33130000	1781	8230
CHK1i + YAP	76990000	5837	8869
CHK1i + YAP	75630000	722.9	9032
CHK1i + YAP	39180000	754.2	7305
CHK1i + YAP	50340000	8880	10430
CHK1i + YAP	76090000	678.7	7541
CHK1i + YAP	84460000	668.8	8363
CHK1i + YAP	34680000	670.6	7306
CHK1i + YAP	43530000	3510	7938
CHK1i + YAP	39710000	646.6	7402
CHK1i + YAP	39650000	665.4	7533
CHK1i + YAP	40050000	673.1	7457
CHK1i + YAP	49930000	9585	11762
CHK1i + YAP	33370000	743	7982
CHK1i + YAP	71370000	7822	10535
CHK1i + YAP	50430000	8386	9877
CHK1i + YAP	37230000	7830	9138
CHK1i + YAP	40630000	2448	7363
CHK1i + YAP	70590000	774.4	7842
CHK1i + YAP	64470000	1858	7425
CHK1i + YAP	35360000	5196	7849
CHK1i + YAP	72410000	8031	9230
CHK1i + YAP	40840000	723.8	8114
CHK1i + YAP	62420000	11663	12543
CHK1i + YAP	71000000	7969	9721
CHK1i + YAP	41370000	8336	9612
CHK1i + YAP	74140000	2484	7777
CHK1i + YAP	55920000	7599	9725
CHK1i + YAP	51350000	7019	12105
CHK1i + YAP	22840000	636.4	7222
CHK1i + YAP	62610000	8199	8506
CHK1i + YAP	38170000	722.9	7353
CHK1i + YAP	40800000	2797	7737
CHK1i + YAP	57300000	8105	8654
CHK1i + YAP	74220000	692.9	7416
CHK1i + YAP	77170000	635	7340
CHK1i + YAP	83680000	649.5	11187
CHK1i + YAP	79860000	734.5	7519
CHK1i + YAP	54300000	10127	8578
CHK1i + YAP	83570000	677.9	7531
CHK1i + YAP	39220000	646.3	6838
CHK1i + YAP	37630000	688.1	7467
CHK1i + YAP	46550000	8369	9027
CHK1i + YAP	57490000	8777	11409
CHK1i + YAP	42150000	1726	7437
CHK1i + YAP	79980000	678.7	7567
CHK1i + YAP	38990000	2377	7402
CHK1i + YAP	39970000	720.7	7268
CHK1i + YAP	67450000	9168	10480
CHK1i + YAP	78340000	14110	13423
CHK1i + YAP	55620000	7121	11928
CHK1i + YAP	74580000	1565	9114
CHK1i + YAP	41690000	7158	9557
CHK1i + YAP	76390000	728.4	7417
CHK1i + YAP	72000000	892.2	7955
CHK1i + YAP	45560000	5466	8239
CHK1i + YAP	57840000	745.9	11567
CHK1i + YAP	81820000	8617	11298
CHK1i + YAP	50970000	1535	9264
CHK1i + YAP	77920000	6921	9077
CHK1i + YAP	40800000	6195	8366
CHK1i + YAP	74720000	2278	8226
CHK1i + YAP	41530000	7090	10607
CHK1i + YAP	40100000	4218	8173
CHK1i + YAP	40980000	822.7	7507
CHK1i + YAP	74900000	8077	9883
CHK1i + YAP	79480000	813.2	9768
CHK1i + YAP	88920000	4939	11032
CHK1i + YAP	51840000	5935	10611
CHK1i + YAP	59090000	6653	9297
CHK1i + YAP	38470000	652.6	7390
CHK1i + YAP	37530000	3472	7723
CHK1i + YAP	70440000	797.1	8186
CHK1i + YAP	79170000	651.7	7450
CHK1i + YAP	39830000	675.1	7328
CHK1i + YAP	39100000	4477	12728
CHK1i + YAP	75230000	670.7	8461
CHK1i + YAP	79360000	847.6	8271
CHK1i + YAP	76460000	691.6	9029
CHK1i + YAP	56890000	8929	9270
CHK1i + YAP	34340000	3587	7992
CHK1i + YAP	55690000	4583	10428
CHK1i + YAP	46360000	7474	9394
CHK1i + YAP	36880000	988.6	8030
CHK1i + YAP	36690000	719.5	7434
CHK1i + YAP	31920000	768.6	7753
CHK1i + YAP	78320000	721.5	7919
CHK1i + YAP	38440000	714.4	7624
CHK1i + YAP	56040000	6888	8201
CHK1i + YAP	75450000	4051	8935
CHK1i + YAP	42040000	649.3	7224
CHK1i + YAP	39220000	680.9	7525
CHK1i + YAP	40180000	4573	8021
CHK1i + YAP	40890000	1634	7578
CHK1i + YAP	44490000	658	7392
CHK1i + YAP	74710000	714.6	8810
CHK1i + YAP	36170000	8642	14222
CHK1i + YAP	34670000	837.9	8175
CHK1i + YAP	40190000	891.1	7215
CHK1i + YAP	47430000	10837	10175
CHK1i + YAP	39510000	649.5	6813
CHK1i + YAP	69900000	6978	8869
CHK1i + YAP	32850000	750	8402
CHK1i + YAP	40000000	2986	7450
CHK1i + YAP	41200000	655.2	7234
CHK1i + YAP	47800000	11054	10076
CHK1i + YAP	39380000	636	7687
CHK1i + YAP	76270000	5405	10124
CHK1i + YAP	38990000	664.4	7317
CHK1i + YAP	50390000	9810	13630
CHK1i + YAP	74110000	8195	9412
CHK1i + YAP	80520000	712.3	7856
CHK1i + YAP	35850000	658.8	7153
CHK1i + YAP	38770000	3255	7592
CHK1i + YAP	41270000	653	7287
CHK1i + YAP	32890000	4091	9719
CHK1i + YAP	76890000	5104	9457
CHK1i + YAP	54140000	7058	10490
CHK1i + YAP	62830000	8398	9922
CHK1i + YAP	75260000	720.4	7822
CHK1i + YAP	77750000	655.6	7547
CHK1i + YAP	36910000	724	7597
CHK1i + YAP	39030000	10043	10266
CHK1i + YAP	46550000	8369	9027
CHK1i + YAP	40450000	3416	7572
CHK1i + YAP	49120000	852.8	7994
CHK1i + YAP	46580000	5005	8166
CHK1i + YAP	64330000	763.2	7834
CHK1i + YAP	57170000	775.9	13358
CHK1i + YAP	78950000	772	7679
CHK1i + YAP	79430000	5014	8624
CHK1i + YAP	75690000	688.3	7625
CHK1i + YAP	78330000	3330	8376
CHK1i + YAP	75470000	706	8574
CHK1i + YAP	73760000	875.4	7875
CHK1i + YAP	71790000	12081	10471
CHK1i + YAP	36470000	727.8	8094
CHK1i + YAP	68540000	7619	9190
CHK1i + YAP	62430000	10225	14051
CHK1i + YAP	66080000	7137	11324
CHK1i + YAP	40430000	685	7258
CHK1i + YAP	76510000	686	7934
CHK1i + YAP	36240000	957	7580
CHK1i + YAP	37010000	12631	14890
CHK1i + YAP	30640000	787.2	7673
CHK1i + YAP	48970000	736.6	9834
CHK1i + YAP	72760000	750.8	7674
CHK1i + YAP	57300000	12445	9888
CHK1i + YAP	39920000	7315	9345
CHK1i + YAP	78290000	631	7380
CHK1i + YAP	38420000	750.7	7472
CHK1i + YAP	38410000	1189	7445
CHK1i + YAP	46970000	8923	9971
CHK1i + YAP	39020000	659.2	7568
CHK1i + YAP	64780000	7840	9858
CHK1i + YAP	79310000	695.7	7569
CHK1i + YAP	35390000	703.6	8589
CHK1i + YAP	49400000	666.4	7863
CHK1i + YAP	63160000	13770	16778
CHK1i + YAP	37810000	662	7290
CHK1i + YAP	41730000	702.7	7375
CHK1i + YAP	50830000	826.1	8240
CHK1i + YAP	76140000	663.1	7431
CHK1i + YAP	34670000	707	7691
CHK1i + YAP	84080000	651.2	7247
CHK1i + YAP	69370000	7489	9098
CHK1i + YAP	28970000	856.6	7444
CHK1i + YAP	38070000	1993	7824
CHK1i + YAP	78490000	705.5	7687
CHK1i + YAP	78140000	751.5	8289
CHK1i + YAP	32700000	771.4	8956
CHK1i + YAP	40860000	638.3	7245
CHK1i + YAP	38540000	656.3	7239
CHK1i + YAP	37410000	1421	7652
CHK1i + YAP	77170000	635	7340
CHK1i + YAP	44470000	651.7	8047
CHK1i + YAP	52210000	11509	10635
CHK1i + YAP	66730000	4597	8710
CHK1i + YAP	35060000	4748	8142
CHK1i + YAP	56640000	7149	15639
CHK1i + YAP	50970000	1535	9264
CHK1i + YAP	48900000	11867	10308
CHK1i + YAP	77890000	799.4	8416
CHK1i + YAP	62350000	875.1	7748
CHK1i + YAP	41250000	2709	7581
CHK1i + YAP	30810000	1180	10233
CHK1i + YAP	63160000	13770	16778
CHK1i + YAP	81530000	657.2	7338
CHK1i + YAP	49860000	11154	10003
CHK1i + YAP	82370000	679.8	7649
CHK1i + YAP	34060000	1056	7893
CHK1i + YAP	78860000	680.7	7900
CHK1i + YAP	40180000	4573	8021
CHK1i + YAP	39750000	658.2	7330
CHK1i + YAP	53060000	9908	12940
CHK1i + YAP	33240000	739.9	8254
CHK1i + YAP	40860000	638.3	7245
CHK1i + YAP	65700000	8530	11605
CHK1i + YAP	61280000	10711	10738
CHK1i + YAP	39760000	651.7	7346
CHK1i + YAP	46250000	7729	15082
CHK1i + YAP	80470000	662	7518
CHK1i + YAP	44250000	8449	9224
CHK1i + YAP	39220000	663.3	7377
CHK1i + YAP	41670000	667.2	7275
CHK1i + YAP	79620000	4171	8898
CHK1i + YAP	62010000	1203	8749
CHK1i + YAP	41180000	773	10048
CHK1i + YAP	40710000	702.9	7599
CHK1i + YAP	43740000	10966	10641
CHK1i + YAP	89340000	6050	8862
CHK1i + YAP	83570000	677.9	7531
CHK1i + YAP	79700000	668.4	7492
CHK1i + YAP	74390000	838.2	7490
CHK1i + YAP	38310000	729.5	7637
CHK1i + YAP	38200000	661.7	7553
CHK1i + YAP	54850000	10464	12724
CHK1i + YAP	38450000	765.8	7983
CHK1i + YAP	38770000	3255	7592
CHK1i + YAP	70280000	731.5	7916
CHK1i + YAP	72410000	6278	11356
CHK1i + YAP	38100000	679.6	8116
CHK1i + YAP	45680000	657.9	7387
CHK1i + YAP	38680000	808.6	7433
CHK1i + YAP	57040000	751.8	10394
CHK1i + YAP	39290000	640	7271
CHK1i + YAP	40320000	652.2	7334
CHK1i + YAP	58900000	7610	8281
CHK1i + YAP	43410000	660.6	7380
CHK1i + YAP	61430000	8475	10155
CHK1i + YAP	59600000	9202	12437
CHK1i + YAP	43450000	7587	9013
CHK1i + YAP	79830000	687.5	7802
CHK1i + YAP	39370000	655.7	7423
CHK1i + YAP	39420000	1758	7177
CHK1i + YAP	77450000	4975	8455
CHK1i + YAP	64990000	851.2	9640
CHK1i + YAP	79230000	683.9	8263
CHK1i + YAP	51150000	11078	11482
CHK1i + YAP	28970000	786.2	8034
CHK1i + YAP	76390000	8038	8675
CHK1i + YAP	37530000	3472	7723
CHK1i + YAP	38540000	652.7	7259
CHK1i + YAP	40190000	891.1	7215
CHK1i + YAP	35360000	5196	7849
CHK1i + YAP	74110000	8195	9412
CHK1i + YAP	64730000	9352	9758
CHK1i + YAP	76590000	710.8	8031
CHK1i + YAP	38410000	1189	7445
CHK1i + YAP	37110000	624.1	7320
CHK1i + YAP	54880000	986.6	8157
CHK1i + YAP	37000000	1551	7358
CHK1i + YAP	55210000	8361	8938
CHK1i + YAP	77040000	639.8	7509
CHK1i + YAP	42050000	5124	7775
CHK1i + YAP	71390000	5512	7967
CHK1i + YAP	54010000	8094	8655
CHK1i + YAP	54910000	11435	10169
CHK1i + YAP	42330000	656.3	7782
CHK1i + YAP	88480000	739.4	7960
CHK1i + YAP	52120000	7103	10187
CHK1i + YAP	57880000	3139	8330
CHK1i + YAP	80810000	651.5	8098
CHK1i + YAP	51920000	7431	9594
CHK1i + YAP	39400000	743.2	7750
CHK1i + YAP	74600000	764.2	7736
CHK1i + YAP	37640000	760.8	8095
CHK1i + YAP	39000000	3860	7861
CHK1i + YAP	38860000	782.5	7338
CHK1i + YAP	77890000	799.4	8416
CHK1i + YAP	42410000	4508	10137
CHK1i + YAP	44430000	620.9	7138
CHK1i + YAP	74720000	2278	8226
CHK1i + YAP	36950000	673.8	7687
CHK1i + YAP	40340000	711.8	7445
CHK1i + YAP	79000000	731	7634
CHK1i + YAP	50760000	2800	8684
CHK1i + YAP	81850000	678.3	7716
CHK1i + YAP	70260000	856.7	8625
CHK1i + YAP	39920000	7315	9345
CHK1i + YAP	40800000	1768	7681
CHK1i + YAP	43230000	6600	9215
CHK1i + YAP	39510000	649.5	6813
CHK1i + YAP	39100000	709.5	7354
CHK1i + YAP	69090000	5699	10464
CHK1i + YAP	32890000	4091	9719
CHK1i + YAP	40550000	645.6	7503
CHK1i + YAP	70790000	978.6	8486
CHK1i + YAP	48270000	7063	10554
CHK1i + YAP	82960000	709.2	7940
CHK1i + YAP	40040000	653.7	8097
CHK1i + YAP	49470000	7031	10218
CHK1i + YAP	39080000	2923	7542
CHK1i + YAP	48670000	5144	38621
CHK1i + YAP	32980000	763.9	9254
CHK1i + YAP	39200000	3488	8737
CHK1i + YAP	37790000	6061	8215
CHK1i + YAP	41730000	661.1	7665
CHK1i + YAP	40620000	4234	7733
CHK1i + YAP	41120000	8291	8229
CHK1i + YAP	41250000	2594	7577
CHK1i + YAP	34340000	3587	7992
CHK1i + YAP	28500000	726.6	7274
CHK1i + YAP	82370000	683.9	8064
CHK1i + YAP	65150000	8563	9304
CHK1i + YAP	61280000	10711	10738
CHK1i + YAP	41550000	8272	11001
CHK1i + YAP	38310000	729.5	7637
CHK1i + YAP	40980000	822.7	7507
CHK1i + YAP	42100000	6590	9750
CHK1i + YAP	39610000	666.3	7664
CHK1i + YAP	39740000	632	7239
CHK1i + YAP	52880000	6413	8275
CHK1i + YAP	66040000	10359	9247
CHK1i + YAP	72410000	6278	11356
CHK1i + YAP	62250000	11137	13189
CHK1i + YAP	52920000	6160	9941
CHK1i + YAP	43840000	7011	8797
CHK1i + YAP	37830000	658	7432
CHK1i + YAP	39070000	694.9	8761
CHK1i + YAP	33990000	740.7	8905
CHK1i + YAP	54060000	12616	11729
CHK1i + YAP	53550000	12107	12446
CHK1i + YAP	66170000	6268	8610
CHK1i + YAP	37810000	2406	7562
CHK1i + YAP	56130000	9217	8952
CHK1i + YAP	33810000	650.2	7285
CHK1i + YAP	37300000	708.2	7760
CHK1i + YAP	62110000	9558	9186
CHK1i + YAP	40840000	1191	7196
CHK1i + YAP	37540000	838.3	7628
CHK1i + YAP	34000000	899.5	9031
CHK1i + YAP	66080000	7137	11324
CHK1i + YAP	54890000	10241	9625
CHK1i + YAP	76820000	2677	22180
CHK1i + YAP	64910000	762.3	8467
CHK1i + YAP	70230000	701	7587
CHK1i + YAP	64930000	7723	8574
CHK1i + YAP	37610000	654.7	7403
CHK1i + YAP	37380000	641.5	7154
CHK1i + YAP	55360000	12715	9721
CHK1i + YAP	76100000	644.2	7414
CHK1i + YAP	68700000	719.3	7864
CHK1i + YAP	44360000	6615	9699
CHK1i + YAP	61110000	8462	9030
CHK1i + YAP	73930000	875.8	8565
CHK1i + YAP	76070000	682.5	7908
CHK1i + YAP	37610000	654.7	7403
CHK1i + YAP	57300000	8105	8654
CHK1i + YAP	53060000	8091	9968
CHK1i + YAP	47480000	7469	10427
CHK1i + YAP	66660000	6778	8521
CHK1i + YAP	48970000	736.6	9834
CHK1i + YAP	69650000	735.7	7520
CHK1i + YAP	60220000	803.4	7996
CHK1i + YAP	66300000	5798	8419
CHK1i + YAP	41870000	2331	7465
CHK1i + YAP	38700000	643.8	7244
CHK1i + YAP	81010000	871.5	9083
CHK1i + YAP	73480000	3326	9400
CHK1i + YAP	44960000	5414	8820
CHK1i + YAP	79300000	699.7	7529
CHK1i + YAP	40830000	690.8	7304
CHK1i + YAP	60320000	10838	8612
CHK1i + YAP	40870000	4430	8141
CHK1i + YAP	44310000	6069	9270
CHK1i + YAP	80160000	665.6	7653
CHK1i + YAP	38690000	719.8	7704
CHK1i + YAP	43820000	9147	11495
CHK1i + YAP	46490000	3742	8323
CHK1i + YAP	37400000	3246	7751
CHK1i + YAP	36150000	811.8	7690
CHK1i + YAP	47440000	5545	10379
CHK1i + YAP	41440000	643.7	7472
CHK1i + YAP	38910000	651	7283
CHK1i + YAP	35590000	977.1	7641
CHK1i + YAP	37230000	666.9	8298
CHK1i + YAP	73930000	765.1	7526
CHK1i + YAP	70720000	728.2	7753
CHK1i + YAP	62010000	1203	8749
CHK1i + YAP	43780000	6083	10214
CHK1i + YAP	46560000	12087	12866
CHK1i + YAP	71450000	8405	11383
CHK1i + YAP	54830000	5403	9308
CHK1i + YAP	43640000	5727	8634
CHK1i + YAP	76420000	3625	8573
CHK1i + YAP	56990000	9749	9922
CHK1i + YAP	65930000	978.9	8717
CHK1i + YAP	79360000	847.6	8271
CHK1i + YAP	76880000	701.8	8258
CHK1i + YAP	40350000	3623	7652
CHK1i + YAP	34800000	4721	7898
CHK1i + YAP	60590000	9721	9057
CHK1i + YAP	79360000	847.6	8271
CHK1i + YAP	67500000	836.8	7803
CHK1i + YAP	23550000	4883	8366
CHK1i + YAP	37880000	650.7	7369
CHK1i + YAP	73690000	2725	7917
CHK1i + YAP	82290000	664.4	7575
CHK1i + YAP	34750000	683.1	7322
CHK1i + YAP	76270000	633.5	7212
CHK1i + YAP	34050000	1054	7822
CHK1i + YAP	75470000	7976	9869
CHK1i + YAP	69940000	708.5	7418
CHK1i + YAP	40300000	883.1	7185
CHK1i + YAP	35350000	638.2	7108
CHK1i + YAP	37640000	760.8	8095
CHK1i + YAP	40140000	733.3	7381
CHK1i + YAP	40100000	4218	8173
CHK1i + YAP	40950000	4898	8749
CHK1i + YAP	40280000	2321	7617
CHK1i + YAP	77160000	666.3	7414
CHK1i + YAP	76810000	730.1	7438
CHK1i + YAP	41980000	1966	7277
CHK1i + YAP	26830000	738.9	7749
CHK1i + YAP	80630000	691.2	7767
CHK1i + YAP	65760000	1074	8604
CHK1i + YAP	75780000	8349	8994
CHK1i + YAP	39100000	626	7296
CHK1i + YAP	60750000	7871	8885
CHK1i + YAP	70200000	681.1	7965
CHK1i + YAP	78000000	688.7	7594
CHK1i + YAP	36810000	740.8	7746
CHK1i + YAP	37630000	6983	8305
CHK1i + YAP	26830000	738.9	7749
CHK1i + YAP	45930000	9044	9572
CHK1i + YAP	72430000	820.6	7670
CHK1i + YAP	39790000	665.1	7437
CHK1i + YAP	38450000	661.1	7910
CHK1i + YAP	36430000	678.4	7293
CHK1i + YAP	39420000	1758	7177
CHK1i + YAP	75650000	9034	10638
CHK1i + YAP	40000000	643.6	7707
CHK1i + YAP	81280000	703.2	8321
CHK1i + YAP	41250000	2709	7581
CHK1i + YAP	37560000	747.9	7256
CHK1i + YAP	73670000	772	7464
CHK1i + YAP	81850000	678.3	7716
CHK1i + YAP	40330000	619.6	7412
CHK1i + YAP	68020000	7747	10498
CHK1i + YAP	36580000	5217	7862
CHK1i + YAP	61680000	7572	8504
CHK1i + YAP	39020000	659.2	7568
CHK1i + YAP	74200000	1945	7661
CHK1i + YAP	33250000	11098	10173
CHK1i + YAP	80170000	731.5	7557
CHK1i + YAP	76040000	639.5	7393
CHK1i + YAP	36290000	6030	9504
CHK1i + YAP	39720000	709.2	7526
CHK1i + YAP	37640000	1747	7381
CHK1i + YAP	77130000	970.7	7963
CHK1i + YAP	39020000	659.2	7568
CHK1i + YAP	34540000	1198	7419
CHK1i + YAP	38660000	624	7309
CHK1i + YAP	39860000	662.1	7282
CHK1i + YAP	79950000	757.9	8211
CHK1i + YAP	74040000	771.6	10475
CHK1i + YAP	51270000	10596	11666
CHK1i + YAP	38540000	656.3	7239
CHK1i + YAP	58310000	6381	15873
CHK1i + YAP	73670000	772	7464
CHK1i + YAP	35150000	700.6	7480
CHK1i + YAP	81820000	8617	11298
CHK1i + YAP	72530000	707.7	7397
CHK1i + YAP	63410000	8752	10852
CHK1i + YAP	52690000	11389	9785
CHK1i + YAP	34990000	1742	7327
CHK1i + YAP	77960000	667.1	7617
CHK1i + YAP	78710000	1387	8514
CHK1i + YAP	75450000	4051	8935
CHK1i + YAP	88180000	7685	8981
CHK1i + YAP	44280000	7485	15563
CHK1i + YAP	38790000	773.3	7368
CHK1i + YAP	72500000	755.1	8366
CHK1i + YAP	81530000	657.2	7338
CHK1i + YAP	50760000	2800	8684
CHK1i + YAP	58170000	10851	10134
CHK1i + YAP	70640000	700.6	8035
CHK1i + YAP	43840000	7011	8797
CHK1i + YAP	56810000	5638	10297
CHK1i + YAP	57820000	733.2	8766
CHK1i + YAP	72530000	7496	11575
CHK1i + YAP	50110000	7876	11812
CHK1i + YAP	38160000	638.7	7260
CHK1i + YAP	55220000	6694	10158
CHK1i + YAP	38160000	637.4	7358
CHK1i + YAP	70100000	3966	9020
CHK1i + YAP	61760000	9137	9327
CHK1i + YAP	40010000	735.3	7683
CHK1i + YAP	39210000	646.2	7273
CHK1i + YAP	33750000	709	7474
CHK1i + YAP	38400000	721.3	7778
CHK1i + YAP	80950000	703.4	7667
CHK1i + YAP	37580000	699.9	8016
CHK1i + YAP	33250000	11098	10173
CHK1i + YAP	22210000	779.9	7641
CHK1i + YAP	86500000	1117	7625
CHK1i + YAP	81050000	663.7	7787
CHK1i + YAP	59800000	718.6	8532
CHK1i + YAP	56040000	6888	8201
CHK1i + YAP	39060000	6591	8465
CHK1i + YAP	68690000	712.4	8986
CHK1i + YAP	43750000	6764	9061
CHK1i + YAP	86140000	686	7426
CHK1i + YAP	40510000	700	7344
CHK1i + YAP	41610000	10718	12813
CHK1i + YAP	70260000	856.7	8625
CHK1i + YAP	40410000	617	7147
CHK1i + YAP	82670000	4344	9097
CHK1i + YAP	31410000	782.9	8675
CHK1i + YAP	71180000	7348	9874
CHK1i + YAP	41860000	3610	7772
CHK1i + YAP	47440000	5545	10379
CHK1i + YAP	51990000	7998	9266
CHK1i + YAP	39060000	681.3	7322
CHK1i + YAP	48900000	11867	10308
CHK1i + YAP	46560000	723.2	7502
CHK1i + YAP	78740000	687.6	9808
CHK1i + YAP	66770000	794.9	7961
CHK1i + YAP	78200000	699.4	7760
CHK1i + YAP	41730000	702.7	7375
CHK1i + YAP	62350000	875.1	7748
CHK1i + YAP	52350000	7644	10737
CHK1i + YAP	42100000	6590	9750
CHK1i + YAP	55150000	6981	10130
CHK1i + YAP	37150000	6845	8188
CHK1i + YAP	71740000	686.9	8673
CHK1i + YAP	40630000	2448	7363
CHK1i + YAP	56740000	14633	13532
CHK1i + YAP	39490000	679.3	7317
CHK1i + YAP	62010000	1203	8749
CHK1i + YAP	38080000	683.8	7475
CHK1i + YAP	46040000	6800	12254
CHK1i + YAP	41870000	2331	7465
CHK1i + YAP	70980000	707.3	7988
CHK1i + YAP	49730000	7740	11223
CHK1i + YAP	54040000	8170	9635
CHK1i + YAP	38520000	639.7	7170
CHK1i + YAP	48660000	10612	9015
CHK1i + YAP	40940000	705.6	7550
CHK1i + YAP	77150000	677.8	7779
CHK1i + YAP	32380000	702.5	8842
CHK1i + YAP	47760000	8745	10684
CHK1i + YAP	71480000	710.4	7333
CHK1i + YAP	81320000	1090	7545
CHK1i + YAP	39950000	2574	7339
CHK1i + YAP	45080000	10841	9325
CHK1i + YAP	47160000	8099	9550
CHK1i + YAP	79700000	668.4	7492
CHK1i + YAP	47610000	618.6	7202
CHK1i + YAP	40280000	2233	7279
CHK1i + YAP	34850000	665.3	7644
CHK1i + YAP	39290000	640	7271
CHK1i + YAP	44750000	6435	10729
CHK1i + YAP	53980000	10221	10383
CHK1i + YAP	46980000	11372	12470
CHK1i + YAP	51120000	1529	7502
CHK1i + YAP	41400000	1124	7205
CHK1i + YAP	40020000	2622	7279
CHK1i + YAP	50370000	6965	9033
CHK1i + YAP	50360000	1843	7879
CHK1i + YAP	53600000	6150	10701
CHK1i + YAP	39910000	693.3	7699
CHK1i + YAP	42220000	640.6	7238
CHK1i + YAP	81780000	666.1	8173
CHK1i + YAP	88160000	11235	9627
CHK1i + YAP	37560000	674.2	7193
CHK1i + YAP	37560000	747.9	7256
CHK1i + YAP	39030000	702.6	7538
CHK1i + YAP	36170000	8642	14222
CHK1i + YAP	41350000	610.6	7128
CHK1i + YAP	70980000	707.3	7988
CHK1i + YAP	40210000	656.6	7200
CHK1i + YAP	52620000	6496	8983
CHK1i + YAP	33130000	1781	8230
CHK1i + YAP	68510000	11006	10866
CHK1i + YAP	31360000	1033	8736
CHK1i + YAP	41610000	10718	12813
CHK1i + YAP	51650000	7666	9940
CHK1i + YAP	82950000	664.5	7537
CHK1i + YAP	78860000	666.4	7606
CHK1i + YAP	39060000	6591	8465
CHK1i + YAP	68370000	8377	8861
CHK1i + YAP	68730000	6491	8992
CHK1i + YAP	40040000	653.7	8097
CHK1i + YAP	82900000	634	7519
CHK1i + YAP	41210000	655.8	7263
CHK1i + YAP	40620000	4234	7733
CHK1i + YAP	70140000	769.4	7774
CHK1i + YAP	42450000	7913	9869
CHK1i + YAP	39720000	709.2	7526
CHK1i + YAP	53080000	1969	8159
CHK1i + YAP	56720000	9194	8656
CHK1i + YAP	38040000	3961	7651
CHK1i + YAP	69410000	10050	10508
CHK1i + YAP	61660000	9445	10571
CHK1i + YAP	38990000	700.9	7793
CHK1i + YAP	84020000	638.1	7451
CHK1i + YAP	41760000	640.4	7167
CHK1i + YAP	40350000	3623	7652
CHK1i + YAP	38410000	618.8	7169
CHK1i + YAP	48300000	795.5	7487
CHK1i + YAP	37150000	6845	8188
CHK1i + YAP	87340000	8785	13181
CHK1i + YAP	36910000	724	7597
CHK1i + YAP	43210000	711.2	7937
CHK1i + YAP	37780000	671.7	7282
CHK1i + YAP	72870000	7881	8952
CHK1i + YAP	38080000	683.8	7475
CHK1i + YAP	40350000	639	7483
CHK1i + YAP	54720000	6926	10198
CHK1i + YAP	37920000	673.6	7316
CHK1i + YAP	80930000	769.2	7864
CHK1i + YAP	74240000	8875	10407
CHK1i + YAP	59090000	6653	9297
CHK1i + YAP	63210000	7434	11430
CHK1i + YAP	74600000	709.5	8311
CHK1i + YAP	53460000	8509	10401
CHK1i + YAP	74560000	804	7506
CHK1i + YAP	58460000	6186	8435
CHK1i + YAP	48900000	11867	10308
CHK1i + YAP	76880000	672.7	7473
CHK1i + YAP	52410000	11388	10585
CHK1i + YAP	85440000	3379	7782
CHK1i + YAP	38460000	7649	8824
CHK1i + YAP	78460000	717.6	7967
CHK1i + YAP	81050000	663.7	7787
CHK1i + YAP	47930000	6100	7947
CHK1i + YAP	41580000	3820	7571
CHK1i + YAP	37870000	730.6	9061
CHK1i + YAP	85420000	648.7	7003
CHK1i + YAP	43580000	4661	8235
CHK1i + YAP	76590000	710.8	8031
CHK1i + YAP	43580000	3189	8228
CHK1i + YAP	72900000	669	7444
CHK1i + YAP	75630000	665.8	7625
CHK1i + YAP	38730000	657.5	7755
CHK1i + YAP	42330000	656.3	7782
CHK1i + YAP	38730000	657.5	7755
CHK1i + YAP	32630000	808.3	7399
CHK1i + YAP	38780000	778.3	7445
CHK1i + YAP	39110000	4487	7854
CHK1i + YAP	48200000	9740	9799
CHK1i + YAP	40790000	673.8	7769
CHK1i + YAP	32980000	763.9	9254
CHK1i + YAP	76750000	663.3	7813
CHK1i + YAP	77890000	799.4	8416
CHK1i + YAP	37120000	670.9	7368
CHK1i + YAP	79430000	5014	8624
CHK1i + YAP	74310000	830.2	8076
CHK1i + YAP	72470000	7961	9681
CHK1i + YAP	41640000	5209	8737
CHK1i + YAP	36880000	988.6	8030
CHK1i + YAP	38220000	703.7	7410
CHK1i + YAP	79490000	1005	8231
CHK1i + YAP	64690000	5864	9036
CHK1i + YAP	78830000	882	8051
CHK1i + YAP	49480000	733.6	7748
CHK1i + YAP	39070000	646.7	7643
CHK1i + YAP	60170000	9769	8468
CHK1i + YAP	35110000	762.8	7845
CHK1i + YAP	37400000	3246	7751
CHK1i + YAP	36920000	766.7	7748
CHK1i + YAP	36630000	684	7200
CHK1i + YAP	29930000	694.3	7833
CHK1i + YAP	52750000	8826	9967
CHK1i + YAP	81350000	827.5	7743
CHK1i + YAP	32060000	875.9	8853
CHK1i + YAP	40820000	637.2	7439
CHK1i + YAP	45830000	8164	10549
CHK1i + YAP	40470000	658.2	7334
CHK1i + YAP	70640000	700.6	8035
CHK1i + YAP	60430000	7993	8874
CHK1i + YAP	52880000	6413	8275
CHK1i + YAP	81200000	656.1	7467
CHK1i + YAP	57820000	7602	9937
CHK1i + YAP	75220000	4104	7903
CHK1i + YAP	63310000	8399	13063
CHK1i + YAP	46580000	5005	8166
CHK1i + YAP	72240000	6815	9899
CHK1i + YAP	81470000	740.1	8645
CHK1i + YAP	66850000	8515	9222
CHK1i + YAP	42670000	7350	9745
CHK1i + YAP	38780000	778.3	7445
CHK1i + YAP	50220000	7038	10173
CHK1i + YAP	75090000	1496	8010
CHK1i + YAP	41380000	7840	9548
CHK1i + YAP	71040000	8281	10917
CHK1i + YAP	77210000	620.1	7461
CHK1i + YAP	58400000	7210	10010
CHK1i + YAP	75920000	3985	8002
CHK1i + YAP	66100000	11034	10427
CHK1i + YAP	41280000	633.4	7163
CHK1i + YAP	42070000	2486	7415
CHK1i + YAP	61500000	7889	9442
CHK1i + YAP	40170000	691.1	7627
CHK1i + YAP	38590000	703.4	8042
CHK1i + YAP	67300000	11965	15367
CHK1i + YAP	64690000	5864	9036
CHK1i + YAP	75240000	7727	8059
CHK1i + YAP	36440000	1889	7868
CHK1i + YAP	83680000	649.5	11187
CHK1i + YAP	76480000	714.3	8104
CHK1i + YAP	55180000	8331	9361
CHK1i + YAP	43740000	10966	10641
CHK1i + YAP	72410000	8031	9230
CHK1i + YAP	51140000	740.1	7463
CHK1i + YAP	39440000	4979	8532
CHK1i + YAP	70940000	6632	8650
CHK1i + YAP	37890000	615.8	7180
CHK1i + YAP	42310000	637.3	7406
CHK1i + YAP	40620000	754.1	7566
CHK1i + YAP	84080000	651.2	7247
CHK1i + YAP	38850000	700.6	7781
CHK1i + YAP	81930000	654.1	7521
CHK1i + YAP	77960000	667.1	7617
CHK1i + YAP	41370000	8336	9612
CHK1i + YAP	56780000	10120	9994
CHK1i + YAP	34720000	908.9	7663
CHK1i + YAP	37560000	747.9	7256
CHK1i + YAP	50310000	10500	12327
CHK1i + YAP	57340000	10062	9233
CHK1i + YAP	39950000	2574	7339
CHK1i + YAP	28970000	856.6	7444
CHK1i + YAP	46620000	856.9	8524
CHK1i + YAP	51700000	9292	10692
CHK1i + YAP	61390000	9175	10257
CHK1i + YAP	47260000	5026	9233
CHK1i + YAP	37780000	671.7	7282
CHK1i + YAP	40460000	1741	7488
CHK1i + YAP	66340000	6932	10249
CHK1i + YAP	33170000	788.8	7885
CHK1i + YAP	49220000	8369	10840
CHK1i + YAP	38540000	630.7	7117
CHK1i + YAP	39410000	796.3	7884
CHK1i + YAP	40680000	673	7600
CHK1i + YAP	85360000	657.5	7411
CHK1i + YAP	39640000	645.4	7534
CHK1i + YAP	76990000	5837	8869
CHK1i + YAP	56150000	755.2	8053
CHK1i + YAP	68540000	7619	9190
CHK1i + YAP	48960000	6861	12075
CHK1i + YAP	53570000	11070	9884
CHK1i + YAP	85420000	648.7	7003
CHK1i + YAP	72530000	707.7	7397
CHK1i + YAP	77670000	663.6	7418
CHK1i + YAP	31360000	1033	8736
CHK1i + YAP	38300000	665.9	8219
CHK1i + YAP	38010000	2540	7378
CHK1i + YAP	78310000	3331	8654
CHK1i + YAP	71530000	713.4	7458
CHK1i + YAP	37880000	703.3	7399
CHK1i + YAP	40410000	617	7147
CHK1i + YAP	66710000	8180	9481
CHK1i + YAP	77620000	700.2	8117
CHK1i + YAP	38380000	636.8	7319
CHK1i + YAP	78710000	1387	8514
CHK1i + YAP	65990000	9087	10185
CHK1i + YAP	40890000	2149	7449
CHK1i + YAP	40840000	723.8	8114
CHK1i + YAP	80320000	729.9	7706
CHK1i + YAP	82970000	730.4	7782
CHK1i + YAP	36490000	687	7222
CHK1i + YAP	43360000	6822	8252
CHK1i + YAP	36630000	684	7200
CHK1i + YAP	41250000	2709	7581
CHK1i + YAP	41730000	661.1	7665
CHK1i + YAP	41520000	760.4	7592
CHK1i + YAP	40450000	3416	7572
CHK1i + YAP	57780000	7757	9997
CHK1i + YAP	75690000	688.3	7625
CHK1i + YAP	35710000	1425	7549
CHK1i + YAP	74240000	6170	8303
CHK1i + YAP	68750000	8791	10254
CHK1i + YAP	79650000	688.9	8190
CHK1i + YAP	40450000	654.5	7157
CHK1i + YAP	47580000	11209	10857
CHK1i + YAP	60270000	6929	13250
CHK1i + YAP	80400000	748.7	7653
CHK1i + YAP	72530000	4241	8042
CHK1i + YAP	37890000	711.5	7503
CHK1i + YAP	37910000	624.3	7338
CHK1i + YAP	56210000	9323	9598
CHK1i + YAP	73690000	2725	7917
CHK1i + YAP	44310000	6069	9270
CHK1i + YAP	37600000	697.3	7836
CHK1i + YAP	41440000	643.7	7472
CHK1i + YAP	44000000	6699	8001
CHK1i + YAP	66630000	7456	8203
CHK1i + YAP	38070000	1993	7824
CHK1i + YAP	61630000	8256	8332
CHK1i + YAP	35150000	4853	8332
CHK1i + YAP	87730000	9990	9581
CHK1i + YAP	54730000	772	12059
CHK1i + YAP	49140000	4779	11541
CHK1i + YAP	73010000	704.5	8627
CHK1i + YAP	41680000	1874	7287
CHK1i + YAP	56590000	857.9	7566
CHK1i + YAP	39750000	658.2	7330
CHK1i + YAP	46490000	3742	8323
CHK1i + YAP	64330000	763.2	7834
CHK1i + YAP	77910000	704.2	7648
CHK1i + YAP	58840000	10150	8787
CHK1i + YAP	86660000	705.1	7998
CHK1i + YAP	81450000	705.7	7457
CHK1i + YAP	35860000	638.5	7233
CHK1i + YAP	38440000	5072	7867
CHK1i + YAP	47290000	8568	12605
CHK1i + YAP	39440000	4979	8532
CHK1i + YAP	51470000	682	7517
CHK1i + YAP	57880000	3139	8330
CHK1i + YAP	41360000	625.6	6877
CHK1i + YAP	46510000	6276	10971
CHK1i + YAP	39940000	6457	10143
CHK1i + YAP	81470000	740.1	8645
CHK1i + YAP	77280000	810.2	7733
CHK1i + YAP	45870000	6003	12832
CHK1i + YAP	40870000	660.8	7571
CHK1i + YAP	58650000	1005	7553
CHK1i + YAP	57820000	7602	9937
CHK1i + YAP	35590000	735.1	8146
CHK1i + YAP	37930000	684.6	7828
CHK1i + YAP	76230000	702.4	7526
CHK1i + YAP	36610000	4013	8520
CHK1i + YAP	64900000	10470	11999
CHK1i + YAP	73390000	1003	8129
CHK1i + YAP	73530000	757.4	7412
CHK1i + YAP	38130000	638	7370
CHK1i + YAP	44870000	5378	10126
CHK1i + YAP	40830000	690.8	7304
CHK1i + YAP	37320000	695.9	7936
CHK1i + YAP	45420000	4239	7729
CHK1i + YAP	79130000	785.7	7598
CHK1i + YAP	39130000	639.3	7358
CHK1i + YAP	42410000	4508	10137
CHK1i + YAP	63160000	13770	16778
CHK1i + YAP	64980000	5685	8463
CHK1i + YAP	56640000	7149	15639
CHK1i + YAP	69080000	6813	8602
CHK1i + YAP	72180000	980.3	7929
CHK1i + YAP	39100000	2792	8451
CHK1i + YAP	46290000	4624	7819
CHK1i + YAP	40350000	3623	7652
CHK1i + YAP	52620000	6496	8983
CHK1i + YAP	83120000	706.1	10146
CHK1i + YAP	37940000	732.4	7342
CHK1i + YAP	42030000	989.4	7604
CHK1i + YAP	40700000	9044	12365
CHK1i + YAP	31920000	768.6	7753
CHK1i + YAP	55080000	9072	11164
CHK1i + YAP	81940000	11131	12911
CHK1i + YAP	33330000	862.3	7619
CHK1i + YAP	68370000	8377	8861
CHK1i + YAP	53590000	728	7789
CHK1i + YAP	60080000	9821	11292
CHK1i + YAP	47190000	4549	10408
CHK1i + YAP	72470000	7961	9681
CHK1i + YAP	40050000	1213	7504
[truncated: 9,601 more rows]
