# Supplementary material for: Oncogenic YAP sensitizes cells to CHK1 inhibition via CDK4/6 driven G1 acceleration
Source: EMBO Rep. 2025 Jul 4;26(16):4017–39. doi: 10.1038/s44319-025-00514-5 (PMC12373906; doi:10.1038/s44319-025-00514-5)
Supplement: Supplementary file 6 — Source data Fig. 4 [file 44319_2025_514_MOESM6_ESM.zip › Figure 4/4C/H2AX_positive cells.xlsx]

## Sheet: Figure 4C
% gH2AX-positive in S-phase
replicate	ctrl	Y5SA	CHK1i	Y5SA + CHK1i
1	0.830381	1.19281	5.70751	13.4355
2	0.409323	0.251241	7.48202	12.9232
3	0.613463	0.111616	5.98274	12.2717
