# Supplementary material for: Oncogenic YAP sensitizes cells to CHK1 inhibition via CDK4/6 driven G1 acceleration
Source: EMBO Rep. 2025 Jul 4;26(16):4017–39. doi: 10.1038/s44319-025-00514-5 (PMC12373906; doi:10.1038/s44319-025-00514-5)
Supplement: Supplementary file 6 — Source data Fig. 4 [file 44319_2025_514_MOESM6_ESM.zip › Figure 4/4D/cyclinB_positive cells.xlsx]

## Sheet: Figure 4D
cells positive for cytoplasmic cyclin B in S-phase (%)
replicate	ctrl	YAP	CHK1i	YAP + CHK1i
1	0.342661	3.2303	1.36418	6.62384
2	0.673736	3.61942	0.964209	7.16555
3	1.50405	3.953	1.40363	2.60495
