# Supplementary material for: Oncogenic YAP sensitizes cells to CHK1 inhibition via CDK4/6 driven G1 acceleration
Source: EMBO Rep. 2025 Jul 4;26(16):4017–39. doi: 10.1038/s44319-025-00514-5 (PMC12373906; doi:10.1038/s44319-025-00514-5)
Supplement: Supplementary file 6 — Source data Fig. 4 [file 44319_2025_514_MOESM6_ESM.zip › Figure 4/4F/pH3-positive cells.xlsx]

## Sheet: Figure 4F
cells positive for pH3 in S-phase (%)
replicate	ctrl	YAP	CHK1i	YAP + CHK1i
1	0.0295246	0.147493	0.0339789	0
2	0	0.251861	0	0.0801282
3	0.0537201	0.102482	0.30522	0.143166
