# Supplementary material for: Oncogenic YAP sensitizes cells to CHK1 inhibition via CDK4/6 driven G1 acceleration
Source: EMBO Rep. 2025 Jul 4;26(16):4017–39. doi: 10.1038/s44319-025-00514-5 (PMC12373906; doi:10.1038/s44319-025-00514-5)
Supplement: Supplementary file 6 — Source data Fig. 4 [file 44319_2025_514_MOESM6_ESM.zip › Figure 4/4G/QIBC_plots_pKAP1_H2AX.xlsx]

## Sheet: single cell data
condition 1	condition 2	HOECHST 33342 Sum	EdU Mean	gH2AX Mean	pKAP1 Mean
ctrl	DMSO	3026950	1156	3009	942.2
ctrl	DMSO	2979550	1067	2882	879.2
ctrl	DMSO	3168810	1154	3265	893.5
ctrl	DMSO	3096790	1299	3049	903.9
ctrl	DMSO	5415730	5679	3892	1119
ctrl	DMSO	3382750	5336	3560	1045
ctrl	DMSO	2976760	1186	3178	1062
ctrl	DMSO	5998730	1055	3328	899.6
ctrl	DMSO	3486180	4731	3716	1012
ctrl	DMSO	3136970	1143	3026	944.7
ctrl	DMSO	5289470	1890	3417	897
ctrl	DMSO	6726160	1092	7281	1073
ctrl	DMSO	3475620	8225	3767	921.7
ctrl	DMSO	3047550	3788	3163	1097
ctrl	DMSO	3009210	1414	2911	879.4
ctrl	DMSO	3237310	4243	3192	880.6
ctrl	DMSO	2779630	1303	3476	1063
ctrl	DMSO	3122170	1038	2855	906.1
ctrl	DMSO	5870630	1150	3709	1034
ctrl	DMSO	2984820	1146	2960	890.6
ctrl	DMSO	2880790	1194	3308	1048
ctrl	DMSO	3025740	1082	2856	969
ctrl	DMSO	3481700	6394	3516	966
ctrl	DMSO	2914410	1103	3444	921.2
ctrl	DMSO	3289630	990.5	2902	874.9
ctrl	DMSO	3641270	1051	3027	949.8
ctrl	DMSO	2982810	1142	3025	945.6
ctrl	DMSO	3594770	3701	3474	944
ctrl	DMSO	6279220	1042	3401	984.8
ctrl	DMSO	3121940	1141	3171	996.2
ctrl	DMSO	3071770	1230	3126	978.4
ctrl	DMSO	3162890	1117	3174	919.5
ctrl	DMSO	2996060	1068	3156	936.4
ctrl	DMSO	4992990	4380	3600	988.5
ctrl	DMSO	3033490	1090	2936	868.4
ctrl	DMSO	6536280	2054	6027	1520
ctrl	DMSO	2585580	1059	2762	955.6
ctrl	DMSO	2965260	1189	4325	986.8
ctrl	DMSO	3720030	1177	6246	972.5
ctrl	DMSO	2924950	1086	2965	939.1
ctrl	DMSO	6518920	1831	3412	1100
ctrl	DMSO	5873000	1078	3462	974.8
ctrl	DMSO	2941770	2993	3002	911.5
ctrl	DMSO	6019940	1025	2953	907.7
ctrl	DMSO	5543360	4812	4514	1088
ctrl	DMSO	2918420	1113	2922	976.5
ctrl	DMSO	3072590	1212	2933	904.6
ctrl	DMSO	4136200	3943	3392	919.6
ctrl	DMSO	3270980	4935	3238	865.5
ctrl	DMSO	3138110	3496	3087	938.3
ctrl	DMSO	2915910	1185	3129	986.2
ctrl	DMSO	3732480	1584	2930	879.2
ctrl	DMSO	3403730	1156	2966	969.1
ctrl	DMSO	3081790	4794	3217	906.5
ctrl	DMSO	3036010	1010	2925	890.5
ctrl	DMSO	3199750	3367	3058	897.4
ctrl	DMSO	2866240	1043	3667	909.3
ctrl	DMSO	6407060	1119	3847	970.5
ctrl	DMSO	3133420	1298	3119	1045
ctrl	DMSO	3846370	1864	3019	928.8
ctrl	DMSO	2952070	1126	2999	1011
ctrl	DMSO	5869570	1120	3428	942.1
ctrl	DMSO	3771550	5029	3457	986.1
ctrl	DMSO	3032190	1137	3078	1055
ctrl	DMSO	3226190	1025	3315	929.2
ctrl	DMSO	3063960	2709	3035	966.9
ctrl	DMSO	3088300	1132	2876	923.1
ctrl	DMSO	2948110	1254	3225	1013
ctrl	DMSO	4975880	9434	5034	1010
ctrl	DMSO	3247340	1126	3124	972.9
ctrl	DMSO	3010870	1055	2860	888.4
ctrl	DMSO	2936550	1114	2893	997
ctrl	DMSO	7021780	1236	4150	1128
ctrl	DMSO	3094170	948	2814	860.1
ctrl	DMSO	3714620	1059	2940	956.2
ctrl	DMSO	3098590	1051	3046	924.8
ctrl	DMSO	2999470	1046	3074	905.1
ctrl	DMSO	6762130	4004	4314	1206
ctrl	DMSO	3130830	986	2832	927.1
ctrl	DMSO	3033120	1495	2928	904
ctrl	DMSO	6130940	1143	4158	1016
ctrl	DMSO	3556580	1125	3078	1024
ctrl	DMSO	2977360	1086	3035	891.7
ctrl	DMSO	2923070	4252	3350	1008
ctrl	DMSO	3034580	2360	3387	944.9
ctrl	DMSO	5835360	1100	3451	988.5
ctrl	DMSO	3163460	2627	3105	918.9
ctrl	DMSO	4827020	4299	3749	1017
ctrl	DMSO	3030910	1065	2882	876.1
ctrl	DMSO	3022390	1094	2957	930
ctrl	DMSO	2979240	963.9	2925	854.7
ctrl	DMSO	3746650	4434	3538	899.4
ctrl	DMSO	3067310	974.1	2879	898.1
ctrl	DMSO	2953490	984.7	3020	948.8
ctrl	DMSO	5784550	1108	3080	992.9
ctrl	DMSO	2970610	2314	3053	1014
ctrl	DMSO	5903830	1100	3308	906.6
ctrl	DMSO	3184990	3090	3241	934.5
ctrl	DMSO	3323410	6035	3363	931.5
ctrl	DMSO	6150140	1191	3144	957.3
ctrl	DMSO	5829840	1171	3334	1008
ctrl	DMSO	2986520	1195	3003	968.6
ctrl	DMSO	4069570	6029	3549	919.1
ctrl	DMSO	6186540	1156	3334	943.1
ctrl	DMSO	7123450	1143	3818	960.7
ctrl	DMSO	3172050	1035	3003	969.6
ctrl	DMSO	3664170	1166	2957	1056
ctrl	DMSO	3006510	1065	2853	967.1
ctrl	DMSO	4348380	7759	3767	953.7
ctrl	DMSO	3150470	1012	2853	871
ctrl	DMSO	3933230	5343	3556	950.2
ctrl	DMSO	2844820	1141	2974	898.3
ctrl	DMSO	5728760	3553	4323	1115
ctrl	DMSO	2872410	1227	3227	976.4
ctrl	DMSO	2788930	1193	3320	1161
ctrl	DMSO	3000080	1360	3360	1221
ctrl	DMSO	2772340	1273	3260	1028
ctrl	DMSO	3019870	1414	2910	916.3
ctrl	DMSO	3012110	1089	2988	886.3
ctrl	DMSO	6207620	1070	4751	960.1
ctrl	DMSO	2838600	1137	3367	987.3
ctrl	DMSO	2992810	1030	3330	929.8
ctrl	DMSO	3102420	995.1	2995	891.9
ctrl	DMSO	6249730	1225	3767	956.4
ctrl	DMSO	6221740	1151	3189	960.4
ctrl	DMSO	2925360	1127	2998	1001
ctrl	DMSO	2975290	1020	2987	913.1
ctrl	DMSO	4267890	5048	3852	1103
ctrl	DMSO	3005150	1003	2892	902.5
ctrl	DMSO	3107620	1185	3000	929.2
ctrl	DMSO	3388490	3867	3196	949.4
ctrl	DMSO	2419510	1284	4553	1229
ctrl	DMSO	3212020	1063	3140	892.8
ctrl	DMSO	3068510	1057	2859	910.3
ctrl	DMSO	4855430	8961	4334	1028
ctrl	DMSO	5265540	1105	3165	993.8
ctrl	DMSO	2920230	1139	3051	957.1
ctrl	DMSO	5802460	1195	3070	1009
ctrl	DMSO	2805740	1964	3201	1031
ctrl	DMSO	2976760	1238	3058	983.1
ctrl	DMSO	2895240	1084	2940	1042
ctrl	DMSO	3269940	1103	3894	930.8
ctrl	DMSO	3341370	4258	3444	1008
ctrl	DMSO	3154570	1072	2895	898.5
ctrl	DMSO	2932100	1059	2925	931.2
ctrl	DMSO	5990830	1095	5303	962.8
ctrl	DMSO	4033230	4515	3726	974.6
ctrl	DMSO	3161690	972.3	2902	873.6
ctrl	DMSO	3573450	1047	3358	874.1
ctrl	DMSO	3004200	1081	2906	884.2
ctrl	DMSO	5888030	1141	4178	1030
ctrl	DMSO	6377010	1211	4476	937.8
ctrl	DMSO	2907440	1177	3023	932.1
ctrl	DMSO	7024400	1167	3146	1047
ctrl	DMSO	5729530	2718	5796	1415
ctrl	DMSO	3563740	6015	4181	1159
ctrl	DMSO	5825220	1089	3102	929.9
ctrl	DMSO	3113750	1159	2907	958.1
ctrl	DMSO	2903590	1402	3088	1056
ctrl	DMSO	3744760	7645	3757	942.9
ctrl	DMSO	2699920	1332	2966	1100
ctrl	DMSO	3250200	4991	3462	1017
ctrl	DMSO	2868990	1236	2976	975.2
ctrl	DMSO	2848780	1090	3507	997.5
ctrl	DMSO	6082250	970.2	3212	953.7
ctrl	DMSO	3008730	1224	3399	1080
ctrl	DMSO	3018060	1107	2978	922.9
ctrl	DMSO	4733180	4673	3360	947.1
ctrl	DMSO	6830610	1211	4413	1090
ctrl	DMSO	3646500	4353	3604	929.8
ctrl	DMSO	3104090	988.3	2888	892.3
ctrl	DMSO	3601340	8709	3586	1016
ctrl	DMSO	3578980	1172	3613	1049
ctrl	DMSO	2453590	993.7	2880	925.8
ctrl	DMSO	5882970	1042	3011	964.6
ctrl	DMSO	2906070	1168	2933	961.3
ctrl	DMSO	5194420	7707	4184	1019
ctrl	DMSO	2945480	1478	3018	925.3
ctrl	DMSO	7203570	8428	4270	1039
ctrl	DMSO	5480900	4236	4401	1077
ctrl	DMSO	3004550	977	2931	870.9
ctrl	DMSO	4147010	5049	3640	935.1
ctrl	DMSO	2956740	1035	2956	934.8
ctrl	DMSO	4722080	5392	4049	1048
ctrl	DMSO	3203790	4468	3349	942.4
ctrl	DMSO	3080790	1110	2971	988.7
ctrl	DMSO	3075240	1186	3025	1010
ctrl	DMSO	3042100	1051	2884	930.2
ctrl	DMSO	3201560	1679	4039	969.6
ctrl	DMSO	3074500	1183	3173	1024
ctrl	DMSO	3109560	974	2824	869
ctrl	DMSO	6761340	1424	4460	1137
ctrl	DMSO	3083060	1221	3318	1137
ctrl	DMSO	3305550	5644	3689	1008
ctrl	DMSO	4267030	5909	3321	899.7
ctrl	DMSO	2970980	1136	2938	872.8
ctrl	DMSO	5741170	1215	3583	1029
ctrl	DMSO	2742250	1629	3048	1118
ctrl	DMSO	4950100	4298	3274	915
ctrl	DMSO	3163950	5330	3527	994.3
ctrl	DMSO	2971350	1105	3038	900.6
ctrl	DMSO	4224670	5622	3814	1217
ctrl	DMSO	3250040	4849	3092	899.5
ctrl	DMSO	2790240	1245	2893	905
ctrl	DMSO	5077590	5828	4124	1031
ctrl	DMSO	3274700	4320	3304	951.3
ctrl	DMSO	3088100	1086	3015	907.2
ctrl	DMSO	3055280	1174	3105	960.9
ctrl	DMSO	3100380	1043	2864	915.3
ctrl	DMSO	3017430	1206	2937	908.1
ctrl	DMSO	5837900	1457	3439	1298
ctrl	DMSO	3926350	5118	3561	910.8
ctrl	DMSO	5028270	4653	3768	921.4
ctrl	DMSO	2955380	1106	2916	991.6
ctrl	DMSO	3055810	1031	2995	920.3
ctrl	DMSO	2988050	1042	2831	865.5
ctrl	DMSO	3812090	7071	4321	1038
ctrl	DMSO	6716540	1835	4601	1275
ctrl	DMSO	2958260	1195	3097	1026
ctrl	DMSO	2583840	1545	4244	1385
ctrl	DMSO	3136140	1130	2899	894.2
ctrl	DMSO	2896220	987	2852	885.5
ctrl	DMSO	4071500	7065	3925	918.4
ctrl	DMSO	3633330	2566	3038	918.3
ctrl	DMSO	2980410	914.3	2832	907.1
ctrl	DMSO	3051920	1117	3271	901.2
ctrl	DMSO	3120970	1978	3245	1020
ctrl	DMSO	5925810	1163	3106	985.6
ctrl	DMSO	3140520	1191	2962	904.7
ctrl	DMSO	3388620	5226	3485	914.8
ctrl	DMSO	6162220	1032	3288	943.4
ctrl	DMSO	3020600	1053	2988	894.2
ctrl	DMSO	6130780	1083	4618	1041
ctrl	DMSO	3024590	3407	3181	968.1
ctrl	DMSO	2972250	916.2	3040	882.3
ctrl	DMSO	3284990	1142	3029	979.7
ctrl	DMSO	3485190	1766	2863	874.1
ctrl	DMSO	2898490	1205	3016	1019
ctrl	DMSO	3421740	1773	3601	1260
ctrl	DMSO	7154550	1274	3362	999.5
ctrl	DMSO	3937650	4709	3252	942.2
ctrl	DMSO	2967480	1148	3247	903.7
ctrl	DMSO	4544740	10670	5510	1022
ctrl	DMSO	3277570	6191	3548	1025
ctrl	DMSO	5845680	1135	3468	958.1
ctrl	DMSO	2980750	1069	3102	988.3
ctrl	DMSO	5970240	1353	5812	1430
ctrl	DMSO	3038030	1038	2877	929.6
ctrl	DMSO	5983190	3730	3739	984.3
ctrl	DMSO	4633320	5181	3649	955.1
ctrl	DMSO	3116640	1145	3254	971.2
ctrl	DMSO	3397270	4249	3826	1174
ctrl	DMSO	3025830	990.2	2902	911
ctrl	DMSO	2994460	1012	2795	848
ctrl	DMSO	2945020	4231	3171	874.5
ctrl	DMSO	2883740	979.2	2963	890.1
ctrl	DMSO	3146520	2716	3095	907
ctrl	DMSO	4074290	1274	3464	1126
ctrl	DMSO	3565890	8507	3923	922.3
ctrl	DMSO	4135240	5874	3750	977.9
ctrl	DMSO	2840470	1087	3428	970.6
ctrl	DMSO	2951700	1163	2878	871.4
ctrl	DMSO	3191710	3044	3334	1010
ctrl	DMSO	2952290	1108	2875	935.7
ctrl	DMSO	2411560	1623	5706	1328
ctrl	DMSO	2687400	1555	4091	1238
ctrl	DMSO	3007310	1074	2953	914.3
ctrl	DMSO	5655280	2913	4216	1207
ctrl	DMSO	4191050	6929	4633	1008
ctrl	DMSO	3073400	2429	3017	996.9
ctrl	DMSO	3422440	1248	3148	1024
ctrl	DMSO	3611830	5589	3715	1008
ctrl	DMSO	2972550	1114	3003	1034
ctrl	DMSO	2948950	1012	2890	876
ctrl	DMSO	3615780	1176	3117	1134
ctrl	DMSO	3332160	1144	3709	967.3
ctrl	DMSO	2832240	1252	3175	1022
ctrl	DMSO	2940640	1041	3000	902.2
ctrl	DMSO	2908250	1101	3148	989.6
ctrl	DMSO	4889540	5057	4767	1118
ctrl	DMSO	7076800	1178	3378	959.4
ctrl	DMSO	5888500	1030	3271	922.3
ctrl	DMSO	5548230	5005	3964	987.5
ctrl	DMSO	3890150	6866	4088	1218
ctrl	DMSO	3116320	1053	2943	904.6
ctrl	DMSO	5925700	1119	3359	914.1
ctrl	DMSO	2911460	1107	2965	952.3
ctrl	DMSO	3033500	1033	2962	850.1
ctrl	DMSO	2843390	944.4	2796	864.6
ctrl	DMSO	3116160	1097	2973	869.6
ctrl	DMSO	2915980	981.8	2902	991.9
ctrl	DMSO	3001670	1496	3203	1246
ctrl	DMSO	6285850	1127	4880	1253
ctrl	DMSO	7068680	1236	3945	1034
ctrl	DMSO	3602900	8799	4344	966.2
ctrl	DMSO	2904260	1091	3105	980.6
ctrl	DMSO	2965400	1114	2897	914.2
ctrl	DMSO	7228260	1141	3402	973.6
ctrl	DMSO	5835660	1138	3315	949.4
ctrl	DMSO	6398870	1256	3481	1035
ctrl	DMSO	3013920	928.8	2969	945.1
ctrl	DMSO	3560180	1710	4078	1240
ctrl	DMSO	2954380	1058	2963	952.1
ctrl	DMSO	5840980	1475	3564	1042
ctrl	DMSO	5970350	1043	3084	893
ctrl	DMSO	7178500	1274	4951	1073
ctrl	DMSO	5676460	1073	5901	1192
ctrl	DMSO	4597910	5447	4438	1250
ctrl	DMSO	3081510	1032	3076	919.4
ctrl	DMSO	2889500	1239	2985	1028
ctrl	DMSO	3183560	3375	3150	937.5
ctrl	DMSO	3883060	5886	4834	978.7
ctrl	DMSO	3078810	929.5	2873	860.1
ctrl	DMSO	6836050	1480	3361	1186
ctrl	DMSO	5808510	1098	3151	939.5
ctrl	DMSO	3018900	3028	3615	1182
ctrl	DMSO	2508590	1667	4854	1419
ctrl	DMSO	3053970	3254	3158	964.2
ctrl	DMSO	2934140	1117	3002	1089
ctrl	DMSO	5022620	1232	5909	1257
ctrl	DMSO	3211130	1199	3062	943.2
ctrl	DMSO	2914360	1045	2862	959.1
ctrl	DMSO	3007270	1232	3063	959.2
ctrl	DMSO	5897320	1068	3071	941.3
ctrl	DMSO	5057430	9197	4081	974.2
ctrl	DMSO	3035860	1088	3340	1019
ctrl	DMSO	5185240	5775	3807	991.3
ctrl	DMSO	3941710	6798	3454	937.1
ctrl	DMSO	5666530	1247	3465	1077
ctrl	DMSO	3887760	5199	3394	906.5
ctrl	DMSO	2914090	1127	2868	971
ctrl	DMSO	5370840	7066	3862	996.8
ctrl	DMSO	4331690	4812	3527	969.9
ctrl	DMSO	2935560	2012	3096	1009
ctrl	DMSO	5252730	1977	4199	2106
ctrl	DMSO	3184310	4689	3421	958.4
ctrl	DMSO	2923490	1044	2897	924
ctrl	DMSO	5500860	1218	3493	990.5
ctrl	DMSO	4517840	6349	4365	998.8
ctrl	DMSO	3085150	980.6	2865	914.7
ctrl	DMSO	2940670	1357	3351	1159
ctrl	DMSO	2980940	1117	3003	934.5
ctrl	DMSO	2850110	1259	3434	1054
ctrl	DMSO	3638140	1158	3336	1149
ctrl	DMSO	3203690	3817	3168	957.4
ctrl	DMSO	7052540	1064	3791	962.2
ctrl	DMSO	3077780	1071	2810	849.4
ctrl	DMSO	2989490	1044	2906	900.9
ctrl	DMSO	4954690	3896	3365	942.8
ctrl	DMSO	3329990	3713	4258	1250
ctrl	DMSO	3024420	979.7	3081	923.9
ctrl	DMSO	2946180	1167	3075	982.9
ctrl	DMSO	6102990	1205	3573	1026
ctrl	DMSO	3403450	3770	3869	1090
ctrl	DMSO	3065590	1148	3057	964.6
ctrl	DMSO	4413040	4792	3625	1028
ctrl	DMSO	3344200	1283	3644	1257
ctrl	DMSO	2958020	930.5	3138	849.7
ctrl	DMSO	6637040	1139	6736	1045
ctrl	DMSO	5478640	6205	4134	1058
ctrl	DMSO	2921950	1028	3018	926.1
ctrl	DMSO	2931710	2378	3108	938.8
ctrl	DMSO	3067290	2013	3103	922.7
ctrl	DMSO	4898630	6233	4482	953.1
ctrl	DMSO	3187290	1147	2879	864.8
ctrl	DMSO	5504310	5420	3873	967
ctrl	DMSO	2975220	1104	3106	982.5
ctrl	DMSO	4665720	4464	3584	953
ctrl	DMSO	6850780	1196	5577	1071
ctrl	DMSO	3098820	2517	2915	886.2
ctrl	DMSO	2982940	1021	2922	900.5
ctrl	DMSO	3058590	1207	3190	1482
ctrl	DMSO	2561590	1403	3723	1235
ctrl	DMSO	2975000	1042	2815	948.6
ctrl	DMSO	3220240	1409	3357	1039
ctrl	DMSO	2917690	1124	2848	902.8
ctrl	DMSO	6041590	1002	3093	903.5
ctrl	DMSO	3093120	1113	3117	941
ctrl	DMSO	4398480	6791	5003	1257
ctrl	DMSO	5754470	1094	3465	1011
ctrl	DMSO	2953210	970.3	3145	897.9
ctrl	DMSO	3557800	995.6	2956	878.7
ctrl	DMSO	3065220	1073	2987	892.1
ctrl	DMSO	3017950	1164	2874	997.9
ctrl	DMSO	3148460	2428	3668	970.2
ctrl	DMSO	2932360	1115	2877	899.7
ctrl	DMSO	6342780	5860	4151	985.9
ctrl	DMSO	4036670	4709	3655	1061
ctrl	DMSO	2887690	1081	3665	971.5
ctrl	DMSO	3008120	1007	2870	910.2
ctrl	DMSO	5644730	4994	4221	1201
ctrl	DMSO	2947200	1255	3041	907.9
ctrl	DMSO	5840990	1074	3310	965.7
ctrl	DMSO	2987780	1011	2970	941
ctrl	DMSO	6895180	1150	4277	1071
ctrl	DMSO	6983850	1157	4158	973.3
ctrl	DMSO	5209680	8251	4081	1067
ctrl	DMSO	3079840	993.8	2885	888.2
ctrl	DMSO	5698830	3490	4581	1113
ctrl	DMSO	3789470	1306	3072	1022
ctrl	DMSO	2809680	1122	3249	943.2
ctrl	DMSO	6106370	1011	3340	936.1
ctrl	DMSO	2619240	1071	2820	971.9
ctrl	DMSO	6738910	1157	3156	944.8
ctrl	DMSO	2933210	1141	3167	1018
ctrl	DMSO	3997630	5602	3462	924.3
ctrl	DMSO	2536120	1730	4742	1434
ctrl	DMSO	3010330	1042	2832	926.5
ctrl	DMSO	2839140	1155	2943	994.7
ctrl	DMSO	3060460	1206	2949	952.1
ctrl	DMSO	3353420	1320	3003	1044
ctrl	DMSO	3166200	4249	3262	885.8
ctrl	DMSO	2616600	1510	4433	1381
ctrl	DMSO	2973360	1022	2931	887.8
ctrl	DMSO	2934440	1111	3049	961.3
ctrl	DMSO	3686520	6073	3497	892.8
ctrl	DMSO	3352950	7323	3496	920.4
ctrl	DMSO	3130640	1226	3232	901.3
ctrl	DMSO	3079430	1074	3173	859.3
ctrl	DMSO	4514850	5960	3569	970.7
ctrl	DMSO	2950750	1230	2934	1009
ctrl	DMSO	2989520	1130	2911	999.3
ctrl	DMSO	3105480	1242	3136	980.1
ctrl	DMSO	4295770	4235	3668	935.3
ctrl	DMSO	6933930	1191	3201	959.5
ctrl	DMSO	5997240	987.6	3178	885.4
ctrl	DMSO	2994420	1024	2945	923.7
ctrl	DMSO	6235170	1161	3457	973.5
ctrl	DMSO	3210610	1101	3161	880.5
ctrl	DMSO	3144610	1064	3032	1039
ctrl	DMSO	3200910	1019	3201	1010
ctrl	DMSO	2819300	1162	3052	916
ctrl	DMSO	2766760	1255	3331	986.6
ctrl	DMSO	5809490	1188	3345	1087
ctrl	DMSO	5637300	6025	3798	1010
ctrl	DMSO	3170870	5000	3480	935.6
ctrl	DMSO	2891310	1206	3037	1042
ctrl	DMSO	5872330	1313	3740	1139
ctrl	DMSO	2941930	1128	2866	910.6
ctrl	DMSO	5356460	6919	3932	939.1
ctrl	DMSO	3114420	1217	2806	872.9
ctrl	DMSO	2973490	5863	3929	929.8
ctrl	DMSO	5751000	1175	7051	1235
ctrl	DMSO	3432820	1215	3275	1173
ctrl	DMSO	2969650	1202	2984	931.3
ctrl	DMSO	7167100	1109	3433	972.9
ctrl	DMSO	3054220	987.4	2828	859.9
ctrl	DMSO	4326260	3531	3457	918.1
ctrl	DMSO	2887410	1228	2983	1062
ctrl	DMSO	2832550	1192	3379	923.3
ctrl	DMSO	2934750	1384	3217	972.6
ctrl	DMSO	3397300	4900	3540	1041
ctrl	DMSO	6227600	1038	4444	1009
ctrl	DMSO	2902690	1240	2954	929.1
ctrl	DMSO	2878960	1182	3242	1005
ctrl	DMSO	3698040	1183	3262	1269
ctrl	DMSO	3406870	6928	4421	1087
ctrl	DMSO	3905910	7910	3817	1128
ctrl	DMSO	3372360	1090	2862	907.3
ctrl	DMSO	5925880	1257	3326	975.2
ctrl	DMSO	2967030	1189	2924	956.2
ctrl	DMSO	6409490	1004	3272	982.1
ctrl	DMSO	5978390	969.2	2780	826.3
ctrl	DMSO	2785800	1160	3310	1050
ctrl	DMSO	5523260	5947	3968	956.9
ctrl	DMSO	3046700	1148	2945	901
ctrl	DMSO	3107760	1914	2932	954.9
ctrl	DMSO	3178200	1121	2868	896
ctrl	DMSO	5628820	3572	3976	1266
ctrl	DMSO	2984020	1140	3042	991.5
ctrl	DMSO	3360090	1335	3156	1046
ctrl	DMSO	5330210	3849	4549	1251
ctrl	DMSO	6070400	937.5	2920	888.2
ctrl	DMSO	3162980	2984	3017	864.7
ctrl	DMSO	3370000	4985	3563	971.6
ctrl	DMSO	3313860	3922	3390	933.1
ctrl	DMSO	2864640	1199	3135	1016
ctrl	DMSO	3234670	994.4	2890	864.4
ctrl	DMSO	3257150	1710	2854	866.9
ctrl	DMSO	3159630	1138	3210	1030
ctrl	DMSO	3262810	1201	2948	977.1
ctrl	DMSO	5116880	5220	3817	955.1
ctrl	DMSO	2941870	979.1	3049	982.3
ctrl	DMSO	3449840	1174	3098	981.9
ctrl	DMSO	4251190	9756	4254	972.4
ctrl	DMSO	2307340	1261	3025	1105
ctrl	DMSO	4712040	4717	3640	1058
ctrl	DMSO	4761200	6216	4014	1021
ctrl	DMSO	6467140	1516	5680	1845
ctrl	DMSO	2963400	1603	3199	1057
ctrl	DMSO	3210110	3304	3236	959
ctrl	DMSO	2920890	1107	3033	907.4
ctrl	DMSO	2934110	1047	3020	918.4
ctrl	DMSO	3054240	1842	2916	909.1
ctrl	DMSO	3069870	1042	2911	936.7
ctrl	DMSO	3117040	1070	2852	909.1
ctrl	DMSO	2956020	1117	2946	938.2
ctrl	DMSO	3903180	5953	3527	889.8
ctrl	DMSO	5899660	1173	3458	985.8
ctrl	DMSO	5166360	6335	3745	988
ctrl	DMSO	4049760	4740	3845	1060
ctrl	DMSO	3104410	962.2	2857	870.4
ctrl	DMSO	3151930	1113	3084	950.5
ctrl	DMSO	4403040	1531	3282	1133
ctrl	DMSO	3120830	988.7	2795	860.8
ctrl	DMSO	5962760	1083	3074	987.8
ctrl	DMSO	5768310	1206	3686	1051
ctrl	DMSO	6148370	1126	3044	897.3
ctrl	DMSO	3747310	5796	3595	944.4
ctrl	DMSO	3559370	4622	3670	934
ctrl	DMSO	5990000	1106	3842	1161
ctrl	DMSO	3308140	1097	2890	935.8
ctrl	DMSO	4612980	3996	3473	962.3
ctrl	DMSO	2952130	975.5	3019	976.6
ctrl	DMSO	3425300	6208	3353	914.7
ctrl	DMSO	2968270	1120	3087	911.7
ctrl	DMSO	5865040	3875	3778	1105
ctrl	DMSO	3052610	1088	2919	954.5
ctrl	DMSO	3318810	1396	3182	918.9
ctrl	DMSO	6141560	1115	3083	922.5
ctrl	DMSO	2805980	1168	3068	1037
ctrl	DMSO	6018670	1047	3236	919.2
ctrl	DMSO	5889920	1247	3804	1064
ctrl	DMSO	4391160	3459	3603	1024
ctrl	DMSO	3036800	1739	2976	966.8
ctrl	DMSO	2905290	1142	3136	963.7
ctrl	DMSO	3213340	1138	3055	966.5
ctrl	DMSO	2770730	1247	3567	1100
ctrl	DMSO	3119510	1136	3461	1148
ctrl	DMSO	3020880	1054	3228	866.1
ctrl	DMSO	2934250	1047	2870	903
ctrl	DMSO	3970900	8489	3795	947.6
ctrl	DMSO	2199190	978.8	2808	883.4
ctrl	DMSO	3475900	5763	3563	948.7
ctrl	DMSO	5752660	1703	3822	1320
ctrl	DMSO	3079860	2274	3030	945.2
ctrl	DMSO	2871170	1171	3091	959.7
ctrl	DMSO	2846680	1053	3247	1126
ctrl	DMSO	6100620	1014	2928	868.9
ctrl	DMSO	3005600	1192	3469	990.9
ctrl	DMSO	3335040	3187	4109	1156
ctrl	DMSO	2994000	2038	3074	943.2
ctrl	DMSO	5754720	3026	3766	998.7
ctrl	DMSO	2717060	1147	3337	983.9
ctrl	DMSO	3492650	5225	3760	1033
ctrl	DMSO	3449810	4766	3601	1066
ctrl	DMSO	3400480	1173	2980	906.6
ctrl	DMSO	2772020	1012	3009	934.5
ctrl	DMSO	2950480	1226	3017	1018
ctrl	DMSO	6613190	1475	4110	1089
ctrl	DMSO	3214700	1457	3560	1113
ctrl	DMSO	2888520	1088	2919	932.5
ctrl	DMSO	2455600	1551	5183	1267
ctrl	DMSO	2822320	1089	3055	938.4
ctrl	DMSO	5428050	5798	4217	1025
ctrl	DMSO	3076140	1109	3007	1006
ctrl	DMSO	3057870	996	2861	921.1
ctrl	DMSO	2976150	1128	2891	912
ctrl	DMSO	3004010	1063	2844	888.4
ctrl	DMSO	6096640	1032	3294	956.4
ctrl	DMSO	3029510	1106	2938	893.1
ctrl	DMSO	3051090	1073	2927	982.7
ctrl	DMSO	3412420	8997	3343	983.7
ctrl	DMSO	2864750	1278	3350	1134
ctrl	DMSO	2977930	1165	2869	854
ctrl	DMSO	3002010	1023	2868	894.6
ctrl	DMSO	2929580	1030	3033	879.1
ctrl	DMSO	3688280	3237	3196	970.3
ctrl	DMSO	3058510	1064	2966	869.6
ctrl	DMSO	3259840	4794	3651	978.5
ctrl	DMSO	2156600	1010	2852	940.2
ctrl	DMSO	5974740	1223	3591	1082
ctrl	DMSO	2351060	1268	5336	1107
ctrl	DMSO	3045970	919.5	2900	913.2
ctrl	DMSO	3476830	1006	2801	833.6
ctrl	DMSO	3429740	1150	2903	953.3
ctrl	DMSO	3236320	6139	3710	963.8
ctrl	DMSO	6866530	1157	7691	1060
ctrl	DMSO	3381720	5819	2983	1061
ctrl	DMSO	6582260	1380	3323	1090
ctrl	DMSO	3181240	1068	2929	913.2
ctrl	DMSO	6019960	1051	3636	980.8
ctrl	DMSO	3105370	1091	3317	887.8
ctrl	DMSO	4949760	7657	4284	1021
ctrl	DMSO	2877520	1181	3102	956
ctrl	DMSO	3026920	1108	3125	1060
ctrl	DMSO	5712170	4017	3484	950
ctrl	DMSO	2880530	1071	2998	1030
ctrl	DMSO	4348540	7898	4455	989.4
ctrl	DMSO	2902330	1427	2989	938.8
ctrl	DMSO	3003180	1012	2868	891
ctrl	DMSO	2792560	1208	3052	1028
ctrl	DMSO	2045890	993.1	2965	865.6
ctrl	DMSO	5142150	7073	3964	1010
ctrl	DMSO	3195360	1655	3928	1036
ctrl	DMSO	3369980	2105	3064	973.6
ctrl	DMSO	2955810	1107	2982	947.1
ctrl	DMSO	3140520	3398	3798	1027
ctrl	DMSO	5839710	2287	3547	961
ctrl	DMSO	3048990	969.8	3035	1054
ctrl	DMSO	3154530	1138	2934	895.9
ctrl	DMSO	3257300	985.4	2897	963
ctrl	DMSO	5954850	1083	3333	942.5
ctrl	DMSO	3011590	1235	2970	946.9
ctrl	DMSO	3077150	1291	2935	938.5
ctrl	DMSO	3058160	1125	2950	894.2
ctrl	DMSO	3706390	5781	3838	950.3
ctrl	DMSO	3259260	3249	3558	1100
ctrl	DMSO	5833730	1074	2956	941
ctrl	DMSO	4719680	3546	3638	967.8
ctrl	DMSO	3555160	1169	3437	1241
ctrl	DMSO	3107680	1109	2972	882.6
ctrl	DMSO	3228660	1244	3269	1011
ctrl	DMSO	3425000	1107	2873	950.9
ctrl	DMSO	2774570	1157	3204	950.2
ctrl	DMSO	6357930	1073	3027	918.8
ctrl	DMSO	3293160	1233	3137	948.3
ctrl	DMSO	6357610	1080	3165	968.3
ctrl	DMSO	6007600	1001	2965	910.7
ctrl	DMSO	3050150	1101	3368	1035
ctrl	DMSO	3076070	943.6	2821	859.2
ctrl	DMSO	3541200	1213	2974	1040
ctrl	DMSO	2945610	1016	2992	967.1
ctrl	DMSO	3018720	2491	3035	889.8
ctrl	DMSO	5842740	1036	3284	971.9
ctrl	DMSO	5888960	1180	3352	969.5
ctrl	DMSO	4148750	4579	3527	920.2
ctrl	DMSO	2909080	1084	2978	880.3
ctrl	DMSO	3083570	4870	3394	913.7
ctrl	DMSO	3051260	1224	3150	1219
ctrl	DMSO	3227450	2787	3155	1072
ctrl	DMSO	3654110	6266	3571	989.5
ctrl	DMSO	3095530	1089	2971	953.7
ctrl	DMSO	3762190	5792	3248	917.1
ctrl	DMSO	2959820	1051	3075	961.2
ctrl	DMSO	3646900	3402	3969	1127
ctrl	DMSO	6277430	5751	4128	988
ctrl	DMSO	3105180	1085	2931	909.2
ctrl	DMSO	3013090	1069	3097	917.9
ctrl	DMSO	4897860	7682	4128	1012
ctrl	DMSO	2863690	1103	2942	999.9
ctrl	DMSO	2919620	1092	3203	1004
ctrl	DMSO	2995630	1106	2989	939
ctrl	DMSO	2326650	1166	4331	984.6
ctrl	DMSO	3292950	2636	3409	1129
ctrl	DMSO	6219560	1210	3524	962.3
ctrl	DMSO	5274730	5569	4820	1159
ctrl	DMSO	4599010	9818	4012	1040
ctrl	DMSO	2876810	1245	3319	1064
ctrl	DMSO	6000950	1097	5125	1109
ctrl	DMSO	3429110	6003	3332	927.6
ctrl	DMSO	2901170	1143	3431	1159
ctrl	DMSO	4001010	7006	3907	961.7
ctrl	DMSO	2250060	1185	3351	1109
ctrl	DMSO	3985760	7561	3799	930.1
ctrl	DMSO	4861050	5802	3694	1001
ctrl	DMSO	3728630	7996	3866	1027
ctrl	DMSO	3084630	1118	2883	867.4
ctrl	DMSO	6292810	1253	3476	1152
ctrl	DMSO	3156900	1154	2980	995.7
ctrl	DMSO	5897420	1055	3315	982.9
ctrl	DMSO	3018780	962.2	2866	848.2
ctrl	DMSO	3699340	1034	2919	940.8
ctrl	DMSO	3058080	1437	2892	883.9
ctrl	DMSO	2933660	1134	3282	866
ctrl	DMSO	3023750	1242	2983	931.7
ctrl	DMSO	2965420	1065	2909	898.7
ctrl	DMSO	3044020	1033	2925	918.1
ctrl	DMSO	3581070	5456	3795	954
ctrl	DMSO	3527230	1071	3159	928.5
ctrl	DMSO	2979270	1102	2973	1011
ctrl	DMSO	2876050	1099	2903	902.4
ctrl	DMSO	3089760	1050	2787	857
ctrl	DMSO	3007320	991.6	2854	879.4
ctrl	DMSO	5749050	2535	4498	1096
ctrl	DMSO	6330510	1389	3805	1069
ctrl	DMSO	2799610	1272	3255	1070
ctrl	DMSO	3337690	3875	3792	1103
ctrl	DMSO	4285050	7904	3277	882.8
ctrl	DMSO	3223100	1491	3143	927
ctrl	DMSO	5917460	1211	3916	992.9
ctrl	DMSO	2952620	999	3052	914.2
ctrl	DMSO	6372990	6670	4507	1055
ctrl	DMSO	2927110	1084	3268	951.8
ctrl	DMSO	3109040	1176	2973	914.3
ctrl	DMSO	3041110	1078	2848	909.2
ctrl	DMSO	3256370	4278	3393	929.7
ctrl	DMSO	2992560	1021	2941	843
ctrl	DMSO	3041630	999.5	3096	870.3
ctrl	DMSO	6005900	1159	3271	970.4
ctrl	DMSO	3085200	1076	3271	890.4
ctrl	DMSO	4527110	4712	3668	993.1
ctrl	DMSO	3010540	1531	2968	1064
ctrl	DMSO	3024860	948.5	2926	858.5
ctrl	DMSO	3064100	1142	2946	926.3
ctrl	DMSO	2778800	1091	2939	980.8
ctrl	DMSO	4681610	10028	4079	985.2
ctrl	DMSO	2923660	1009	2984	930.1
ctrl	DMSO	2894260	1132	3079	991.9
ctrl	DMSO	3433670	3970	3415	949.8
ctrl	DMSO	6092340	1072	4086	948.9
ctrl	DMSO	4943770	5440	3890	1020
ctrl	DMSO	3094400	1091	2990	892.5
ctrl	DMSO	3135180	1057	2895	904.3
ctrl	DMSO	6896700	1175	3636	996.1
ctrl	DMSO	2940010	1078	3025	927
ctrl	DMSO	5983280	3116	3925	1011
ctrl	DMSO	3663500	4626	4026	1022
ctrl	DMSO	5560490	4576	3545	988.9
ctrl	DMSO	3007810	1092	3087	1136
ctrl	DMSO	2998980	950.8	2905	887.8
ctrl	DMSO	3884010	8960	3700	960.8
ctrl	DMSO	3070430	1063	2879	870
ctrl	DMSO	3061160	1093	2840	900.5
ctrl	DMSO	3018200	1090	3089	942.5
ctrl	DMSO	3164960	992.9	2773	836.7
ctrl	DMSO	2990610	1035	2998	940.4
ctrl	DMSO	5941330	1168	3238	986
ctrl	DMSO	2787270	1324	3047	1091
ctrl	DMSO	2998100	951.3	2830	890.7
ctrl	DMSO	5786780	4024	3818	1084
ctrl	DMSO	3118900	1151	2927	862.6
ctrl	DMSO	3806250	4928	3708	962.7
ctrl	DMSO	3163130	1100	2897	858.2
ctrl	DMSO	3505700	3951	3375	965.6
ctrl	DMSO	2946160	1034	2961	867.1
ctrl	DMSO	2960450	973.5	2867	874.1
ctrl	DMSO	2992410	1025	2847	936.9
ctrl	DMSO	3848470	1104	2807	927.9
ctrl	DMSO	5735200	2374	3470	995.6
ctrl	DMSO	5660130	1299	3953	1131
ctrl	DMSO	2978950	1036	2893	912
ctrl	DMSO	3420480	1170	3098	991.9
ctrl	DMSO	6231560	1068	3353	995.9
ctrl	DMSO	2988730	976	2837	866.3
ctrl	DMSO	6980760	1111	3363	970.2
ctrl	DMSO	2968310	1258	3085	1066
ctrl	DMSO	3601160	4491	3777	1061
ctrl	DMSO	3703190	1201	3041	953.4
ctrl	DMSO	3481990	1105	3001	912.9
ctrl	DMSO	6086110	1104	4629	1015
ctrl	DMSO	5704050	7385	5039	1033
ctrl	DMSO	6106380	986.8	4013	910
ctrl	DMSO	3657720	6811	4357	972.8
ctrl	DMSO	3114740	1013	2965	909.1
ctrl	DMSO	2819810	1121	3153	919.2
ctrl	DMSO	3049620	1066	2847	878.6
ctrl	DMSO	5851600	1068	3309	951.1
ctrl	DMSO	2972560	2193	3498	1004
ctrl	DMSO	3258880	4564	3327	921.9
ctrl	DMSO	5987490	1109	3163	911.4
ctrl	DMSO	3743980	5446	3520	937.4
ctrl	DMSO	5853210	1079	5231	1001
ctrl	DMSO	2982640	993.8	2817	925.5
ctrl	DMSO	5786330	2022	3592	934
ctrl	DMSO	2997990	1116	2979	894.5
ctrl	DMSO	3039980	999.7	2994	906.2
ctrl	DMSO	3607740	981.5	2952	926.9
ctrl	DMSO	3070040	983.9	2935	993.9
ctrl	DMSO	3262490	1068	3160	1038
ctrl	DMSO	3040330	1045	3019	1028
ctrl	DMSO	3089320	1035	2913	936.6
ctrl	DMSO	3253200	1064	2991	953.8
ctrl	DMSO	3845140	3707	4227	1123
ctrl	DMSO	3028400	1184	3106	933.9
ctrl	DMSO	3037750	979	3113	883.8
ctrl	DMSO	3029790	1993	2939	858.9
ctrl	DMSO	2986230	1099	2997	972.3
ctrl	DMSO	4879540	5276	4008	1123
ctrl	DMSO	5633060	3727	3524	937.4
ctrl	DMSO	5814750	1115	3293	974
ctrl	DMSO	5833120	1249	3359	1061
ctrl	DMSO	5901950	1412	4196	1170
ctrl	DMSO	3633240	4248	3383	1090
ctrl	DMSO	5677260	3251	3254	970.5
ctrl	DMSO	6032590	1067	3106	997.6
ctrl	DMSO	3478650	1134	2915	926.7
ctrl	DMSO	5945680	1181	3948	1063
ctrl	DMSO	3245570	1164	2885	944
ctrl	DMSO	4105610	4875	3542	931.2
ctrl	DMSO	2916780	1128	3398	1000
ctrl	DMSO	3394310	1246	3417	995.6
ctrl	DMSO	6131420	943.9	2888	858.1
ctrl	DMSO	7907760	9577	4309	1011
ctrl	DMSO	3332200	1368	3267	985.6
ctrl	DMSO	3056020	941.1	2964	870.4
ctrl	DMSO	3021160	989	2945	927
ctrl	DMSO	2961650	1854	3016	989
ctrl	DMSO	3120790	1122	3191	965.8
ctrl	DMSO	2970100	1159	3049	981.7
ctrl	DMSO	3075250	997	3228	880.5
ctrl	DMSO	6413180	1374	3813	1069
ctrl	DMSO	3921350	1158	3085	1094
ctrl	DMSO	2962960	1756	3232	1067
ctrl	DMSO	3020440	921.6	2800	840.8
ctrl	DMSO	3013550	1032	3254	892.6
ctrl	DMSO	6724690	1165	3988	1065
ctrl	DMSO	3224130	1149	3111	873.2
ctrl	DMSO	3534150	6332	3544	964.7
ctrl	DMSO	2831460	1224	3093	993.4
ctrl	DMSO	3396640	1037	2993	940.3
ctrl	DMSO	2922650	1291	3393	1087
ctrl	DMSO	6579180	1526	3544	997.3
ctrl	DMSO	2396410	1093	3090	1103
ctrl	DMSO	2962660	3906	3030	910.8
ctrl	DMSO	3016250	1172	3126	913.2
ctrl	DMSO	3063230	1135	2899	877.9
ctrl	DMSO	3807690	8083	3330	945.4
ctrl	DMSO	3744950	1135	2959	1012
ctrl	DMSO	2977460	1043	2943	896.5
ctrl	DMSO	2914920	1864	3011	932.6
ctrl	DMSO	2920030	1197	3089	970.5
ctrl	DMSO	5964350	1005	3086	929
ctrl	DMSO	5884860	1199	3099	923.5
ctrl	DMSO	3071530	1067	2871	924
ctrl	DMSO	2695180	972.3	2946	875.5
ctrl	DMSO	4170670	6050	3818	995
ctrl	DMSO	3783530	6217	3361	931
ctrl	DMSO	2991880	977.3	2907	892
ctrl	DMSO	6004270	1123	3090	921.5
ctrl	DMSO	3062550	1184	2932	948
ctrl	DMSO	3029630	1004	3070	880.7
ctrl	DMSO	3497810	4782	4209	1158
ctrl	DMSO	2880910	968	2951	872.8
ctrl	DMSO	2845080	1323	3221	1080
ctrl	DMSO	3033970	1061	2857	941.4
ctrl	DMSO	3129180	1040	3060	966.8
ctrl	DMSO	3055500	2103	3054	912.6
ctrl	DMSO	5941240	4316	4047	1022
ctrl	DMSO	5674880	2602	4216	1108
ctrl	DMSO	3347520	1140	3807	883.7
ctrl	DMSO	3745030	4776	3642	957.9
ctrl	DMSO	5501730	6112	4078	1038
ctrl	DMSO	2985780	1068	3111	875.6
ctrl	DMSO	6938310	1189	6900	1101
ctrl	DMSO	2402940	973.7	2877	896.1
ctrl	DMSO	3000460	1222	3327	949.3
ctrl	DMSO	3112850	1605	2950	898.3
ctrl	DMSO	3063020	5101	3166	928.2
ctrl	DMSO	3671390	4146	3408	958
ctrl	DMSO	5954440	1045	2958	936.9
ctrl	DMSO	5582430	1467	4852	1156
ctrl	DMSO	3029200	1061	2870	952.7
ctrl	DMSO	5793200	1173	4989	1141
ctrl	DMSO	3624050	1206	3113	1068
ctrl	DMSO	5908600	1318	3505	976.3
ctrl	DMSO	5726260	1494	6383	1551
ctrl	DMSO	5971420	1235	3404	1069
ctrl	DMSO	6205930	1076	3271	918.9
ctrl	DMSO	2448330	1064	3157	1094
ctrl	DMSO	3049610	1103	2972	860.9
ctrl	DMSO	2927670	1029	3028	988
ctrl	DMSO	2969280	1203	3058	906.9
ctrl	DMSO	6550620	4812	4090	1040
ctrl	DMSO	4444860	6534	4318	1166
ctrl	DMSO	5923820	1138	3536	1001
ctrl	DMSO	3142410	1113	2850	892.9
ctrl	DMSO	4652600	6832	3936	992.6
ctrl	DMSO	3898370	1190	3098	959.5
ctrl	DMSO	2953150	1115	3046	961.3
ctrl	DMSO	3397400	3459	3069	898.8
ctrl	DMSO	3173290	1845	2986	893
ctrl	DMSO	5892210	1142	5365	1223
ctrl	DMSO	3330850	4516	3586	985.1
ctrl	DMSO	3869970	5800	3765	1011
ctrl	DMSO	3061930	937.7	2916	882.7
ctrl	DMSO	3373400	5905	3842	1030
ctrl	DMSO	3127340	2198	2894	875.1
ctrl	DMSO	7063400	1174	4134	968.2
ctrl	DMSO	2926930	1081	3098	932.3
ctrl	DMSO	3065860	5822	3594	1076
ctrl	DMSO	3123690	992.1	2841	900.7
ctrl	DMSO	3106950	998	2985	905.8
ctrl	DMSO	3068920	1008	2908	930
ctrl	DMSO	3070150	1092	3075	866.4
ctrl	DMSO	4590210	6345	3334	917
ctrl	DMSO	5088630	1593	4978	1734
ctrl	DMSO	3230660	2174	2981	945.1
ctrl	DMSO	2942850	1378	3288	1154
ctrl	DMSO	5916570	1130	3291	1019
ctrl	DMSO	3688020	7518	3695	975.9
ctrl	DMSO	3044780	938.8	2908	861.9
ctrl	DMSO	2982180	994.6	2975	951.2
ctrl	DMSO	3573440	5069	4025	1037
ctrl	DMSO	3100260	2342	3097	948.9
ctrl	DMSO	3396050	1216	3482	1553
ctrl	DMSO	3008010	1073	2969	966.9
ctrl	DMSO	2862330	1054	2914	923.3
ctrl	DMSO	2964710	993.5	3074	886.2
ctrl	DMSO	3042700	951.8	2837	871
ctrl	DMSO	3998180	6833	3573	916.6
ctrl	DMSO	3111320	2245	2940	889.1
ctrl	DMSO	3481410	1040	3468	930.7
ctrl	DMSO	3005480	1116	2997	884.4
ctrl	DMSO	3223630	1267	3084	927.3
ctrl	DMSO	3990950	9225	3917	978.4
ctrl	DMSO	3054010	1241	3210	1224
ctrl	DMSO	3001030	1096	2917	895.7
ctrl	DMSO	2968820	1173	3172	963.4
ctrl	DMSO	2783310	1033	3858	926.1
ctrl	DMSO	2880670	1192	3926	970.2
ctrl	DMSO	5657300	1230	3110	989
ctrl	DMSO	2868810	1486	3160	1072
ctrl	DMSO	3005770	1229	3092	967
ctrl	DMSO	2509960	1147	2988	1016
ctrl	DMSO	3143240	2434	2924	900.7
ctrl	DMSO	2906880	1244	3234	1065
ctrl	DMSO	2955680	1378	2931	931.7
ctrl	DMSO	3049840	1044	2867	930.3
ctrl	DMSO	2894790	1523	3669	1432
ctrl	DMSO	2963490	1145	3057	1285
ctrl	DMSO	5372050	4248	3402	920.2
ctrl	DMSO	4719010	7146	4272	1121
ctrl	DMSO	3969930	4477	3637	964.2
ctrl	DMSO	3546680	6172	3632	888.6
ctrl	DMSO	2957980	1027	2813	918.4
ctrl	DMSO	3049820	1212	3075	1039
ctrl	DMSO	2964080	1282	3064	971.3
ctrl	DMSO	3375710	4817	3500	1022
ctrl	DMSO	5586970	5211	3762	1014
ctrl	DMSO	3132040	1170	2938	927.6
ctrl	DMSO	2983390	1040	2925	940.1
ctrl	DMSO	3784630	4876	3196	933
ctrl	DMSO	3023740	1088	3011	935.3
ctrl	DMSO	2974870	959.3	2935	945.9
ctrl	DMSO	3078240	1029	2949	895.6
ctrl	DMSO	3170530	1214	3069	986.9
ctrl	DMSO	5878280	1230	3458	1013
ctrl	DMSO	3092170	968.2	2984	908.7
ctrl	DMSO	5978880	1158	4014	1075
ctrl	DMSO	2937440	1068	3005	947.7
ctrl	DMSO	4568310	7923	4586	1040
ctrl	DMSO	5979910	1040	3143	905.9
ctrl	DMSO	2862290	1020	3219	928.8
ctrl	DMSO	2998040	1080	2899	904.3
ctrl	DMSO	4315270	8285	3970	913.8
ctrl	DMSO	2893640	1047	3026	905.1
ctrl	DMSO	2887060	1710	3409	1238
ctrl	DMSO	4522280	5699	3892	943.8
ctrl	DMSO	3110690	1156	2951	878.8
ctrl	DMSO	3254260	2267	3043	951.6
ctrl	DMSO	2987970	1144	2937	900.7
ctrl	DMSO	5895590	1167	3702	1091
ctrl	DMSO	2967670	1095	2947	953.8
ctrl	DMSO	2906860	1002	3071	942.4
ctrl	DMSO	3082630	967.6	2858	921.6
ctrl	DMSO	3104590	1076	2975	868.9
ctrl	DMSO	5876120	1112	3113	948.2
ctrl	DMSO	3001910	1228	2988	957
ctrl	DMSO	3161300	1154	3015	1198
ctrl	DMSO	3827630	6878	3404	947.1
ctrl	DMSO	5558430	5887	3908	989.3
ctrl	DMSO	3165480	948.9	2945	899.8
ctrl	DMSO	5904370	1163	3400	1014
ctrl	DMSO	3140880	984.7	2994	858.1
ctrl	DMSO	2888420	1110	2960	1010
ctrl	DMSO	3194330	1078	2974	942.1
ctrl	DMSO	4459000	4876	4133	1169
ctrl	DMSO	2999070	969.1	3022	888.8
ctrl	DMSO	5054960	7359	5045	1094
ctrl	DMSO	3800080	5702	4255	1174
ctrl	DMSO	6060970	1099	3139	993.7
ctrl	DMSO	3096570	1257	3283	855
ctrl	DMSO	2923200	1013	3105	941.1
ctrl	DMSO	6690620	1193	3486	998
ctrl	DMSO	5856930	1049	3275	935.2
ctrl	DMSO	3462940	8238	3586	928.4
ctrl	DMSO	4034100	8919	4147	1096
ctrl	DMSO	2974300	5628	5567	2144
ctrl	DMSO	2958510	1046	3018	910.8
ctrl	DMSO	5756380	2112	3650	1034
ctrl	DMSO	3000590	1459	3292	1370
ctrl	DMSO	2989080	2890	3364	1058
ctrl	DMSO	2858530	1112	3017	921
ctrl	DMSO	3629090	1011	2920	909.9
ctrl	DMSO	2983930	1183	2860	886.4
ctrl	DMSO	3060960	2793	3050	942.5
ctrl	DMSO	6903380	1226	4094	1013
ctrl	DMSO	3010710	1194	3021	969.4
ctrl	DMSO	2904960	1054	3246	939.4
ctrl	DMSO	5880910	1088	3547	978.7
ctrl	DMSO	6199730	1034	2890	972.1
ctrl	DMSO	3738230	5151	3635	1022
ctrl	DMSO	3570580	1002	2918	883.4
ctrl	DMSO	5173840	11150	5075	1066
ctrl	DMSO	2907080	1048	3156	887
ctrl	DMSO	3925590	5254	3543	984.3
ctrl	DMSO	3126030	2105	3026	911.7
ctrl	DMSO	2893000	1250	3260	905.7
ctrl	DMSO	2543120	1024	2924	946.8
ctrl	DMSO	3175900	3304	3094	891.8
ctrl	DMSO	2897060	1035	2887	927.7
ctrl	DMSO	2837450	4049	3188	965.3
ctrl	DMSO	2954900	1342	3316	1110
ctrl	DMSO	3936860	4978	3594	945
ctrl	DMSO	4033940	7668	3781	979.2
ctrl	DMSO	6110430	1020	3244	915.9
ctrl	DMSO	3252660	948.3	2976	909.5
ctrl	DMSO	2985190	1506	2921	876.4
ctrl	DMSO	3028760	1084	4416	1170
ctrl	DMSO	6692550	1371	3770	1007
ctrl	DMSO	5468360	4815	3619	990.9
ctrl	DMSO	6043280	1107	3689	958
ctrl	DMSO	3194130	973.7	2784	897.1
ctrl	DMSO	7069390	1092	7316	1196
ctrl	DMSO	6185560	1171	3235	950.2
ctrl	DMSO	3188810	1099	2861	882.2
ctrl	DMSO	2533210	1705	3065	959.7
ctrl	DMSO	4955470	7060	3805	953.1
ctrl	DMSO	3051360	1044	2849	875.4
ctrl	DMSO	3223580	2197	3068	885.2
ctrl	DMSO	3039000	990.1	2908	921.6
ctrl	DMSO	3008990	1073	2895	907.1
ctrl	DMSO	2961160	980.7	2818	891.8
ctrl	DMSO	2885050	1014	3059	1008
ctrl	DMSO	2929310	1097	3039	915.7
ctrl	DMSO	2975900	1015	3107	906.5
ctrl	DMSO	3578810	1118	3234	917.4
ctrl	DMSO	3168310	3724	3026	880.9
ctrl	DMSO	3368520	1326	3231	1027
ctrl	DMSO	3129330	1277	3054	1036
ctrl	DMSO	3833610	1092	3183	998.7
ctrl	DMSO	3046690	1183	3122	892.8
ctrl	DMSO	5909640	1027	3159	887.9
ctrl	DMSO	3031490	1407	3028	866.3
ctrl	DMSO	5714270	1088	3089	987
ctrl	DMSO	3247440	4607	3260	1011
ctrl	DMSO	2991200	1068	2867	941.7
ctrl	DMSO	3500170	5269	3376	923.5
ctrl	DMSO	4165960	5024	4048	935.7
ctrl	DMSO	5038170	1283	7186	1330
ctrl	DMSO	3116850	1160	2979	916.5
ctrl	DMSO	4653070	6854	4631	1212
ctrl	DMSO	2925960	1082	3132	1009
ctrl	DMSO	3073230	1065	3037	862.8
ctrl	DMSO	3017150	1036	2859	876.3
ctrl	DMSO	3121920	1002	2810	910.8
ctrl	DMSO	3018040	1131	3241	915.7
ctrl	DMSO	5816840	1070	5211	1127
ctrl	DMSO	3317730	1301	3210	1059
ctrl	DMSO	5002870	5763	3547	936.5
ctrl	DMSO	6118800	1051	3155	949.5
ctrl	DMSO	3100480	3042	2911	860.9
ctrl	DMSO	3053940	930.2	2837	840
ctrl	DMSO	6032230	1126	3568	1004
ctrl	DMSO	3189670	3498	2972	850
ctrl	DMSO	2924430	1031	2993	919.9
ctrl	DMSO	3184330	1127	3449	1129
ctrl	DMSO	3146390	2929	2951	866
ctrl	DMSO	5958260	1183	3511	956.4
ctrl	DMSO	5022040	8720	3993	979.1
ctrl	DMSO	5959550	1143	3476	982.9
ctrl	DMSO	3089260	1011	2955	957.4
ctrl	DMSO	3018890	958.7	2944	879
ctrl	DMSO	3323880	3878	3205	947
ctrl	DMSO	3042270	1032	3309	896.6
ctrl	DMSO	2925530	1032	2999	942.9
ctrl	DMSO	2940650	1021	2979	929.8
ctrl	DMSO	2542620	1487	4717	1296
ctrl	DMSO	5792550	1049	3177	951.8
ctrl	DMSO	3790030	6576	4113	1012
ctrl	DMSO	3018850	1214	2823	876
ctrl	DMSO	3068410	971.9	3003	902.6
ctrl	DMSO	3204700	1024	3149	1021
ctrl	DMSO	6257870	1614	3735	1117
ctrl	DMSO	3049140	1028	2917	866
ctrl	DMSO	3007310	1070	3155	893.7
ctrl	DMSO	3194020	1388	2886	909.7
ctrl	DMSO	5243030	4081	4571	1076
ctrl	DMSO	3887040	1180	3022	940.4
ctrl	DMSO	6112310	1048	3261	966.5
ctrl	DMSO	3021390	1022	2889	898.5
ctrl	DMSO	3056570	5159	3294	970.9
ctrl	DMSO	2046860	1074	2794	876
ctrl	DMSO	3258700	2476	3182	918.5
ctrl	DMSO	7034670	1079	4585	998.6
ctrl	DMSO	6192040	1244	5863	1002
ctrl	DMSO	3117340	1142	2859	911.8
ctrl	DMSO	5032830	6226	4221	1085
ctrl	DMSO	2992990	1174	3189	904.2
ctrl	DMSO	5244810	4534	4541	1105
ctrl	DMSO	3070730	1169	3085	948.3
ctrl	DMSO	3663250	1078	3207	1081
ctrl	DMSO	3725020	3463	3231	1019
ctrl	DMSO	3586580	5649	3660	917.9
ctrl	DMSO	3070660	1022	2878	857.6
ctrl	DMSO	2954580	2000	3024	918.1
ctrl	DMSO	3123760	1043	2789	854.9
ctrl	DMSO	3016670	986.8	2853	887.3
ctrl	DMSO	3065050	1022	2862	892.9
ctrl	DMSO	3083450	3558	3247	935.4
ctrl	DMSO	3118630	1133	3144	912.2
ctrl	DMSO	2932250	1080	2954	940.9
ctrl	DMSO	3174920	1031	3015	984.7
ctrl	DMSO	2870270	1154	3302	954.8
ctrl	DMSO	2952360	1110	2925	1032
ctrl	DMSO	3014060	946.6	2931	898.5
ctrl	DMSO	5972110	1110	3499	975.1
ctrl	DMSO	2845990	1488	3374	1309
ctrl	DMSO	6883210	3881	3852	1034
ctrl	DMSO	2916040	1262	3134	1073
ctrl	DMSO	3457760	6650	3508	975.6
ctrl	DMSO	2836980	1230	3110	1069
ctrl	DMSO	2617140	1016	3330	1019
ctrl	DMSO	3035350	1216	2987	873.1
ctrl	DMSO	3190630	1647	3063	924.5
ctrl	DMSO	3127120	1015	2924	885.2
ctrl	DMSO	3090450	1042	2843	883.2
ctrl	DMSO	4722020	4554	4051	1088
ctrl	DMSO	6594820	1187	3637	934.8
ctrl	DMSO	3407400	4564	3464	987.4
ctrl	DMSO	6116580	1302	3948	1005
ctrl	DMSO	2921200	3296	3129	896
ctrl	DMSO	4582350	3463	3706	993.2
ctrl	DMSO	3037360	2245	3084	927.4
ctrl	DMSO	3222000	1120	3592	1016
ctrl	DMSO	3032640	2330	2978	891.9
ctrl	DMSO	3253270	3302	3104	924.1
ctrl	DMSO	4961330	5466	3875	1002
ctrl	DMSO	3118480	1017	2831	851.2
ctrl	DMSO	2843560	1021	3020	914
ctrl	DMSO	3011560	966.5	2962	878.8
ctrl	DMSO	6186510	993.4	3164	936.7
ctrl	DMSO	3237200	921.4	2912	866.7
ctrl	DMSO	5306060	5067	4124	1071
ctrl	DMSO	2906980	1230	3204	973.6
ctrl	DMSO	2988300	1126	2915	952.9
ctrl	DMSO	2986100	1159	3052	942.4
ctrl	DMSO	3008000	1046	3126	898.6
ctrl	DMSO	2929970	1295	2980	946.2
ctrl	DMSO	3145380	976.9	2877	897.7
ctrl	DMSO	3159640	1077	2968	909.8
ctrl	DMSO	3119510	1090	2861	882.3
ctrl	DMSO	2998810	1167	3154	986.4
ctrl	DMSO	2923820	1407	3203	978.6
ctrl	DMSO	3533610	1207	3135	1081
ctrl	DMSO	6041530	1068	3139	916.4
ctrl	DMSO	3052940	1044	2824	897.8
ctrl	DMSO	2941700	1068	2987	911.2
ctrl	DMSO	2880260	1290	3280	954.2
ctrl	DMSO	4489640	7396	4306	941.8
ctrl	DMSO	3555120	1033	3626	949.2
ctrl	DMSO	3217450	2484	2939	901.7
ctrl	DMSO	3035510	1083	3103	966.6
ctrl	DMSO	2957450	1055	3015	920.1
ctrl	DMSO	5686680	4758	3916	985.4
ctrl	DMSO	6112240	3373	5116	1061
ctrl	DMSO	3015870	1023	3149	914.6
ctrl	DMSO	2674110	1142	4683	1084
ctrl	DMSO	3040700	1128	2962	920.7
ctrl	DMSO	5295850	2893	3720	981
ctrl	DMSO	3049650	1033	2868	882.7
ctrl	DMSO	3092750	2253	3016	1014
ctrl	DMSO	3058450	902.9	2782	832.5
ctrl	DMSO	2938230	971.4	3119	911.4
ctrl	DMSO	3988050	7622	4098	926.1
ctrl	DMSO	3075930	1219	2991	925.2
ctrl	DMSO	3359920	1141	2940	948.5
ctrl	DMSO	4053000	1058	2608	935.9
ctrl	DMSO	3598050	1080	3200	1035
ctrl	DMSO	3142350	1011	3259	988.9
ctrl	DMSO	5953490	1037	3169	980.2
ctrl	DMSO	3117800	1066	3067	961
ctrl	DMSO	5067880	1164	5129	1314
ctrl	DMSO	3049970	1626	3400	1162
ctrl	DMSO	6422530	1382	4698	1516
ctrl	DMSO	2447170	1626	4626	1401
ctrl	DMSO	3135080	1058	2823	835.7
ctrl	DMSO	7094360	1362	3591	1053
ctrl	DMSO	5820220	1243	3238	926.9
ctrl	DMSO	5845530	1126	3141	994.5
ctrl	DMSO	3063290	1040	2831	910.8
ctrl	DMSO	3069110	1311	3582	1118
ctrl	DMSO	3315250	5304	3847	984.7
ctrl	DMSO	5039520	8105	4386	991.6
ctrl	DMSO	6172820	1030	2947	929.3
ctrl	DMSO	3018900	967.8	2839	853.5
ctrl	DMSO	3996310	4178	3572	978.8
ctrl	DMSO	5751980	1979	4003	1039
ctrl	DMSO	3052430	1148	2976	884.9
ctrl	DMSO	3010190	1011	2934	911
ctrl	DMSO	5828950	1074	3100	954.8
ctrl	DMSO	2853190	1045	2976	950.6
ctrl	DMSO	2917560	1283	3146	1160
ctrl	DMSO	3172170	918.1	2847	846.1
ctrl	DMSO	6354320	5512	2964	916.3
ctrl	DMSO	3811070	6876	3546	959.9
ctrl	DMSO	2930950	1059	2903	923.5
ctrl	DMSO	5334210	7002	3937	1005
ctrl	DMSO	2911150	1242	3019	1011
ctrl	DMSO	3452240	4178	4516	1071
ctrl	DMSO	6008160	1054	3483	976.4
ctrl	DMSO	2885260	1124	2960	998.4
ctrl	DMSO	5207340	5195	3761	1074
ctrl	DMSO	2978840	999.9	2963	926.5
ctrl	DMSO	3040450	988.9	2961	938.3
ctrl	DMSO	5865920	1170	3209	1031
ctrl	DMSO	3032200	3184	3102	891.9
ctrl	DMSO	3037680	1293	2897	891.8
ctrl	DMSO	5798330	1181	3490	1002
ctrl	DMSO	5756370	1428	4409	1200
ctrl	DMSO	3037360	1000	2999	973.9
ctrl	DMSO	3239340	2278	3174	961.9
ctrl	DMSO	3072820	1016	2895	871.2
ctrl	DMSO	6292090	2788	4720	1331
ctrl	DMSO	6066340	1380	3657	993.1
ctrl	DMSO	6424050	1153	3102	1155
ctrl	DMSO	3015560	1048	3047	921.2
ctrl	DMSO	2984150	2460	2984	904.9
ctrl	DMSO	3133200	1563	3527	1043
ctrl	DMSO	3591740	1016	3187	884.8
ctrl	DMSO	5991430	1041	3239	925.1
ctrl	DMSO	6000310	1132	3616	982.8
ctrl	DMSO	2980400	976.1	3046	896.1
ctrl	DMSO	2911600	1032	2946	901.5
ctrl	DMSO	2200580	1268	2920	905.8
ctrl	DMSO	3059570	963.9	3094	883.2
ctrl	DMSO	4337850	4254	3296	929.5
ctrl	DMSO	2486380	1162	2807	873.3
ctrl	DMSO	5294050	5282	4165	1012
ctrl	DMSO	4669900	6083	4508	1249
ctrl	DMSO	3054410	1031	2960	920.9
ctrl	DMSO	2447670	1043	2882	921
ctrl	DMSO	2855870	1232	3149	1008
ctrl	DMSO	3410700	1097	3304	895.2
ctrl	DMSO	2985840	1062	2875	955.4
ctrl	DMSO	3032490	1047	2903	873.8
ctrl	DMSO	2957130	983.7	2896	900.8
ctrl	DMSO	4873830	5541	3421	910.6
ctrl	DMSO	5954630	1130	3624	1090
ctrl	DMSO	5083140	5744	4229	1014
ctrl	DMSO	2881320	1085	2833	878.3
ctrl	DMSO	2896120	1119	2916	905.3
ctrl	DMSO	5413250	4215	4670	1133
ctrl	DMSO	2894480	1048	3156	926.3
ctrl	DMSO	6007930	1996	3656	1003
ctrl	DMSO	3358690	1166	4146	1128
ctrl	DMSO	2919030	2511	2921	878.2
ctrl	DMSO	4320250	7516	3655	946.1
ctrl	DMSO	6225980	5558	4942	1113
ctrl	DMSO	2971640	1012	2889	903.7
ctrl	DMSO	2863280	1092	3011	1002
ctrl	DMSO	5953840	1031	3484	975.9
ctrl	DMSO	5737930	1135	3812	1012
ctrl	DMSO	2856720	1255	3284	1112
ctrl	DMSO	6552030	1412	3504	907.8
ctrl	DMSO	3035660	1069	2840	925.9
ctrl	DMSO	5395510	6449	3954	994.6
ctrl	DMSO	5717350	1483	4672	1294
ctrl	DMSO	5950220	4469	3710	974.7
ctrl	DMSO	2887170	1151	3095	1029
ctrl	DMSO	5853980	1231	6228	1237
ctrl	DMSO	3062900	2038	3061	983.7
ctrl	DMSO	3090490	1387	3113	992.3
ctrl	DMSO	6071060	946.7	3686	1083
ctrl	DMSO	3207820	2206	2913	917.1
ctrl	DMSO	3166470	1031	2905	915.4
ctrl	DMSO	2984600	1080	3096	982.8
ctrl	DMSO	5852170	1160	3847	972.1
ctrl	DMSO	5128030	5418	5147	1284
ctrl	DMSO	2942240	1077	3054	938.2
ctrl	DMSO	5774450	1108	3239	1059
ctrl	DMSO	5180680	7218	4062	1073
ctrl	DMSO	5830040	1941	3687	1026
ctrl	DMSO	3073540	1019	3000	879.8
ctrl	DMSO	4786140	5059	5025	1193
ctrl	DMSO	2359280	1540	4252	1396
ctrl	DMSO	6070380	1056	3331	858.5
ctrl	DMSO	2848040	1230	2990	954.4
ctrl	DMSO	2990850	1024	2821	913.7
ctrl	DMSO	3032610	1101	2914	895.7
ctrl	DMSO	3103480	1080	2955	935.1
ctrl	DMSO	3631590	1152	3056	1008
ctrl	DMSO	2811240	1699	3139	1023
ctrl	DMSO	3055820	1240	3357	1149
ctrl	DMSO	2858180	2410	3332	1148
ctrl	DMSO	3955440	5495	3798	944.1
ctrl	DMSO	2883320	1113	3153	908.7
ctrl	DMSO	3563050	4913	3677	999.9
ctrl	DMSO	5165450	4144	3515	990.7
ctrl	DMSO	3086960	931.2	2876	978.4
ctrl	DMSO	3300090	1117	3109	940.4
ctrl	DMSO	2324720	1151	2887	885
ctrl	DMSO	3053300	1217	3004	903.1
ctrl	DMSO	3041800	1331	4481	1238
ctrl	DMSO	2954550	990.2	3255	864.2
ctrl	DMSO	5937510	1230	3671	1191
ctrl	DMSO	3032920	1122	2863	942.9
ctrl	DMSO	3421530	8601	3799	945.2
ctrl	DMSO	3058920	3486	2980	884
ctrl	DMSO	6688050	1537	3649	951.9
ctrl	DMSO	3958050	9999	4917	1118
ctrl	DMSO	5431090	3115	4002	1018
ctrl	DMSO	2890530	1147	3790	1022
ctrl	DMSO	3106370	1005	2844	870.4
ctrl	DMSO	3033930	2014	3228	1122
ctrl	DMSO	3115040	1046	2872	915.6
ctrl	DMSO	2950730	1128	3022	935.7
ctrl	DMSO	3094820	1763	2867	906.6
ctrl	DMSO	3019710	1182	2917	931.6
ctrl	DMSO	6762010	1212	3125	942.5
ctrl	DMSO	3152260	957.3	2863	861.5
ctrl	DMSO	5458790	4818	3665	1029
ctrl	DMSO	2999340	1065	2990	956.6
ctrl	DMSO	3077980	1010	2928	897.2
ctrl	DMSO	3065120	1142	2895	964.5
ctrl	DMSO	5956560	1018	3739	915.7
ctrl	DMSO	3002410	1131	2843	888.6
ctrl	DMSO	2964790	971.2	2880	889.5
ctrl	DMSO	2898200	1192	3051	951.5
ctrl	DMSO	3012310	1152	2930	921.5
ctrl	DMSO	2916770	1064	3037	949.8
ctrl	DMSO	2949090	1076	3374	924.9
ctrl	DMSO	3009460	939.8	3023	943
ctrl	DMSO	5008250	1339	6485	1371
ctrl	DMSO	6473580	1617	3953	1557
ctrl	DMSO	3599180	5158	3569	923.5
ctrl	DMSO	6006840	1104	3703	1018
ctrl	DMSO	3090480	951.2	2827	849.4
ctrl	DMSO	6906320	1319	4893	1020
ctrl	DMSO	3035380	1070	2935	892
ctrl	DMSO	5759800	1273	3339	1020
ctrl	DMSO	2821510	1109	3587	997.3
ctrl	DMSO	3601050	4971	3598	980.5
ctrl	DMSO	5294180	7668	3876	1002
ctrl	DMSO	2933790	1120	3293	1021
ctrl	DMSO	3769770	6949	3764	925.9
ctrl	DMSO	3089700	1794	4013	1069
ctrl	DMSO	6061070	1203	4171	1081
ctrl	DMSO	5757650	1500	3506	977.6
ctrl	DMSO	2996960	964.3	2994	863.3
ctrl	DMSO	3080530	1072	3088	1117
ctrl	DMSO	3280280	2324	2966	873.5
ctrl	DMSO	2847390	1292	3040	1016
ctrl	DMSO	2883520	1097	2853	994.8
ctrl	DMSO	4863430	5502	3941	986.1
ctrl	DMSO	3126860	1176	3024	881.2
ctrl	DMSO	6757690	1425	3897	988
ctrl	DMSO	4885420	8075	3837	982.1
ctrl	DMSO	3099120	1093	2871	886.3
ctrl	DMSO	3131250	2671	3202	877
ctrl	DMSO	5910680	1086	3332	960.1
ctrl	DMSO	3001510	1165	3041	957
ctrl	DMSO	3074400	1567	2933	864.5
ctrl	DMSO	3646130	6209	3758	1052
ctrl	DMSO	5007410	6149	3597	940.7
ctrl	DMSO	5346710	5281	3550	921.3
ctrl	DMSO	5445790	5005	3905	1091
ctrl	DMSO	3015100	996.8	3096	889.9
ctrl	DMSO	3756570	5495	3728	1022
ctrl	DMSO	4571900	4636	3913	1003
ctrl	DMSO	4203180	7382	4404	992.1
ctrl	DMSO	2931050	1044	3212	973.8
ctrl	DMSO	3741310	8505	3699	985.2
ctrl	DMSO	2859640	1138	2940	995.3
ctrl	DMSO	3055740	990.4	2801	977.1
ctrl	DMSO	6432160	5987	4358	1087
ctrl	DMSO	5759080	1129	3512	1031
ctrl	DMSO	3071310	1091	2927	929
ctrl	DMSO	3092800	1098	3238	925.5
ctrl	DMSO	3008980	1062	3138	912.1
ctrl	DMSO	5844290	1118	3450	967.6
ctrl	DMSO	5170740	4107	3716	932.9
ctrl	DMSO	5844590	1143	3317	1008
ctrl	DMSO	2920480	1504	2901	878.7
ctrl	DMSO	3421080	5310	3587	1065
ctrl	DMSO	3111150	2455	3243	881.6
ctrl	DMSO	3647610	1119	3161	1018
ctrl	DMSO	2879300	1178	3330	1048
ctrl	DMSO	2982870	1025	2930	1194
ctrl	DMSO	3565140	5406	3852	981.3
ctrl	DMSO	5822620	1322	3639	1109
ctrl	DMSO	6503310	2866	3537	1067
ctrl	DMSO	3103910	991.4	2800	876.9
ctrl	DMSO	3171660	1052	2928	881.3
ctrl	DMSO	5764590	1097	3278	984.8
ctrl	DMSO	2982820	1050	2944	932.7
ctrl	DMSO	2894540	1061	2985	892.4
ctrl	DMSO	3046070	1136	2954	894.7
ctrl	DMSO	3057790	1132	3150	1019
ctrl	DMSO	3061470	1098	2898	867.5
ctrl	DMSO	3060600	2573	3031	919.1
ctrl	DMSO	3467100	5899	3618	935.6
ctrl	DMSO	6386030	7729	4343	1026
ctrl	DMSO	3699960	7514	3844	887.7
ctrl	DMSO	3059950	1208	3316	925.1
ctrl	DMSO	2965300	2164	3106	969.7
ctrl	DMSO	5314040	1104	5289	1210
ctrl	DMSO	2965440	1111	2910	943.7
ctrl	DMSO	3418730	5807	3395	957.4
ctrl	DMSO	3034300	1082	2881	854.6
ctrl	DMSO	5556540	4253	4121	994.5
ctrl	DMSO	6628480	1469	3893	1169
ctrl	DMSO	2824540	1429	3198	1194
ctrl	DMSO	2893660	1231	3042	948
ctrl	DMSO	3113150	1027	3024	904.5
ctrl	DMSO	2997730	1858	3590	1403
ctrl	DMSO	5905210	1088	3529	1092
ctrl	DMSO	3023670	1580	3407	1271
ctrl	DMSO	3290690	3769	3377	1059
ctrl	DMSO	4146730	5312	3612	980.5
ctrl	DMSO	5440790	4684	3754	1024
ctrl	DMSO	3266540	3756	3321	1020
ctrl	DMSO	3290860	3327	3088	906.3
ctrl	DMSO	3159770	1288	2866	850
ctrl	DMSO	3042870	1091	2875	964.3
ctrl	DMSO	3598230	1025	3413	922.4
ctrl	DMSO	6543850	3217	3341	913.1
ctrl	DMSO	2990980	1263	2877	881.3
ctrl	DMSO	3561070	1014	2983	927.5
ctrl	DMSO	3061400	1000	2879	919.3
ctrl	DMSO	3040900	2680	3233	981.1
ctrl	DMSO	4270250	4881	3489	958.5
ctrl	DMSO	6106210	1206	3460	1048
ctrl	DMSO	3155620	995.5	3212	1032
ctrl	DMSO	2956660	1583	3066	1022
ctrl	DMSO	4085990	8345	3623	916.7
ctrl	DMSO	2371680	1661	4199	1577
ctrl	DMSO	2291680	902.9	2976	933.2
ctrl	DMSO	2076080	974.9	2890	874.7
ctrl	DMSO	5992340	1124	3270	991.3
ctrl	DMSO	2885060	1049	3037	950.6
ctrl	DMSO	3390340	1201	3240	1042
ctrl	DMSO	3141680	1570	2913	894.9
ctrl	DMSO	2797280	1160	3483	1024
ctrl	DMSO	2884470	1129	3004	958.9
ctrl	DMSO	2780080	1222	3111	1050
ctrl	DMSO	6136360	1011	2935	880.2
ctrl	DMSO	5937740	6236	4279	1123
ctrl	DMSO	3059280	1040	2839	862.1
ctrl	DMSO	3177340	975.7	2968	887.6
ctrl	DMSO	3973410	5931	4033	932.1
ctrl	DMSO	3030890	1007	2851	854.5
ctrl	DMSO	3230420	4177	3078	885.5
ctrl	DMSO	2932190	1072	2970	977
ctrl	DMSO	2820050	1113	3218	1008
ctrl	DMSO	3031320	1285	3174	1127
ctrl	DMSO	4966370	4625	4620	1333
ctrl	DMSO	3023670	1142	2892	898.4
ctrl	DMSO	3476970	1157	3555	1065
ctrl	DMSO	6055910	1193	3049	902.7
ctrl	DMSO	3306210	1175	2961	845
ctrl	DMSO	2885160	1083	2977	948.2
ctrl	DMSO	3111830	1734	2960	872.8
ctrl	DMSO	5789680	5060	3575	972.9
ctrl	DMSO	3086150	991.6	3003	887.9
ctrl	DMSO	6837980	1132	3428	965.9
ctrl	DMSO	3139420	2322	2938	900.9
ctrl	DMSO	2995130	1174	3344	895.4
ctrl	DMSO	3137480	1045	2892	868.5
ctrl	DMSO	2797190	1377	3220	1082
ctrl	DMSO	2946600	1088	3222	929.5
ctrl	DMSO	3028510	957	2833	831.3
ctrl	DMSO	3015640	1268	4536	1232
ctrl	DMSO	6046590	1077	3163	878.6
ctrl	DMSO	5375590	3791	4251	1007
ctrl	DMSO	3263080	1714	3313	1044
ctrl	DMSO	5864060	1384	3527	1085
ctrl	DMSO	5281540	1236	6512	1323
ctrl	DMSO	4912190	5779	3751	1006
ctrl	DMSO	3005120	1176	3132	1060
ctrl	DMSO	3102240	1117	3130	1002
ctrl	DMSO	2968030	1016	3124	938.7
ctrl	DMSO	3002730	1150	2989	933.1
ctrl	DMSO	2888290	1409	3207	1052
ctrl	DMSO	3068330	1634	2998	939.7
ctrl	DMSO	5829660	1026	3042	892.9
ctrl	DMSO	4446230	1085	2796	866.7
ctrl	DMSO	5960100	1138	3349	1034
ctrl	DMSO	3013190	1022	2983	896.4
ctrl	DMSO	2816100	1553	3307	1170
ctrl	DMSO	2715220	1574	3442	1147
ctrl	DMSO	6774550	1301	3437	980.9
ctrl	DMSO	2963520	1226	3065	1024
ctrl	DMSO	2769520	1287	3550	1261
ctrl	DMSO	2858770	1375	3209	1199
ctrl	DMSO	3458280	3438	3234	925.7
ctrl	DMSO	5450530	1346	4065	1090
ctrl	DMSO	3150880	1052	2850	938.9
ctrl	DMSO	3027890	1257	3145	1058
ctrl	DMSO	5254900	8726	4966	976.8
ctrl	DMSO	5864940	1188	3457	928.8
ctrl	DMSO	3061050	1023	2794	900.3
ctrl	DMSO	6136660	1083	3365	923.1
ctrl	DMSO	3172890	1863	3074	906.1
ctrl	DMSO	2958250	1001	2932	940.1
ctrl	DMSO	3087450	1696	3367	959.2
ctrl	DMSO	6029770	1078	3612	964.5
ctrl	DMSO	3024600	1089	2884	872.5
ctrl	DMSO	2873820	1140	3019	994.3
ctrl	DMSO	2950280	2858	3226	1004
ctrl	DMSO	3017990	947.6	3055	898.2
ctrl	DMSO	2824800	1016	3370	944.9
ctrl	DMSO	5805290	1277	3493	982.3
ctrl	DMSO	4750600	1181	4832	1050
ctrl	DMSO	2939330	1386	6285	1138
ctrl	DMSO	3320280	6041	3925	1017
ctrl	DMSO	3065120	957.9	2939	862
ctrl	DMSO	3497080	6061	3439	955.4
ctrl	DMSO	6917470	1982	4502	1012
ctrl	DMSO	3018430	1127	2950	899.2
ctrl	DMSO	5963500	1139	3037	887.9
ctrl	DMSO	5689840	3923	3424	982.6
ctrl	DMSO	3279120	1143	3392	881.9
ctrl	DMSO	2989970	1315	3075	1066
ctrl	DMSO	5744420	1116	2989	903.5
ctrl	DMSO	3350810	1215	2998	1003
ctrl	DMSO	4922130	6504	4098	972.8
ctrl	DMSO	2826550	1312	4050	1301
ctrl	DMSO	3055790	1124	2881	879
ctrl	DMSO	6939710	1269	3851	984.1
ctrl	DMSO	5987400	1220	4935	1239
ctrl	DMSO	7103680	1348	3611	1119
ctrl	DMSO	5710330	1217	4109	1151
ctrl	DMSO	3037660	1026	2896	840.3
ctrl	DMSO	3721740	9335	4446	1035
ctrl	DMSO	5882680	1003	3079	932.8
ctrl	DMSO	3703980	1111	3430	1173
ctrl	DMSO	3071220	1173	2968	902.1
ctrl	DMSO	2894970	1104	3702	1133
ctrl	DMSO	3082410	1041	2805	868.4
ctrl	DMSO	2901180	1177	3120	954.6
ctrl	DMSO	5738680	6878	4610	1006
ctrl	DMSO	4397140	5288	3351	966.5
ctrl	DMSO	5846890	1094	3084	1069
ctrl	DMSO	3028170	1171	3053	979.9
ctrl	DMSO	3819290	4500	3396	1012
ctrl	DMSO	2945000	965.5	2929	844.7
ctrl	DMSO	5933290	1173	3421	1020
ctrl	DMSO	5020460	6543	3837	939.3
ctrl	DMSO	2805020	1059	3579	1354
ctrl	DMSO	4279160	8485	3772	901.6
ctrl	DMSO	2959460	1020	3043	890.3
ctrl	DMSO	5876550	1128	3455	1002
ctrl	DMSO	2946140	1106	3307	927.7
ctrl	DMSO	3284850	3876	3674	1132
ctrl	DMSO	3540130	1235	3028	949.7
ctrl	DMSO	3582810	1151	2931	954.8
ctrl	DMSO	3115500	3217	3073	920
ctrl	DMSO	3186950	3418	3458	992.4
ctrl	DMSO	2956370	1019	2918	994.5
ctrl	DMSO	3141600	993	2841	933.4
ctrl	DMSO	3458080	6821	3974	986.7
ctrl	DMSO	5459580	4769	4412	1120
ctrl	DMSO	3027750	1022	2797	859.1
ctrl	DMSO	3921150	5868	3414	951.4
ctrl	DMSO	6900840	1093	3246	959
ctrl	DMSO	3075980	961.7	2828	891.8
ctrl	DMSO	3510370	1221	3352	1244
ctrl	DMSO	3794850	7179	3649	933.9
ctrl	DMSO	3080950	1001	2941	873.9
ctrl	DMSO	6601200	1164	4113	1036
ctrl	DMSO	3081750	1107	2910	871.8
ctrl	DMSO	2962880	1110	3099	1018
ctrl	DMSO	3995830	5025	3639	968.3
ctrl	DMSO	2992310	1052	3174	1093
ctrl	DMSO	5961970	1180	3300	947.4
ctrl	DMSO	2819910	1076	2871	894.1
ctrl	DMSO	3067360	3179	3235	903.9
ctrl	DMSO	4226230	4395	3881	935.4
ctrl	DMSO	3524280	4193	3218	902.4
ctrl	DMSO	2996560	985.8	2886	923.8
ctrl	DMSO	3082570	953.7	2907	909.5
ctrl	DMSO	3506220	6089	3921	964
ctrl	DMSO	3069250	1049	2953	866.8
ctrl	DMSO	6170680	1269	6127	1288
ctrl	DMSO	3104920	926.6	2765	836.2
ctrl	DMSO	2970780	1059	2960	894.8
ctrl	DMSO	2839540	1224	3862	1013
ctrl	DMSO	6137250	1287	3905	1020
ctrl	DMSO	3105330	1075	2911	921.9
ctrl	DMSO	3022010	1006	2940	929.9
ctrl	DMSO	3533300	1183	3228	1039
ctrl	DMSO	2979890	1129	2999	973.1
ctrl	DMSO	2980950	1220	3049	1125
ctrl	DMSO	5516330	1868	4020	1087
ctrl	DMSO	2939580	931.8	2824	846.5
ctrl	DMSO	3015860	1142	2881	897.7
ctrl	DMSO	3152780	1499	3103	928.8
ctrl	DMSO	2698350	1201	3781	1026
ctrl	DMSO	3139380	3612	3112	962.4
ctrl	DMSO	2971320	1899	3105	1018
ctrl	DMSO	3516760	6507	2954	953.3
ctrl	DMSO	5813340	1182	3285	1038
ctrl	DMSO	5603480	1302	3443	948.3
ctrl	DMSO	3206180	1005	2888	904.4
ctrl	DMSO	2674180	1003	2870	897.1
ctrl	DMSO	3021850	966.9	2875	883.8
ctrl	DMSO	3111020	1094	2838	868.8
ctrl	DMSO	3007340	1741	3102	1029
ctrl	DMSO	5999700	1039	3300	992.8
ctrl	DMSO	3522310	6590	3775	924
ctrl	DMSO	3075870	1019	3010	994.6
ctrl	DMSO	3034450	1283	3444	1129
ctrl	DMSO	6787670	1133	4212	990.2
ctrl	DMSO	3006330	1648	2909	903.4
ctrl	DMSO	3110030	1040	3062	964.9
ctrl	DMSO	3699370	5226	3577	905.8
ctrl	DMSO	3024690	1039	2926	911.2
ctrl	DMSO	5661720	3432	4026	1056
ctrl	DMSO	2892800	1066	2910	922.3
ctrl	DMSO	3075890	1183	2898	878.1
ctrl	DMSO	3053130	914.5	2860	836.6
ctrl	DMSO	2984060	1137	2970	908
ctrl	DMSO	2970550	1074	3047	912.6
ctrl	DMSO	5525550	4135	3971	994.7
ctrl	DMSO	6080600	1088	3240	897.5
ctrl	DMSO	3123170	2807	3009	840.9
ctrl	DMSO	3018620	1059	2985	987.9
ctrl	DMSO	2845040	1170	2912	970
ctrl	DMSO	2947620	1063	3240	918
ctrl	DMSO	2949900	1107	3364	869.7
ctrl	DMSO	3012260	1169	3054	992.8
ctrl	DMSO	3705210	9153	4238	962.9
ctrl	DMSO	5093430	5621	4092	1009
ctrl	DMSO	3001200	1059	3254	895
ctrl	DMSO	3047970	2161	4216	1895
ctrl	DMSO	3463340	1105	3248	980.5
ctrl	DMSO	3084790	1984	3136	928.4
ctrl	DMSO	2875350	1077	2969	907.9
ctrl	DMSO	2859880	1004	3232	942.4
ctrl	DMSO	2973310	1036	3097	927.5
ctrl	DMSO	3163610	1579	3046	912.3
ctrl	DMSO	2878800	1110	3053	1060
ctrl	DMSO	2925420	935.2	2781	842.5
ctrl	DMSO	5971300	1265	3279	1068
ctrl	DMSO	4423040	4402	3692	1044
ctrl	DMSO	3021470	965.8	2932	895.1
ctrl	DMSO	5181250	8044	3799	1000
ctrl	DMSO	3351480	4895	3321	937.2
ctrl	DMSO	2964410	1119	2899	924.8
ctrl	DMSO	3024960	1040	2949	933.4
ctrl	DMSO	3015400	1372	2941	895.6
ctrl	DMSO	3134300	2479	3176	910.1
ctrl	DMSO	2811660	1187	3400	992.5
ctrl	DMSO	3020420	969.5	2878	868.4
ctrl	DMSO	4128820	8678	4031	1002
ctrl	DMSO	2635180	1005	4183	923.7
ctrl	DMSO	3008950	988.7	2938	895.1
ctrl	DMSO	3487240	8418	4159	986.5
ctrl	DMSO	3691220	1104	2885	879.1
ctrl	DMSO	2729370	1691	4253	1233
ctrl	DMSO	3085780	1399	3214	989
ctrl	DMSO	2898300	844.5	2542	840.4
ctrl	DMSO	5939610	1152	3202	975.9
ctrl	DMSO	5865520	1160	3046	951.2
ctrl	DMSO	3278070	1753	3008	909.4
ctrl	DMSO	3086770	1120	2879	900.5
ctrl	DMSO	2933130	1370	3104	1152
ctrl	DMSO	3150340	1223	2943	893.2
ctrl	DMSO	3183560	4342	3295	985.2
ctrl	DMSO	3101220	1022	2866	862.1
ctrl	DMSO	3929340	4539	3509	874.4
ctrl	DMSO	5871800	4152	3850	986.9
ctrl	DMSO	6960320	1272	4535	987.5
ctrl	DMSO	3271600	5534	3262	860
ctrl	DMSO	5467750	10393	4310	1009
ctrl	DMSO	6268040	1766	4325	1083
ctrl	DMSO	3418210	2775	3121	890.7
ctrl	DMSO	3135880	1076	2863	992.7
ctrl	DMSO	2943650	1101	3086	962.2
ctrl	DMSO	3092270	975	3055	891.1
ctrl	DMSO	6172840	1062	3442	894.2
ctrl	DMSO	6923100	1170	3379	945.9
ctrl	DMSO	5913120	1549	3765	1026
ctrl	DMSO	3074840	1101	2895	897.6
ctrl	DMSO	6587430	1144	3463	1007
ctrl	DMSO	3159190	1082	2992	911.2
ctrl	DMSO	3475860	5295	3634	1022
ctrl	DMSO	3239610	3958	3182	902
ctrl	DMSO	3183240	1088	2923	867.4
ctrl	DMSO	3392110	5766	3205	905.3
ctrl	DMSO	3036590	1076	2886	884.1
ctrl	DMSO	5956300	1062	3297	1027
ctrl	DMSO	2984750	1125	2992	940.5
ctrl	DMSO	2878060	1052	2922	963.8
ctrl	DMSO	6067560	1028	3172	931.7
ctrl	DMSO	3260690	1141	2842	897.6
ctrl	DMSO	2977690	1086	2904	932.6
ctrl	DMSO	3985770	7536	3797	977.3
ctrl	DMSO	5219880	1651	3204	1145
ctrl	DMSO	6013860	1138	4726	1016
ctrl	DMSO	3028740	995.9	2862	854.4
ctrl	DMSO	4683170	4581	4296	943.6
ctrl	DMSO	3629120	5621	3802	1030
ctrl	DMSO	2960710	1277	2984	930.8
ctrl	DMSO	3015210	1089	2859	922.8
ctrl	DMSO	2824970	1171	3304	1058
ctrl	DMSO	2878220	1193	3256	1158
ctrl	DMSO	6658060	1389	3863	1280
ctrl	DMSO	2905250	1369	3147	1098
ctrl	DMSO	3420510	1073	2874	907
ctrl	DMSO	3804970	6993	3683	929.3
ctrl	DMSO	3219730	2603	3089	959.9
ctrl	DMSO	3071440	973.5	2895	860
ctrl	DMSO	2997330	950	2915	876.7
ctrl	DMSO	2985450	1084	3126	1030
ctrl	DMSO	5783880	1077	3228	945.6
ctrl	DMSO	3132210	1042	2915	854.3
ctrl	DMSO	2356580	1506	4227	1474
ctrl	DMSO	2825870	1172	3922	936.7
ctrl	DMSO	2899770	1024	2961	947.5
ctrl	DMSO	3075810	1051	2961	952.6
ctrl	DMSO	2917970	1352	3365	984.6
ctrl	DMSO	3408280	1281	3126	1001
ctrl	DMSO	2993570	1176	2976	914.3
ctrl	DMSO	2953310	978.1	2913	867.5
ctrl	DMSO	3410020	6500	4088	1005
ctrl	DMSO	3238540	4225	3503	928.9
ctrl	DMSO	3041700	1059	2875	924.6
ctrl	DMSO	3186230	1016	2795	868.1
ctrl	DMSO	3108380	1091	2899	896.5
ctrl	DMSO	2889720	1241	3076	939.3
ctrl	DMSO	6791110	1164	3483	1001
ctrl	DMSO	2853860	1106	3212	935.9
ctrl	DMSO	3054130	1186	3689	1028
ctrl	DMSO	6318040	1455	3862	1331
ctrl	DMSO	3064310	1053	3411	859.1
ctrl	DMSO	3100060	1573	3052	1054
ctrl	DMSO	5624490	7936	4994	1061
ctrl	DMSO	4453010	4665	3788	1042
ctrl	DMSO	3207230	4771	3429	936.5
ctrl	DMSO	3627800	1196	3017	981.4
ctrl	DMSO	4735780	6550	4000	944.2
ctrl	DMSO	5155620	7059	4415	1195
ctrl	DMSO	5797820	1109	3128	1011
ctrl	DMSO	5746020	9219	4824	972.8
ctrl	DMSO	3607810	1064	2900	884.7
ctrl	DMSO	5053870	5418	3741	1021
ctrl	DMSO	2989050	1030	2939	865.2
ctrl	DMSO	3051470	1042	2970	876.5
ctrl	DMSO	3537500	5835	4172	1032
ctrl	DMSO	2890940	1042	2904	943.8
ctrl	DMSO	5644310	2941	3969	1006
ctrl	DMSO	3055330	1259	3087	970.1
ctrl	DMSO	3656840	1068	3027	941
ctrl	DMSO	2977280	2271	2981	890.1
ctrl	DMSO	3401900	2295	3146	1002
ctrl	DMSO	3238150	5456	3610	941.3
ctrl	DMSO	3112010	2423	3038	921.6
ctrl	DMSO	5921470	2296	4030	1001
ctrl	DMSO	3241430	3466	3280	917.2
ctrl	DMSO	3080510	962.5	2800	908.7
ctrl	DMSO	5691840	1202	3438	1006
ctrl	DMSO	4330420	4133	3757	1058
ctrl	DMSO	3182720	988	2951	967
ctrl	DMSO	3041590	1124	3033	911.8
ctrl	DMSO	5936590	1030	3017	943.6
ctrl	DMSO	3247990	4096	3460	950.2
ctrl	DMSO	3065010	1237	2974	933.7
ctrl	DMSO	3944480	4340	3653	1004
ctrl	DMSO	3062750	1629	3738	1178
ctrl	DMSO	3961270	4714	3583	952.9
ctrl	DMSO	2954720	1066	2948	928.6
ctrl	DMSO	3099770	1122	3422	881.3
ctrl	DMSO	3318720	1294	3191	953.9
ctrl	DMSO	3072490	989.7	2846	890.6
ctrl	DMSO	3046400	3309	3236	1006
ctrl	DMSO	3256470	3367	3238	936.3
ctrl	DMSO	4503190	8045	3794	946.8
ctrl	DMSO	3770840	6744	3576	934.8
ctrl	DMSO	2790690	1194	3168	972.7
ctrl	DMSO	2853010	2189	3159	1099
ctrl	DMSO	6666540	1096	3890	966.3
ctrl	DMSO	3257770	4346	3260	937.3
ctrl	DMSO	2507320	1019	2966	957.6
ctrl	DMSO	5652400	1324	3433	1172
ctrl	DMSO	2999760	1088	2979	928.5
ctrl	DMSO	2919180	1263	3055	929.8
ctrl	DMSO	3007230	1856	2880	928.3
ctrl	DMSO	5673450	1434	3614	1179
ctrl	DMSO	4610210	7313	4226	944.9
ctrl	DMSO	2905510	1181	2995	1025
ctrl	DMSO	6838930	1227	3264	976.1
ctrl	DMSO	2775750	2070	3094	979.3
ctrl	DMSO	5924410	1052	3071	931
ctrl	DMSO	2675920	1205	4137	930.6
ctrl	DMSO	3011900	1048	2994	926.9
ctrl	DMSO	3140980	2354	3034	932
ctrl	DMSO	3045700	2567	2955	905.9
ctrl	DMSO	6162960	1178	3279	987.4
ctrl	DMSO	3623580	4967	3391	973.2
ctrl	DMSO	5779810	1284	3880	1079
ctrl	DMSO	3108330	1017	2807	914.6
ctrl	DMSO	3486870	1883	2999	939.7
ctrl	DMSO	3377360	1179	3427	863.4
ctrl	DMSO	6105020	1049	3237	919.9
ctrl	DMSO	3998020	5379	3632	954.8
ctrl	DMSO	3179350	5644	3527	961.1
ctrl	DMSO	2962430	1029	2957	909.6
ctrl	DMSO	2963780	1067	3367	908.6
ctrl	DMSO	3569670	985.6	2920	884.6
ctrl	DMSO	6734180	1240	5547	1429
ctrl	DMSO	2803920	1161	3823	952
ctrl	DMSO	5919750	1101	3054	974.1
ctrl	DMSO	3040470	1533	3839	986
ctrl	DMSO	6073760	1987	3458	961.5
ctrl	DMSO	3149150	2613	3100	910
ctrl	DMSO	5776810	1167	4090	970.2
ctrl	DMSO	4996850	7264	4089	969.3
ctrl	DMSO	6670800	1278	3673	1012
ctrl	DMSO	2963530	1144	2956	957.4
ctrl	DMSO	6188280	1153	2920	903.8
ctrl	DMSO	2419350	1343	5466	1160
ctrl	DMSO	3216000	1135	3096	1050
ctrl	DMSO	3004300	1060	2853	943.7
ctrl	DMSO	3390820	1335	3135	1022
ctrl	DMSO	3593700	5804	3435	972
ctrl	DMSO	2845390	1038	2993	879.4
ctrl	DMSO	5896630	1057	3238	1001
ctrl	DMSO	5695200	1171	3247	1059
ctrl	DMSO	3017320	961.3	2948	867.3
ctrl	DMSO	3402090	1057	2788	897.8
ctrl	DMSO	3030270	1076	3077	1156
ctrl	DMSO	4571010	4746	3909	988.2
ctrl	DMSO	3220560	1083	3000	905
ctrl	DMSO	5536900	1186	3551	1049
ctrl	DMSO	2512180	4741	3471	953.6
ctrl	DMSO	6648200	1387	3808	1013
ctrl	DMSO	2930820	961.4	2959	888
ctrl	DMSO	3120530	996.9	3250	899.6
ctrl	DMSO	3105890	1176	2954	900.2
ctrl	DMSO	3010270	2919	3287	1012
ctrl	DMSO	5775760	1138	3212	990.6
ctrl	DMSO	3104010	1199	3113	1030
ctrl	DMSO	6221330	1044	3696	958.8
ctrl	DMSO	2919640	1032	2862	921.5
ctrl	DMSO	5989160	2082	3502	896.1
ctrl	DMSO	3079910	1234	3196	1009
ctrl	DMSO	3567740	5822	3682	915.1
ctrl	DMSO	2886470	1164	3811	1058
ctrl	DMSO	6686720	1423	3610	1110
ctrl	DMSO	5861690	1280	5301	1213
ctrl	DMSO	3682800	3997	4041	953.6
ctrl	DMSO	6932370	1392	3321	1172
ctrl	DMSO	2915870	1055	3007	978.7
ctrl	DMSO	3129020	940.4	2821	912.5
ctrl	DMSO	5841690	1148	4548	970.7
ctrl	DMSO	3603570	1091	2956	887.9
ctrl	DMSO	5999760	1358	3283	1084
ctrl	DMSO	3019710	2326	2916	909
ctrl	DMSO	5966870	1052	3565	1053
ctrl	DMSO	3035560	1063	2971	988.7
ctrl	DMSO	2932090	3002	3213	1069
ctrl	DMSO	2942320	1090	2915	888.4
ctrl	DMSO	3695570	5967	3531	918.9
ctrl	DMSO	2940270	1074	2995	960
ctrl	DMSO	5345570	3980	4883	984.9
ctrl	DMSO	3067970	1080	2870	896.2
ctrl	DMSO	4211650	5005	3621	895.8
ctrl	DMSO	2959280	1368	3119	944
ctrl	DMSO	3032960	1033	2959	936.2
ctrl	DMSO	3748960	4982	3697	976.6
ctrl	DMSO	3909490	6286	3560	911.6
ctrl	DMSO	3082750	986.8	2916	916.8
ctrl	DMSO	2968120	1347	3407	1057
ctrl	DMSO	5197180	6193	4297	985.7
ctrl	DMSO	3114430	8108	3498	926.5
ctrl	DMSO	2965710	3194	3076	898.9
ctrl	DMSO	3030350	1189	2999	1068
ctrl	DMSO	3030880	1359	4188	1140
ctrl	DMSO	3417980	6409	3495	981.5
ctrl	DMSO	2960510	1021	3319	939
ctrl	DMSO	3106460	1062	2862	882.8
ctrl	DMSO	3114610	3566	3052	929.5
ctrl	DMSO	5947250	1101	3054	962.4
ctrl	DMSO	5897320	1122	4281	1002
ctrl	DMSO	4446490	1998	3104	891.8
ctrl	DMSO	3478010	1299	3459	1107
ctrl	DMSO	3136900	1007	2851	994.7
ctrl	DMSO	4088670	8179	3582	937.8
ctrl	DMSO	3147630	1076	2927	913.6
ctrl	DMSO	5767210	3523	4051	1063
ctrl	DMSO	3761990	7563	4282	1107
ctrl	DMSO	3257290	4920	3279	926.5
ctrl	DMSO	3023290	1892	2998	943.4
ctrl	DMSO	3069070	1083	2939	890.9
ctrl	DMSO	5948240	1566	3341	1140
ctrl	DMSO	5935630	1171	3704	1030
ctrl	DMSO	6671930	1331	4593	997.8
ctrl	DMSO	3453840	1157	3044	904
ctrl	DMSO	3005790	1089	2959	981
ctrl	DMSO	3600820	1180	3105	1022
ctrl	DMSO	2955680	1340	3134	1046
ctrl	DMSO	3109010	1051	2953	896.3
ctrl	DMSO	6126320	1229	3450	994.6
ctrl	DMSO	6675170	7077	4418	1058
ctrl	DMSO	3882590	7617	3566	989.8
ctrl	DMSO	3086050	1017	2877	974.5
ctrl	DMSO	6007700	1238	3501	936.7
ctrl	DMSO	2968780	1035	3141	911.8
ctrl	DMSO	3112710	2174	3000	908.5
ctrl	DMSO	2990900	1126	3597	1390
ctrl	DMSO	3668560	5824	3352	892.7
ctrl	DMSO	2873430	1206	3035	952.6
ctrl	DMSO	2949950	1119	3001	941.9
ctrl	DMSO	3074900	978.4	2867	877.5
ctrl	DMSO	6029110	1070	3369	945.2
ctrl	DMSO	5508950	1500	3239	1076
ctrl	DMSO	3136560	2068	3008	931.1
ctrl	DMSO	4497660	6618	3487	895.4
ctrl	DMSO	4397920	6073	3495	883.4
ctrl	DMSO	6176590	1014	3033	906.7
ctrl	DMSO	3144390	1507	3012	929
ctrl	DMSO	3027880	3376	3392	1021
ctrl	DMSO	5856260	4776	3832	1003
ctrl	DMSO	3153280	1154	3110	920
ctrl	DMSO	3916760	1382	2884	848.3
ctrl	DMSO	5707450	1246	3427	1086
ctrl	DMSO	5034730	6071	3930	1031
ctrl	DMSO	3061660	961.4	2920	927.7
ctrl	DMSO	3179000	1117	2982	901.7
ctrl	DMSO	3302290	5163	3234	952.1
ctrl	DMSO	2887160	1207	3241	957.2
ctrl	DMSO	5672970	4691	3808	878.3
ctrl	DMSO	3268820	4409	3464	1034
ctrl	DMSO	3112840	1169	3808	995.2
ctrl	DMSO	3510610	4494	3713	998.5
ctrl	DMSO	2952430	1087	2882	868.9
ctrl	DMSO	3167960	1196	3012	934.5
ctrl	DMSO	2950750	1048	2942	963
ctrl	DMSO	6263920	2074	4411	1100
ctrl	DMSO	2971470	1060	3102	930.6
ctrl	DMSO	5798860	1197	5393	1167
ctrl	DMSO	3135220	3298	3366	972.1
ctrl	DMSO	3195200	1201	3203	1100
ctrl	DMSO	5851870	1125	3729	1042
ctrl	DMSO	4223610	7383	4005	991.7
ctrl	DMSO	3645380	1039	2915	936.5
ctrl	DMSO	3166110	1003	2857	927
ctrl	DMSO	6033490	1054	3054	890.3
ctrl	DMSO	3054800	1194	2912	931.7
ctrl	DMSO	6114210	6732	3997	1031
ctrl	DMSO	5274960	6306	3676	921.1
ctrl	DMSO	3068120	1163	3281	980.6
ctrl	DMSO	2922670	1097	3065	1015
ctrl	DMSO	2887750	1142	3148	1073
ctrl	DMSO	2906910	1030	3032	963.9
ctrl	DMSO	5578150	1421	4122	1199
ctrl	DMSO	5895860	1110	3379	931.9
ctrl	DMSO	3011200	1071	2890	901.4
ctrl	DMSO	5716130	1181	2952	986
ctrl	DMSO	3224060	3345	3073	846.9
ctrl	DMSO	3521630	1078	3003	864.4
ctrl	DMSO	3144520	1047	4294	1065
ctrl	DMSO	2876160	1051	2933	915.5
ctrl	DMSO	2927800	1382	3511	1009
ctrl	DMSO	3094360	1065	2907	916.7
ctrl	DMSO	5178820	1136	2903	966.4
ctrl	DMSO	2950500	1092	3012	947.6
ctrl	DMSO	3678960	5701	4031	988.9
ctrl	DMSO	3553700	1000	3046	882.6
ctrl	DMSO	6542220	2214	3709	1220
ctrl	DMSO	2907020	1187	3129	1052
ctrl	DMSO	2924000	1024	3094	1228
ctrl	DMSO	2983710	1079	3456	892.2
ctrl	DMSO	3094990	2698	3375	1021
ctrl	DMSO	6897380	1314	3805	962.8
ctrl	DMSO	2557410	1115	3134	1039
ctrl	DMSO	3090830	1085	2897	886
ctrl	DMSO	3852420	1224	3046	1029
ctrl	DMSO	5938060	1069	3080	940.2
ctrl	DMSO	2986270	1376	3014	999.6
ctrl	DMSO	5866290	1183	3317	1093
ctrl	DMSO	3028900	1018	3054	929.1
ctrl	DMSO	2858370	1429	3444	1188
ctrl	DMSO	3057240	3187	3082	889.5
ctrl	DMSO	3101060	1071	3412	1384
ctrl	DMSO	2961830	1074	2916	956.1
ctrl	DMSO	3043290	4364	3447	1025
ctrl	DMSO	3559390	3617	3489	915.4
ctrl	DMSO	2847550	1151	2926	936.6
ctrl	DMSO	5266240	6144	4478	1286
ctrl	DMSO	5695310	2838	4325	1117
ctrl	DMSO	4088720	5984	3995	996.8
ctrl	DMSO	4825840	6841	3718	930.2
ctrl	DMSO	3128530	3426	3553	1016
ctrl	DMSO	3144940	1259	3361	1558
ctrl	DMSO	2955540	1439	3127	1018
ctrl	DMSO	3400900	4197	3508	1024
ctrl	DMSO	2615990	1183	4643	1146
ctrl	DMSO	3031220	2174	3097	1045
ctrl	DMSO	3106170	989	2857	878.6
ctrl	DMSO	5759310	1190	3463	1040
ctrl	DMSO	3061950	1025	2885	878.1
ctrl	DMSO	2995530	2582	3048	1086
ctrl	DMSO	2911210	1024	3257	954.9
ctrl	DMSO	3001950	1163	2917	938.6
ctrl	DMSO	3055110	1050	2957	947.6
ctrl	DMSO	3003410	1090	3324	1108
ctrl	DMSO	5873480	1121	3150	976.5
ctrl	DMSO	5898740	1169	3673	1064
ctrl	DMSO	2947540	1147	2982	948.8
ctrl	DMSO	3245460	5097	3672	966.1
ctrl	DMSO	3191680	4156	3248	926.7
ctrl	DMSO	2970790	1139	3000	904.1
ctrl	DMSO	3115060	1100	3032	977.4
ctrl	DMSO	2971050	1070	2866	916.2
ctrl	DMSO	5732910	2176	3951	1123
[truncated: 22,001 more rows]

## Sheet: percent positive
condition 1	condition 2	replicate	% gH2AX-pos (intra S-Phase-low EdU)	% pKAP1 (intra S-Phase-low EdU)
ctrl	DMSO	1	0.511509	0
ctrl	DMSO	2	0	0.497512
ctrl	DMSO	3	0.324675	0
YAP	DMSO	1	2.71739	0.543478
YAP	DMSO	2	2.12766	0
YAP	DMSO	3	3.3557	0.671141
ctrl	CHK1i (4h)	1	5.03145	4.40252
ctrl	CHK1i (4h)	2	5.37634	6.45161
ctrl	CHK1i (4h)	3	8	6.66667
YAP	CHK1i (4h)	1	21.8182	20.6061
YAP	CHK1i (4h)	2	18.6667	16.6667
YAP	CHK1i (4h)	3	19.7368	17.1053
ctrl	CHK1i (8h)	1	17.7083	14.5833
ctrl	CHK1i (8h)	2	13.468	13.8047
ctrl	CHK1i (8h)	3	20.5742	20.5742
YAP	CHK1i (8h)	1	44.8276	44.335
YAP	CHK1i (8h)	2	37.6744	36.2791
YAP	CHK1i (8h)	3	42.3077	40.3846
