# Supplementary material for: Oncogenic YAP sensitizes cells to CHK1 inhibition via CDK4/6 driven G1 acceleration
Source: EMBO Rep. 2025 Jul 4;26(16):4017–39. doi: 10.1038/s44319-025-00514-5 (PMC12373906; doi:10.1038/s44319-025-00514-5)
Supplement: Supplementary file 7 — Source data Fig. 5 [file 44319_2025_514_MOESM7_ESM.zip]

Archive with 36 entries (24 files):
- Figure 5/
- Figure 5/5I/
- Figure 5/5G/
- Figure 5/5A/
- Figure 5/5F/
- Figure 5/5H/
- Figure 5/.DS_Store
- __MACOSX/Figure 5/._.DS_Store
- Figure 5/5J/
- Figure 5/5C/
- Figure 5/5D/
- Figure 5/5E/
- Figure 5/5B/
- Figure 5/5K/
- Figure 5/5I/PLA_PCNA_PolII.xlsx
- __MACOSX/Figure 5/5I/._PLA_PCNA_PolII.xlsx
- Figure 5/5G/EU_intensities.xlsx
- __MACOSX/Figure 5/5G/._EU_intensities.xlsx
- Figure 5/5A/MTT_YAP_CHK1i.xlsx
- __MACOSX/Figure 5/5A/._MTT_YAP_CHK1i.xlsx
- Figure 5/5F/westerns_5F.pdf
- __MACOSX/Figure 5/5F/._westerns_5F.pdf
- Figure 5/5H/H2AX_DRB.xlsx
- __MACOSX/Figure 5/5H/._H2AX_DRB.xlsx
- Figure 5/5J/westerns_5J.pdf
- __MACOSX/Figure 5/5J/._westerns_5J.pdf
- Figure 5/5C/MTT_YAP_ATRi.xlsx
- __MACOSX/Figure 5/5C/._MTT_YAP_ATRi.xlsx
- Figure 5/5D/MTT_YAP_WEE1i.xlsx
- __MACOSX/Figure 5/5D/._MTT_YAP_WEE1i.xlsx
- Figure 5/5E/MTT_YAP_S94A_CHK1i.xlsx
- __MACOSX/Figure 5/5E/._MTT_YAP_S94A_CHK1i.xlsx
- Figure 5/5B/MTT_CNNE_CHK1i.xlsx
- __MACOSX/Figure 5/5B/._MTT_CNNE_CHK1i.xlsx
- Figure 5/5K/H2AX_CDK4:6i.xlsx
- __MACOSX/Figure 5/5K/._H2AX_CDK4:6i.xlsx
