# Supplementary material for: Oncogenic YAP sensitizes cells to CHK1 inhibition via CDK4/6 driven G1 acceleration
Source: EMBO Rep. 2025 Jul 4;26(16):4017–39. doi: 10.1038/s44319-025-00514-5 (PMC12373906; doi:10.1038/s44319-025-00514-5)
Supplement: Supplementary file 7 — Source data Fig. 5 [file 44319_2025_514_MOESM7_ESM.zip › Figure 5/5I/PLA_PCNA_PolII.xlsx]

## Sheet: Figure 5I
spots per nucleus
		PCNA + RNA PolII Ser2
PCNA	RNAPII Ser2	DMSO	Prex	Dox	Dox Prex
0	12	37	52	94	42
2	18	27	61	1	29
0	10	37	51	22	61
0	20	46	35	53	47
0	25	27	55	44	51
1	17	57	51	7	57
1	9	41	33	0	64
1	13	35	32	0	30
8	13	61	42	48	41
4	5	38	60	0	52
3	5	65	72	21	49
1	14	45	50	73	39
0	13	57	48	31	44
1	11	23	37	52	49
0	18	44	42	55	46
0	19	53	41	105	47
1	19	57	25	72	13
0	29	53	44	57	33
0	23	50	35	86	39
0	10	57	64	61	56
3	11	32	46	103	51
0	23	51	39	57	39
0	16	40	48	38	41
1	12	40	43	94	42
0	11	56	37	50	46
2	21	39	53	69	44
1	12	45	43	83	73
6	15	46	46	69	52
1	18	48	50	45	37
1	13	44	38	83	47
0	17	59	60	89	66
1	19	21	35	56	36
1	7	43	57	45	54
0	27	42	32	96	58
1	21	75	44	71	51
4	28	83	37	64	45
1	16	81	34	60	50
0	16	72	22	127	15
1	17	67	72	80	75
0	17	54	38	65	67
2	19	131	35	65	82
0	23	79	37	80	18
0	15	75	50	94	64
0	16	51	34	64	23
1	4	77	28	114	61
3	17	88	45	84	88
0	22	74	44	110	75
1	14	57	41	76	79
0	15	86	55	71	30
3	19	83	35	65	46
0	16	69	38	92	81
2	15	58	31	121	76
3	10	13	52	76	81
1	19	32	43	106	59
1	21	36	57	57	67
1	17	29	48	116	80
3	3	39	44	97	69
0	9	27	38	70	58
4	13	42	47	88	55
1	16	37	63	110	114
4	12	29	53	109	74
0	13	20	21	99	96
5	22	32	59	112	125
0	24	51	14	116	102
2	22	22	62	24	77
2	16	26	54	23	63
3	18	37	15	27	54
1	23	28	53	25	70
0	6	19	50	53	47
1	13	67	37	31	72
2	10	23	59	44	56
1	12	20	33	80	39
0	17	31	54	81	50
5	18	14	40	95	57
1	18	15	40	51	63
2	14	30	49	6	65
0	21	24	25	56	63
1	23	68	19	66	61
1	17	22	41	35	63
1	13	42	50	14	13
0	14	25	55	14	75
0	12	53	49	50	49
2	14	16	34	10	65
1	14	47	79	42	37
0	19	16	67	1	48
0	8	9	62	4	52
0	21	37	50	51	88
0	20	32	62	54	79
0	27	25	63	39	47
0	15	45	79	77	59
0	15	29	73	48	71
1	10	22	65	69	29
0	23	29	82	38	76
1	15	20	83	48	60
0	17	27	55	45	22
0	12	34	71	29	60
4	18	23	72	57	45
4	18	56	66	76	40
0	11	31	75	46	27
0	9	34	53	64	69
1	7	73	64	39	61
0	12	18	55	44	44
3	15	25	55	54	68
0	15	59	62	66	47
1	24	29	66	55	25
0	19	48	81	28	36
1	18	19	49	46	60
0	19	42	28	43	45
0	31	17	47	21	39
0	17	30	33	27	5
0	20	25	59	3	82
1	21	34	21	47	85
0	15	42	38	97	64
0	20	20	43	67	105
0	15	15	16	66	81
1	17	17	38	109	99
5	15	15	35	46	93
0	18	25	44	90	106
1	18	18	21	112	60
0	15	46	28	69	93
0	9	41	75	67	114
0	10	19	58	72	72
0	18	9	34	74	84
0	13	36	41	79	126
0	9	38	55	60	46
1	23	47	36	43	80
1	14	45	33	49	72
0	10	13	31	55	91
8	36	9	44	76	97
0	20	17	47	75	82
0	10	72	31	39	74
0	18	2	27	54	59
0	9	29	32	48	81
1	12	16	39	48	73
1	20	15	44	70	57
0	16	7	28	57	65
1	14	13	53	81	70
2	23	46	51	35	86
0	11	14	26	62	72
0	20	5	29	59	45
0	12	10	23	60	41
0	11	21	51	15	90
1	13	43	19	53	47
0	15	8	21	64	70
1	11	20	43	38	73
1	13	11	25	57	71
0	9	9	40	50	14
0	28	45	16	39	48
1	16	33	32	62	9
3	26	16	30	62	60
0	27	7	34	30	52
2	23	66	30	119	48
0	14	15	30	64	64
0	19	5	28	92	44
0	20	0	40	102	108
0	21	25	31	103	70
0	21	4	25	90	62
1	19	8	28	81	72
1	15	56	48	111	69
3	21	12	29	74	33
0	29	1	45	87	29
0	15	5	22	78	43
0	20	5	24	113	67
0	21	3	25	74	46
2	17	5	27	72	31
0	19	1	34	84	46
0	14	5	25	77	53
1	21	3	26	69	22
1	24	42	37	58	76
0	24	47	27	88	44
4	14	47	28	121	36
0	18	55	27	66	56
0	25	32	24	80	61
2	22	10	32	90	48
1	18	30	38	67	15
3	17	23	7	71	57
4	21	21	50	76	30
1	25	19	20	33	72
0	23	4	20	58	80
2	14	54	18	39	64
1	25	21	25	69	43
3	27	1	22	60	15
1	10	36	30	93	65
1	21	0	45	59	36
0	12	8	27	106	49
1	17	4	14	32	57
1	12	2	29	54	49
1	23	35	54	50	20
3	15	43	27	24	39
3	7	56	17	45	43
0	11	49	38	39	69
1	22	51	24	8	65
0	21	68	26	43	59
0	20	36	27	27	63
0	12	27	17	57	142
0	25	38	21	27	73
1	17	63	25	40	87
2	15	35	25	55	77
2	14	55	45	52	103
0	28	37	24	11	96
0	18	52	24	87	76
5	18	45	13	54	53
4	16	42	15	110	55
0	15	63	34	64	73
0	17	37	19	79	80
0	19	67	36	35	90
2	9	66	32	36	93
0	8	47	24	25	134
1	17	54	42	26	75
2	9	61	37	50	92
0	11	16	38	30	60
0	6	32	43	60	67
1	16	27	22	28	72
1	25	41	27	31	64
0	21	32	31	41	64
6	24	30	25	22	68
0	28	19	21	22	68
0	16	24	48	1	66
0	18	45	22	49	104
2	14	32	43	45	74
4	28	46	50	19	44
0	25	60	36	6	63
0	13	40	45	4	58
0	20	47	41	14	82
0	16	42	35	43	101
2	27	48	40	46	98
2	22	43	45	66	83
1	23	28	34	4	80
4	21	49	57	27	91
0	12	42	65	17	56
0	16	46	54	18	69
3	24	75	49	7	91
3	20	62	56	24	80
2	25	72	74	61	59
0	17	27	49	63	71
0	17	56	57	43	69
0	27	45	50	54	84
3	18	53	57	60	115
1	18	62	42	107	62
1	33	73	59	63	71
2	17	39	51	82	44
1	13	24	35	76	8
0	21	25	80	62	50
0	25	42	33	43	48
0	18	28	72	45	45
0	16	61	42	41	42
1	21	56	36	49	59
6	14	25	38	79	88
6	13	56	65	84	33
2	25	36	78	49	50
1	18	47	48	69	51
3	9	26	43	18	35
2	11	52	51	82	71
1	12	37	49	46	77
1	15	30	68	50	18
0	12	29	43	65	27
0	13	34	41	47	30
1	13	87	53	52	34
3	19	73	25	0	29
0	10	65	45	81	18
2	18	44	23	73	44
0	24	77	33	51	42
1	28	65	27	44	50
0	23	83	17	31	90
0	22	55	53	57	70
1	20	62	35	61	73
0	22	61	36	56	72
1	13	47	19	3	74
0	23	52	37	75	71
2	16	35	19	30	86
0	33	42	32	39	109
0	9	38	49	30	58
0	20	47	6	59	51
0	10	25	52	20	79
0	23	55	27	0	62
2	18	18	32	49	63
0	15	26	34	51	24
0	16	37	25	32	82
0	20	11	22	51	56
0	27	6	41	55	18
0	20	54	45	64	32
1	14	55	53	0	71
2	19	47	16	65	67
0	4	31	41	147	28
0	16	39	25	81	23
1	12	18	39	77	47
0	37	15	27	79	23
0	27	33	34	69	42
2	17	22	17	95	59
1	15	13	31	52	39
1	16	16	22	49	70
0	13	6	40	67	36
0	21	23	20	113	72
1	19	32	45	48	87
0	3	18	41	58	56
2	13	13	19	58	30
0	27	24	35	68	35
0	12	36	45	72	50
1	34	24	16	51	23
2	29	16	21	86	52
2	29	49	22	71	36
2	31	36	18	74	62
0	27	12	45	3	24
2	31	55	54	79	20
3	24	30	44	60	49
0	17	34	43	69	70
0	21	36	47	64	52
0	17	32	44	112	41
0	18	24	54	66	77
0	19	37	47	54	65
1	27	42	27	50	48
0	29	64	54	17	94
0	17	50	52	33	78
0	11	49	53	34	72
2	14	37	56	17	100
0	22	45	49	57	133
0	21	30	60	13	79
0	13	27	40	64	80
0	21	62	53	25	68
1	16	58	47	84	76
3	15	35	12	7	72
1	25	50	39	9	92
2	21	28	54	44	63
0	20	50	60	58	68
5	17	51	33	15	115
3	12	51	43	41	103
3	26	52	51	66	63
3	13	40	28	44	76
0	18	41	60	38	91
2	14	24	42	65	80
4	13	49	46	33	58
0	17	69	30	60	74
3	19	51	42	28	81
1	18	63	50	56	83
0	18	74	16	41	70
0	14	61	44	54	95
0	25	67	42	71	78
3	16	47	28	40	68
0	16	53	61	22	96
1	18	52	19	34	76
0	17	55	28	46	75
0	23	23	42	52	44
0	13	56	57	2	90
0	14	14	63	83	32
2	30	43	57	56	90
0	16	51	39	20	37
0	16	37	35	5	18
0	17	92	44	14	18
0	15	53	47	26	29
1	6	76	39	62	15
0	21	63	43	6	48
4	20	10	29	34	54
0	24	49	39	32	31
0	10	0	51	40	38
0	27	45	51	47	72
3	18	70	55	44	55
0	19	77	44	75	51
2	15	49	64	65	78
0	21	41	39	37	21
0	20	61	29	23	54
0	15	34	30	71	34
1	23	35	49	58	52
4	21	26	54	129	91
0	23	49	15	69	64
0	12	53	51	23	66
0	22	31	70	73	48
0	19	45	24	36	66
0	13	38	28	44	57
1	27	43	52	82	42
0	13	57	42	31	37
0	14	56	65	13	22
1	6	30	38	45	71
3	10	31	34	69	23
1	14	0	48	60	83
0	21	76	69	8	41
3	9	0	33	0	67
3	8	40	56	19	120
3	19	46	40	21	87
1	20	42	45	89	69
0	17	50	12	65	81
1	31	35	10	55	60
0	23	31	16	0	76
2	33	36	40	33	64
0	32	38	41	14	76
0	22	36	50	37	71
0	23	24	47	62	100
2	31	30	20	84	70
2	53	50	44	0	69
1	34	9	71	68	83
5	31	22	58	55	55
1	19	19	79	77	65
0	30	27	62	53	107
1	5	58	53	54	81
2	18	36	45	0	106
4	27	40	63	44	67
1	19	38	61	65	122
1	8	24	68	49	23
1	12	26	83	12	49
3	19	36	53	81	30
4	14	46	74	38	36
0	18	41	63	16	47
1	34	35	44	0	1
7	24	62	63	2	0
1	15	44	54	37	2
8	18	52	54	67	0
0	15	51	48	85	0
1	7	21	106	0	0
1	18	37	53	1	3
1	11	17	74	82	26
4	18	33	62	53	37
1	19	53	50	66	74
5	15	61	74	62	1
1	14	15	36	31	18
0	13	15	33	77	20
2	23	48	40	77	49
0	19	40	36	61	23
5	25	22	59	67	26
3	22	23	32	62	22
4	26	42	18	71	37
0	14	37	51	94	11
0	20	55	23	85	28
0	3	46	32	62	45
2	8	38	23	71	3
2	17	56	41	65	37
0	7	36	34	50	42
2	21	45	30	89	63
0	19	50	29	65	76
1	23	99	17	76	37
1	10	72	38	65	52
0	15	74	47	104	54
5	20	80	41	111	53
0	7	53	41	57	46
5	12	105	17	82	82
0	17	56	43	53	0
3	1	59	21	107	50
1	17	63	19	94	65
5	19	53	31	75	21
3	17	47	36	85	47
1	14	53	32	67	66
6	17	75	31	48	46
1	16	39	18	46	31
0	19	47	29	21	23
1	19	47	41	28	30
4	19	77	34	44	67
5	5	63	41	15	63
1	19	61	29	26	81
1	18	57	20	50	43
1	33	27	37	64	51
3	15	35	27	37	40
1	16	11	29	73	47
0	11	56	26	37	55
0	25	25	29	21	0
2	21	42	27	69	44
0	23	48	25	15	0
2	26	43	34	98	74
3	30	55	35	116	59
0	23	38	29	105	0
0	36	19	40	43	14
0	32	27	31	35	49
2	11	36	37	22	38
0	11	40	38	57	43
2	10	11	31	4	9
1	6	46	54	72	9
2	12	37	42	87	41
1	23	28	32	81	48
1	13	49	41	68	53
4	15	28	46	13	52
0	22	56	20	53	36
0	11	31	29	4	38
2	11	55	41	0	48
1	24	36	68	25	14
0	22	45	39	58	0
0	20	13	47	39	70
1	8	12	60	67	0
0	21	43	61	73	50
0	14	58	61	73	51
0	11	41	70	63	20
1	24	39	46	61	90
3	14	49	38	39	48
0	23	43	45	81	84
0	17	46	42	89	89
1	15	19	43	70	88
3	11	23	52	88	89
0	16	82	54	64	84
0	26	44	32	78	71
1	12	34	29	108	57
1	26	54	46	47	62
3	20	48	64	33	60
1	16	66	11	83	71
0	24	37	67	85	69
0	15	55	36	71	82
1	10	26	36	88	69
0	16	42	46	96	60
2	13	34	45	74	74
0	16	75	32	79	76
0	13	69	51	83	66
2	18	60	8	97	86
1	16	11	41	94	71
6	28	43	49	86	57
2	20	40	5	104	62
0	12	24	28	15	77
0	6	63	10	45	97
0	25	15	23	22	61
0	34	42	50	62	87
3	19	65	31	34	98
3	32	42	26	30	69
1	26	18	34	45	107
1	18	28	45	0	87
0	17	24	43	20	81
1	29	31	30	39	80
2	18	53	32	11	77
3	13	6	12	50	77
0	16	40	28	53	94
1	16	48	47	96	83
2	24	74	35	17	69
0	26	96	32	15	103
2	16	74	49	74	2
0	24	58	8	48	36
0	30	58	33	57	56
0	22	72	44	50	51
0	20	64	29	59	60
1	21	74	44	68	12
3	14	66	25	43	21
0	9	43	46	89	52
2	11	42	40	54	48
0	5	48	32	49	79
0	11	62	27	84	32
4	16	57	34	42	48
2	22	27	54	51	62
4	10	65	68	94	67
0	22	36	49	97	55
0	20	12	41	90	43
0	27	36	74	75	63
2	12	46	37	50	46
0	10	58	57	52	68
1	19	44	54	48	144
3	11	55	51	69	51
0	12	11	42	69	61
1	23	16	39	99	43
0	23	21	62	52	70
0	34	48	57	84	56
1	20	45	53	74	119
0	14	46	40	88	122
2	17	44	52	83	72
0	14	63	64	96	74
0	20	14	36	83	83
0	18	23	53	93	71
3	23	63	46	121	37
0	13	30	45	87	46
0	24	93	51	105	71
0	17	77	36	59	72
1	18	64	49	70	51
0	12	50	43	96	8
0	20	39	48	89	8
3	17	47	21	70	3
1	17	45	27	117	20
2	14	54	42	2	0
0	17	41	54	1	0
1	16	52	35	0	0
0	25	37	26	6	0
0	22	47	35	14	0
0	21	46	41	11	143
1	17	38	36	81	47
0	11	37	8	3	69
1	12	70	31	34	92
1	13	49	17	56	37
0	18	44	29	59	50
0	18	56	49	26	45
0	11	53	31	7	2
0	14	35	33	40	78
0	2	33	20	46	0
0	19	35	54	52	23
0	29	57	31	30	54
0	19	42	52	35	67
0	17	45	48	51	0
2	22	36	55	83	43
5	26	41	35	68	0
1	20	42	66	76	22
1	19	75	52	87	42
0	34	46	55	60	36
4	16	42	51	62	13
1	17	41	46	76	57
0	22	66	40	54	73
1	13	31	43	60	64
0	21	42	61	59	45
0	17	73	74	76	3
0	19	60	55	26	58
0	21	41	46	73	7
0	12	71	52	51	32
0	17	87	65	7	28
1	11	42	59	17	4
1	9	69	59	46	69
0	21	63	33	14	1
3	5	68	28	18	66
1	14	24	42	40	87
4	12	37	31	14	105
0	16	41	38	15	96
3	11	58	49	14	75
0	13	63	20	36	51
3	24	31	39	88	76
0	20	44	16	72	58
1	13	32	41	67	91
0	5	46	7	16	71
0	13	42	45	41	49
1	17	28	29	54	134
0	16	45	20	13	81
0	14	26	29	57	59
0	17	36	36	4	45
0	15	38	23	59	32
0	10	49	38	37	54
0	19	54	51	49	48
3	8	64	31	0	25
0	19	67	48	41	31
1	0	43	25	6	56
0	11	31	42	25	16
0	10	56	41	13	37
2	24	66	34	15	15
1	24	55	35	57	42
0	29	32	32	2	17
0	18	48	70	38	36
0	20	39	26	0	57
2	23	66	37	3	45
0	24	22	58	12	63
0	17	14	29	19	60
0	25	47	66	3	44
0	21	83	41	16	51
2	6	67	35	0	40
3	15	70	64	39	52
0	22	77	79	25	63
0	23	97	59	0	50
0	20	100	39	19	53
3	11	43	35	0	67
0	16	39	31	66	43
0	3	48	36	41	14
1	6	26	52	12	52
3	14	29	38	2	71
0	14	22	44	25	47
0	4	33	64	26	40
2	10	36	54	55	61
1	10	36	48	22	36
0	14	38	38	22	58
2	18	32	63	13	50
0	10	38	50	14	64
1	19	41	62	2	13
2	21	24	46	52	43
1	12	29	39	30	58
1	13	42	55	23	8
3	19	39	85	34	38
0	21	54	28	26	57
3	10	40	67	39	63
0	14	36	65	37	62
0	18	40	46	16	100
0	12	75	64	44	108
1	21	47	42	13	104
1	13	16	79	4	64
6	13	54	63	4	104
0	17	31	43	42	67
0	20	47	74	61	78
0	24	40	38	28	55
0	19	36	53	16	87
0	20	20	43	49	78
0	9	40	28	21	79
1	9	40	41	29	81
2	20	24	63	50	71
0	3	52	31	44	102
0	15	36	54	45	83
0	10	58	32	36	77
1	14	39	53	28	81
0	0	20	36	22	90
2	19	47	43	22	43
3	0	56	47	36	93
0	14	60	32	31	106
0	21	58	27	21	67
0	2	43	45	63	83
3	12	57	41	55	80
3	12	75	84	31	98
2	9	62	58	13	91
0	6	54	58	41	109
0	1	57	38	8	93
0	21	64	52	55	109
0	8	72	35	22	70
0	11	87	42	34	82
1	0	56	43	57	97
0	23	38	64	45	91
0	12	70	47	32	103
0	17	53	15	31	66
1	17	27	39	26	93
0	4	27	21	49	106
0	9	39	24	26	79
2	15	58	76	21	109
2	22	21	58	34	68
1	11	49	41	25	49
0	18	38	71	36	74
0	7	13	62	41	70
0	1	40	48	26	43
2	9	49	69	44	87
0	1	60	99	45	112
0	15	27	54	32	72
0	9	67	45	52	80
0	15	43	12	46	56
1	3	51	20	31	75
0	10	41	25	25	55
1	10	16	16	25	55
0	10	14	18	33	57
0	8	26	43	60	68
0	9	21	64	56	48
1	0	26	22	42	29
0	12	19	22	23	95
1	19	26	22	48	79
3	4	33	37	26	44
0	20	24	49	25	28
3	2	49	39	62	49
0	23	43	33	21	59
1	3	44	25	24	34
0	11	24	26	53	61
0	14	24	30	51	47
1	4	63	34	62	40
2	3	55	25	84	56
0	12	51	38	51	25
1	5	44	42	45	35
0	1	51	20	19	29
0	0	52	20	60	58
3	18	64	24	65	34
2	11	1	33	43	48
0	5	53	52	58	19
2	11	63	34	58	72
1	18	51	45	51	62
0	18	0	44	65	33
2	3	1	58	57	25
1	17	0	30	48	46
5	13	3	36	81	92
0	15	0	46	45	78
0	17	0	61	84	76
2	1	7	66	71	93
1	17	1	45	16	84
0	3	62	59	15	79
0	19	1	52	14	67
1	6	9	18	29	102
0	13	42	15	9	58
1	18	13	43	6	67
0	17	1	9	31	68
3	19	0	28	10	68
0	16	13	63	33	69
0	7	0	28	0	65
0	7	0	18	85	45
2	6	0	50	3	62
3	14	4	40	57	97
0	14	6	14	62	83
0	18	1	23	44	36
0	3	4	41	20	74
2	1	2	25	35	68
0	3	1	19	36	54
0	16	2	36	15	60
1	7	4	31	70	39
4	9	2	52	50	72
0	18	0	42	9	61
1	0	0	42	87	75
0	1	3	71	31	17
0	20	2	52	36	39
2	8	0	29	74	43
0	10	0	46	57	40
2	13	9	33	46	38
1	3	1	53	51	75
0	14	1	54	54	45
1	11	9	72	29	45
1	2	21	45	53	77
0	9	11	30	21	73
1	12	9	47	32	103
1	4	4	42	53	60
0	5	0	39	54	92
0	14	2	22	41	45
5	14	2	38	56	65
2	12	1	26	11	17
0	29	3	58	74	58
0	13	0	42	51	59
1	11	0	58	19	54
0	24	4	30	71	61
0	24	2	38	43	76
0	17	1	5	59	13
0	13	2	11	33	32
2	22	1	26	49	38
5	12	0	36	37	43
1	25	0	56	53	86
0	19	1	17	44	63
0	24	1	44	66	24
4	16	21	34	37	48
2	17	4	74	59	51
2	23	0	44	35	76
0	21	6	100	60	57
0	23	1	89	53	24
1	8	12	69	23	94
0	11	1	50	72	96
0	16	0	81	40	72
0	16	0	56	67	60
1	13	1	50	71	68
1	19	25	45	85	73
1	23	1	114	48	53
0	15	4	29	33	53
2	22	1	46	26	100
0	26	8	51	43	68
0	23	1	37	58	61
2	26	23	58	52	77
0	14	4	40	57	58
0	10	0	35	61	49
0	31	0	49	27	23
1	1	0	33	59	29
4	9	0	34	48	35
0	19	2	28	56	67
1	11	2	53	80	34
0	13	3	48	40	9
0	14	2	33	36	20
0	15	15	23	36	20
2	16	0	39	35	49
0	13	1	14	30	69
1	26	1	37	45	34
0	23	5	34	43	31
2	16	14	51	32	38
1	13	12	66	31	63
1	13	5	19	60	40
0	11	3	27	61	49
0	24	4	56	53	48
0	23	0	14	35	63
0	13	2	11	72	11
0	15	5	63	63	53
0	21	14	69	55	16
0	25	0	66	42	48
0	24	11	23	21	60
0	27	2	56	43	55
0	40	28	35	34	32
0	25	4	38	40	39
0	19	1	4	41	56
0	23	16	54	15	41
0	18	54	9	35	42
0	27	0	43	111	4
1	31	0	33	61	42
2	29	1	50	115	42
0	15	3	22	77	60
0	10	3	3	70	51
0	16	2	49	84	66
1	7	2	37	68	61
2	26	2	53	35	31
0	17	12	40	54	67
1	20	3	30	38	63
2	9	11	51	58	95
0	11	1	21	60	46
0	8	3	48	79	71
0	7	2	16	77	68
0	15	3	12	67	80
0	11	44	30	64	69
3	14	4	29	61	79
0	14	3	42	89	61
0	22	11	14	84	67
3	13	3	47	48	62
2	13	2	10	78	28
0	25	4	50	72	51
1	13	0	31	77	55
3	14	1	46	71	23
4	10	10	53	101	22
0	20	5	45	62	69
1	16	14	33	65	39
0	7	3	53	58	32
1	17	1	48	49	44
0	13	2	31	61	13
2	16	13	45	58	56
1	15	8	39	97	71
1	3	0	33	59	24
0	37	2	50	81	37
0	32	12	39	91	48
1	20	0	45	64	65
0	16	2	13	27	40
0	10	11	41	62	64
0	20	4	43	50	65
0	32	10	58	0	81
0	34	0	30	33	63
4	11	6	24	12	112
3	19	0	28	49	84
0	18	18	45	10	92
1	13	8	8	13	88
0	9	4	41	38	69
3	12	4	56	32	66
0	14	4	80	29	103
0	3	4	33	3	116
2	24	5	79	7	71
0	7	13	38	27	85
0	19	10	31	38	96
1	14	4	45	19	60
0	14	2	12	46	94
0	12	16	59	22	91
2	29	7	23	22	89
2	14	10	3	67	104
5	13	1	17	52	86
2	15	1	40	56	69
1	24	2	42	13	58
3	12	8	47	34	65
4	22	2	27	61	93
2	12	7	17	34	55
0	24	24	4	43	73
2	18	18	8	33	86
1	21	2	46	46	4
1	19	14	16	58	73
0	11	6	41	59	58
0	5	0	33	58	53
2	12	13	41	43	67
0	19	4	52	66	45
0	14	23	5	62	29
2	9	11	27	25	75
4	32	24	45	13	63
4	14	29	35	29	60
0	18	8	44	43	32
7	9	10	39	54	56
4	20	18	32	18	137
2	22	6	32	37	32
0	12	40	37	17	52
0	17	14	8	17	57
0	16	1	56	37	56
0	17	12	45	18	58
3	16	19	19	29	44
3	31	15	73	44	100
0	19	1	42	37	66
1	18	17	11	44	54
1	15	18	58	16	64
0	28	21	38	9	54
0	14	28	51	79	21
0	9	11	7	14	67
0	12	18	33	25	37
2	15	3	72	6	46
0	20	24	52	41	113
3	16	11	70	27	70
0	18	8	41	55	68
0	12	24	61	20	56
0	21	10	52	50	101
0	22	17	89	35	76
3	9	13	54	50	116
0	18	11	50	43	103
1	27	19	50	33	78
1	14	15	39	36	83
2	18	29	53	18	103
3	12	0	30	39	104
1	27	11	53	42	72
1	15	9	47	59	62
2	11	10	42	50	84
1	17	35	28	45	65
1	17	29	47	21	87
1	19	28	38	21	63
2	15	12	33	32	80
0	13	23	22	27	79
1	14	3	47	30	62
0	16	9	43	50	85
0	18	32	43	58	77
3	13	20	12	48	95
1	20	46	31	72	80
1	6	5	29	71	176
2	11	22	11	81	86
1	29	21	39	24	90
0	5	0	39	81	94
0	15	27	27	92	89
1	10	24	12	61	66
1	17	14	41	62	60
0	24	25	39	74	72
4	24	3	35	83	85
3	5	24	20	58	124
0	23	11	38	50	65
0	25	63	19	58	76
4	25	0	40	37	86
2	24	7	52	61	131
1	18	40	51	76	31
6	31	23	12	52	33
0	11	11	26	86	68
0	26	32	70	118	27
3	15	59	47	19	30
0	20	17	55	76	42
0	18	0	44	42	42
0	6	26	68	47	72
0	7	8	49	86	59
0	10	44	37	48	19
1	21	43	47	83	15
0	12	45	57	74	67
1	22	40	53	53	70
1	21	0	62	70	61
0	18	43	82	51	42
0	25	8	64	66	69
0	12	49	65	69	44
0	15	9	27	38	37
0	16	50	38	49	27
1	15	14	26	53	1
0	15	51	31	57	44
1	18	24	31	39	53
1	12	25	41	50	45
3	13	27	70	59	25
1	18	21	42	34	49
1	13	32	46	74	8
1	11	30	32	60	20
0	13	12	41	59	40
2	14	44	41	47	25
5	10	57	39	55	49
0	10	9	44	56	15
0	25	3	30	29	20
3	17	34	12	69	29
4	11	39	37	48	58
0	9	24	37	50	55
0	14	2	70	51	18
0	14	23	59	39	47
0	17	12	32	40	43
1	11	41	63	62	8
1	29	79	34	36	13
1	21	3	57	47	6
0	20	20	56	79	72
3	17	15	68	64	48
0	14	34	29	33	9
7	15	16	2	20	8
0	17	35	16	57	31
0	21	19	10	24	70
0	13	34	7	28	86
1	13	61	14	48	63
0	12	33	8	29	66
0	8	52	7	48	118
0	12	0	7	46	68
0	11	26	11	46	85
2	15	15	22	49	78
2	11	10	16	41	67
1	16	6	18	57	70
0	10	49	15	74	90
1	22	18	19	32	65
0	23	41	23	44	72
0	14	21	22	55	59
1	12	21	22	51	52
0	10	33	26	31	84
0	13	10	20	53	61
1	23	27	17	59	81
1	13	13	35	27	50
2	14	22	20	51	58
0	19	3	16	45	89
2	16	7	25	70	61
0	11	24	18	53	116
0	17	25	21	87	66
4	17	40	19	45	71
0	20	34	32	56	38
1	16	58	24	24	4
2	19	16	16	21	37
3	37	30	26	20	30
0	28	25	31	40	27
0	18	11	52	20	41
1	47	69	49	40	58
0	21	40	31	51	0
1	34	38	40	54	8
1	18	44	25	38	24
5	27	83	34	30	65
0	10	73	37	39	27
1	22	37	41	42	53
3	14	38	21	54	46
2	9	70	47	29	30
0	16	71	41	35	71
1	16	44	78	23	68
3	27	24	30	44	45
2	19	0	50	30	38
1	24	0	38	46	33
0	16	3	54	50	76
0	11	15	56	41	32
1	16	1	40	54	29
2	14	0	30	38	60
2	20	7	38	38	7
0	12	0	35	40	54
0	17	0	33	31	87
2	19	48	30	37	15
0	25	9	51	23	55
0	16	0	34	30	23
0	10	0	40	61	33
1	23	3	49	45	26
3	12	7	41	42	62
1	23	2	44	32	39
2	19	10	47	58	40
5	14	15	29	53	10
3	8	0	53	50	58
0	19	1	26	33	42
1	24	41	27	51	49
1	11	36	41	37	54
1	16	1	36	57	37
0	8	0	41	34	17
2	6	0	35	36	33
0	18	56	51	64	36
1	10	1	26	35	48
2	12	0	57	43	52
3	13	1	21	49	63
2	17	2	43	42	99
0	10	1	56	47	71
0	10	31	20	37	84
2	13	2	28	40	81
1	24	42	51	44	59
0	26	6	38	38	86
0	16	22	43	49	79
0	21	45	46	27	57
4	20	9	43	77	66
1	18	2	43	55	81
1	23	63	43	31	74
0	26	14	43	67	97
1	15	71	41	37	86
0	18	54	47	66	63
3	19	29	54	58	89
0	23	43	34	65	88
0	16	40	47	68	63
2	21	29	51	83	56
0	17	18	79	78	65
0	20	28	56	101	73
1	10	32	49	63	49
0	14	52	33	50	55
1	21	46	48	114	80
0	9	1	43	96	116
2	14	4	35	59	12
0	12	5	34	76	24
2	17	2	83	94	60
3	3	5	18	83	50
2	11	2	44	118	16
0	8	3	49	92	5
0	7	0	33	75	76
1	23	3	70	79	40
1	11	4	42	56	74
1	10	1	58	93	0
0	2	3	27	82	0
1	16	8	71	72	27
1	25	9	49	63	2
1	15	1	33	73	40
0	23	27	65	71	19
2	16	35	51	61	44
1	13	9	59	74	22
5	16	47	38	73	0
0	2	14	34	96	0
0	14	57	48	66	27
0	10	21	41	53	20
0	15	69	38	61	14
0	18	3	55	72	53
0	22	2	26	57	4
0	5	4	37	45	30
0	19	5	59	61	56
0	12	3	52	59	56
0	17	3	28	74	39
0	15	3	41	75	23
1	21	1	40	73	48
1	1	1	17	52	63
1	17	1	46	68	21
0	18	36	33	57	46
0	15	59	54	63	10
0	19	38	74	59	12
0	13	4	44	65	57
1	18	48	57	56	31
0	18	33	57	66	5
1	21	36	21	75	42
0	11	22	57	64	60
2	10	4	50	82	55
1	15	38	39	63	40
0	19	34	40	76	69
0	31	34	26	62	38
0	14	14	51	83	52
4	11	46	54	70	31
1	24	36	55	85	56
3	8	33	36	80	48
0	14	29	17	77	54
0	18	37	36	53	47
0	26	44	37	53	90
0	25	11	44	44	80
1	35	14	44	62	48
0	28	26	58	34	97
0	21	37	76	53	79
0	22	31	60	57	53
3	21	19	45	51	78
2	8	3	50	41	47
1	11	45	41	7	76
2	14	27	26	39	97
0	19	49	38	50	66
1	17	3	50	27	71
1	9	2	52	55	89
1	19	7	49	48	105
0	12	19	47	45	66
2	7	40	43	48	134
0	17	25	47	46	101
1	9	35	43	34	140
1	30	36	57	47	81
1	14	26	61	63	85
1	15	33	42	50	104
0	12	33	34	51	72
1	21	56	42	57	40
0	17	44	66	50	52
0	14	44	48	34	19
0	16	59	30	81	44
3	11	22	47	30	9
0	11	42	56	50	2
0	16	48	32	45	21
2	19	31	50	61	45
0	27	43	52	6	62
0	22	40	34	56	70
0	6	37	52	56	102
0	21	46	50	76	88
0	32	33	49	58	82
0	16	33	80	36	60
2	17	34	91	33	19
0	15	41	65	72	39
0	17	35	51	79	39
6	12	32	79	64	10
2	10	26	59	68	26
2	25	34	73	89	2
2	10	28	54	62	70
3	17	41	57	72	8
4	15	32	66	82	2
3	14	37	61	78	63
1	21	42	69	94	48
3	13	31	67	58	0
1	22	32	70	61	1
0	16	42	107	73	48
1	18	33	72	49	76
0	23	31	54	58	43
0	13	39	38	112	90
0	18	10	17	85	0
1	19	38	38	61	0
1	3	59	49	114	57
0	1	30	62	62	44
1	17	15	30	84	9
1	19	40	37	98	1
0	24	41	32	71	0
2	16	28	45	79	36
0	20	60	17	72	72
1	15	46	32	60	73
1	11	44	28	63	0
1	17	58	52	55	0
0	15	23	29	81	10
1	17	54	64	70	11
0	12	36	42	75	33
2	12	50	74	54	42
0	10	47	44	121	53
0	12	43	40	71	83
1	15	45	44	63	0
4	3	75	29	70	41
0	12	58	50	74	21
0	14	58	46	69	1
2	17	67	30	103	48
3	23	56	51	65	84
2	19	41	51	14	96
2	27	86	41	6	87
2	16	53	34	33	50
0	22	33	63	79	132
0	5	40	59	42	80
7	16	33	45	56	48
0	14	40	17	37	82
4	26	28	60	74	94
0	28	41	69	16	82
0	16	48	56	38	57
3	19	26	52	35	86
2	16	54	55	76	129
1	23	41	41	57	76
2	19	25	45	62	84
5	33	37	47	57	62
1	17	39	64	35	81
0	34	34	47	61	102
4	24	40	38	44	104
5	16	25	58	49	81
3	13	45	56	23	56
3	12	65	37	69	80
4	13	33	58	73	74
1	16	22	52	86	0
1	6	39	42	53	94
2	19	52	49	57	85
0	14	75	55	62	37
4	16	44	58	28	87
0	12	36	55	2	73
0	25	67	55	9	62
2	22	52	55	95	131
4	19	36	56	105	69
0	4	26	47	82	108
9	7	55	65	52	92
3	7	60	29	71	70
1	19	42	49	89	110
1	24	41	51	30	62
2	15	46	43	89	71
2	19	45	59	90	99
1	10	57	49	78	97
0	18	60	72	83	50
0	24	47	40	58	0
1	22	45	57	64	24
0	11	66	45	81	35
0	9	100	53	62	26
2	21	103	45	50	45
1	11	66	44	79	69
2	14	67	64	54	1
2	17	73	37	95	8
1	14	43	50	82	15
0	14	37	52	73	97
0	13	81	40	72	6
0	17	51	37	115	1
0	14	79	60	120	47
1	19	61	41	114	9
0	20	19	40	58	77
0	26	70	51	93	105
0	15	59	51	75	59
0	11	70	31	54	91
0	19	67	39	50	98
0	17	45	38	63	89
2	14	32	28	69	55
1	13	50	58	80	97
0	11	73	29	36	49
1	20	45	36	9	39
0	14	50	52	62	44
0	19	33	37	8	83
0	13	75	31	56	40
0	11	50	37	15	21
0	33	72	38	45	1
2	18	69	32	55	44
2	9	56	38	47	6
1	14	22	21	0	37
0	12	64	38	71	53
0	17	69	41	17	47
4	21	54	38	52	56
0	20	49	25	31	112
2	18	53	28	25	55
5	29	51	58	14	107
1	19	73	38	51	84
1	28	50	39	76	74
6	30	77	51	51	62
1	17	66	52	62	59
0	15	39	15	42	71
1	22	38	29	80	77
0	7	33	35	30	41
1	21	23	62	46	52
0	17	38	57	13	52
2	5	58	41	5	44
1	7	42	93	49	31
1	21	38	50	15	52
0	5	47	78	54	49
2	22	63	55	16	81
0	19	66	70	50	83
0	23	40	68	49	51
0	14	49	70	41	16
0	18	51	68	40	53
3	15	33	58	10	0
0	27	49	40	2	0
1	20	60	45	0	0
0	16	60	73	103	42
2	17	66	54	70	15
0	16	54	37	81	33
0	15	46	73	139	57
0	15	75	74	15	65
0	16	41	107	90	19
2	8	68	44	84	60
0	6	61	80	69	59
0	9	80	46	10	69
0	20	80	73	30	40
0	15	58	82	71	45
0	18	54	75	64	55
0	13	61	40	16	60
0	20	65	52	57	15
5	14	58	27	64	71
2	23	65	33	13	13
0	9	36	32	4	48
0	19	58	58	63	54
1	16	36	62	0	18
2	18	40	31	12	59
0	12	28	43	56	29
2	13	38	32	25	68
0	20	28	22	17	51
2	8	52	50	5	62
0	24	15	71	1	50
0	14	67	37	10	47
0	22	37	42	28	65
3	17	39	43	40	73
1	5	29	42	14	78
1	16	37	41	13	51
0	18	63	52	49	47
0	14	76	53	22	94
1	14	60	26	51	87
0	25	51	51	53	116
0	23	43	26	60	94
3	10	45	41	62	112
0	16	25	30	36	90
0	24	27	55	37	84
2	32	49	20	17	89
0	28	49	47	16	61
1	34	47	30	16	78
0	23	48	42	19	71
0	18	62	30	44	100
1	15	53	32	14	62
0	35	56	24	70	89
0	18	37	25	46	67
1	21	58	63	62	80
0	25	58	55	29	9
2	11	43	61	30	88
0	19	55	45	17	123
2	9	40	41	40	69
1	27	64	37	62	61
2	19	49	11	67	94
0	16	51	37	22	109
2	25	15	51	48	58
1	13	49	32	26	94
0	9	41	16	23	124
0	16	59	30	30	64
0	23	34	18	79	68
0	13	41	29	12	67
1	13	75	54	83	60
0	9	21	28	95	129
0	14	30	36	79	71
0	16	38	54	83	46
2	7	47	39	91	30
2	23	48	43	79	35
1	12	67	25	74	5
3	22	45	46	81	64
2	16	38	43	45	48
1	9	44	45	73	65
0	10	34	42	69	39
6	11	43	54	82	44
0	6	70	47	61	21
0	14	46	51	66	34
1	2	73	26	61	46
0	13	42	67	0	58
0	12	65	44	68	39
1	12	36	72	11	30
1	12	53	53	34	40
2	16	76	59	45	26
0	14	58	66	42	35
0	29	40	55	16	40
1	18	47	63	48	37
2	8	42	60	43	37
5	10	80	59	6	48
3	11	89	43	2	25
0	13	93	28	62	21
2	16	90	16	33	43
1	17	88	17	69	28
0	13	92	36	37	10
1	16	75	36	9	38
4	10	77	17	17	3
1	19	70	34	54	9
2	16	74	20	44	37
0	22	77	38	83	59
2	19	79	50	12	40
1	25	50	23	79	2
3	16	65	47	33	61
0	18	42	32	48	36
1	21	39	39	61	5
0	23	45	31	32	41
0	23	16	20	78	45
1	23	29	44	35	56
2	19	54	50	61	27
2	17	47	47	11	46
2	20	50	48	44	60
3	19	54	31	29	54
2	19	79	29	33	54
0	14	57	46	12	45
1	21	54	29	30	28
0	15	25	34	35	56
1	13	48	14	55	31
1	25	59	9	48	45
4	18	72	17	28	40
1	21	84	38	37	65
4	21	59	47	60	56
2	16	57	34	69	57
0	27	25	33	70	31
9	19	77	44	85	44
0	22	45	33	61	63
3	17	30	77	57	81
0	24	25	58	87	44
0	11	53	32	89	54
2	20	51	39	51	60
1	22	58	50	60	87
0	20	45	54	113	55
0	12	48	34	52	108
4	6	60	34	50	52
1	19	69	31	46	75
2	16	76	55	14	63
0	17	52	50	30	62
0	18	31	23	48	75
0	18	67	86	0	56
1	13	80	44	68	80
1	13	43	88	18	44
2	10	36	62	66	91
1	17	40	39	54	52
1	25	39	41	38	104
2	15	49	72	40	66
3	11	40	43	26	48
0	13	42	66	15	62
3	25	36	64	17	96
2	16	30	49	28	76
0	13	68	95	44	88
3	19	46	64	32	53
0	12	42	51	46	61
0	15	19	49	1	73
4	10	48	91	38	66
2	10	55	43	77	68
1	20	21	43	2	54
2	10	41	51	2	46
3	8	44	41	62	61
3	11	42	35	35	58
1	17	36	34	83	61
1	10	9	45	63	87
1	10	34	48	57	64
0	19	46	52	41	61
0	18	43	49	58	90
0	14	74	47	59	75
0	13	41	41	71	70
0	14	33	34	65	72
0	17	29	48	55	69
1	18	17	36	56	66
0	12	59	38	70	80
0	11	41	47	79	52
3	9	70	22	62	80
6	10	52	31	68	53
0	13	44	37	0	115
1	13	54	39	64	47
1	11	77	37	83	56
4	11	60	46	77	54
1	11	63	47	68	56
0	5	50	47	61	50
0	20	72	35	49	68
0	24	39	34	67	51
4	18	62	23	68	59
0	10	48	28	66	67
0	13	50	44	79	50
1	16	17	14	77	53
0	15	16	29	151	64
0	17	40	63	76	65
0	11	16	61	92	47
0	8	36	52	96	55
2	17	75	87	74	58
0	22	93	46	57	50
1	24	50	58	41	65
0	10	59	44	66	64
1	19	38	54	40	25
0	17	30	52	44	22
1	18	39	52	64	67
4	30	40	49	35	33
0	17	45	42	47	96
0	20	27	53	11	52
4	14	38	55	35	23
0	28	60	66	54	45
0	26	34	51	9	41
1	16	20	49	79	92
0	11	29	59	15	69
1	12	23	53	53	59
0	14	53	72	58	44
2	17	13	66	34	55
0	14	28	82	46	48
1	9	33	33	38	103
0	17	10	32	48	21
0	16	46	40	41	62
0	14	65	52	48	74
1	18	19	58	45	60
5	7	29	61	60	51
0	17	45	47	63	99
1	7	11	31	13	46
4	14	34	50	68	47
1	17	59	56	45	28
2	19	25	51	63	58
0	22	46	75	49	19
0	21	10	53	78	62
0	9	19	62	47	79
2	11	61	50	69	77
2	23	41	53	49	82
4	14	78	21	42	56
1	14	45	53	49	77
0	16	24	27	71	64
0	30	49	48	52	114
4	25	25	27	58	82
2	14	49	30	70	106
2	15	63	31	66	85
0	14	61	34	76	71
0	10	26	30	69	74
0	10	35	36	106	54
2	19	26	22	40	51
2	13	67	73	55	84
1	7	36	23	76	64
0	12	44	29	98	83
0	16	50	41	73	52
1	14	52	37	107	68
2	10	34	40	52	51
0	12	72	49	77	73
0	16	83	52	134	49
0	13	66	41	83	92
0	17	64	39	60	86
1	12	56	44	98	64
5	11	39	63	79	84
2	13	51	32	64	68
0	14	37	36	54	80
1	12	33	41	90	99
1	10	28	44	67	72
1	19	27	37	70	74
0	30	61	29	56	103
0	4	38	44	93	64
1	16	21	40	85	59
0	13	39	41	97	65
2	16	42	49	66	41
5	19	59	24	140	90
1	20	39	52	73	63
0	13	35	41	79	70
0	21	42	43	54	86
4	18	75	44	57	103
2	23	12	48	60	110
0	16	52	42	62	62
1	19	17	28	48	70
0	29	47	27	63	67
3	25	49	25	81	86
0	11	78	30	81	93
1	5	57	37	49	61
1	13	41	51	73	56
0	18	51	39	72	53
1	11	51	42	79	50
0	2	27	2	89	67
0	19	29	43	91	17
0	19	41	48	59	58
1	18	42	50	82	68
1	4	41	44	79	44
3	18	31	41	65	36
0	20	27	33	91	44
0	16	55	43	64	52
0	6	53	57	103	59
1	26	18	39	103	33
0	5	36	52	59	36
0	2	44	43	48	28
0	13	25	52	66	47
0	0	50	39	55	61
1	14	86	64	82	36
1	8	69	43	61	74
0	0	60	38	53	58
1	10	57	45	81	28
0	22	64	41	65	47
0	20	46	48	98	44
0	19	30	79	100	41
1	16	52	68	103	42
1	2	56	65	86	39
1	14	53	56	80	71
3	16	80	66	69	50
0	0	34	67	116	28
0	16	64	60	50	100
3	18	55	61	1	70
4	13	56	57	90	37
5	15	83	54	67	32
0	11	61	54	37	48
1	8	66	61	136	17
5	0	73	40	171	64
4	17	44	61	8	77
1	14	32	72	6	46
0	19	20	38	65	46
1	20	49	57	5	27
1	10	54	48	54	20
1	13	57	60	75	22
1	24	62	46	51	88
2	14	50	63	50	74
1	19	52	73	63	72
0	10	46	44	39	60
3	13	54	42	44	56
0	10	61	70	44	65
0	11	61	87	64	57
0	19	65	55	37	67
2	6	73	53	43	62
2	11	89	77	73	42
0	9	37	52	32	50
0	12	59	48	65	84
0	11	66	45	42	92
0	18	81	48	43	73
0	16	78	60	24	51
0	2	23	34	59	105
1	30	56	62	54	118
2	20	79	44	40	64
1	9	84	56	52	53
4	12	16	53	33	85
0	20	52	71	43	58
0	4	43	57	39	135
3	15	50	57	46	79
1	14	75	79	38	48
1	10	78	72	68	88
2	8	49	59	53	80
0	19	50	53	44	77
4	11	46	70	58	78
0	21	78	79	26	59
0	5	42	58	52	77
6	22	46	66	53	106
2	12	41	37	32	77
1	17	48	32	31	88
0	2	36	23	37	93
3	16	45	36	32	102
1	3	42	30	23	49
1	8	66	41	27	58
0	9	52	41	51	66
1	2	51	40	40	68
0	7	46	48	40	55
0	17	36	45	34	72
1	19	32	53	39	107
1	14	38	37	36	89
2	13	32	32	16	72
0	10	59	23	31	73
0	3	43	49	71	66
1	15	52	51	58	58
0	5	52	13	29	96
1	20	40	38	62	71
0	6	36	45	27	111
1	3	51	44	19	80
3	2	45	27	22	65
3	9	44	49	30	61
3	19	66	58	23	46
0	0	18	36	74	21
0	22	44	41	28	67
0	22	45	51	39	61
1	11	48	47	81	103
0	6	43	49	50	67
0	20	37	31	38	58
5	14	82	55	35	43
1	13	74	47	58	48
3	9	66	44	60	51
3	14	79	56	31	64
0	11	83	31	25	57
2	2	80	28	61	38
4	14	76	51	26	67
1	10	88	86	40	48
1	18	85	60	46	77
0	15	65	37	21	37
0	16	63	25	43	45
0	7	53	36	43	69
0	12	73	40	50	63
1	2	78	50	27	39
1	3	85	47	75	6
0	18	65	78	17	68
1	17	90	77	54	44
0	12	91	55	53	45
0	4	44	33	32	50
2	7	44	80	35	47
0	3	42	84	15	17
1	15	25	63	42	1
1	15	21	61	56	4
3	23	56	77	35	5
4	20	36	82	13	45
4	20	37	70	39	11
1	18	31	94	46	52
0	22	41	66	50	37
4	18	79	45	49	29
0	20	67	58	45	47
1	21	35	70	21	55
0	23	36	56	67	99
2	23	45	81	78	75
0	16	23	64	45	89
2	16	22	74	39	73
1	14	39	81	76	66
1	19	62	66	61	101
0	17	39	52	50	95
2	21	37	77	56	78
0	18	55	87	60	88
4	23	55	70	68	47
2	12	44	43	67	97
1	17	21	74	69	64
0	13	61	57	50	80
4	17	39	49	33	58
0	10	63	43	78	71
0	17	58	50	30	75
0	4	43	78	36	71
1	17	52	37	60	77
2	20	88	38	76	81
0	17	66	61	68	97
0	19	75	73	54	75
1	24	70	52	22	68
0	23	77	48	69	43
0	19	65	34	42	66
2	16	86	70	36	89
2	22	85	10	67	60
0	28	84	57	83	88
0	14	64	49	24	75
0	16	70	33	21	95
0	16	166	57	52	77
0	16	71	39	84	83
0	11	82	27	64	76
0	13	81	32	8	97
2	26	59	55	74	97
2	25	66	42	66	55
1	19	48	58	86	68
4	14	28	60	50	73
2	5	27	56	48	90
1	15	46	51	79	70
3	14	34	53	69	109
2	10	40	57	68	74
2	10	20	35	70	68
1	16	53	64	81	73
2	11	50	43	58	81
1	9	27	76	101	53
0	13	48	38	69	61
0	9	64	53	55	86
2	12	36	14	73	104
1	18	65	42	63	64
0	14	31	58	86	69
4	10	33	36	57	43
0	15	53	45	61	43
4	6	48	56	60	22
1	19	50	54	53	41
0	25	6	76	67	53
3	15	32	12	47	21
2	8	59	41	65	48
0	13	57	46	75	54
1	9	53	50	90	81
0	19	12	54	105	85
0	29	7	62	66	42
1	14	41	51	59	57
1	11	54	51	82	78
0	16	37	27	69	68
3	13	36	53	68	69
3	16	37	70	61	63
2	13	28	57	55	91
0	21	50	73	67	60
0	14	42	50	52	44
5	13	43	49	76	55
1	16	45	65	67	37
2	22	40	64	68	71
1	18	43	42	72	40
1	23	52	79	73	20
1	18	31	68	68	45
2	13	43	60	62	61
0	14	40	77	77	33
0	13	49	65	146	59
2	16	67	48	82	50
1	19	55	61	92	14
2	19	49	13	66	65
0	19	76	41	70	60
0	28	74	67	60	21
0	23	71	71	42	69
0	31	63	77	79	56
1	27	63	70	43	32
0	30	45	105	38	50
0	30	70	87	31	55
0	18	27	1	53	81
1	23	31	7	26	78
1	25	13	93	46	50
0	19	56	18	6	49
0	24	19	21	66	38
1	24	52	55	6	38
4	23	24	56	51	77
1	24	21	27	55	52
0	17	47	68	30	70
0	35	43	28	62	53
0	22	50	53	81	80
2	18	50	55	2	113
0	15	33	51	71	82
1	20	40	42	61	84
0	23	48	54	54	90
1	4	39	23	41	96
2	15	17	59	38	85
1	20	44	31	66	64
0	16	30	41	26	64
0	18	49	54	42	76
0	22	53	66	32	82
1	10	52	33	46	83
0	23	50	65	76	87
0	16	34	39	51	100
3	15	34	43	41	99
0	27	32	46	7	94
3	9	39	59	14	64
0	16	18	45	76	98
1	13	61	9	67	75
0	14	37	28	67	63
0	20	51	43	58	107
4	19	15	38	58	48
1	19	60	32	51	105
0	22	34	52	59	68
0	8	40	75	90	67
0	22	50	50	89	76
0	10	38	43	68	47
0	13	49	50	73	83
1	17	31	46	55	86
0	14	0	50	74	62
0	13	42	39	54	109
0	17	36	55	64	66
2	16	1	58	66	67
0	23	35	47	58	75
0	14	34	46	88	84
2	20	50	23	70	107
0	23	30	70	56	74
0	11	42	66	72	82
2	26	50	44	63	83
0	19	14	41	48	48
0	18	33	55	74	80
0	15	72	32	88	96
1	21	42	64	82	51
0	17	76	47	73	56
2	12	61	19	67	59
1	12	51	59	82	91
0	18	59	34	69	47
2	19	57	43	60	60
0	18	63	41	68	57
0	31	57	60	13	16
0	4	41	62	15	74
0	11	41	46	22	54
0	16	50	53	22	43
1	15	13	57	50	38
0	16	51	61	16	68
0	13	10	66	53	59
2	13	36	57	46	58
0	19	38	52	46	49
3	11	63	53	78	77
0	13	0	40	45	57
0	18	32	47	43	44
2	21	53	36	65	44
0	18	69	50	28	64
1	19	60	74	31	68
5	14	33	75	86	71
0	13	36	59	30	68
0	19	76	69	54	38
0	22	25	76	58	86
1	20	42	75	65	60
0	8	39	99	27	53
0	14	16	83	54	94
2	15	60	66	43	19
2	17	46	46	71	68
0	14	66	78	35	57
0	16	43	67	76	39
0	15	28	63	29	29
1	16	41	57	59	115
0	16	42	61	63	81
1	20	38	43	53	67
0	21	10	48	88	105
0	22	50	14	62	56
0	18	42	54	64	105
1	17	43	20	138	63
0	25	29	68	57	124
0	25	45	63	73	67
0	20	19	48	69	152
0	26	50	69	101	124
1	22	24	46	94	110
0	21	25	116	59	59
3	13	30	54	108	57
3	17	25	51	93	109
2	24	14	33	21	84
0	19	23	51	46	83
0	16	31	45	55	59
0	23	51	41	70	61
1	25	36	56	39	55
0	24	41	37	32	105
0	18	29	25	76	71
3	12	34	27	48	75
0	21	47	35	42	94
1	8	32	33	46	33
3	10	47	35	34	77
0	15	45	45	66	75
0	20	42	34	49	66
0	8	40	37	76	60
0	18	35	37	82	102
2	10	23	40	26	53
0	19	44	43	10	74
0	11	57	60	9	66
0	17	57	23	58	104
0	18	55	42	88	82
0	16	46	42	35	66
0	14	63	38	49	98
0	19	12	40	41	82
0	9	32	38	56	74
0	25	39	33	50	74
0	16	45	61	24	86
0	14	24	49	54	81
3	15	34	37	35	87
0	9	57	55	37	83
0	24	11	55	25	68
0	19	11	31	38	55
0	13	15	58	65	78
0	20	44	41	53	73
1	14	63	29	64	72
0	14	30	55	29	91
0	15	31	41	45	72
1	18	7	49	26	77
2	16	55	37	51	63
0	14	39	51	46	58
0	21	33	54	53	46
2	15	28	39	49	50
0	10	19	47	67	55
1	18	33	58	29	47
1	15	42	49	41	29
0	15	0	48	137	64
1	20	8	52	65	40
0	14	36	34	42	21
5	25	40	45	8	22
0	13	42	92	79	50
0	20	15	47	75	32
1	23	16	81	88	52
0	25	32	71	49	20
1	17	45	73	53	28
1	29	41	103	18	55
0	19	35	74	60	38
1	24	44	71	111	39
0	23	21	56	14	40
3	18	31	69	39	47
2	18	31	48	76	74
1	11	38	38	38	43
0	22	33	68	51	52
2	15	34	57	28	19
0	17	36	36	61	58
1	13	37	24	105	48
0	22	20	55	62	17
2	18	56	27	103	37
1	14	40	38	47	41
0	13	30	36	106	57
0	26	44	25	97	44
0	20	29	43	87	61
0	24	1	30	51	36
0	17	47	45	83	57
0	25	23	27	87	78
1	18	28	34	75	31
0	10	39	43	59	61
2	12	45	33	41	30
2	11	21	43	97	34
2	20	27	33	103	69
0	11	28	41	30	84
[truncated: 4,252 more rows]
