# Supplementary material for: Oncogenic YAP sensitizes cells to CHK1 inhibition via CDK4/6 driven G1 acceleration
Source: EMBO Rep. 2025 Jul 4;26(16):4017–39. doi: 10.1038/s44319-025-00514-5 (PMC12373906; doi:10.1038/s44319-025-00514-5)
Supplement: Supplementary file 7 — Source data Fig. 5 [file 44319_2025_514_MOESM7_ESM.zip › Figure 5/5G/EU_intensities.xlsx]

## Sheet: Figure 5G
EU mean intensity
ctrl	YAP	DRB	YAP + DRB
675.9	823	304.3	329.4
280.8	982.5	411.9	325.3
843.7	1173	264.9	247.2
722.4	624.7	330.5	275.9
677.3	879.6	307.4	221.4
768.5	611.4	317.7	232.6
764.9	785.3	196.9	185.2
733.7	858.4	166.1	421
684	706	174.9	178.5
800.8	895.8	267.4	390.6
768.1	581.2	320.3	377.7
510.1	898.1	406.2	317.9
845.2	734.1	284.5	339.9
677.1	714.4	279.2	360.9
773.6	653.5	186.7	375.8
510.7	816.4	288.6	352.3
767.7	490.9	174	360.8
832.5	712.6	261	385.4
862.6	864.7	405.3	344.4
789.1	997.6	398.4	344.5
644.1	739.9	358.1	375.6
918.4	215.7	329.7	423.6
947.7	217.5	160.8	333
971.3	223.7	160.5	364.8
845.8	978.4	302.7	290.1
873	826.9	259.6	330.8
834.4	202.7	292.4	207.5
789.6	631	268.3	206.9
836	856.5	261.6	376.1
261.6	681	299	324.4
270.8	720.1	324.3	351.5
818.7	853.6	347.3	378.5
869.5	660.3	284	327.1
877.6	720.4	288.3	370.6
867.6	656.4	282.2	401.6
956.5	751.9	298	306.5
824.2	1103	330.3	340.3
837.4	669.9	286.7	319.9
235.1	715.8	289.9	181.7
471.3	557.4	270.9	322.8
224.2	790.7	317.2	174.9
617.9	808.3	292.1	344.9
242.5	708.1	278.8	163.9
235.4	788.5	305	169.6
780.1	642.9	286.7	172.6
335.9	767.3	273.1	346.9
259.3	812	251.2	173
717.4	976.5	292.7	294.2
367.9	772.1	324.5	424.8
631	697.7	308.9	335
804.4	735.7	315.7	365.8
562.1	910.5	280.7	368.5
467.5	733.5	324.1	354.5
443.3	1181	293.7	373
665.2	872.3	354.2	312.1
846.9	843.1	302.3	397
698.4	1006	297.3	311.7
698.9	783.2	341.2	405.9
921	700.1	275.2	273.2
744.1	659.2	358.1	364.4
781.1	881.1	323.5	343.3
660.2	934.5	370.9	325.5
923.2	856.9	312.4	362.9
685.2	845.9	338.4	387.8
733.9	1065	266.8	294.6
978.7	793.5	328.6	281.1
667.7	956.3	339.4	297.5
1003	791.8	313.5	347
736.5	691.3	320.1	301.8
562.9	1008	330.8	298.7
654.2	1094	387.7	376.9
946.6	811.7	253.8	277.4
240.1	1087	331.5	373.6
267.8	542.2	316.2	345
790.4	946.3	302.1	350.2
594.5	913.7	395.2	368.4
600.5	771	300.4	344.3
820.9	993.2	255.4	259.1
753.1	564	334.1	291.3
873.7	636.5	342.2	359.6
758.6	597.9	305.7	301.8
682.3	916	332.6	342.8
622.7	1060	301.5	384.8
766	855.2	367.3	294.9
567.9	1020	313.3	398.1
810.3	756	349	305.1
739.8	857.7	322.7	367.2
834	683.7	393	256.1
684.8	831.2	253.8	298.5
808.8	847.6	304.1	330.1
609.9	677.8	363.5	353.1
863.3	831.2	361.8	339.7
882.3	882.3	306	326.9
758	685.8	314.2	346.6
774.7	528.3	305	332.1
670.1	924.1	336.5	294.5
673.6	778.6	339.7	359.1
664.5	832.3	323.6	272.8
916.7	983.5	311	343.3
815.8	816.5	279.6	274.1
758.5	485.7	320.4	367.5
819.5	641.3	313.2	275
902.1	668.7	332.7	304
760.8	709.1	290.5	280.7
672.7	518.4	204.1	348.5
862.3	606	362.7	228.9
719	1022	414.3	351.1
813	812.4	388.5	366
792.6	742	404	270.3
879.7	752.4	294.2	303.8
701.2	675.8	392.2	332.3
720.4	676.2	373	306.7
837.7	813.5	367.2	306.9
884.5	683.8	289.2	340.6
765.9	688.1	279.3	313.2
830.1	749.1	347	305.1
798.9	820.3	280.5	310.1
893.9	717.9	361.2	303.1
729.7	754.8	303.9	260
1002	960.4	408.4	349.1
841.4	778.3	366.9	292
1051	741.6	351.2	330
898.8	589.9	301.8	293.6
707.9	715.2	333.8	383.5
850.3	722.3	311.5	313.5
855.6	677.3	314.4	381.5
613.3	656	407	386.6
748.2	893.9	345.1	296.7
679.3	668.2	353.2	390.6
653.4	750.1	368.1	307.1
644.2	739	347.1	409.7
988.2	823.2	382.6	339.7
722.1	648.3	428.5	296.4
728.1	639.3	278.7	324.6
734.6	859.6	296.5	336.2
579.8	743.9	257.2	327.9
940.9	773	407.9	279.7
730	828.8	314.9	323.3
710.9	1150	340.6	347.6
878.4	925.6	420.5	435.7
560.8	1092	329.7	359.4
811	742.3	320.4	228
1004	922.3	333.2	353.1
797.8	850.1	346.1	288
901.9	854.8	304.3	268
933.1	1129	314.5	383.9
679.8	914.7	373.5	351.3
865.2	1261	387.4	309.4
885.9	1174	283.9	404.3
770.3	728.2	297.5	388.1
995.4	969.6	362.3	336.2
820.8	837.6	264.5	400.4
715.1	803.2	376.6	263.8
747.3	1353	308.8	298.9
774.2	906.3	260.6	295.9
920.3	860.5	315.7	349
894.3	841.8	283.9	441.4
843.2	945.2	275.3	346.3
716.3	924.5	285.4	352.1
827.4	988.2	228.9	418.6
819.6	1050	343.5	377.6
665.6	1026	345.8	337.2
693.1	949.4	279.9	367.2
800.3	851.4	355.4	376.6
849.2	860.8	337.3	386.1
724.8	555	350.3	252.5
748.8	815.7	327.4	374.4
946.5	771	283.6	345.1
790.1	897.7	363.8	389.8
708.8	1048	336.6	365.1
795.2	992.2	237.8	356.3
750	903.6	284.4	368.9
719.2	1005	304.8	270.8
874.5	1061	360.3	343.2
690.7	1168	402.3	352
824.3	927.3	290.1	459.6
746.5	1111	360.7	347.6
719.9	908.2	351.3	343.3
584	988.5	208	311.8
728.6	796.6	267.9	373
1057	774.2	349.4	350
718.6	1014	325.6	383.9
655.8	702.9	255.9	360.4
735.8	673.3	265.9	388
810.6	1179	332.6	405.4
856.5	640.8	215.7	413.7
821.3	672.1	328.4	380.1
1010	1012	360.3	362.1
870.4	863.2	310.4	331.9
889.3	786.3	250	266.1
777.2	742.5	347.8	316.2
844.8	1070	358.7	347.9
910.5	1000	342.3	291.1
907.2	821.6	331.4	315.6
769.4	695	235.3	325.5
817	706.9	339.1	318.6
1007	724.1	240.3	416.2
959.7	939.9	388.6	307.9
918.5	1127	294.5	357.6
868.3	1033	291.8	420.9
861.3	1153	260.4	351.3
906.3	1066	271.9	391.8
827.4	853.2	347.3	375.8
718	895.5	371.8	373.4
809.8	988.6	306	368.3
878.8	798.4	313.5	334.1
735.5	1003	323.6	334.6
921.5	710.1	252.6	363
713.6	803.4	263.8	314.5
853.9	1174	315.8	359.5
1007	923.7	307.1	343.4
859.4	856	372.7	377.8
820.2	574.8	331.5	463.9
881.8	695.7	363.6	351.2
826.4	1166	339.6	402.6
569	939.9	279.9	325.9
804.6	827	342.9	308.9
1035	779.8	280.1	296.8
875.2	760.9	371.5	296.9
956.7	1091	346.3	392.4
638.9	1022	348.5	359.8
606.4	1014	282.2	353.8
750.6	805.3	374	364.9
871.3	1028	365.8	358.6
896.6	666	375.9	361.7
984.2	731.3	295.7	342.8
1081	1159	339.4	347.9
774.9	1216	328.5	344
896.8	986.1	339.3	366.7
907.1	648.6	236.8	366.9
681	690.3	360.4	373
819.2	892.3	343.7	349.8
804.9	813.6	330.2	422.5
768.6	674.6	346.1	314.2
770.1	743.4	354.4	385.3
807.7	1059	337.1	354.6
889.8	830	295.2	326.4
901.5	952.3	331.8	303.6
601.8	623.1	280.7	367.7
949.7	1231	285.5	358
913.8	682.5	321.5	359.3
780.4	755.1	304.3	400.1
899.7	1131	317	393.1
796.4	741.3	372.6	259.5
724.4	638.3	346.4	316.7
888.4	617.2	244.5	298.6
799.8	798.6	348.1	328.3
748	672.3	303.8	289.5
744.3	922.8	353.6	344.9
959.7	1140	222.2	344.3
664.9	619	346.9	286.5
829.9	956.6	293.3	332.7
879.7	801.3	332.9	347.9
799.4	653.4	311.7	414.3
786.2	1062	332.3	331.8
824.4	903.3	321.3	361.1
909.2	837.8	391.3	309.5
932.2	823	369.3	342.8
792.4	989.2	311.1	398.1
908.6	765.1	310.9	399.6
833.3	862	272.2	324.6
780.5	1142	293.2	341.1
918.3	768.9	347.5	376.5
745.5	612.3	308.6	338.5
963.6	770.5	358.6	308.4
910.3	814	285.2	386.7
716.9	931.4	265.3	342.2
1026	807.9	287.6	339.7
769.9	708.8	319.7	325.1
990.2	607.1	231.1	404.5
770.3	879.9	318.6	455.3
758.4	737.2	340.3	299.4
673.3	651.9	268.4	406.5
593.5	197.3	241.5	351.7
723.9	181.9	288.6	390.2
825.9	851	329.9	293.8
737.7	193	268.8	353.4
971.3	955.5	276.4	381.2
816	1054	327	336.8
958	958.6	360.4	397.6
886.3	242.8	337.6	356.1
844.5	726	355.6	355.6
917.9	203.5	377.4	406.7
805.9	951.9	253.5	299.3
703.7	969.5	255.1	327.6
881.1	204.3	291.8	319.9
669.6	711.1	285.8	409.8
883.9	820.7	286.9	367.2
768	1204	419.1	387.9
699.6	963.2	337.1	481.2
914.9	233.3	367.2	386.9
766.4	1055	277.2	348.3
863.5	1276	275.4	347
882.3	1025	356.4	410.3
1013	1141	222.2	370.3
874	1386	235.6	351.1
714	853.4	367.3	337.3
608.5	1235	234.4	446.1
743.7	939.8	345.8	381.1
844.5	986.7	347.7	293.8
933	742.4	323.6	324.3
707.9	1274	317.8	343.3
660.8	957.2	343.6	390.4
826.8	1004	351.7	315.2
655	966.6	371	434.9
679.2	877.7	267.3	319.7
942.1	753.8	307.7	304.1
1031	713.9	322.1	315.8
861.9	1023	299	336.5
698.8	939.1	317.3	319.5
803.4	1209	332.9	370.4
890.1	726	288.7	306
710.8	898.5	311.1	413.8
909.7	892.8	355.4	361.1
822.1	866.4	337.5	342.6
950.7	1268	314.6	313.2
901	1095	317.3	314.6
686.2	878.6	319.8	360.8
953.9	1047	330.7	372
650	1027	353	440.5
1019	793.3	346.7	408.3
813.8	1133	317.1	386.9
761.1	1008	305.3	351.9
795.6	1436	284.4	315.6
942.8	1514	314.6	377.3
799.2	1097	277	315.5
935.4	714.9	327.6	310.4
1049	1069	277.4	282
933.4	1086	353.1	341.5
864.6	1231	318.3	304.6
762.3	928.1	354.8	311.8
741.4	1168	183.1	314.6
713.9	888.4	359.4	379
835.9	1000	327.5	236.9
933	963.9	345.9	328.7
984.3	1179	291.3	378
786.5	1252	184.3	403.6
797.1	800.8	198.3	288.7
926.6	1098	196.9	455.8
905.8	654.8	333.6	423.6
764.1	850	342.8	423
1057	1040	199.5	389.2
734.9	885.6	301.9	471.4
829.3	940	341.6	306.3
642.7	1006	298.3	323.3
932.5	933.1	337.4	540.1
966.8	1064	237	665.7
1011	869.6	166.4	478.8
780.9	925.8	308.2	475.1
1019	874.9	311.3	415.9
725.9	1136	361.4	657.6
784.4	568	564.7	532
775.5	960.3	178.6	426
841.2	198.1	176.2	186.1
854	885.2	283.8	469.4
859.4	891.9	263.2	564.4
789.1	1234	311.2	322.7
896.5	944.9	303.1	478.9
921.1	958.8	366.4	194.7
820.4	1029	371.2	634
1007	1124	280.1	419.2
815	829.8	412.3	227.9
920.8	833.2	329.3	497.7
909.5	1101	341.9	347.5
967.6	807.2	377.7	488.6
821.3	856.8	336.9	460.1
800.1	208.7	288.6	195.3
796.5	1014	170.6	490.1
882.7	802.2	314.2	604.9
904.8	233.9	282	355.9
1017	908.1	281.6	429.1
754.5	479.5	352.2	387.1
854	1079	277.5	376.3
801	1109	384	499.9
704.6	1188	430.7	321.1
904.1	1065	322.2	384.7
830.2	839.4	423.4	425.8
1004	916.1	274.3	171
804.4	844.8	365.1	338
1033	947.9	363.4	465.4
742.2	876	423.1	510.7
761.5	1152	436.8	172.4
964.1	1287	389.5	281.5
613.4	807.9	339.7	366.7
755.4	1101	430.2	375
965.9	1031	340.6	480.6
814.5	645.7	387.8	428.9
832	819.8	403.5	318.9
1101	1015	473.7	223.2
794.4	1031	378.4	373.1
931.1	1004	324	399.1
771.8	726.4	295.3	420.7
752.7	946.8	331.4	360.7
1354	979.7	369.3	366.7
586.4	994.3	363.1	344.1
723.5	1141	358.1	206.4
635	710	315.1	345.5
645.8	762.3	477.9	429.9
749.4	699.4	337.4	379.7
951.8	1074	420	406.4
593.6	862.6	332.9	354.7
888.7	953	345.6	394.7
481.6	915.1	368.8	402.9
939.9	1112	390.7	350.8
757.6	1060	338.9	390.2
809.1	774.4	362.6	482.5
723.1	1509	368.6	352
886.2	1257	339.2	443.2
623.2	874.5	381.6	191.8
691.5	949.4	303.3	392
839.4	721.9	344.4	473
443	1118	364.6	600.4
924.8	1143	368.5	377.7
731.5	1050	418	405.4
735.2	935.9	302.1	340.5
718.5	1129	345.2	173.9
618.7	1010	399.4	334.2
784.4	969.8	422.8	495.3
563.4	810	280.1	406
491.6	933.7	336.2	174.4
607.4	981.3	325.9	407.6
641	811.9	330.6	307.6
831.4	1178	388.3	166
567.7	1219	369.7	359
702.8	787.4	354.5	445.6
1043	832.9	307.3	642.6
1204	1165	372.5	179.2
1006	1390	357.2	352.4
1072	850.8	320.7	494.6
1121	864.9	329.4	423.6
723.5	1907	360.9	446.6
1024	729.1	380.9	489.6
959.6	825	307.8	441.6
759.3	910.2	406	410.2
772.2	908.4	395.5	329.6
1072	1096	416.8	343.5
674.8	906	363.1	430.1
807.6	1113	382.6	589.3
752.3	811.8	299.7	204.9
816.4	1039	340.6	354.7
887.4	1076	266	326.3
1235	1002	327.4	390
858	886.4	311.5	316.7
945.2	1060	460.5	684.2
1066	800.5	359.4	307
985.9	1079	325.1	410.1
977.8	1167	363.1	302.6
1146	958.1	343	382.4
990.5	908.9	368.1	480.3
814.8	851.7	359.4	499.4
1084	918.1	333.2	375.3
1146	1150	350.4	477.4
1383	1256	365.1	366.7
1134	1227	444.3	640.5
788.8	1627	278.3	361.7
1202	914.7	361.6	520.2
871.5	945	314.8	414.5
946.9	893	353.3	162.2
1081	1034	372.5	177.4
1074	930.2	308.6	485.7
439.8	1228	331.1	214.7
902.8	1356	356.1	426.1
419.8	1027	346.3	615.8
911.9	1088	288	609.8
932	1023	343.8	215.6
221.2	911.7	370.8	654
1037	939.2	418.8	419.3
1743	840.9	356.3	511.4
1092	951.1	374.9	394.5
199.9	993.4	387.3	354.9
839.1	1100	343.9	332.4
801.7	1075	259.5	543.9
1107	887	363.2	184.6
960.6	972.9	371.4	419
522.7	1223	355.4	325.1
922.5	1032	364.1	361.6
559.8	1001	337.4	416.6
1168	1216	338.5	468.6
865.7	859.9	343.1	375.2
1019	851.5	371.9	381.6
698.4	1248	296.9	391.7
981	1083	329.5	438.8
704.6	1001	302.4	400.9
974.9	1137	363.2	459
657.8	1075	333.1	336.1
1145	1005	365.7	430.1
1049	1337	302.9	454.5
869.3	1236	355.9	349.2
869.4	747.9	360.1	384.2
840.9	1238	398.8	439.3
861.3	1021	379.8	434.5
1029	1320	368.7	180.4
1060	1418	379.8	485.1
956.8	1118	380	178.1
911.1	879.1	360.8	317
1025	702	311.3	179.1
753.8	1008	373	387.8
918.9	1148	298.4	179.3
900.7	1161	368	227
846.6	881.5	361.4	188.4
569.1	1190	343.6	506.4
952.6	1280	356	371.2
919.8	917.7	324.8	358.4
551.1	1236	357.3	327.5
479.2	1287	325.1	477.1
1220	891.2	311.7	489.9
949.6	1393	345.9	214.3
718.9	1086	358	191.4
281.6	1021	317.4	197.7
953.9	975.3	378.7	327.1
732.4	487.1	391.9	541
1038	751.1	296.3	445.3
643.8	1017	370.8	379.7
670.4	908.9	374.8	439.7
1258	1247	313.4	273.4
830.4	849.9	258.1	396.5
779.6	1156	280.3	510.2
950.2	1296	413.4	498.3
903.1	1039	327.5	508.2
621.2	828.3	375	426.7
845.3	1044	348.7	554.8
865.3	1292	327.6	223.6
874.9	848.7	322.4	405.7
592.7	908.3	343.3	603.3
818	1142	347	332.7
911.3	870.5	378.1	640
1096	905.1	346.1	389
276.6	806	374.1	257.2
951	757.8	380.3	368.2
717.3	1085	335.9	286.1
430.6	824.4	320.1	580.1
872	881.6	438.5	361.1
687.6	816.1	331.4	383.8
924.9	1334	416.8	664.7
768.4	965	271	323.5
619.4	903.9	313.7	491.2
870.9	1114	367.6	476.5
1154	999.6	367.3	458.5
643.1	933.6	299	467.1
741.8	989.5	361.7	525.9
878.8	1168	306.6	609.5
792.1	1127	252.4	459.7
979.4	1192	340.1	407.6
692.9	1008	328.6	352.5
912.6	937.4	366.6	623.3
1110	958.6	372.5	527.8
938	976.1	343.5	575.9
1180	1066	319.9	525.9
773.1	1217	372.8	511.2
1010	936	379.1	523.3
1055	1072	426	478.6
1001	980.1	318.4	490.3
980.2	828.4	360.6	492.1
997.1	961.3	371.9	429.8
1055	933.3	317.3	507.2
1083	866.4	295.7	636
1131	819	359.7	416.1
1060	982.5	403.5	506.8
852.6	937.8	410	506.8
863.2	690.8	364.5	423.4
1023	912.4	330.9	437.3
980	1043	368.4	602.7
915.8	762.9	342.2	432
1130	927.4	417.5	578.5
1099	902.5	465.8	401.8
931.1	936.1	424.5	537.3
965.4	875.9	304.7	478.9
952.9	962.3	334.8	542.6
912.2	800.2	366.2	476.1
884.2	964.5	304	742.2
1084	889.4	336.5	582.8
925.9	954.3	342.2	585
1170	910.8	478.6	503.1
1016	918.1	336.1	646.9
704.9	815.2	366.5	474.5
1043	840.4	277.9	440.4
942.6	1121	394.2	494.4
994.9	968.8	460.9	531.9
822.4	801.6	364	534.2
1040	918.9	365.2	532.7
714	1073	383.1	503.8
914	1090	346.9	507.7
1018	982.4	296.4	440.4
840.6	1129	365.1	598.8
898.4	981	343.9	467.1
970.9	974	318.7	501.4
965.2	930.4	267.8	421.3
965.1	1007	328.5	547.7
788.2	1163	377.8	483.3
1000	1102	475.9	328.6
885.8	852.5	295.5	440.1
725.9	879.3	309.9	426.5
800.6	1071	408.3	370.2
1037	1080	331.1	362.3
1201	945.7	281.8	418.7
1073	952.7	426.4	423.6
821	1089	308.1	508.2
1005	1086	337.4	496.3
1025	1019	394.7	411.7
930.3	864.5	356.6	384.2
956.3	896.2	364.3	473.3
1017	978.4	277.8	505.2
1065	803.6	372	450.7
958	955	258.9	393
1062	1176	308.4	437.4
1046	978.8	387.2	412.1
1068	974.5	278.5	409.3
620.6	1216	365.9	550.3
1232	968.2	277.7	422.5
864.1	1008	281.3	457.8
899.2	756.5	352.3	385.9
850.8	890.3	305.6	493.3
842.4	937.1	335.3	411.6
754.1	966.1	269.1	493.7
906	800.5	391.6	484.7
753.2	967.6	412.7	475.3
1056	755.3	279.4	404
763.6	999.3	312.4	338.2
895.6	815.8	284.7	399.8
1058	1071	297.9	555.4
939.1	1197	406.9	391.8
913.9	984	288.1	412.6
1061	744.3	388.2	353.3
965.9	1061	395.2	560.8
923	1024	263.2	455
1200	1008	354.8	451.6
956.9	953	360.9	458
1140	971.5	228.9	351.9
970.2	813.3	360.1	336.8
1313	622.9	339.3	424.4
945.4	987.9	294.8	440.6
845	860	363.2	415.3
1093	1149	315.1	421.5
1046	1092	331.5	454.5
1043	872.5	348.8	399.9
894	1180	338.2	364.7
1237	1273	261.4	579.3
1138	679	302.9	368.8
1010	1179	346.2	449.3
928.4	1161	339.8	483.8
875.9	1225	247.6	446.5
826	1055	451.7	515.3
944.1	1228	306.2	376.2
942.8	1041	343.1	532.7
981.2	855.4	361.6	522.7
1179	831.8	356.8	500.5
1082	1096	298.1	378.6
999.4	791.8	301.4	416.8
747.2	1055	344.4	440.5
638.6	1206	302.8	375.9
1070	1114	336.3	331.4
1020	863.3	358.5	398.2
1064	945.3	360.2	467.7
721.5	1016	357.4	442.1
1107	867	346.6	396.2
1005	958.1	351.7	539.8
1122	1087	302.6	381.5
989.2	900.1	302.5	513.8
815.5	1043	369.9	522.6
939.3	812.5	342.2	425.8
844.6	1065	332.9	385.5
997.9	983.7	357.7	390.4
943.2	1178	332.8	286.7
892.7	667.4	334.2	416.6
1163	1081	308.9	420.5
1002	1115	328.5	492.6
936.5	1023	379.8	531.5
1179	822.4	311.8	567.1
724.2	1073	335.1	395.7
925.5	978	325	349.6
1132	640.6	384.1	545.4
846.8	937.5	331.1	588.4
992.2	740.2	305.8	507.4
773.4	1230	314.7	427.2
815.5	1063	305.1	515.9
996.2	960.2	346.2	363.3
815.2	976.8	315.8	397
875.2	802.8	358.2	512.8
1059	989.3	351	493.4
859.2	967.1	342.3	377
975.4	750	253.3	438.2
922.5	932	356.2	553.7
870.1	1108	337.6	403.7
1045	757.1	336.9	472.4
838.5	976.8	337.2	789.3
1089	906	390.8	380.2
952.7	847	313.5	468
868.7	991.5	349	363.3
1088	913.1	284.8	564.3
805.5	951.1	353.1	432.8
850.1	886.1	283.5	380.3
1122	671.5	392.2	634.1
920.5	737.8	283.1	423.3
1008	996.7	326.9	519.1
979.4	1019	339.7	450.3
903.6	879.2	344	384.8
1257	849	321.3	407.2
837.5	940.1	255.3	374.2
871.5	923	153.9	531.7
736.1	864.1	290.2	360.2
1292	900.3	314.9	486
865.7	1080	438.8	424.5
1150	933.6	286.5	369
990.8	834.5	354	422.1
977.7	986.3	172.8	405.7
1045	690.8	172.8	523.7
1239	979.6	366	349.3
1433	1080	172.9	377
1099	1091	194.7	462.6
797.1	760.8	264.4	398.9
875.2	713.8	264.3	379.6
1109	1127	760	501.2
830	940.1	384	485.1
847.4	898.7	154	470.5
710.2	712.2	213.7	405.4
983.7	894.7	253.5	404.1
932.5	895.3	164.5	308.6
1182	1080	169.6	391.6
1238	326.8	268	369.5
1249	839.2	324.9	461.8
1231	870.6	221	336.7
1092	765	313	432.6
1257	988.8	327.7	533.6
1043	932.3	326.7	421.2
879.8	943.7	289.5	371.9
900.7	1278	311.1	475.6
1175	750.2	307	442.1
831.2	925.2	357.7	447.1
1003	879.3	279.6	303.6
978.3	1146	344.6	558.1
730	868.8	354	505.9
595.9	986	287	485.8
1012	863.9	342.3	490.2
884.6	849.7	285.4	344.5
850.9	240.8	307.8	538.3
689.6	623.7	310.8	537.1
1055	233.3	285.1	435.4
928.7	289.7	284.6	287.5
962.6	822.1	301.4	387.5
822.9	291.3	322.6	429.6
974.2	590.2	340.7	437.9
1028	847.6	306.9	481.2
895.8	860.4	305	416.6
898.2	791.7	279.9	509.6
1069	949.7	294.5	571.1
977.4	798.6	353.9	383.9
795.6	1020	267.7	520.3
853.8	185.5	368.7	426.3
794.5	182.9	368.9	290.9
968.5	884.7	360.7	342.2
913.6	340.8	302.9	416.4
1077	777.8	267.7	479.9
703.1	251.8	315.2	432
987.7	914.4	302.5	363.5
1090	738.4	297.2	410.5
854.8	877.9	251.8	342.3
844.6	763	282.8	393.4
945.3	1059	305.1	463.2
995.7	916.1	298	408.1
955.1	1108	370.6	347
899.5	766.7	196.8	430.6
907.5	1018	199	410.6
770.3	719.2	283.3	429.4
921.1	964.9	277	368.6
1048	684.8	328.3	405.5
926.8	870.4	308.7	401.7
725.4	897.2	306.2	416.9
897.1	248.7	401	487.5
898.3	1036	295.8	448.7
1012	192.4	280.1	384.1
948.9	864.2	357.6	379
1071	266.7	310.1	444.4
886.9	663.6	332.6	368.1
1084	866.4	289.8	345.2
811.2	559.3	330	502
911.3	189.8	277.2	426.2
979.1	1055	330.3	410.2
977.4	1124	431.5	464.5
855.7	1036	371.4	336.2
935.4	1025	323.4	340.1
982.4	673.6	338.6	401.4
667.7	691.6	219.1	364.5
927.3	1014	347.8	595.4
831.9	660.1	380.6	384.4
1097	755.1	354.6	516.6
870.8	765.2	289.7	328.9
1009	1058	308	429.3
964.5	1174	247.4	358.3
875.2	947	374.5	387.8
894.2	1211	341.7	402
941.5	952.7	382.1	481
841.8	1085	176.3	478.1
921.3	922.1	319.1	367.9
781	849	382	362.8
1024	751.6	323.6	387.2
1192	774	304.6	536.3
851.6	740	320.6	575.7
658.6	903.8	317.2	396.6
1028	819.4	295	404.1
972.7	987.8	262.3	371.8
925.7	847.4	283.4	512.3
793.6	763.2	335.8	575
992	927	329.3	433.5
934.9	1242	303.8	336.5
810.2	743.4	196	384.4
1304	845.3	249	466.3
952.2	897.7	270.6	316.6
854.4	978.9	322.3	386.4
882.6	1279	255.9	298.6
1096	827.7	306.2	401.4
789.6	802.5	294.1	241.5
1025	1011	244.3	311.6
944.5	1181	293.3	391.1
956.4	789.1	303.8	430.5
1058	970.5	273.6	237.1
913.9	975.7	256.4	353.3
995.1	850.8	325.2	167.8
899	1164	343	411.1
879.9	910.9	273.8	446.5
862.5	1269	277.4	173.5
801.2	1109	208.8	501.9
774.8	793.9	343.4	490.4
908.9	1074	297.5	244.7
611.6	869.6	330.9	506.1
1233	1239	269.4	389.7
816.2	681.4	288.6	395.3
1064	1075	342.4	317.5
1034	972.5	310.5	500.6
993.6	896	315.5	497.9
726.7	997.4	260.5	403.1
1071	1230	236.6	350.9
737	918	294.7	369.5
733.7	1005	290	386
924.3	832.7	243.6	295.3
652.5	854.9	312.9	368.8
762.1	999.5	274.7	395.9
686.3	1107	364.1	343.2
927.7	809.8	378.2	275.9
1001	938.7	340.6	163
690.4	856.8	378.7	235.3
855.6	975.5	393.1	396
781.1	957.2	287.3	355
1084	950	221.6	377.2
934.8	824.2	324.3	476.9
710.8	1070	291.1	446.4
901.5	889.8	355.9	338.5
1012	1014	343.8	279.6
969.1	1032	210.2	320.9
942	983.9	280.9	184.9
909.6	1058	291.2	337.8
753.4	793.1	265.8	509.8
642.6	968.9	311.1	344.6
1021	970	246.8	482.3
670.5	967.6	360.7	348.4
998.1	944	311.6	340.9
813.4	695.3	308.7	359.4
1046	811.7	262.8	421.8
723.6	730.5	358.5	401.1
1083	1050	247.1	373
657.9	880.9	283.5	428.1
1125	1109	284.3	344.6
805.8	952.3	348.2	345.1
1120	764.1	291.1	179.9
1053	812.7	296.5	180.5
840.6	1067	296.8	427.1
899.1	964.5	289.8	163.3
880.6	999.8	274.4	398.2
997	669.5	274.1	318.1
1234	670.2	316.8	167.4
648.4	834.3	314	171.3
1082	1133	285.8	342.4
1144	822.1	310.9	386.4
1077	763.6	238.9	169.9
740	712.3	324.6	501
769.2	822.3	294.7	184.1
781.1	900.2	281.5	170.5
660.5	790.2	324.2	283.9
744.9	761.4	406.1	391.7
615.9	828.1	264	307.6
1280	1148	255.9	371
731.6	1115	236.8	276.5
676.6	1076	315.4	408.9
810.1	758.7	327.1	389.3
798.1	1411	299.5	366.3
811.4	683.1	353.3	179.9
521.5	828	288.4	368.9
839.8	791.2	270	339
1114	991.5	295.3	183.8
713.3	1154	292.8	420.3
705.3	893.3	294.2	482.9
888.1	849.4	277.5	415.7
853.6	823	274.9	400.4
937.4	748.6	256.5	266.6
1187	740	312.8	341.5
765.7	851.9	246.1	390.1
622.3	1027	246.5	391.6
677.4	1082	237	473.5
786.1	1135	282.1	361.4
678.3	897.2	215.1	431.8
771.1	867.8	310.3	387.6
881.8	525.6	290.6	393.8
636.9	992.6	328.3	423
850.3	1221	308.6	352.2
778.2	737.7	269.2	483.6
860.2	937	259.8	299.9
703.7	1119	344.4	168.1
442.7	669.9	330.1	432.9
667.5	973.5	328.8	161.4
990.2	981.4	304.3	394.6
766.4	1032	191	326.8
411.5	779.5	324.5	422.8
1092	912.2	336.7	417
771.6	1232	343.5	294.8
389.2	850.1	313.2	168.3
778.4	807.5	352.5	369.3
806.2	905.2	329.8	497.2
814	797.5	374.8	432.7
735.1	956.3	384.7	181.5
344.3	916.7	239.2	300.6
842.1	721.1	281	360
841.9	1325	201.1	452.9
794.3	986.6	183.8	168.7
837.9	1097	180.4	272.5
752.7	1021	274.1	390
699.5	1071	260.1	320.8
537.2	686.8	340.3	378.5
414.1	1002	238.7	382.6
383.4	708	237.6	304.7
730.6	961.5	321.3	399.4
759.6	978	240.2	405.9
479.4	872.7	174.2	402.3
852.7	733.9	333.7	464.2
790.9	724.4	347.6	438.1
265.5	908.9	270.6	200.7
880.6	1082	358.5	431.9
250.3	909.3	464.9	160.4
771.9	927.6	428.8	444.1
951.8	1061	321.7	587
213.9	1157	320	228
213.3	1197	358.3	383.5
1086	1194	280.7	331.5
1057	595.7	311	473.7
755.7	1063	372.6	413.8
765.1	1189	341.3	169.7
187.9	1174	395.1	167.8
769.2	1094	335.9	440.7
783.1	832.5	272.8	408.9
196.2	798.5	333	262.9
203.6	1133	301.1	343.5
617.2	801.7	408.7	313.1
693.7	883.2	343.8	333.1
761.4	1073	306.9	329.7
644.7	997.6	317	369.8
764.7	951.9	397.7	366
1061	1017	324	400.2
974.7	1075	444.3	397.6
667.1	1013	329.3	341.1
743.9	1000	371.1	368.7
622.1	995.5	287.1	459
791.7	843.5	333.4	365.8
713.8	913.8	325.6	478.9
735.4	939.8	391.3	341.2
740.8	955.4	329.5	539.2
827.6	931.9	311.5	414.9
608.7	1035	317	408.6
649	1179	332.1	360.4
763.9	689.1	286.8	337.5
819.9	754.9	294.4	377.1
1025	916.7	350.9	316.7
930.1	921.3	284.8	385.2
660.6	898.6	360.3	371.9
670.8	842.9	350.6	416.2
710.3	860	478.3	326.8
1092	691.3	295.2	417.9
622.1	899.4	348.7	337.1
844	1229	316.4	482.5
865.2	1221	238.5	423.9
886.6	863.1	318.1	187.1
757.1	818.1	322.2	351.5
960.4	899	414.6	513.7
723.6	939.7	280.3	450.4
829.2	736.1	319.4	411.9
852.2	1096	318	419.6
831.4	999.7	231.8	384.7
700.1	1032	340.3	404.8
611.6	967.1	382.4	321.8
624.4	1100	252.4	455.2
657.8	786.2	295.3	391.7
887.7	729	342	419.5
913.6	852.1	382.3	506.2
822.7	1038	302.5	351.3
1176	801.8	250	437.6
949.5	750.2	297.5	348.6
961.6	948.2	276.2	322.6
510.6	843.1	275.4	315.7
1111	973.8	321.5	402.5
931.4	857	352.8	463.6
899.8	767.8	339	402.7
684.2	937.5	373	392.1
790.2	788.3	375.1	494.7
870.6	827.3	309.3	496.8
1019	897.2	361.8	535
739.4	1435	356.4	323.5
922.1	660.5	459.8	356.3
899.7	843.3	323	330.3
690.4	902	282.1	463.4
721.2	883.5	261.7	424.4
740	1030	340.6	339.4
752.9	1093	423.6	373
620.4	882.9	354.5	357.7
694.2	972.8	421.8	334.1
985	714.1	314.9	232.7
960.1	904.7	268.5	404.7
893	922.1	328.3	345.1
960.1	860.7	425.1	414.4
855.2	924.3	347.9	417.4
817.8	773.5	352.3	383.6
570	721.9	305.9	369.3
572.8	674.5	298.1	437.8
741	842.6	372.9	405.6
849.7	920.5	361.4	386
806.2	1197	362.3	380.9
918	960.9	340.6	484.2
1188	655.6	289.9	412.5
892.2	909.3	294.6	428.9
508.4	751.9	348.5	492.3
786.8	916.1	288.6	347.3
829.4	861.6	405.8	395.1
651.6	830.5	321.1	406.5
1010	751.1	418.5	413
938.5	942.6	384.4	344.3
948.3	791.9	339.9	379.3
813.7	942.1	378.8	255.4
713.4	735	404.5	339.4
1018	614.6	321.2	512.7
1139	858.6	355.8	480
808.2	679.5	301.7	461.7
1044	865.7	357.6	382.9
1157	770.9	385.6	513.4
521.7	824.8	371	384.3
900.5	839.8	228.1	404.2
725.6	910.1	347	473.5
815.2	868.3	378.2	363.1
690.6	717.6	312.6	355.8
926.2	945.6	310	450.9
671.7	761.2	372.7	326.9
824.2	1024	345.7	429.1
784	798.9	303.8	364.5
1090	791.4	301.5	359.5
789.3	834.8	317.8	542.7
825.7	1111	251.3	475.8
582.2	864.3	336.8	397.8
714.4	1031	390.5	427.2
732.5	860.7	351.6	389.5
989.2	888.3	350.6	476.4
850.6	1059	453.2	494
810.3	702	376.2	412.6
969.3	1140	299.7	374.2
918.5	947.5	253.5	342.1
671.2	942.1	333.8	454.5
859.7	550.3	324	376.1
831	1066	332.8	397.1
744.4	818.2	306.7	389.5
515.8	631.6	286.6	445.5
1026	784.2	304.3	523.6
1046	832.4	316.6	399.7
845.3	729.5	294.4	397.3
904.7	818.2	319.2	457.6
785.1	969.3	444.4	355.5
870.3	1094	338.9	370.6
1085	1038	342.3	398.3
588	876.5	316.3	453.4
819	812.9	267.1	338.6
914.7	695.3	327.3	472.1
767.5	1078	294.3	376.9
1021	793.3	399.4	404.4
928.7	599.9	358.4	441.2
843.3	681.9	259.8	386.6
1047	889.6	275.5	416.3
1099	972.4	370	403.4
643.5	720.5	343.7	466.3
679.4	790	274	336.7
843.3	937.5	311.9	378.9
859.7	785.8	303.8	320.5
859.9	739.5	367.2	406.1
787.3	545.6	352.1	460.7
972.7	1044	304.6	400.9
915.4	818.1	347.9	468.1
726.5	1275	277.5	491.8
982.8	1178	362.1	371.6
753.6	1107	366.4	376
882.5	1111	311.4	388
814.4	853.5	291.8	424.4
601.5	730.2	278	388.2
922.9	777.8	276.4	387.3
862.6	944.9	354.9	343.8
595.5	1174	301.4	299.4
1072	1248	239.8	424.8
918.9	955.7	316.1	427.8
915.7	744.8	351.6	292.3
724.6	950.6	334.2	398.7
1007	970.9	392.6	445.3
672.2	1062	333.9	445.4
749.5	1058	303.7	384.5
881.5	240.2	366.9	465
713.8	932.6	412.3	444.9
870.9	231.6	352.5	388.2
809.6	1271	371	314.5
740	1239	435.3	412.7
764.4	678.6	251.3	372.9
568.7	989	320.5	309.1
705.1	741.7	327.2	369.9
668.9	1121	354.1	425.1
974.5	967.3	296.1	356.1
841.1	1000	254.6	361.7
829.1	779.5	249.5	478
653.8	1168	348.6	429.9
760.7	1216	309.7	459.8
987.4	873.5	375.8	291.3
918.4	752.7	248.7	431.6
868.4	1083	261.7	468.8
679.8	771.9	347.1	437.5
857.1	933.6	341.9	407.9
961.1	246.3	335.9	298
1007	806.4	385.9	336.7
729.6	1138	356.1	302.2
565.8	801.1	293.1	423.4
793.8	1169	355.9	309.5
848.8	1030	307.8	405.5
731.2	1079	227.1	521
740	802.7	327.8	374
930.4	1058	220.1	432.6
997.4	858.6	371.7	430.4
954.4	208.5	366.1	414
452.8	741.3	371.2	385.5
752.9	1043	420	296.4
928.8	1240	220.9	319.4
836.1	892.2	395.2	536.5
808.8	1210	370.2	321.8
729	1059	332.2	479.1
795.3	991.2	278.7	383.1
877.2	977.6	386.2	418.9
919.4	1496	333.1	470.5
960.4	1103	261.4	397.4
909	963.6	235.8	384.4
341.1	1306	233.8	397.6
1105	1017	395	295.6
805.8	1242	334.2	307.1
862.8	1038	211	429.2
846.2	877.3	356.7	438.9
658.1	1435	252.6	452.9
649.4	1038	323.5	425.7
742.8	938.3	399	463.3
932.5	1228	293.7	378.1
776.2	1171	301	455.2
979.1	1251	318.9	312.3
1036	1307	240.7	375.7
660.2	1008	267.4	402.8
1003	1010	300.5	343.7
749.8	1110	274.9	452.2
758.7	1162	317.5	449.8
818.4	1023	328.1	384.5
646.2	1004	277.1	434.7
787.3	823.2	342.1	355.2
912.2	898.1	283.5	373.1
694.7	829.2	373	352.2
856.3	1078	309.7	348
1103	1143	379.8	453.7
970.1	1182	320.4	426.8
1073	1053	172.9	431
789.3	835.2	339.9	486.5
1029	1354	172.1	514.9
889.7	878.2	381.6	491
659	1669	377	405.1
1038	830	300.1	332.7
710.6	1077	318.1	399.2
845.9	1065	298.6	371.5
760.2	782.9	253.2	431.3
808.6	864.5	263.2	368.9
626.1	1093	297.9	446.3
897.4	1019	363.4	276.3
762.3	1200	379	488.7
904.4	315.8	392.2	451.6
915.7	1093	183	400.7
877.8	215.1	255.1	404.3
1071	851.2	331.8	591.6
753.2	261	259.2	428.7
1045	1131	303.6	496.6
656.1	922.8	314	451.9
752	1641	355	437.2
806.6	1140	290	478.1
813.1	830.3	279.2	396.4
858.7	1584	337.3	517.5
796.9	1119	328.2	360.7
943	727.5	246.1	362.9
1082	1367	291.2	510.3
965	858.4	315.5	575.5
817.3	1362	334.7	412.7
859.9	1418	320.4	447.1
988.6	1347	189.1	384.1
1104	805	285.3	437.8
1125	974	336.4	444.9
676.2	1265	329.8	307.9
1086	1165	305.1	496
830	1107	389.6	463.1
1044	980.4	393.9	438.2
1055	1113	357	463
733.4	1290	353.4	439.9
856.4	1088	379.4	439.2
1116	1168	347.4	409
683.2	893.5	386.6	423.8
896.4	1138	357.3	412.4
1127	1053	317.7	428.3
895	943.4	385.9	343.1
725.7	1179	271.7	424.2
993.6	1410	353.5	431.5
967.1	1112	311.5	409.7
704.8	1030	313.7	365.9
936.8	962.9	353.7	407.9
807.1	941.5	337.9	318.2
1004	1017	373.1	444.7
1134	987.8	354.9	524.8
810.1	1106	357.5	303.4
941.5	1315	385.6	412.9
1130	844.8	334.4	381.8
629.7	1222	347.9	513.4
819.2	932.6	344.4	447.2
669.7	1020	361.1	456.2
645.5	1334	376.4	381
1037	1123	350.9	419.5
1056	1157	285.3	412
703.1	1173	247.8	486.4
940.3	194.5	376.8	469.2
671.5	1029	409.7	278.5
758.3	1081	357.2	391.8
844.4	1079	379.4	545
760.4	194.7	369.2	319.8
704.7	198.5	353.2	336.8
912.2	201.9	397.7	468.2
852.7	1033	318.1	359.5
827.2	1665	384	367.5
836.9	215.2	317.8	419.8
802.5	898.4	370.4	295.2
568.7	1536	328.1	360.5
1005	889.9	351.4	441.7
850.6	1370	348.8	387.8
651.9	1086	363.9	435.1
973.8	1002	365.5	417.7
631.9	1018	366.2	401.6
786.5	839.5	319.1	420.4
667.7	985.7	283.2	457.4
923.6	1398	346.3	421.7
681.8	1061	384.5	472
875.7	1102	329.9	279.9
736.1	979.2	372.5	368.2
968	812.8	321.2	429
595.8	1006	335.8	381.3
674	222.2	374.2	474.5
703	926.2	365.1	323.9
843.9	1070	366.7	361.1
978.5	813.4	391.7	303.4
1055	1006	369.6	429.4
780.7	1068	277.9	347.9
908.5	866.5	306.1	426.4
818	1007	299.7	423.4
933.8	930.1	350.1	312.8
726.4	911.5	346.5	405.7
211.2	1079	303.2	300.2
205.4	753.9	368.2	482.1
790.7	1220	317.5	413.8
915.5	962.1	283	485.3
788.7	810.5	211.5	165.4
565.6	949.4	258.1	399.1
822.6	704.5	388.2	187.5
323.6	1035	372	185.3
885.4	1196	324.9	170.1
593.6	1513	355.1	396.9
728.7	1056	362.9	187.3
816.7	1035	388.3	329.8
857.9	1044	348.8	348.7
888.1	1422	334.6	409.5
691.2	865.5	302.8	317.7
812.9	1053	307.2	289.9
746.7	1378	220.6	352.9
838.4	1199	349.9	336.4
780.6	1183	341.3	267.1
318.9	894.9	307	292.6
309	1154	296	357.7
950.9	1383	315.6	368
950.7	1387	351.8	425.7
304.1	1191	427.1	333.1
296.5	1152	315.9	342.3
318.8	767.8	330.3	330.2
1064	1233	400.1	313.1
792.3	937.7	327.2	348.5
1040	1081	286.6	183
1300	902.4	363.3	408.7
1050	1403	293.8	362.1
840.6	1195	385.2	317.8
1017	759.2	353.8	423.7
245.5	1158	299.5	187.3
972.8	1451	327.6	354.3
987.2	749	353.1	195.5
827.4	1053	315.2	165.5
937.6	969.3	255.4	310.3
1059	1190	341.1	356
690.5	1102	304.5	438.1
993.3	1094	340.5	335.9
997.9	1062	413.8	483.7
1040	1249	327.7	324.4
994.4	925.6	438.6	432.5
1014	1362	306.9	305
710.2	1025	372.6	363.2
1101	937.1	288.6	668.7
867.7	1090	337.5	192.2
1160	1112	324.4	296.9
848.6	1014	351.8	185.8
828.6	977.2	325.9	368
803.6	1066	404.5	327.9
917.8	1122	318.3	352
923.8	1093	385.4	309.2
753	1152	322.3	444.7
837.2	1163	372.4	483.9
720.4	1569	364.5	324.4
994.1	1044	320.4	297.2
992.3	781.1	307.3	450.9
832.8	1196	325	339
1256	1114	389.8	193.6
1021	941	292.1	196.6
893.1	829.5	362.4	175.5
927.4	1104	284	440.7
1046	1400	292.8	302
1026	905.2	358.3	396.5
1085	1222	355.9	420.9
993.1	776.8	248.9	289.6
1082	1133	299.6	306.1
705.4	1322	309.5	426.6
1173	1014	383.4	429.2
790.3	1001	354.2	384
754.6	1228	370	462.6
822.8	1079	343.7	161.1
938.1	1020	324.1	349.1
875.7	1261	336	180.6
892.6	1233	429.2	180.9
680.8	1093	325.4	397.2
853.5	1244	461.3	455.6
967.7	1009	311.7	484.7
995.3	1045	332.9	215.7
845.6	840.9	337.6	189.6
864.9	1065	432.9	175.9
1092	1051	409.1	461.1
1053	964.3	324.6	348.5
781.4	1325	369.3	395.8
600.7	923.3	333.9	280.2
927	1165	398.7	366.1
981.1	1498	358.8	177.9
873.8	1086	376	341.1
794.5	1285	313.5	352.1
901	1401	409.6	442.5
973.9	997.8	302.8	374.7
861.6	1023	387.6	373.7
789.1	1221	330.1	417.2
916.2	1125	304.5	179.3
746.5	1166	368.5	345.9
770.9	1026	297.5	386.7
1003	921.7	303	330.8
826.1	1027	293.3	382.9
740.1	1388	317.8	224.9
813.3	1170	414.3	350.9
960.4	1377	348.7	293
782.6	954.5	406.2	338.5
770.5	1072	357.7	213.9
1169	1070	313.9	412
984.9	788.1	349.9	384.8
950.6	1236	297	320.9
1062	872.8	326.9	325.2
943.4	1095	428.4	368.1
878.4	1359	434	394.9
836.9	1284	316.3	356.9
945	918.3	275.5	375
1087	854.2	348	351.8
794.3	1043	309.6	368.4
1000	1125	319.8	468.2
680.8	946.6	400.8	172.7
1045	1067	399.2	338.6
979.6	840.3	227.2	323.6
1115	1667	268.6	316.1
886.1	1390	264.4	419.5
828.6	1214	336	361.8
1043	1190	359.9	518.1
779.9	794	342.1	163
992.1	1075	251.1	312.1
896.7	1090	462.5	455.1
996.2	863.8	340.9	172.1
735.3	1137	317.5	439.3
943.3	836.4	385.2	279.9
905.6	928.2	383.2	365.8
863.9	1153	345.6	406.8
894.7	1114	412.1	287.6
816	909.6	345.6	425.3
983.7	1146	251	326.2
529.2	925.1	329.7	265.8
903.8	834.5	379.6	389.6
942.3	1064	343.9	453.9
882.8	871.6	361.1	416.9
886.4	781.5	359	208.1
1038	1564	297.2	262.7
688.6	956.6	350.5	238
796.9	919.7	427	183.2
1013	925.4	307.8	425.8
869.7	1054	365.2	445.5
878.2	1176	339	192.1
951.9	1087	384.2	394.8
924.7	1028	356.2	590.9
777.2	790.4	371.2	190.6
953.2	771.5	362.7	295
911.4	761.1	393.1	405.9
819.4	919.9	271.5	304.9
850.8	1188	313	332.6
854.4	1317	338.3	399.8
809	1102	219.7	392
873.8	866.6	391.3	268.7
913.9	1105	309.2	394.2
1059	1172	296.6	322.1
787.5	1097	359.9	370.6
841.8	1236	324	373.7
1009	924.8	254.5	393.8
823.2	943.1	355.1	429.3
977.9	1178	387.8	337.4
943.1	1353	316.4	321.7
966.3	793.1	394.9	422.1
854.2	1128	257.9	300.6
930.2	1190	263.4	368.1
1030	1187	279.9	333.1
1038	1167	351.3	421.5
899.7	1163	284.8	321
935.6	1145	334.1	379.4
1030	1020	275.8	343
1039	1137	265.7	357.1
987.3	916.2	323.8	365.2
749.6	1213	302.8	398.7
1061	1548	266	394.2
904	1369	252.6	360.9
878.5	1337	277.1	354.8
961.6	989.4	277	371.9
731.6	883.8	292.8	461.2
917.8	1279	297	331.1
952	945.1	309.3	318.8
729.7	1503	295.9	320.3
1072	1147	244	376.7
1113	1186	297.9	382.9
1102	1597	315.9	351.4
953.9	1123	284.7	400.6
1225	1162	309.7	429
1043	1035	255.5	395.9
1023	1045	318.3	384.5
863.5	1057	277.4	398.4
1146	1079	366.6	372.2
731.9	1560	250.2	320.9
710.1	1384	291	306.2
874.8	1612	331.1	332.1
933.1	1403	287.4	411.3
825.9	858.9	257.3	369.5
909.2	920.9	288.9	274.3
924.1	1079	320.2	319
1020	1085	231.2	398.4
813.1	1393	335.1	296.8
796.2	1004	402	418.3
731.5	986.5	340	416.8
1247	1043	301	376.9
850.1	1045	286.7	378.3
1223	1165	375.3	323.7
841	1014	305.2	309.2
786.4	1214	307.4	385.2
941.1	1269	361.6	452.9
1060	1084	307.6	391.2
923.2	943.7	439.6	371.7
708.1	925.4	207.2	390.5
973.4	1081	411.2	427.4
1063	278.8	288.8	394.4
1033	1082	197.4	364.2
698.8	1185	280.6	336.4
678.9	819.4	372	380.4
1051	922.4	292.7	412.9
969.7	1046	248	396.9
912.4	1110	350.8	360.7
1119	1190	258	419.9
843	851	287.3	329.2
740.8	1248	354.5	323.7
755.1	1115	533.3	410.2
1061	1257	323.7	384.2
1001	1041	511.2	411
1162	1642	376.8	394.5
662.5	1104	420.8	533.9
841.4	1469	405.6	364.4
770.3	921.7	418.3	394.8
972.6	1234	408.4	286.1
1195	1037	299.6	315.4
753.2	1143	295.4	353.5
938.6	1085	280.9	391.5
777.6	1337	338.8	476.8
859.6	1165	270.7	344.2
1133	1067	372.9	366.7
683.5	1064	271.9	360.9
800.3	953.2	211.3	374.8
973.6	1331	284.1	371
1408	1019	304.1	178.1
1165	974.5	233.7	325.9
804.1	1189	193.7	392.8
1038	1242	169.7	344
824.9	1147	284.1	369.6
1107	893.1	172.6	338.9
752.8	809.3	240.6	401.8
878.9	1183	173.3	384.5
923.8	954.4	315.4	398.3
895.4	1104	332.7	376
1341	984	215.5	488.5
906.9	1060	277.1	410.6
1323	1062	272.5	377.4
945.5	1070	395.8	530.9
1113	1093	170.4	367.2
814.5	892.1	378.3	376.6
779.4	1026	213.6	328.5
903.1	1101	195.1	399.4
764.1	802.8	393.1	429.9
853	1077	173.2	422.9
999.4	1141	295.4	350.6
1055	1103	347.8	515.7
943.5	841.5	256.6	422.2
949.4	991.2	293.3	310.7
1033	1069	312.6	406.1
929.8	1059	242.4	446.6
949.5	1220	314.9	374.8
876.8	1071	280.9	463.9
884.6	1037	304.2	485.6
845.3	1278	342.9	379.3
752.3	933.9	182.4	371.2
863.1	978.3	307.5	492
818.5	994	180.5	482.2
777.8	1224	266.1	422.4
789.5	1527	302.4	368.6
775.8	922.2	291.7	397.3
896	1284	287.8	395.3
934.1	1301	348.2	387.4
847.1	907.4	224.5	366.4
828.1	1661	261.2	437.9
787	1135	361.9	411.9
728.8	192.2	390.2	454.9
889.6	1082	404.2	444.7
859.9	827	409.8	388.2
777.8	1173	382.5	540
843.4	912.3	332.9	329.2
1059	902.2	368.3	357.4
791.8	481.3	404.3	378.5
880.8	966.4	419.1	450.7
1170	966.1	401.3	500.4
950.8	938.3	458.1	454.7
809.3	259.7	397	453.5
929.8	834.8	340.3	479
1032	1016	377.8	506.3
1058	979.6	397	534.4
1214	1282	419	477.3
897	212.2	376.3	492.1
836.4	1185	411.1	470
721.6	864.8	372.6	491.5
938.6	605.8	425.3	309.3
837.7	992.7	279.2	469
651.2	1088	390.3	353.8
753.9	996.9	366.9	390.7
723.1	950	439	490.8
923.6	1190	335.2	335.6
940.6	989.4	345.3	390.3
846.5	1559	398.5	456.8
671.3	214.7	377.6	403.4
829.1	1010	340.9	490.5
1125	664.3	365.9	411.6
1009	1257	341.3	287.1
830.2	1136	429.4	268.9
1199	220.8	344.6	446.8
828.2	858.1	334.3	462.8
928.1	1117	419.2	345.1
781.1	1019	402.4	419.5
787.9	1012	421.7	448.1
985.1	903.1	455.1	413.3
765.1	1234	391.5	510.2
1014	1119	446.8	485.2
847	1369	384	421.8
867.5	974.9	403.4	399.5
874.8	990.3	488.3	419.9
953.9	991.1	418.2	328.9
909.4	1011	321	437.6
783	1101	423.5	487.2
623.2	991.7	454.4	375.4
835.3	965.8	446.9	374.7
722.2	1229	345.7	435.7
793.5	605.3	333.2	453
760.2	1041	449.2	424.5
697.9	780.6	321.3	292.5
702.1	889	463	412.2
1017	1117	256.4	296.4
580.5	604.1	357.3	437
932.4	925	255.2	333.9
797.5	863.3	465.9	342.3
825.1	1003	369.6	216.7
1041	202.1	402.7	423.9
925.6	973.7	385.8	397.6
849.8	886.5	431.5	440.2
1041	616.2	378.2	375.9
752.4	315.2	387.8	470.6
945.7	219.8	395	376.6
819.5	767.1	394.1	480.4
749.4	800.6	397.9	525.3
724.1	1016	335.1	432.4
728.2	898.7	367.5	518.6
788	1052	430.4	250.2
1164	1117	251.2	273.3
1087	786.9	383.5	449.4
715.4	1195	361.2	367.9
803.2	1029	397.6	419.3
857.4	1159	383.5	326.1
941.1	982.7	411.3	388
1018	928.9	395.6	341.9
821.8	1049	430.5	328.4
717.1	488.2	302.2	361.1
974.4	202.7	289.2	292.6
642.4	921.4	348.5	458.6
915.7	959.2	381.2	461.4
838.4	1034	449.1	359.9
956.6	1148	452	524.8
241.7	757.4	358.6	431.6
806.5	1155	337.5	363.6
292.9	1120	398.5	464.4
751.9	982.3	456.7	423.9
291.3	938.1	357.6	405.7
730.3	802.9	327.3	338.2
722.8	1082	397.4	488.1
750.7	1063	400.4	489.3
1022	683.1	403.7	425.8
945.5	870	348.4	327
942.5	1648	390.7	379.1
664.2	946.6	399.5	328.7
999	832.3	385.6	459.7
504	835.7	401.6	344
917.4	810.3	391.3	404.9
971.2	1146	336.5	310.6
683.7	982.7	401	449.2
1135	1167	456.3	420.4
1004	1312	422	431.4
936	761.4	399.4	453.4
684.6	198.1	317.7	480.4
721.3	1032	435.1	421.8
903.7	987	376.1	435.8
626.2	1146	463.4	358.6
719.4	1043	380.9	417.4
344.8	1184	482.2	523
666.1	927.7	387.1	313.9
1004	1046	359.1	363.3
816.3	1013	380	413.3
1058	704.9	393.4	482.8
863.2	1298	343.5	382.9
693.9	1285	420.3	424.9
696.6	1020	344.7	348.4
386.4	673	350.1	370.6
797.4	800.1	440	412.6
369.3	1154	347.4	435.1
1163	890.8	359.5	383
777.6	180.7	453.2	328.5
927.5	876.5	394.6	359.2
1007	1101	407.4	306.1
928	1232	345.4	347.1
197.2	1058	276.1	307.6
716.2	1040	375.1	376.5
898.9	882.6	371.2	439.7
778.1	1273	348.2	325.9
670.9	744.1	424.9	313.7
806.5	983.8	296.3	492.6
761.6	963.1	363.6	393.7
914.9	1136	350.1	397.3
386.4	972.9	406.4	377
818.7	934.7	433.5	312.6
1008	974.1	413.4	410.3
935.8	902.1	434.5	459
324.3	764.5	423.6	462.6
901.4	719.9	321.8	379
821.7	944.5	306.6	340.3
994	958.4	368.2	298.5
736.9	811.2	397.4	443.3
1141	691.5	374.2	326
534.7	867.1	350.3	401.3
790.1	1096	384.9	465.4
1029	1093	452	333.9
874.6	1042	430.6	351.3
594.3	883.5	410.7	441.8
958.5	1182	373.7	413.5
454.7	846.4	373.9	461.4
724.1	1338	347.7	412.7
919	997.9	320.1	437.4
928.9	952.8	343.9	423.2
1071	898.2	425.2	421.2
861.3	1015	312.2	392.7
215.6	926.9	376.3	341.5
748.3	920.4	345.2	355.6
935.3	814.4	341.6	366.4
216.4	1145	396.7	346.2
745.4	1113	380.9	293.4
973.9	799.3	453.4	495.9
689	858.8	404.1	497.7
1020	714.4	356.1	488
851.8	1108	448.1	340.9
960.4	1081	384.4	368.7
792	1070	400.8	343.5
714.3	1294	306.4	455.4
849.7	974.3	385.8	484.5
778.1	1088	279.7	459.9
974.5	915.3	303.4	463.1
994.2	824.4	417.8	421.4
1086	1154	334.6	443.4
920.1	1067	406.5	430.3
1019	969.7	295.6	513.9
864.1	1045	371.2	387.7
883.4	1005	341.9	416.5
1022	1001	319.9	453.7
932.9	839	305.1	440
288.2	875.3	341.7	322.5
945.4	1083	254.4	434.4
953.8	860.6	326.4	518.3
566.5	1030	326.9	382.2
939.8	1172	317.1	521.4
286.5	1160	388.1	392.4
661.8	940.9	306.4	510.4
1175	883.5	263.4	352.4
1023	1209	305.9	314.8
381	1053	292.4	338.8
1051	977.5	357.1	411.9
1019	1190	366	244.4
935.2	1017	339.8	389.1
852	922.6	321	382.6
989.4	1239	277.5	333.1
850.2	1123	284.5	401.9
1189	1577	234.2	463.1
605.7	1146	410.2	267.3
763.4	1058	293.7	411.7
752.7	1056	386.3	478
911.2	985.4	286	338.1
1143	1084	328.2	341.2
795.9	925.6	389.7	313.3
1052	1076	343.8	393
794.6	978	293.1	274
875.9	851	340	466.2
823	1024	291.5	286.6
679.3	984.1	308.1	348.8
942	869.1	344.5	289.7
748.2	1389	268.3	354.4
734.8	1029	371.2	303.6
923	1369	327.9	390.5
640.8	881.4	344.2	386.8
636.4	951.6	291.8	442.5
441.2	773.6	311.2	437.7
256.5	1183	320.9	337.9
842.2	1231	289.1	234
674.4	793.4	324.9	357
885.9	1332	312.5	316.8
777.5	815.1	326.3	451.8
867.1	1001	324.5	408.9
753.9	1055	324.9	489.4
429.5	1106	376.8	462.9
912.1	1194	387.3	421.1
716	941.4	263.1	350.8
409	898.3	344.3	448.8
844.5	1107	370.5	346.6
607.7	1055	339.1	434.9
717.1	1039	343.1	290
932.5	1003	351.6	449.7
710.2	1437	364	318.1
645	1067	310.9	227.7
672.3	964.8	325.2	348.6
807.4	1222	345.6	402.3
956.5	1034	323.5	172.3
832.2	1065	336.3	186.7
978.4	996.7	326.5	424.9
791	1045	297.5	414.7
929.2	1287	382	388.3
606.3	1011	338.4	237.3
835.5	1095	261	327.9
858.4	982.8	174.4	430.8
779.9	1056	378.1	533.1
1051	995.7	315.9	390.6
707.2	883.7	340	455.5
1013	959.5	366	408.7
880.8	1366	311.5	502.7
1145	1044	299	182
916.1	1317	342.7	342.7
892	912.2	259.5	295.3
904.6	869.1	217.5	240.4
646.1	1014	228	361.3
889.5	1112	319.7	369.2
636.4	916.5	315.9	550.2
1103	967.1	359.4	261
850.3	889.5	265.1	495.4
750	1131	344.1	312.5
880	1043	305.5	376.1
842.8	1166	297.2	505.5
935.1	1175	315.2	206.5
1080	1040	309.3	348.3
911.4	1001	265.8	399.4
902.6	1209	176.5	441.1
654	660.6	352.6	272.9
971.6	976	268.1	349.7
904.7	1136	248.2	340.4
971	1125	365.9	170.7
988.1	789	255.9	260.7
720.2	999.4	349.5	340
765.6	989.8	264.3	373.8
718.9	864	223.1	335.7
865.3	1252	257.1	377.2
995.2	1239	318.1	349.1
920.1	1152	241.2	279.7
743.6	1070	353.9	340.2
961.2	798.9	354.1	209.9
932.4	835.5	293.2	170.5
821.1	852.8	381.3	201.5
713.9	958.8	302.5	182.8
897.1	768.9	299.6	361.5
743.2	825.3	346.8	412.6
722.3	1046	295.2	443.9
948.9	939	316.1	482.1
940.1	837	300.9	410
805	1012	344.2	415.9
916.4	1472	377.7	380.9
1009	1126	333.8	423.1
607.9	948	307.6	347.5
650.1	892.1	289.7	455
742.6	1241	322.4	359.5
986.6	1174	290.5	490.8
892.1	1046	341.8	431.4
770.5	797.3	317.4	179.2
743.4	907.5	327.6	169.2
850	1028	333.1	399.1
878.5	1431	330.5	411.9
759.9	780.5	350.8	440.6
936.4	1164	241.6	350.7
855.4	1260	287	429.8
1160	1371	284.1	168
998.5	1206	302.6	530.9
916.5	883.2	343.5	343.2
1023	1178	317.7	313.9
763.5	651.1	358.5	515.1
1106	981.8	313.9	380.8
590.8	913.4	351.2	404.3
807.1	1041	281.8	409.6
694.8	1134	343	387.2
774.3	791.6	281.6	501.9
831.5	946.6	355	181.7
897.1	1050	329	459.4
1034	1089	246.8	178.8
884	1083	362	429.2
715	1049	295.1	169.6
834.2	880.7	311.2	303.7
442.5	563.5	334.7	159.8
712.5	1068	318.8	176.4
668.3	1331	255.3	565.5
997.3	1181	330.9	161.3
760.9	1097	388.4	376.1
867.2	1021	296.4	361.3
727	1098	329	373.4
914.1	890.5	365	329.5
949.1	1141	440.5	376.9
797.3	1123	256.3	453.8
376.9	891.3	242	311
1073	1085	364.6	264.3
767	1206	319.8	457.4
804.2	916.6	319.6	369.5
865.7	995.9	356.2	423.7
1067	1219	327	359.9
578.1	862.2	337.9	506.7
944.4	1239	316.3	166.5
862	919.8	357.7	394.8
1173	818.2	398.5	299.6
957.5	1379	380.1	164.7
1013	1158	324.1	352.3
1159	1019	362.5	335.5
902.2	949.5	316.3	170.8
825.9	839.2	371.4	342.4
1125	913	288.9	383.7
989.4	1161	358	172.3
908.6	1097	279.1	378.6
1216	1108	331.1	358
970.7	831.9	342.8	254.1
909.1	1162	361.9	324.2
1155	1154	303.2	407.8
886.6	1066	353.7	402.5
836.9	873.1	352	460.8
1161	988.8	294.4	443.8
1057	935	346.6	383.5
860.8	1115	299	404.8
758.5	1090	308.4	495
745.2	1119	356.7	365.3
1084	1252	339.8	417.1
1189	1188	325.7	292.7
1064	1023	378.4	503.8
1126	914.5	384.2	373.4
1009	1117	267.8	596.9
891.6	1035	341.2	449.7
1040	897.5	312.8	450
675.5	979.2	257.4	485.7
1085	1071	315.6	297.5
1162	831.1	351.6	398.2
971.6	1200	350.6	381.4
1117	1045	271	381.7
1044	1022	299	377.2
984.5	944	364.4	394.2
850.1	861.4	309.8	462.3
813.4	1083	357.2	413.1
995.2	1203	290.7	436.1
970.9	1018	244.6	434.3
871.8	1283	296.6	464.4
786.3	792.2	304.5	357.3
1043	1131	335.4	388.8
935.1	934.1	271	394.8
856.3	890.4	299	486.6
883.8	1035	363.1	404.3
957.9	715.2	322.6	488.7
1009	954.2	393.5	431
1138	1050	339	457.4
1043	272.6	354.7	374.1
856.9	1083	249.7	419.9
933	989.4	318.6	382.6
991.4	924.9	300.1	426.5
869	1113	345.2	444.3
987.5	777.6	331.6	413.3
1056	736.9	268.5	357.3
1089	955	371.2	360.1
1109	1064	346	401.6
1007	1081	330.8	421.7
871	985.5	402.5	436.8
944.7	1054	350.3	348.4
1093	1091	361.8	462.8
949.4	736.4	298.6	433.4
1082	874.9	267.4	438.4
970.9	1039	334.9	394.6
1042	1376	315.8	406.7
985.8	1167	286	378.3
919.1	1180	351.3	397.9
941.3	863.1	345.5	376.2
552.9	953.2	352.5	427.2
983.9	876.9	265.2	443.1
1012	787.6	276.1	411.7
1117	773.9	281.1	471.8
961.9	419.3	266.8	440.6
976.4	693.5	389.9	412.5
964.5	1180	312.3	402.4
892.5	868.8	350.6	411.6
1113	851.3	223	486.4
1029	660.2	318.5	397.5
909.2	965.8	195.7	347.8
1020	205.5	285.1	370.3
1050	1010	275.5	381.5
902.4	202.5	355.3	421.9
1114	688.5	268	361.3
1043	974	338.5	466.4
988.1	822.8	321.9	470.5
996.2	920.3	333.6	446.4
1145	214.4	299.8	373.8
868.9	802.9	320.4	377.7
1087	203.3	385.5	392.7
1195	898.3	355.3	415
1176	1148	277.6	384.1
1137	1254	299.8	360.4
985.7	212.6	343.2	419.9
889.3	1029	345.8	386.7
957.1	841.9	398.7	444.2
1088	903.5	337.7	387.4
1151	629.4	333.9	343.8
887.3	221.3	374.2	389.5
891.9	218.3	292	434.4
888	1126	382.7	359.4
1165	1099	362.4	411.1
961.1	220.4	343.1	452.9
733.7	1182	285.1	357.7
957.3	834	314.9	433.9
999.9	1035	326	361.8
684.9	872.7	311.9	426
946.7	1170	328.4	385.6
888.3	983.1	294.6	374.4
1004	954.7	283.2	441.3
1017	866.8	299.6	431.7
940.1	1134	405.9	432.1
1012	929.9	198.2	329.6
878.7	1122	303.7	371.9
1118	842.8	320.4	419.9
1275	940.7	262	348.9
864	951.5	344.2	367.2
1091	1094	327	362.9
909.2	1162	358.1	488.8
788.1	976.3	300.4	413.7
900.1	1024	277.6	390.3
822.5	1062	352	450.1
891	1025	308.8	282.3
[truncated: 2,161 more rows]
