# Supplementary material for: Oncogenic YAP sensitizes cells to CHK1 inhibition via CDK4/6 driven G1 acceleration
Source: EMBO Rep. 2025 Jul 4;26(16):4017–39. doi: 10.1038/s44319-025-00514-5 (PMC12373906; doi:10.1038/s44319-025-00514-5)
Supplement: Supplementary file 7 — Source data Fig. 5 [file 44319_2025_514_MOESM7_ESM.zip › Figure 5/5A/MTT_YAP_CHK1i.xlsx]

## Sheet: Figure 5A
nMCHK1i	ctrl			YAP
0	100	100	100	100	100	100
1	107.851	98.9843	91.1552	110.488	102.113	102.996
10	116.785	117.948	101.989	122.252	103.363	94.0123
50	120.804	127.266	87.9537	112.348	100.145	90.2237
100	117.884	93.1697	91.826	78.4784	96.5845	94.6139
250	124.972	101.27	93.9603	66.7048	88.3062	76.344
750	94.504	104.082	82.816	31.5739	64.6731	52.1582
1000	108.153	95.4808	81.577	30.1181	50.9627	46.4892
2000	85.6653	88.3998	61.2641	13.6263	35.9278	32.2112
5000	19.2192	43.1464	27.5503	3.45953	11.2343	12.6387
10000	6.57267	9.81791	8.6647	2.30554	0.943168	3.21296
