# Supplementary material for: Oncogenic YAP sensitizes cells to CHK1 inhibition via CDK4/6 driven G1 acceleration
Source: EMBO Rep. 2025 Jul 4;26(16):4017–39. doi: 10.1038/s44319-025-00514-5 (PMC12373906; doi:10.1038/s44319-025-00514-5)
Supplement: Supplementary file 7 — Source data Fig. 5 [file 44319_2025_514_MOESM7_ESM.zip › Figure 5/5H/H2AX_DRB.xlsx]

## Sheet: Figure 5H
gH2AX mean intensity values in S-phase
control	YAP+CHK1i	YAP+CHK1i+DRB
3.54258	3.78024	3.62562
3.50461	3.59428	3.66181
3.57206	3.72296	3.71667
3.52479	3.81677	3.78455
3.49927	3.80686	3.55522
3.62778	3.76952	3.64473
3.52569	3.84553	3.73854
3.53995	3.61773	3.64758
3.71567	3.58939	3.56526
3.61437	3.86776	3.73592
3.5989	3.9627	3.64591
3.53173	4.04961	3.60917
3.61669	3.86717	3.62614
3.61087	3.65215	3.58388
3.47334	4.20142	3.66857
3.54925	3.61909	3.57473
3.47828	3.58104	3.70398
3.53631	3.86094	3.63266
3.65706	3.95526	3.71625
3.4504	3.81657	3.83998
3.49402	3.77085	3.93977
3.54058	3.66922	3.63629
3.59835	3.76522	3.60433
3.42472	3.88292	3.51242
3.50813	3.96689	3.63528
3.4979	3.49192	3.92896
3.53895	3.52009	3.66427
3.55967	3.54839	3.57159
3.55787	3.60799	3.66049
3.56443	3.7905	3.54195
3.53807	3.72288	3.62003
3.61353	3.48473	3.93616
3.44963	3.8223	3.71425
3.68386	3.81895	3.63134
3.63134	3.75755	3.60778
3.61721	3.78383	3.59879
3.55727	3.54531	3.62356
3.6247	3.79036	3.54543
3.57852	3.87685	3.62335
3.97373	3.79442	3.52814
3.58681	3.68993	3.59151
3.49457	3.65982	3.65128
3.57553	3.69531	3.59528
3.61204	3.86964	3.56253
3.4627	3.68886	3.6468
3.55449	3.71834	3.61479
3.5885	3.82046	3.65079
3.53555	3.67504	3.77254
3.4777	3.64523	3.65321
3.54642	3.63759	3.91052
3.56086	3.70995	3.53314
3.54407	3.58793	3.70544
3.46105	3.67587	3.77815
3.60756	3.44886	3.81544
3.59351	3.7348	3.65858
3.52009	3.61374	3.64147
3.55787	3.65137	3.52711
3.60282	3.62428	3.56146
3.52166	3.60444	3.74351
3.54802	3.83149	3.71675
3.50907	3.65312	3.78082
3.60097	3.58229	3.65533
3.61637	3.66913	3.66106
3.54974	3.49776	3.66829
3.51957	3.48244	3.54986
3.52166	3.46225	3.66773
3.4961	3.76626	3.84954
3.51957	3.83308	3.84856
3.57542	3.48968	3.61784
3.45561	3.83784	3.85546
3.52205	3.90331	3.66997
3.56773	3.86297	3.64018
3.66941	4.03125	3.61342
3.56229	3.81888	3.81445
3.53769	3.51812	3.59406
3.55121	3.53895	3.53795
3.46075	4.10404	3.66351
3.44747	3.67624	3.77495
3.44122	3.84199	3.68949
3.50188	3.64689	3.70569
3.57784	3.77554	3.55133
3.56644	3.80271	3.49762
3.54332	3.58704	3.67108
3.51759	3.82853	3.69293
3.5084	3.51282	3.5197
3.55011	3.56808	3.58309
3.55751	3.93303	3.56419
3.60649	4.07871	3.49457
3.59006	3.80318	3.6535
3.54008	3.76403	3.79064
3.53567	4.02366	3.93419
3.5168	3.75082	3.61888
3.54876	3.62449	3.51055
3.59988	3.65887	3.53135
3.5392	3.74468	3.55035
3.54974	3.67339	3.62024
3.81151	4.05415	3.55787
3.5832	3.74796	3.58535
4.06826	3.51865	3.54592
3.61331	3.70269	3.73352
3.54667	3.6602	3.63978
3.65331	3.51148	3.54654
3.62706	3.58636	3.48544
3.55364	3.81875	3.57921
3.63387	3.81224	3.72989
3.61658	3.61066	3.50024
3.55534	3.89531	3.47334
3.58149	3.80699	3.63104
3.58939	3.67071	3.52698
3.51228	3.49568	3.61511
3.60584	3.67154	3.69338
3.63839	3.89861	3.52504
3.54456	3.82007	3.56384
3.47407	3.81803	3.61289
3.47494	3.65456	3.76819
3.49066	3.78796	3.60239
3.50065	3.76834	3.78448
3.52284	3.76298	3.51014
3.55799	3.62377	3.54728
3.58343	3.85926	3.60314
3.62541	3.49762	3.84242
3.56182	3.60606	3.79162
3.60874	3.90687	3.55485
3.56902	3.86285	3.67052
3.54531	3.54033	3.58535
3.56003	3.65292	3.60184
3.53857	3.80706	3.57577
3.72411	3.47727	3.72008
3.58377	3.72469	3.55979
3.57875	3.7632	3.65715
3.54456	3.75686	3.49845
3.55169	3.80181	3.73592
3.5231	3.65205	3.7893
3.58001	3.82556	3.71966
3.5569	3.73815	3.76834
3.70252	3.61563	3.60466
3.58883	3.68493	3.7864
3.57611	3.60487	3.70731
3.57588	3.57415	3.63063
3.58659	3.79309	3.7623
3.51175	3.52737	3.87052
3.625	3.67541	3.70415
3.47857	3.61194	3.5479
3.58659	3.67596	3.61595
3.55666	3.77137	3.59988
3.55388	3.72329	3.59284
3.63033	3.90859	3.69854
3.57715	3.52569	3.59988
3.51838	3.82151	3.82328
3.54555	3.95066	3.69258
3.64098	3.88326	3.56656
3.63669	3.69775	3.56122
3.64532	3.80216	3.67761
3.48982	3.51108	3.63998
3.61658	3.53643	3.60369
3.64325	3.5768	3.77481
3.62169	3.76597	3.68115
3.47392	3.69854	3.59715
3.56003	3.72024	3.62716
3.66866	3.58715	3.69073
3.54058	3.80229	3.84435
3.52917	3.62304	3.91089
3.49457	3.77583	3.71273
3.52698	3.86764	3.58138
3.57542	3.85618	3.5876
3.53517	3.51282	3.84404
3.45194	3.83417	3.66633
3.58917	3.59682	3.65312
3.52284	3.72925	3.54617
3.67302	3.55497	3.58456
3.4813	3.82374	3.98493
3.50202	3.76626	3.68242
3.52517	3.81558	3.56301
3.61151	3.7801	3.86534
3.64953	3.56217	3.68655
3.67164	3.56973	3.56467
3.5934	3.8396	3.68115
3.57078	3.71046	3.58973
3.62696	3.6536	3.62086
3.52711	3.64444	3.60853
3.53364	3.52101	3.62294
3.44248	3.81935	3.58218
3.43886	3.68431	3.58081
3.47436	3.61247	3.65283
3.57148	3.77078	3.6894
3.49318	3.67145	3.65283
3.58535	3.78039	3.62294
3.61448	3.85685	3.60293
3.59934	3.61013	3.56644
3.50678	3.79817	3.74656
3.47436	3.80462	3.6066
3.47813	3.73838	3.64631
3.49388	3.72387	3.60681
3.53148	3.74554	3.70165
3.50037	3.50664	3.7113
3.48159	3.62242	3.5534
3.46315	3.55823	3.94255
3.50202	3.56419	3.68547
3.48869	3.76485	3.76012
3.49248	3.72041	3.58024
3.48982	3.59362	3.73296
3.51812	3.68269	3.56478
3.54765	3.50813	3.90255
3.51202	3.73151	3.51561
3.54432	3.72819	3.64855
3.52569	3.60097	3.5311
3.53441	3.67925	3.48073
3.54407	3.80956	3.50037
3.43886	3.60108	3.66792
3.52414	3.77254	3.51014
3.45637	3.69548	3.67376
3.53122	3.5092	3.52543
3.49443	3.91503	3.6602
3.53007	3.71079	3.7614
3.50284	3.77335	3.55072
3.5164	3.80223	3.50772
3.57403	3.8515	3.59406
3.49982	3.69522	3.68682
3.63225	3.55618	3.58354
3.71223	3.76923	3.74296
3.55522	3.73223	3.64335
3.58297	3.88519	3.63919
3.63488	3.79574	3.58206
3.57299	3.7237	3.57864
3.63919	3.73751	3.57703
3.56348	3.93667	3.63578
3.70901	3.66266	3.55594
3.68904	3.67943	3.55883
3.61034	3.90822	3.78618
3.549	3.91545	3.57415
3.60162	3.84936	3.59693
3.56761	3.7788	3.97197
3.54728	3.78604	3.95689
3.57692	3.65263	3.60249
3.47334	3.61426	3.63063
3.56832	3.69688	3.73608
3.74123	3.51693	3.59561
3.68869	3.82776	3.7824
3.64128	3.74889	3.60617
3.49568	3.61077	3.66134
3.5387	3.74453	3.7286
3.48259	3.66096	3.78097
3.44342	3.69496	4.04033
3.52956	3.77634	3.76492
3.50256	3.64729	3.67173
3.51574	3.57368	3.65658
3.53135	3.69469	3.54863
3.52943	3.48813	3.60606
3.54095	3.5904	3.70868
3.48216	3.79692	3.71883
3.55522	3.59857	3.86022
3.53883	3.73296	3.66549
3.5731	3.69082	3.63879
3.69749	3.72181	3.54033
3.44217	3.73247	3.56808
3.48925	3.50664	3.68619
3.44201	3.66904	3.67468
3.54133	3.76975	3.61742
3.52595	3.83645	3.76072
3.62003	3.74912	3.52218
3.56419	3.63548	3.85449
3.58625	3.5662	3.5427
3.51255	3.60021	3.54605
3.58962	3.49499	3.65504
3.53326	3.50024	4.09726
3.62014	3.54851	3.60271
3.46938	3.4615	3.55011
3.55011	3.55011	3.65283
3.54108	3.48572	3.52673
3.52244	3.50718	3.8341
3.47436	3.74881	3.80277
3.48359	3.83085	3.80936
3.46285	3.60767	3.48996
3.51055	3.6131	3.63619
3.43791	3.69662	3.5731
3.46255	3.68242	3.51825
3.55425	3.64483	3.75442
3.5172	3.64385	3.57206
3.59162	3.52956	3.77357
3.54121	3.7145	3.6013
3.66276	3.58229	3.53605
3.56726	3.50434	3.56632
3.66181	3.88902	3.68815
3.56407	3.92983	3.67486
3.53895	3.67449	3.61236
3.61331	3.77714	3.52504
3.5275	3.67247	3.49831
3.44498	3.74997	3.49568
3.5092	3.68753	3.71775
3.47144	3.84899	3.85394
3.61721	3.69276	3.57807
3.53199	3.85974	3.71809
3.61087	3.81968	3.63165
3.61857	3.86213	3.66266
3.64247	3.80509	3.57553
3.46702	3.49094	3.63569
3.77859	3.53212	3.59406
3.51601	3.59737	3.5253
3.49748	3.75404	3.52737
3.5042	3.83136	3.64296
3.49332	3.80243	3.51242
3.54307	3.70027	3.81238
3.56703	3.88969	3.65811
3.52101	3.64523	3.60108
3.49941	3.96862	3.67238
3.63548	3.49304	3.77357
3.49845	3.53618	3.89933
3.52088	3.50406	3.59868
3.55328	3.80133	3.59726
3.49748	3.78873	3.56015
3.48101	3.69364	3.61826
3.5001	3.80373	3.49192
3.49206	3.73207	3.51041
3.54654	3.48996	3.49178
3.57031	3.50974	3.5463
3.51348	3.52595	3.68015
3.48728	3.49262	3.89779
3.56182	3.68824	3.55364
3.61172	3.51028	3.53719
3.52022	3.85932	3.59351
3.45728	3.78476	3.81637
3.45985	3.79232	3.59162
3.63256	3.64444	3.77166
3.51614	3.53731	3.85618
3.51561	3.85836	3.58035
3.5534	3.83168	3.62961
3.48058	3.69932	3.60487
3.52492	3.75289	3.6097
3.4442	3.82789	3.61585
3.59483	4.23396	3.72173
3.52088	3.52724	3.71842
3.54456	3.50961	3.61363
3.64758	3.987	3.55509
3.56973	3.46894	3.5197
3.54008	3.47813	3.76163
3.66614	3.64008	3.66445
3.5569	3.74343	3.72632
3.57864	3.824	3.5458
3.56714	4.17912	3.50297
3.59956	3.64454	3.5876
3.58995	3.7673	3.51081
3.59084	3.79014	3.56632
3.57054	3.48073	3.69548
3.59769	3.53555	3.53895
3.55035	3.78782	3.51095
3.56867	3.54183	4.51085
3.48387	3.54691	3.75312
3.53007	3.64777	3.58206
3.53122	3.74842	3.73496
3.47567	3.72917	3.81578
3.54506	3.88818	3.69767
3.50051	3.74554	3.71709
3.48996	3.76871	3.65321
3.51799	3.74726	3.85655
3.50799	3.81856	3.58827
3.55108	3.76559	3.58478
3.55497	3.85101	3.64008
3.5164	3.61162	3.57577
3.57772	3.8367	3.67943
3.55328	3.66323	3.55823
3.61732	3.71517	3.66539
3.54046	3.50732	3.6052
3.49872	3.85491	3.56514
3.51693	3.72436	3.61353
3.5407	3.72673	3.63002
3.53415	3.73127	3.64098
3.57577	3.62603	3.71037
3.61637	3.71223	3.66436
3.57553	3.68895	3.68904
3.55206	3.69126	3.52453
3.5325	3.58309	3.5325
3.54456	3.76125	3.59196
3.57275	3.8107	3.54851
3.53618	3.78979	3.58793
3.57449	3.68833	3.50243
3.59062	3.76819	3.62593
3.64128	3.71315	3.90795
3.53983	3.70131	3.67071
3.64621	3.61225	3.59748
3.59406	3.73496	3.5557
3.51706	3.82033	3.51481
3.51255	3.73624	3.50974
3.49652	3.53995	3.59384
3.56761	3.72697	3.70986
3.53199	3.66361	3.49859
3.51014	3.8109	3.70783
3.50907	3.78873	3.53403
3.45713	3.54617	3.64068
3.55328	3.83296	3.55035
3.48827	3.61951	3.52517
3.51627	3.4929	3.97081
3.52595	3.57978	4.15226
3.47494	3.51957	3.70535
3.51375	3.85896	3.55835
3.52776	3.77837	3.53428
3.55328	3.50569	3.63829
3.62034	3.67916	3.56431
3.43838	3.81198	3.57241
3.50759	3.65485	3.6218
3.59934	3.68878	3.63357
3.49955	3.50556	3.61711
3.59572	3.67486	3.63978
3.63599	3.51706	3.66417
3.60874	3.67514	3.65619
3.52621	3.72616	3.5807
3.55242	3.51983	3.68178
3.45909	3.52994	3.7102
3.46982	3.59572	3.61363
3.51108	3.70191	3.59439
3.5427	3.61878	3.64008
3.51614	3.68886	3.66978
3.51095	3.61658	3.64128
3.53173	3.549	3.80277
3.50447	3.50718	3.62757
3.5253	3.78448	3.68565
3.49582	3.75542	3.64187
3.50338	3.5611	3.68223
3.4929	3.75236	3.6744
3.56194	3.50474	3.7209
3.49024	3.96014	3.8169
3.44855	3.74873	3.72239
3.49094	3.86735	3.63195
3.52582	3.79225	3.81578
3.49346	3.8791	3.59704
3.54691	3.50065	3.62972
3.52414	3.54183	3.71383
3.5407	3.6097	3.68485
3.49707	3.59483	3.59084
3.47596	3.76418	3.58444
3.51014	3.60369	3.52556
3.52724	3.81445	3.59912
3.52022	3.53719	3.70096
3.52466	3.90238	3.66483
3.5253	3.59428	3.9163
3.49429	3.59173	3.69592
3.47596	3.68206	3.87731
3.49776	3.7626	3.62449
3.50583	3.62685	3.61321
3.6288	3.54158	3.73384
3.54183	3.79553	3.6289
3.50079	3.50947	3.72827
3.51135	3.71408	3.6247
3.59073	3.89752	3.7026
3.59868	3.91036	3.79872
3.56431	3.72665	3.66511
3.57066	3.59229	3.55108
3.40654	3.91845	3.87058
3.58149	3.93561	3.60541
3.55654	3.48996	3.57403
3.53631	3.85854	3.60756
3.50515	3.73312	3.61899
3.44917	3.69714	3.66783
3.54345	3.69653	3.61289
3.5895	3.87593	3.63256
3.57043	3.73981	3.66764
3.61763	3.68242	3.70638
3.51388	3.63012	3.60097
3.49886	3.62706	3.86552
3.51362	3.51362	3.60895
3.52724	3.8803	3.5682
3.53007	3.72387	3.5989
3.54208	3.80243	3.7303
3.54183	3.78426	3.62283
3.53199	3.69267	3.56455
3.56086	3.75282	3.94547
3.48799	3.82517	3.76975
3.49638	3.57692	3.53046
3.49024	3.85461	3.58827
3.51415	3.77144	3.61162
3.47041	3.73199	3.51785
3.51746	3.77144	3.5649
3.54345	3.47596	3.65011
3.53428	3.84615	3.84652
3.53263	3.48416	3.63185
3.61689	3.7632	3.56407
3.62859	3.89812	3.81311
3.48841	3.52061	3.60927
3.49831	3.94424	3.82086
3.5955	3.7859	3.73247
3.56526	3.46731	3.65658
3.66689	4.03362	3.77793
3.48558	3.499	3.57252
3.55047	3.45362	3.81895
3.50759	3.84905	3.83797
3.5311	3.72469	3.58467
3.49402	3.55315	3.5662
3.54716	3.56146	3.54568
3.47943	3.92412	3.63225
3.4901	3.51706	3.86302
3.57334	3.70885	3.56949
3.54654	3.79831	3.81869
3.59682	3.61162	3.73304
3.57519	3.86118	3.77298
3.50338	3.71046	3.66086
3.50161	3.57887	3.81498
3.56253	3.8635	3.74422
3.71206	3.79975	3.6506
3.61437	3.48657	3.55606
3.70655	3.78852	3.68664
3.59017	3.76641	3.6536
3.52101	3.77166	3.61888
3.58995	3.60831	3.62169
3.62562	3.73199	3.66633
3.64375	3.48173	3.53807
3.59572	3.70062	3.66492
3.73416	3.66058	3.67614
3.625	3.47276	3.67154
3.57043	3.61342	3.93747
3.58263	3.84361	3.80936
3.49429	3.70389	3.72395
3.55715	3.54121	3.63909
3.54802	3.94171	3.61941
3.53288	3.69417	3.65591
3.54876	3.69425	3.69443
3.52647	3.47305	3.67394
3.54046	3.67459	3.64768
3.4908	3.71399	3.68949
3.54617	3.48954	3.75861
3.52917	3.68368	3.64562
3.53995	3.47727	3.66436
3.49707	3.9095	3.61194
3.5387	3.75174	3.69801
3.53605	3.66162	3.56419
3.54183	3.76065	3.62397
3.56538	3.78433	3.61689
3.55437	3.92371	3.68682
3.59483	3.56703	3.64266
3.53719	3.67679	3.70234
3.56407	3.63286	3.65427
3.55883	3.88144	3.62169
3.69897	3.89537	3.57473
3.60853	3.7926	3.62294
3.5302	3.97483	3.77503
3.57391	3.56158	3.61353
3.59173	3.52776	3.82171
3.53694	3.67788	3.6466
3.54233	3.92942	3.89796
3.56241	3.70243	3.54814
3.67906	3.78696	3.60938
3.59769	3.51785	3.55413
3.49192	3.51215	3.68673
3.52218	3.7478	3.62583
3.57113	3.45454	3.65543
3.56691	3.57043	3.62644
3.71257	3.90881	3.67154
3.53097	3.71458	3.69011
3.75236	3.80638	3.57898
3.49845	3.52814	3.62356
3.67925	3.57426	3.69862
3.6287	3.58035	3.76462
3.63518	3.48558	3.66295
3.6465	3.72115	3.71966
3.47596	3.53517	3.55169
3.52388	3.87187	3.6001
3.64038	3.48515	3.64078
3.45071	3.77612	3.77641
3.62439	3.85083	3.68931
3.49416	3.75686	3.62951
3.5523	3.50664	3.73368
3.51095	3.82439	3.64875
3.56098	3.84435	3.69373
3.51878	3.69828	3.71391
3.50461	3.6001	3.69073
3.55011	3.72835	3.77909
3.51851	3.56015	3.63699
3.50256	3.53491	3.75717
3.54295	3.57921	3.63749
3.59879	3.52153	3.64846
3.53428	3.85914	3.67715
3.54046	3.5799	3.59106
3.54046	3.74304	3.63639
3.51202	3.5479	3.60054
3.51308	3.5387	3.68726
3.57368	3.62521	3.59461
3.53895	3.69108	3.61151
3.63438	3.98802	3.61257
3.49527	3.85352	3.65581
3.56194	3.75251	3.75404
3.5197	3.50393	3.61448
3.57553	3.70783	3.71324
3.57368	3.66727	3.58636
3.57241	3.73902	3.69117
3.49982	3.53058	3.60228
3.57956	3.86534	3.66558
3.58478	3.89148	3.77764
3.50079	3.77129	3.65552
3.50826	3.79442	3.71784
3.51508	3.67824	3.65244
3.56585	3.61268	3.67797
3.6066	3.57391	3.70595
3.49693	3.56265	3.60692
3.48841	3.74679	3.6218
3.58263	3.82125	3.74036
3.47756	3.76656	3.56241
3.4823	3.87442	3.55642
3.56265	3.87134	3.68717
3.5387	3.68242	3.59682
3.56561	3.54839	3.80841
3.64601	3.62992	3.90982
3.55546	3.91493	3.58782
3.68449	3.7165	3.70603
3.55206	3.72123	3.61257
3.54419	3.61002	3.62921
3.5088	3.51028	3.66304
3.5557	3.71609	3.52569
3.59417	3.7383	3.57749
3.67034	3.91339	3.65973
3.72835	4.06621	3.60778
3.56301	3.72957	3.56086
3.58309	4.18478	3.63548
3.61087	3.96161	3.49471
3.65031	3.83941	3.70783
3.53706	3.99629	3.65887
3.54998	3.74617	3.65935
3.52205	3.8179	3.93902
3.52466	3.69966	3.57944
3.55291	3.59759	3.62992
3.5895	3.76612	3.52504
3.5569	3.82937	3.59084
3.55255	3.80161	3.62644
3.50947	3.48473	3.72321
3.55534	3.79824	3.54531
3.52205	3.65041	3.6561
3.53995	3.8512	3.68395
3.56348	3.79796	3.7561
3.57588	3.6289	3.66285
3.55182	3.88463	3.68493
3.53441	3.5799	3.67587
3.50174	3.69046	3.65849
3.62397	3.58681	3.62747
3.60842	3.91556	3.63033
3.59627	3.70518	3.64138
3.48144	3.82341	3.61993
3.60606	3.83244	3.61353
3.66792	3.94221	3.66689
3.5924	3.91312	3.73807
3.61034	3.58377	3.5164
3.59517	3.56844	3.76967
3.52711	3.82374	3.48883
3.56348	3.89009	3.49568
3.57978	3.80584	3.58984
3.58704	3.7264	3.48487
3.54407	3.83759	3.81644
3.61888	3.92023	3.61162
3.55715	3.68106	3.69452
3.59912	4.30967	3.77495
3.56738	3.60379	3.4813
3.57875	3.78333	3.54555
3.61815	3.60141	3.82191
3.48473	3.68806	3.50243
3.55991	3.80516	3.61077
3.54183	3.89237	3.48058
3.54568	3.5876	3.61077
3.54518	3.76485	3.49276
3.56785	3.71542	3.61045
3.52956	3.70757	3.51375
3.44731	3.86587	3.52543
3.6218	4.34366	3.85077
3.54419	3.57761	3.76133
3.60778	3.87731	3.65868
3.6082	3.87691	3.59373
3.53668	3.60021	3.73592
3.65916	3.60314	3.57449
3.56062	3.66229	3.56253
3.5214	3.89796	3.78972
3.62941	3.73727	3.71875
3.67587	3.79851	3.57933
3.60487	3.82092	3.67706
3.55145	3.55739	3.51081
3.63367	3.49914	3.52336
3.54518	3.53795	3.5244
3.5407	3.89575	3.49721
3.56324	3.50051	3.66445
3.59251	3.5193	3.92768
3.55811	3.7303	3.77605
3.52479	3.5168	3.61648
3.61151	3.69108	3.62849
3.5266	3.49734	3.6193
3.4823	3.47669	3.78147
3.56478	3.7502	3.83276
3.50772	3.65954	3.78111
3.44948	3.48813	3.70105
3.53983	3.53275	3.82885
3.46315	3.85679	3.64758
3.46968	3.73783	3.83898
3.52153	3.77041	3.57623
3.57829	3.53491	3.60358
3.54407	3.86841	3.62439
3.51308	3.76268	3.49164
3.5061	3.54913	3.59406
3.53148	3.82627	3.70492
3.53173	3.7464	3.83759
3.61753	3.82256	3.6052
3.57761	3.69845	3.64464
3.55967	3.50229	3.72778
3.62541	3.87075	3.87471
3.60724	3.75982	3.53415
3.4894	3.74617	3.96965
3.56585	3.77568	3.59583
3.59095	3.64943	3.50866
3.76552	3.61711	3.59572
3.65021	3.61826	3.75266
3.57749	3.57875	3.90607
3.48316	3.54195	3.56301
3.62747	3.6465	3.58309
3.55835	3.89287	3.6994
3.57066	3.72722	3.5682
3.62972	3.57623	3.58838
3.60369	3.96577	3.84098
3.58218	3.65954	3.63538
3.48029	3.87691	3.59373
3.60799	3.80462	3.70603
3.61616	3.85224	3.84479
3.66511	3.8583	3.48316
3.51228	3.84504	3.52375
3.64601	3.65196	3.59934
3.65389	3.7155	3.86427
3.54543	3.79344	3.59251
3.52686	3.74873	3.74834
3.52022	3.85781	3.48911
3.60162	3.63306	3.49693
3.70398	3.5955	3.81538
3.46255	3.57043	3.77269
3.53046	3.75381	3.57241
3.5012	3.71991	3.78916
3.47363	3.80523	3.73743
3.58962	3.77115	3.69801
3.5164	3.8583	3.59923
3.52375	3.69443	3.89443
3.45758	3.68061	3.72534
3.51348	3.63134	3.72616
3.45849	3.59184	3.64444
3.49136	3.68097	3.63225
3.48883	3.73368	3.59229
3.46938	3.75496	3.70183
3.64972	3.69566	3.64748
3.60097	3.72214	3.64699
3.46642	3.7091	3.60756
3.64038	3.63417	3.61119
3.46702	3.86788	3.6603
3.48359	3.80216	3.72132
3.47669	3.49831	3.59218
3.49332	3.83575	3.59737
3.65677	3.60444	3.63939
3.50934	3.72957	3.72477
3.52569	3.50745	3.68655
3.53706	3.48685	3.59693
3.5432	3.50079	3.61077
3.5042	3.77547	3.69399
3.55011	3.5534	3.70834
3.64846	3.67834	3.65533
3.61563	3.8367	3.67879
3.52048	3.51095	3.79858
3.47885	3.92423	3.83594
3.54145	3.67034	3.68025
3.48785	3.98064	3.56844
3.47056	3.73223	3.68958
3.55799	3.72762	3.66323
3.53237	3.81882	3.63558
3.44917	3.76834	3.6193
3.49638	3.80414	3.53173
3.49886	3.75876	3.72123
3.67797	3.70131	3.60745
3.47276	3.68124	3.5858
3.61416	3.49234	3.67164
3.52401	3.70731	3.91254
3.59999	3.79078	3.54568
3.43584	3.77401	3.83474
3.64098	3.61384	3.56003
3.59868	3.78333	3.6602
3.59251	3.60325	3.58047
3.59539	3.4843	3.55461
3.64464	3.95923	3.57043
3.53757	3.6682	3.63043
3.60724	3.69487	3.69897
3.59583	3.69329	3.63759
3.57438	3.70018	3.73416
3.52956	3.53403	3.89735
3.53058	3.79239	3.72559
3.65725	3.62521	3.71223
3.57148	3.73119	3.88036
3.57956	3.59229	3.56384
3.60336	4.22837	3.7223
3.59561	3.70868	3.68886
3.64826	3.54033	3.61342
3.58104	3.76626	3.66134
3.51135	3.56585	3.64138
3.62076	3.56122	3.58906
3.55703	3.78789	3.63959
3.68169	3.81525	3.68949
3.57703	3.89741	3.66614
3.63829	3.68789	3.68655
3.55194	3.64562	3.6682
3.51468	3.7605	3.73941
3.5867	3.67504	3.7471
3.65437	3.47305	3.76812
3.499	3.7068	3.64316
3.61669	3.51746	3.80092
3.50488	3.93682	3.6468
3.61151	4.0404	3.69417
3.5231	3.67742	3.63002
3.64904	3.85437	3.61077
3.60206	3.86504	3.60065
3.58115	3.76901	3.80175
3.56098	3.68842	3.64217
3.61374	3.80713	3.61045
3.46687	3.83734	3.57449
3.59737	3.71759	3.6248
3.52595	3.85156	3.69767
3.56026	3.89719	3.5427
3.59251	3.80943	3.57818
3.64157	3.81405	3.53161
3.64719	3.79484	3.47625
3.54654	3.86475	3.65292
3.54679	3.88997	3.52388
3.60959	3.90434	3.47596
3.66257	3.91413	3.46968
3.59715	3.62086	3.59791
3.49052	3.63709	3.63094
3.61395	3.78097	3.54986
3.66106	3.79595	3.51348
3.59594	3.88474	3.58047
3.61689	3.91355	3.65225
3.60574	3.77481	3.53199
3.70217	4.20192	3.77173
3.58161	3.81531	3.62583
3.58501	3.64108	3.84689
3.57496	3.7001	3.69258
3.53517	3.75374	3.5168
3.54543	3.60184	3.66969
3.57473	3.52608	3.97183
3.74919	3.90687	3.51508
3.61194	3.74202	3.53491
3.66125	3.70808	3.52231
3.59583	3.52127	3.60713
3.61194	3.65677	3.62003
3.53593	3.56372	3.6939
3.54494	3.75159	3.58816
3.5807	3.49638	3.46702
3.60358	3.90157	3.50051
3.6289	3.82243	3.66172
3.576	3.81651	3.62263
3.53757	3.51081	3.55011
3.55582	3.59638	3.60498
3.61574	3.64247	3.6721
3.51415	3.76908	3.58973
3.53593	3.69329	3.86195
3.62982	3.54642	3.77887
3.48259	3.4823	3.5302
3.46997	3.70578	3.66248
3.55169	3.5458	3.52375
3.63104	3.57944	3.74084
3.5966	3.76545	3.6602
3.59627	3.81057	3.58523
3.5895	3.50284	3.6249
3.62931	3.71725	3.52453
3.76515	3.81371	3.63558
3.5885	3.72387	3.58928
3.61626	3.63175	3.58771
3.5807	3.51388	3.7707
3.71408	3.51268	3.56478
3.49513	3.50284	3.63759
3.61993	3.85333	3.79379
3.57124	3.54913	3.63478
3.65011	3.6219	3.55303
3.55679	3.58659	3.55425
3.6695	3.64719	3.74335
3.49886	3.69906	3.68359
3.55979	3.69671	3.61847
3.48487	3.52166	3.68142
3.6067	3.72501	3.49262
3.54605	3.82105	3.75197
3.51561	3.66978	3.57368
3.68052	3.61753	3.76916
3.51983	3.47625	3.55059
3.63809	3.6637	3.74359
3.60184	3.76118	3.70036
3.76649	3.92387	3.55449
3.56538	3.67934	3.62459
3.55823	3.62356	3.59505
3.62014	3.74617	3.70935
3.64138	3.5302	3.53122
3.54617	3.70424	3.55847
3.55823	3.72624	3.62221
3.58749	3.81908	3.54851
3.67182	3.47202	3.68449
3.60681	3.73918	3.58081
3.59295	3.67136	3.5799
3.5458	3.82426	3.63759
3.57334	3.56585	3.77422
3.55546	3.7273	3.57761
3.55859	3.68006	3.62366
3.56312	3.68538	3.65591
3.55979	3.88705	3.46434
3.51865	3.86285	3.65321
3.53757	3.73727	3.56844
3.6467	3.68458	3.51733
3.60649	3.5966	3.62304
3.56608	3.56797	3.70209
3.55291	3.58883	3.68269
3.58058	3.46731	3.53757
3.55558	3.6218	3.62839
3.55618	3.54679	3.58917
3.59539	3.89393	3.61542
3.57113	3.75702	3.63859
3.70053	3.83677	3.5392
3.51587	3.60314	3.57715
3.68966	3.95012	3.62045
3.46389	4.00419	3.60735
3.51242	3.55919	3.50243
3.50786	4.00753	3.54518
3.50092	3.68646	3.64058
3.45485	3.71155	3.64237
3.42797	3.82165	3.60162
3.50174	3.91482	3.60498
3.50813	3.79295	3.6777
3.50202	3.68467	3.69037
3.4894	3.78183	3.91461
3.51055	3.57875	3.64375
3.59682	3.92993	3.5885
3.56086	3.8107	3.72811
3.63104	3.922	3.61119
3.63869	3.94939	3.56597
3.63679	3.73616	3.70893
3.56217	3.65389	3.64325
3.56514	3.63569	3.64395
3.57887	3.56797	3.71273
3.60141	3.51282	3.52686
3.58827	3.77721	3.8327
3.5895	3.77217	3.69267
3.61236	3.47202	3.7905
3.4504	3.69249	3.59977
3.98597	3.8053	3.58591
3.56348	3.78376	3.46849
3.46374	3.8912	3.56937
3.56289	3.71164	3.58093
3.51228	3.81875	3.65973
3.55303	3.70226	3.85745
3.5244	3.77085	3.54592
3.54802	3.715	3.54469
3.47085	3.59129	3.60293
3.53883	3.7439	3.51904
3.56502	3.70561	3.55303
3.51561	3.67422	3.55437
3.63749	3.60938	3.64982
3.57577	3.7545	3.55413
3.60649	3.77305	3.47799
3.57194	3.6149	3.5168
3.63094	3.65963	3.59572
3.70783	3.52336	3.57241
3.62655	3.60606	3.59284
3.6534	3.54642	3.56277
3.51322	3.76589	3.55895
3.66219	3.97225	3.5382
3.436	3.93171	3.58229
3.46015	3.6932	3.4901
3.44012	3.7195	3.5753
3.61972	3.73472	3.63276
3.48714	3.79232	3.50229
3.50961	3.55047	3.53428
3.49914	3.87204	3.60627
3.53983	3.61204	3.94394
3.60487	3.51733	3.56996
3.5397	4.27999	3.62624
3.63919	3.51108	3.60863
3.4813	3.52179	3.7068
3.68386	3.79064	3.68323
3.56785	3.61993	3.51001
3.47232	3.76834	3.58906
3.5563	3.7574	3.70131
3.56241	3.55133	3.54974
3.51468	3.52543	3.74304
3.55096	3.57611	3.53795
3.45667	3.82458	3.61857
3.55546	3.89209	3.8504
3.53769	3.9145	3.58354
3.56182	3.89861	3.62562
3.54407	3.5392	3.64719
3.6506	3.78233	3.56773
3.51428	3.74084	3.46553
3.51654	3.90714	3.56514
3.56961	3.63012	3.59704
3.46805	3.72567	3.55437
3.47509	4.03599	3.71088
3.49234	3.5934	3.64335
3.4618	3.50678	3.63729
3.53845	3.87163	3.58138
3.60895	3.96666	3.716
3.47828	3.81856	3.58388
3.51561	3.716	3.60917
3.58973	3.67504	3.65562
3.6732	3.77276	3.77063
3.77619	3.84473	3.91185
3.57623	3.68079	3.55315
3.60799	3.82581	3.57113
3.55303	3.64924	3.78333
3.62941	3.83626	3.65591
3.53656	3.63759	3.61087
3.60799	3.71248	3.5311
3.63002	3.82956	3.57299
3.53529	3.77583	3.50133
3.56526	3.70303	3.59528
3.56844	3.74028	3.5427
3.63699	3.52686	3.62819
3.49206	3.54332	3.55084
3.64532	3.79796	3.54407
3.56407	3.6721	3.53631
3.57113	3.64503	3.56973
3.57715	3.48558	3.58195
3.62066	3.7336	3.499
3.50678	3.62829	3.61448
3.53263	3.56158	3.51335
3.48159	3.52114	3.51574
3.58035	3.84273	3.5689
3.51268	3.57623	3.55328
3.68753	3.6291	3.52686
3.49762	3.89248	3.68762
3.56691	3.59461	3.62634
3.55096	3.61278	3.5463
3.52608	3.78703	3.63022
3.76133	3.89232	3.62798
3.54033	3.81171	3.49734
3.5605	3.47857	3.47799
3.60745	3.52569	3.56229
3.56984	3.87645	3.55558
3.53122	3.9285	3.53415
3.53593	3.74904	3.58172
3.53071	3.75974	3.56205
3.54691	3.67605	3.50215
3.58013	3.79851	3.48911
3.47114	3.82717	3.51175
3.5339	3.76626	3.58973
3.57841	3.79512	3.5382
3.52362	3.90865	3.58478
3.56289	3.67385	3.63043
3.54827	3.85637	3.51759
3.53681	3.59693	3.67943
3.59605	3.53895	3.75937
3.51746	3.89873	3.59351
3.5945	3.52802	4.09965
3.57264	3.77437	3.61247
3.56738	4.14993	3.62377
3.5662	3.79435	3.5569
3.50745	3.51468	3.62242
3.60455	3.59605	3.60617
3.54531	3.63978	3.62335
3.5832	3.73687	3.8408
3.54814	3.53769	3.57921
3.54295	3.77779	3.61679
3.51428	3.51746	3.81131
3.54753	3.49262	3.56478
3.53046	3.68269	3.66464
3.56348	3.87034	3.78944
3.63719	3.82308	3.67099
3.71559	3.66848	3.61669
3.65021	3.54046	3.7611
3.57577	3.55606	3.67541
3.62211	3.78547	3.59262
3.60617	3.72542	3.67788
3.5042	3.77349	3.59638
3.56312	3.4901	3.48544
3.62655	3.53326	3.62418
3.58035	3.47451	3.61384
3.6249	3.77078	3.69513
3.6247	3.67274	3.5168
3.51455	3.66389	3.59173
3.5523	3.73941	3.66521
3.57634	3.78902	3.63809
3.57368	3.84142	3.52634
3.61162	3.89498	3.71759
3.58602	3.49499	3.6582
3.50596	3.69758	3.75982
3.52634	3.69914	3.73815
3.52543	3.47451	3.76545
3.56182	3.53237	3.56867
3.53377	3.47349	3.68025
3.51996	3.51028	3.49721
3.57944	3.68476	3.75205
3.52284	3.71842	3.69346
3.51812	3.82743	3.50037
3.53441	3.55739	3.63357
3.55509	3.79021	3.62045
3.56632	3.85034	3.59118
3.58805	3.63114	3.82328
3.51095	3.49582	3.78796
3.55035	3.63949	3.5427
3.62706	3.66801	3.56086
3.57795	3.71299	3.63458
3.71983	3.91041	3.7255
3.62138	3.62614	3.56585
3.56003	3.48173	3.61542
3.62201	3.7638	3.66266
3.55157	3.81291	3.57795
3.61805	3.82361	3.51175
3.549	3.72738	3.63316
3.72436	3.67459	3.56194
3.46359	3.81371	3.55108
3.47188	3.96332	3.5197
3.56182	3.67824	3.61289
3.6289	3.71534	3.56301
3.5392	3.68233	3.58127
3.57391	3.5791	3.58771
3.51014	3.47611	3.57299
3.61374	3.54691	3.57507
3.45362	3.68842	3.74249
3.50406	3.70157	3.63959
3.53681	3.51455	3.5432
3.49471	3.67015	3.52569
3.53719	3.9058	3.53466
3.49624	3.67888	3.56015
3.51508	3.48869	3.59028
3.67587	3.65041	3.56926
3.49748	3.78902	3.64826
3.52244	3.50853	3.65447
3.53504	3.63053	3.53832
3.59748	3.80113	3.51175
3.51838	3.56395	3.64473
3.57078	3.63205	3.72526
3.72575	3.6869	3.53933
3.656	3.55449	3.68052
3.63889	3.53995	3.50366
3.65792	3.6603	3.613
3.63144	3.76693	3.94206
3.64227	3.54481	3.66922
3.54839	3.94885	3.76967
3.6852	3.63134	3.7336
3.56773	3.59362	3.54913
3.60885	3.7673	3.66408
3.47012	3.62242	3.91254
3.53225	3.58894	3.56937
3.53504	3.65877	3.59802
3.46374	3.74147	3.63417
3.57461	3.85697	3.6289
3.59329	3.74468	3.6053
3.55473	3.72957	3.55594
3.54974	3.92153	3.78125
3.56122	3.84017	3.65225
3.53084	3.49665	3.8053
3.55967	3.7532	3.93882
3.57066	3.65706	3.55182
3.56691	3.77525	3.5867
3.5753	3.79982	3.56277
3.54925	3.66492	3.85388
3.58883	3.7608	3.72469
3.5934	3.57807	3.69758
3.52517	3.49941	3.52453
3.49457	3.71991	3.68574
3.53084	3.73775	3.76072
3.48244	3.75228	3.58962
3.53097	3.48572	3.64503
3.50529	3.97294	3.60767
3.50065	3.4777	3.48173
3.50866	3.48216	3.83797
3.57726	3.4936	3.53731
3.54419	3.55303	3.63749
3.56253	3.69793	3.53605
3.48629	3.69478	3.58793
3.53719	3.88156	3.62356
3.54617	3.57829	3.74288
3.4901	3.89515	3.59649
3.53326	3.78419	3.53542
3.59999	3.56937	3.69338
3.61448	3.63769	3.86064
3.58286	3.55558	3.62397
3.65877	3.70935	3.63819
3.54095	3.63205	3.63236
3.5682	3.52543	3.67669
3.53403	3.6561	3.61847
3.53212	3.58127	3.57171
3.4764	3.53491	3.5914
3.61711	3.71071	3.65263
3.52802	3.80943	3.63073
3.5885	3.58917	3.86136
3.51348	3.72722	3.61511
3.49803	3.65877	3.64855
3.47596	3.86847	3.72198
3.53186	3.70312	3.57507
3.51865	3.60455	3.59284
3.55194	3.62066	3.52192
3.58309	3.61469	3.64953
3.49513	3.71172	3.60477
3.4624	3.57565	3.59594
3.63488	3.78089	3.58047
3.57183	3.662	3.58286
3.49164	3.65619	3.52479
3.57703	3.87344	3.61363
3.5387	3.71867	3.58984
3.47756	3.61511	3.73416
3.45255	3.81776	3.63569
3.52048	3.60249	3.52724
3.51295	3.75778	3.7209
3.63377	3.69714	3.56478
3.44107	3.7356	3.65031
3.52866	3.63889	3.58081
3.58793	3.61268	3.94335
3.63155	3.79092	3.62201
3.56984	3.68097	3.8968
3.56301	3.59671	3.79768
3.64699	3.87944	3.55522
3.55847	3.69601	3.63779
3.66153	3.74468	3.53542
3.49859	3.49443	3.51255
3.50853	3.6602	3.5611
3.50732	3.89785	3.68097
3.487	3.83734	3.52917
3.46731	3.56419	3.64197
3.49318	3.67624	3.70372
3.53046	3.7428	3.58737
3.49582	3.51041	3.79134
3.50256	3.79428	3.6097
3.47828	3.56384	3.86911
3.55703	3.59395	3.54531
3.49679	3.60433	3.74881
3.50853	3.61732	3.56217
3.53491	3.70363	3.67468
3.57171	3.73038	3.65196
3.45743	3.75243	3.65283
3.55425	3.80325	3.50174
3.53857	3.55157	3.64738
3.51215	3.54753	3.615
3.50637	3.65137	3.85224
3.53441	3.58081	3.54456
3.48116	3.5867	3.6219
3.48515	3.53845	3.55328
3.52673	3.67052	3.61278
3.47114	3.82439	3.63316
3.54765	3.83664	3.62408
3.47026	3.76335	3.7888
3.51014	4.08732	3.60433
3.5172	3.55437	3.92572
3.52231	3.51983	3.61183
3.56217	3.8076	3.71908
3.55534	3.52879	3.67182
3.50243	3.69126	3.85333
3.53097	3.86201	3.63589
3.53046	3.85431	3.88258
3.58906	3.83353	3.60681
3.52179	3.55666	3.62644
3.54531	3.56241	3.71189
3.56265	3.80462	3.55955
3.4877	3.55133	3.51799
3.61247	3.82289	3.86177
3.57829	3.84435	3.61815
3.6081	3.72518	3.59781
3.57101	3.58692	3.61363
3.52556	3.66988	3.58229
3.56455	3.60842	3.60206
3.53631	3.76589	3.69011
3.59129	3.63889	3.61119
3.56324	3.62583	3.66558
3.62273	3.7963	3.57357
3.5479	3.68789	3.67495
3.59539	3.62839	3.87262
3.63719	3.74687	3.64138
3.58309	3.76125	3.57553
3.54925	3.73957	3.72681
3.62149	3.60724	3.55413
3.63407	3.67413	3.65196
3.57287	3.65963	3.76975
3.49527	3.81023	3.58229
3.66829	3.77415	3.56074
3.6287	3.58569	3.54456
3.60228	3.78682	3.59051
3.48601	3.80421	3.80584
3.60552	3.75351	3.61542
3.554	3.78183	3.59051
3.70492	3.81644	3.61972
3.47596	3.65002	3.60885
3.64128	3.83334	3.68278
3.67888	3.75035	3.56832
3.63639	3.47958	3.66652
3.55121	3.48202	3.73807
3.5682	3.49817	3.64355
3.59362	3.71659	3.69135
3.56455	3.5244	3.59351
3.60314	3.81737	3.56241
3.56478	3.63407	3.58737
3.59218	3.67422	3.60991
3.6219	3.66661	3.59461
3.60595	3.80767	3.71492
3.61532	3.79595	3.65292
3.63899	3.63225	3.60477
3.57565	3.46315	3.80632
3.55835	3.44979	3.67459
3.59682	3.69574	3.58838
3.54145	3.61066	3.76701
3.59934	3.63144	3.69161
3.54986	3.81531	3.61773
3.58467	3.88508	3.65753
3.59846	3.84361	3.75473
3.51495	3.75641	3.60788
3.5753	3.57438	3.58523
3.55328	3.81915	3.60162
3.6067	3.72032	3.64904
3.55376	3.85473	3.63114
3.58252	3.7743	4.11641
3.55763	3.73767	3.55133
3.60498	3.60293	3.74617
3.52543	3.86964	3.84448
3.57956	3.68628	3.63083
3.58749	3.72827	3.85576
3.53517	3.82099	3.73239
3.57772	3.77909	3.6861
3.66577	3.65792	3.58127
3.44886	3.86688	3.77801
3.56253	3.6536	3.6668
3.55546	3.51851	3.59461
3.60509	3.6466	3.62706
3.55703	3.794	3.67879
3.65696	3.70783	3.63679
3.65963	3.66605	3.5682
3.54233	3.68043	3.65475
3.715	3.8857	3.53212
3.62839	3.72206	3.55618
3.55883	3.54183	3.56855
3.61183	3.64375	3.64316
3.5689	3.79155	3.61268
3.56797	3.91169	3.58546
3.5275	3.69496	3.80604
3.55108	3.64523	3.5934
3.48982	3.848	3.59384
3.69346	3.94557	3.68332
3.52595	3.9059	3.59901
3.50515	3.84868	3.85095
3.48601	3.64709	3.61794
3.59737	3.50202	3.74076
3.51388	3.8273	3.59759
3.69958	3.91603	3.58962
3.59329	3.78993	3.60991
3.6536	3.78476	3.63053
3.53807	3.52776	3.67578
3.58917	3.76945	3.65686
3.51891	3.85071	3.56348
3.50853	3.79879	3.57507
3.50338	3.72616	3.6988
3.51402	3.57008	3.80808
3.53995	3.90875	3.63729
3.61162	3.80353	3.74288
3.49513	3.99695	3.59084
3.58557	3.86682	3.64434
3.54974	3.83117	3.70995
3.50853	3.50092	3.71231
3.48473	3.63859	3.55787
3.52388	3.69828	3.75043
3.50732	3.86706	3.52323
3.54937	3.82872	3.59095
3.51601	3.84004	3.76604
3.62459	3.77298	3.8504
3.54357	3.83149	3.71046
3.50813	3.78873	3.65321
3.46255	3.70501	3.79637
3.56526	3.8888	3.72173
3.54925	3.576	3.58962
3.52244	3.68422	3.57438
3.54974	3.83772	3.57229
3.60649	3.69775	3.53719
3.47654	3.78859	3.75389
3.61405	3.62149	3.67311
3.63679	3.65963	3.67979
3.58827	3.63649	3.69249
3.47509	3.71667	3.68178
3.57299	3.92345	3.75335
3.55534	3.60853	3.69346
3.57784	3.70569	3.62076
3.57611	3.50732	3.74288
3.51733	3.96128	3.68431
3.45225	3.83219	3.56526
3.53656	3.69592	3.65475
3.57403	3.64355	3.6248
3.55157	3.57194	3.67633
3.51068	3.60917	3.63327
3.61574	3.81171	3.68206
3.55145	3.64187	3.90042
3.57864	3.7356	3.98345
3.51785	3.73703	3.87651
3.4901	3.84305	3.66191
3.61479	3.52349	3.54058
3.5382	3.58388	3.63266
3.479	3.55907	3.54654
3.47392	3.66558	3.67559
3.48287	3.75259	3.60906
3.48259	3.74115	3.979
3.69241	3.52401	3.73743
3.5417	3.78426	3.54506
3.4603	3.63073	3.5422
3.52698	3.55823	4.0717
3.53933	3.51627	3.92153
3.47334	3.70174	3.79996
3.53225	3.87075	3.69197
3.4777	3.53731	3.66172
3.50907	3.78796	3.73767
3.57577	3.76537	3.54008
3.52737	3.68949	3.50338
3.74819	3.57229	3.61658
3.62283	3.77063	3.74218
3.57634	3.85217	3.61151
3.56714	3.57852	3.66483
3.49831	3.56902	3.5534
3.52323	3.65792	3.72689
3.60477	3.61278	3.67025
3.53135	3.70817	3.71916
3.55666	3.51228	3.60541
3.63347	3.7264	3.87697
3.49136	3.61448	3.58625
3.65283	3.6534	3.81724
3.54008	3.74107	3.72648
3.5339	3.60347	3.79232
3.55618	3.56074	3.71892
3.58782	3.5387	3.69706
3.53453	3.59505	3.93059
3.57415	3.59284	3.84665
3.61055	3.67071	3.72738
3.58771	3.52621	3.70561
3.63073	3.69662	3.9763
3.60627	3.72387	3.58275
3.57623	3.88536	3.6994
3.57761	3.5325	3.65629
3.54778	3.66736	3.5934
3.5885	3.76574	3.66238
3.45621	3.90961	3.76118
3.56867	3.70842	3.76455
3.47799	3.8379	3.63407
3.50705	3.49693	3.80706
3.56996	3.79372	3.708
3.57019	3.85485	3.50037
3.56194	3.62829	3.50866
3.5689	3.73424	3.61055
3.59923	3.66727	3.64028
3.54839	3.73981	3.6816
3.52153	3.68993	4.01195
3.52244	3.82594	3.72607
3.662	3.82853	3.94216
3.53643	3.87262	3.87494
3.55437	3.54716	3.62562
3.50024	3.56241	3.5731
3.55425	3.77408	4.00591
3.59759	3.83213	3.54592
3.54145	3.63053	3.6053
3.5474	3.81117	3.49679
3.50379	3.66077	3.74273
3.56134	3.5463	3.65321
3.4777	3.68592	3.47202
3.52943	3.53731	3.77895
3.60874	3.69082	3.59813
3.57368	3.54949	3.69906
3.69241	3.80686	3.48855
3.59934	3.58138	3.93792
3.49845	3.75808	3.65147
3.51148	3.6902	3.64227
3.54642	3.65619	3.73135
3.59759	3.79886	3.47857
3.56419	3.67182	3.52982
3.61353	3.58399	3.54863
3.4929	3.74367	3.54158
3.53945	3.68493	3.56667
3.55059	3.78739	3.46568
3.57507	3.66577	3.61753
3.6081	4.19128	3.59945
4.36892	3.5675	3.59715
3.60606	3.62531	3.54419
3.49596	3.70986	3.47524
3.60401	3.554	3.80929
3.53326	3.7175	3.50799
3.57542	3.79574	3.55919
3.59428	3.80236	3.85224
3.51746	3.81077	3.52205
3.61511	3.84874	3.50987
3.64787	3.66661	3.47813
3.64894	3.69478	3.61753
3.61563	3.71966	3.78097
3.5791	3.85333	3.59151
3.53148	3.81171	3.53631
3.49776	3.54518	3.53933
3.58297	3.75868	3.55751
3.50406	3.6465	3.68735
3.47857	3.65118	3.83721
3.52427	4.23353	3.56407
3.58557	3.9346	3.56301
3.53895	3.49192	3.51851
3.49748	3.63033	3.63236
3.49108	3.52271	3.5914
3.47538	3.52192	3.57761
3.48572	3.88298	3.52061
3.48387	3.95216	3.56844
3.64395	3.8667	3.60498
3.56738	3.73632	3.5084
3.55799	3.58115	3.8844
3.52035	3.84142	3.62552
3.58692	4.23014	3.59748
3.57921	3.64542	3.50461
3.55352	3.88053	3.67394
3.62562	3.68511	3.84572
3.53895	3.75059	3.74147
3.6149	3.86711	3.51255
3.56585	3.49541	3.55303
3.60282	3.5027	3.69854
3.52737	3.79106	3.52698
3.49817	3.5193	3.64306
3.615	3.62644	3.83575
3.61257	3.76298	3.61857
3.64028	3.79484	3.62808
3.55522	3.91318	3.93917
3.60541	3.5012	3.56937
3.52414	3.65982	3.62418
3.47582	3.70053	3.89559
3.60874	3.84627	3.91004
3.56336	3.71003	3.54183
3.61669	3.92485	3.51322
3.56797	3.908	3.61257
3.60433	3.90119	3.49693
3.64758	3.77364	3.79484
3.58001	3.90504	3.51693
3.60108	3.74147	3.53706
3.59439	3.56289	3.5392
3.56062	3.49707	3.5682
3.64523	3.46879	3.76103
3.51282	3.77144	3.66708
3.58456	3.73664	3.65475
3.63337	3.5088	3.6667
3.52737	3.54033	3.7849
3.56679	3.83954	3.49206
3.45515	3.53807	3.63063
3.66811	3.70723	3.5407
3.5244	3.61679	3.53694
3.53706	3.77634	3.46509
3.66304	3.79288	3.71189
3.5284	3.65485	3.62675
3.49969	3.63969	3.95134
3.49094	3.51295	3.7605
3.54444	3.48416	3.60086
3.50718	3.43823	3.62159
3.5284	3.68753	3.68025
3.54095	3.76163	3.7328
3.49499	3.4624	3.83708
3.45954	3.47683	3.76238
3.53415	3.74881	3.63749
3.55558	3.66417	3.71122
3.5164	3.71265	3.54839
3.55715	3.92531	3.52917
3.53719	3.54008	3.58456
3.57967	3.88167	3.56726
3.54986	3.76768	3.80373
3.5682	3.7801	3.87116
3.48244	3.68833	3.70749
3.67979	3.83677	3.48586
3.64088	3.48558	3.58275
3.48501	3.51865	3.49886
3.51255	3.72115	3.46105
3.55096	3.72713	3.57136
3.55979	3.46315	3.90293
3.57749	3.58861	3.65408
3.53706	3.83752	3.49652
3.57171	3.80387	3.52994
3.65244	3.5231	3.53058
3.5382	3.72403	3.88281
3.48001	3.61521	3.70501
3.53428	3.82672	3.79782
3.51402	3.53466	3.62439
3.51162	3.64404	3.56026
3.44855	3.5266	3.50366
3.51825	3.50866	3.71172
3.59791	3.81445	3.487
3.50853	3.76275	3.64464
3.60991	3.88001	3.68187
3.52686	3.71575	3.59977
3.47494	4.33379	3.48558
3.51268	3.60369	3.70817
3.55303	3.44295	3.87029
3.53504	3.97777	3.57646
3.56312	3.63073	3.65849
3.56182	3.81637	3.48629
3.59791	3.89376	3.80448
3.62138	3.8012	3.70018
3.53377	3.50215	3.54888
3.62972	3.49206	3.55206
3.50434	3.93379	3.54937
3.52061	3.55823	3.70868
3.58047	3.94409	3.76095
3.56253	3.81291	3.5311
3.61888	3.81598	3.5266
3.56372	3.84429	3.73223
3.57692	3.77873	3.54986
3.55437	3.55011	3.47422
3.58252	3.5284	3.51268
3.5042	3.50596	3.75944
3.56867	3.85272	3.63478
3.53173	3.5636	3.61805
3.53377	3.91392	3.7129
3.47261	3.4621	3.57078
3.65021	3.48044	3.64266
3.6193	3.46923	3.57322
3.65753	3.57956	3.71113
3.47828	3.90358	3.5617
3.56395	3.91551	3.50907
3.63276	4.07529	3.64562
3.59824	3.87175	3.62951
3.51917	3.66913	3.85419
3.52271	3.51135	3.77093
3.5523	3.8327	3.69688
3.5934	3.74265	3.5437
3.55182	3.63939	3.62696
3.5027	4.01263	3.67274
3.61331	3.70432	3.67477
3.49886	3.70165	3.73807
3.47914	3.7336	3.65935
3.68413	3.81895	3.57461
3.68682	3.82698	3.7788
3.45834	3.61384	3.69679
3.58861	3.78767	3.77063
3.56467	3.92593	3.62159
3.57008	3.53731	3.6288
3.53542	3.8464	3.61151
3.62418	3.94424	3.59207
3.60863	3.75113	3.63939
3.46374	3.93455	3.71966
3.6287	3.48897	3.49996
3.53263	3.98354	3.88429
3.57542	3.49665	3.75351
3.53301	3.85739	3.74749
3.54133	3.92983	3.89187
3.57171	3.50092	3.6852
3.60853	3.6807	3.50853
3.51428	3.78426	3.51442
3.53275	3.80188	3.52336
3.59846	3.91148	3.58456
3.62614	3.43918	3.52479
3.50705	3.48615	3.60692
3.61002	3.68079	3.68958
3.52048	3.69784	3.75458
3.54555	3.47712	3.66605
3.5458	3.6507	3.5339
3.54283	3.78412	3.71299
3.50826	3.62982	3.70484
3.5042	3.93465	3.66143
3.59846	3.97354	3.58816
3.51455	3.71223	3.54654
3.52917	3.82171	3.58331
3.53288	3.5001	3.57148
3.51799	3.79078	3.745
3.53466	3.79028	3.61469
3.60021	3.57019	3.80428
3.60799	3.83658	3.70689
3.55703	3.72501	3.80202
3.58081	3.59129	3.53857
3.5463	3.58467	3.471
3.49996	3.61469	3.59824
3.56585	3.6291	3.65099
3.57507	3.99843	3.5325
3.69417	3.74578	3.73536
3.65811	3.57194	3.50488
3.67431	3.89382	3.72689
3.64068	3.90363	3.68341
3.59693	3.9609	4.02115
3.63558	3.4901	3.60228
3.61194	3.61321	3.66624
3.54827	3.84652	3.6066
3.58229	3.89009	3.80161
3.57864	3.83429	3.67605
3.70986	3.81525	3.87944
3.56937	3.82814	3.53263
3.46761	3.80543	3.76065
3.56703	3.70944	3.88252
3.52853	3.7905	3.61605
3.61878	3.66727	3.69914
3.55315	3.48855	3.62304
3.57101	3.5617	3.57287
3.49982	3.49318	3.52647
3.51878	3.4504	3.80523
3.54642	3.67459	3.61342
3.66323	3.46374	3.55582
3.54851	3.52035	3.53084
3.62778	3.6667	3.53161
3.66096	3.86326	3.54183
3.59173	3.82334	3.61479
3.69688	3.5955	3.62149
3.59373	3.89796	3.5662
3.59362	3.77181	3.74139
3.63819	3.94606	3.52737
3.59616	3.63919	3.61658
3.61847	3.78132	3.65466
3.61857	3.50106	3.73846
3.60108	3.87564	3.55991
3.61585	3.80099	3.64523
3.5611	3.97782	3.67559
3.58104	3.82269	3.62778
3.59594	3.48629	3.69073
3.617	3.64777	3.87483
3.69002	3.86788	3.64404
3.67906	3.83645	3.57008
3.56667	3.78831	3.55108
3.52271	3.61711	3.74131
3.6288	3.95703	3.89785
3.67247	3.64758	3.76125
4.43111	3.52048	3.68287
3.5523	3.76042	3.68993
3.60842	3.58939	3.64924
3.61773	3.91381	3.74935
3.53033	3.61868	3.8014
3.71155	3.58024	3.55169
3.51335	3.77284	3.54543
3.53769	4.00903	3.69478
3.65935	3.95933	3.65782
3.64227	3.65099	3.61847
3.54814	3.67477	3.60541
3.51202	3.51851	3.70441
3.53097	3.53995	3.67988
3.5989	3.68133	3.63195
3.51135	3.84868	3.68529
3.54778	3.4922	3.69443
3.58229	3.5027	3.76967
3.63286	3.52866	3.71991
3.59879	3.734	3.73862
3.66276	3.57921	3.84893
3.47842	3.54667	3.76433
3.5849	3.65677	3.60713
3.54083	3.72876	3.92962
3.52543	3.77656	3.9309
3.55546	3.92758	3.76328
3.49886	3.4961	3.66229
3.57784	3.51041	3.72997
3.52127	3.5427	3.64748
3.69775	3.71475	3.67815
3.73151	3.73384	3.7074
3.6219	3.60173	3.73271
3.70868	3.54704	3.8179
3.64729	3.53694	3.72819
3.56714	3.4929	3.71642
3.53719	3.715	3.57967
3.59748	3.7464	3.71071
3.49122	3.49596	3.75891
3.57852	3.50732	3.58286
3.65137	3.76343	3.57484
3.52711	3.45209	3.70363
3.63789	3.67385	3.69966
3.55943	3.60949	3.81505
3.70131	3.5611	3.59151
3.53593	3.85388	3.74554
3.68511	3.66811	3.6082
3.58793	3.87622	3.57368
3.57807	3.78958	3.7165
3.57738	3.6466	3.86676
3.66077	3.71248	3.62839
3.53795	3.75549	3.69276
3.52943	3.48216	3.63144
3.60853	3.57008	3.62951
3.67182	3.8687	3.62511
3.69592	3.70791	3.64414
3.69888	3.80996	3.61605
3.64787	3.56217	3.55388
3.54568	3.80271	3.72925
3.6505	3.56961	3.58569
3.57657	3.88127	3.6536
3.52257	3.49416	3.65877
3.50637	3.4707	3.59769
3.55739	3.76827	3.63417
3.61236	3.67952	3.57887
3.54679	3.71867	3.63327
3.50799	3.47465	3.64256
3.67897	3.71908	3.66586
3.5738	3.90875	3.64345
3.59627	3.479	3.73576
3.61553	3.81704	3.61087
3.55847	3.65427	3.81558
3.57299	3.88116	3.63599
3.60021	3.72997	3.76952
3.5989	3.77634	3.70157
3.61077	3.48615	3.58024
3.60282	3.5636
3.63073	3.71231
3.49541	3.78168
3.72041	3.50745
3.73408	3.68151
3.60681	3.50215
3.63719	3.83174
3.66001	3.90358
3.56324	3.91275
3.52802	3.59329
3.60293	3.94111
3.6506	3.55059
3.5791	3.81365
3.5563	3.70509
3.62634	3.89675
3.60152	3.70381
3.57101	3.86723
3.58309	3.74733
3.77895	3.58917
3.59306	3.74927
3.55847	3.84211
3.57438	3.55534
3.49817	3.64719
3.69037	3.61363
3.58523	3.77895
3.64177	3.70492
3.54108	3.64953
3.56832	3.97506
3.53618	3.82119
3.66811	3.62304
3.50651	3.47914
3.63043	3.64197
3.61951	3.71991
3.54233	3.77357
3.55763	3.79754
3.5914	3.75588
3.87703	3.47494
3.53958	3.63538
3.48954	3.88908
3.61109	3.75481
3.5088	3.97488
3.53288	4.03088
3.58263	3.4609
3.65887	4.1182
3.64542	3.62024
3.48558	3.47305
3.65031	3.58456
3.63073	3.59769
3.63478	3.89581
3.54998	3.59769
3.50161	3.93425
3.58149	3.67274
3.59956	3.82145
3.55727	3.90547
3.50133	3.80625
3.52982	3.67514
3.53097	3.59329
3.60595	4.00651
3.60455	3.8221
3.5966	4.01381
3.55206	3.78197
3.61426	3.55194
3.62014	3.77714
3.71875	3.87639
3.5904	3.69276
3.5731	3.89801
3.59262	3.47392
3.51785	3.45758
3.50174	3.78569
3.73902	3.45378
3.62003	3.45424
3.64058	3.44871
3.58263	3.79824
3.61626	3.55823
3.59351	3.51825
3.64719	3.80482
3.5605	3.7007
3.61784	3.58081
3.54827	3.44902
3.56455	3.56003
3.6797	3.83563
3.60477	3.86112
3.56632	3.75351
3.61826	3.42292
3.60239	3.71592
3.61826	3.41614
3.71113	3.73054
3.64493	3.64621
3.67052	3.67099
3.64444	3.7185
3.55775	3.64207
3.6066	3.72065
3.55883	3.56277
3.57159	3.59572
3.69548	3.7478
3.59791	3.43632
3.57054	3.46583
3.57113	3.45025
3.60054	3.45773
3.62242	3.48968
3.53148	3.53744
3.54095	3.97433
3.56538	3.97745
3.63829	3.90639
3.57623	4.30696
3.57875	3.73727
3.55108	3.84578
3.64699	3.629
3.62737	3.66389
3.55654	3.88508
3.63548	3.90988
3.57726	3.88321
3.63417	4.08073
3.60842	3.71003
3.61742	4.19435
3.56301	3.4679
3.56348	3.62593
3.60325	3.90628
3.63327	3.80229
3.64424	4.30358
3.53908	3.62767
3.67145	3.91068
3.59901	3.80902
3.55811	4.03258
3.59495	3.84199
3.57898	3.88298
3.5682	3.7485
3.66464	4.0717
3.86118	3.79309
3.56808	3.71883
3.54245	3.56419
3.48799	3.84286
3.61909	3.75289
3.58928	3.53731
3.53933	3.63012
3.62961	3.8512
3.56015	3.51295
3.58523	3.44607
3.58917	3.765
3.63729	3.51785
3.52982	3.86564
3.58827	3.71675
3.52582	3.82419
3.5832	3.64777
3.55267	3.62921
3.55255	3.63548
3.5164	3.49624
3.54765	3.86522
3.56949	3.75259
3.56832	3.78873
3.55023	3.75343
3.54008	3.62767
3.55967	3.70122
3.55787	3.77743
3.54555	3.93003
3.5382	3.66464
3.58591	3.7432
3.5479	3.59693
3.57692	3.84273
3.6053	3.70944
3.58206	3.487
3.65254	3.54108
3.56241	3.52543
3.67961	3.854
3.57334	3.85516
3.56855	3.76901
3.70312	3.78604
3.5437	3.7264
3.50325	3.87361
3.50024	3.75929
3.47986	3.90704
3.55618	3.76701
3.57322	3.88953
3.59095	3.61888
3.74084	3.83752
3.58535	3.7113
3.63929	3.75351
3.61794	3.47349
3.56832	3.78739
3.56844	3.69417
3.47422	3.61342
3.54998	3.63889
3.50556	3.81564
3.52336	3.56407
3.51759	3.73167
3.59251	3.59051
3.64088	3.47914
3.56312	4.0655
3.64108	3.92911
3.50542	3.59956
3.52427	3.50434
3.65877	3.73296
3.62829	3.49471
3.57089	3.67431
3.56289	3.65254
3.52595	3.49859
3.54753	3.45682
3.52647	3.66304
3.73496	3.65763
3.69232	3.51428
3.68869	3.5474
3.56514	3.63739
3.69923	3.51308
3.56026	3.56336
3.47885	3.96317
3.58263	3.47669
3.62972	3.97308
3.57066	3.47871
3.65176	3.9554
3.55859	3.45362
3.62076	3.79913
3.77743	3.98128
3.56194	3.69496
3.59118	3.50079
3.59351	3.69293
3.52969	3.80557
3.51943	3.75823
3.5611	3.84435
3.55255	3.62242
3.58535	3.5849
3.61353	3.75982
3.58659	3.68744
3.48273	3.57159
3.60195	3.49568
3.52595	3.46938
3.5569	3.46672
3.56348	3.66304
3.61616	3.67228
3.56984	3.53908
3.61532	3.62696
3.57252	3.47363
[truncated: 1,439 more rows]
