# Supplementary material for: Oncogenic YAP sensitizes cells to CHK1 inhibition via CDK4/6 driven G1 acceleration
Source: EMBO Rep. 2025 Jul 4;26(16):4017–39. doi: 10.1038/s44319-025-00514-5 (PMC12373906; doi:10.1038/s44319-025-00514-5)
Supplement: Supplementary file 7 — Source data Fig. 5 [file 44319_2025_514_MOESM7_ESM.zip › Figure 5/5C/MTT_YAP_ATRi.xlsx]

## Sheet: Figure5C
ATRi (nM)	ctrl			YAP
0.01	100	100	100	100	100	100
100	100.521	90.338	107.348	106.309	99.1834	102.803
250	96.1635	91.462	112.555	104.874	106.979	131.728
500	96.6534	86.9547	97.4703	97.8816	102.677	103.791
1000	106.341	87.6024	98.2791	110.326	119.782	106.996
2000	91.7613	77.0247	90.7761	77.3121	58.5025	64.41
5000	63.3638	54.8571	63.5553	35.5312	26.403	21.636
10000	42.3909	44.607	32.4867	24.0497	21.9197	14.0251
25000	33.3345	36.8617	23.5175	18.8867	11.813	9.2887
50000	16.1635	19.1194	12.1769	13.1047	11.1312	6.64435
