# Supplementary material for: Oncogenic YAP sensitizes cells to CHK1 inhibition via CDK4/6 driven G1 acceleration
Source: EMBO Rep. 2025 Jul 4;26(16):4017–39. doi: 10.1038/s44319-025-00514-5 (PMC12373906; doi:10.1038/s44319-025-00514-5)
Supplement: Supplementary file 7 — Source data Fig. 5 [file 44319_2025_514_MOESM7_ESM.zip › Figure 5/5D/MTT_YAP_WEE1i.xlsx]

## Sheet: Figure 5D
WEE1i (nM)	ctrl			YAP
0.01	100	100	100	100	100	100
1	100.78	94.0821	92.8787	98.6443	91.7543	102.811
10	103.666	97.9769	106.694	94.7084	96.6455	99.0642
50	109.816	98.8533	103.967	102.892	101.462	104.562
100	103.211	101.765	97.2175	103.159	103.861	105.697
250	100.881	108.387	92.5196	115.717	97.5825	90.595
1000	91.1082	98.2062	82.9879	101.238	86.8706	88.6059
2000	82.267	49.6304	33.6084	81.5179	52.4784	51.5143
5000	16.4671	10.5805	6.07458	24.2459	13.6223	10.3115
10000	6.19571	6.24757	2.53822	13.0753	8.55494	7.70767
