# Supplementary material for: Oncogenic YAP sensitizes cells to CHK1 inhibition via CDK4/6 driven G1 acceleration
Source: EMBO Rep. 2025 Jul 4;26(16):4017–39. doi: 10.1038/s44319-025-00514-5 (PMC12373906; doi:10.1038/s44319-025-00514-5)
Supplement: Supplementary file 7 — Source data Fig. 5 [file 44319_2025_514_MOESM7_ESM.zip › Figure 5/5E/MTT_YAP_S94A_CHK1i.xlsx]

## Sheet: Figuer 5E
CHK1i (nM)	ctrl				YAP
0	100	100	100	100	100	100	100	100
10	100.82	94.1105	110.525	114.855	88.5734	88.1676	101.763	104.3
50	115.775	92.2286	99.1512	96.9371	86.9965	95.6407	99.247	90.5602
100	111.537	90.9391	106.884	91.2362	99.8879	96.1676	97.1238	92.8129
250	101.529	82.5057	98.0675	95.3219	97.5712	85.9161	96.7112	102.478
500	95.8722	92.5422	101.068	102.735	68.5375	87.3533	93.2811	98.4418
750	92.5073	74.3509	87.3774	94.634	49.3311	77.1018	91.7204	88.8981
1000	94.6828	71.2145	94.2212	90.786	65.025	73.9401	85.8497	86.9897
2000	77.8618	50.6186	78.6224	95.8729	47.7618	54.2994	80.3828	82.4439
5000	23.5708	13.8177	30.9186	63.2934	10.8512	28.6707	39.8041	45.4484
10000	5.96015	6.25545	7.80072	16.9137	6.39713	21.7245	16.8405	20.3955
