# Supplementary material for: Oncogenic YAP sensitizes cells to CHK1 inhibition via CDK4/6 driven G1 acceleration
Source: EMBO Rep. 2025 Jul 4;26(16):4017–39. doi: 10.1038/s44319-025-00514-5 (PMC12373906; doi:10.1038/s44319-025-00514-5)
Supplement: Supplementary file 7 — Source data Fig. 5 [file 44319_2025_514_MOESM7_ESM.zip › Figure 5/5B/MTT_CNNE_CHK1i.xlsx]

## Sheet: Figure 5B
CHK1i (nM)	ctrl				CCNE1
0	100	100	100	100	100	100	100	100
1	111.648	90.916	107.444	125.55	94.9739	106.888	92.3084	101.09
10	116.469	98.0916	128.237	160.359	102.28	111.035	124.879	107.786
50	100.486	99.6947	97.7567	116.765	72.2189	106.996	78.0595	97.6391
100	104.232	112.176	121.711	162.472	53.4816	88.2077	67.646	65.5982
250	81.8011	107.786	106.511	100.41	25.5411	61.7382	59.5368	42.4177
500	58.4623	89.8855	118.012	133.143	12.1448	44.9693	42.7467	35.1842
750	24.4513	89.4656	75.6744	99.7626	6.44506	13.9921	26.1936	20.9645
1000	24.4981	90.2672	70.7891	91.3479	5.20547	16.6607	20.5811	19.0749
2000	9.48728	40.229	50.846	70.7197	2.41939	3.8947	8.92667	5.95645
5000	3.12833	7.44275	18.168	31.9986	1.7139	2.19978	4.39818	5.55845
10000	2.3015	1.94657	4.88177	7.0927	1.03631	2.23585	1.87774	2.4788
