# Supplementary material for: Oncogenic YAP sensitizes cells to CHK1 inhibition via CDK4/6 driven G1 acceleration
Source: EMBO Rep. 2025 Jul 4;26(16):4017–39. doi: 10.1038/s44319-025-00514-5 (PMC12373906; doi:10.1038/s44319-025-00514-5)
Supplement: Supplementary file 7 — Source data Fig. 5 [file 44319_2025_514_MOESM7_ESM.zip › Figure 5/5K/H2AX_CDK4:6i.xlsx]

## Sheet: Figure 5K
gH2AX mean intensity values in S-phase
ctrl	YAP+CHK1i	YAP+CHK1i+CDK4/6i
3.6193	3.70501	3.45879
3.61857	3.78859	3.46805
3.57507	3.61183	3.62562
3.5895	3.67888	3.52994
3.57438	3.47538	3.4603
3.51402	3.45225	3.56902
3.41996	3.61331	3.44778
3.51614	3.8202	3.46731
3.44498	3.70842	3.5689
3.47741	3.64924	3.60228
3.50556	3.47524	3.74671
3.43965	3.58906	3.74241
3.45697	3.51838	3.4387
3.50474	3.5214	3.63195
3.50678	3.72024	3.83001
3.45393	3.64068	3.53542
3.44326	3.72337	3.6844
3.52336	3.67431	3.79934
3.65973	3.77379	3.65273
3.57008	3.65147	3.71029
3.52179	3.64345	3.43553
3.51081	3.68726	3.56182
3.55799	3.69697	3.59207
3.55799	3.41764	3.50079
3.56062	3.54814	3.47451
3.42292	3.44948	3.43136
3.44044	3.54679	3.4283
3.47914	3.47494	3.72255
3.49872	3.43537	3.44028
3.49845	3.42684	3.42765
3.52179	3.49748	3.73687
3.51055	3.42439	3.49721
3.49429	3.46135	3.68511
3.46627	3.49136	3.47363
3.43056	3.45561	3.43632
3.42602	3.45788	3.45834
3.44279	3.79706	3.6067
3.43664	3.45985	3.57299
3.46	3.45713	3.60745
3.52866	3.65896	3.58805
3.45939	3.68949	3.61658
3.45086	3.58715	3.7881
3.48529	3.73432	3.57657
3.57229	3.5563	3.8179
3.43584	3.73078	3.54145
3.44107	3.65176	3.61658
3.48827	3.62941	3.43425
3.51785	4.16838	3.70372
3.50651	3.52982	3.77357
3.47188	3.64719	3.79741
3.47451	4.27268	3.54345
3.5266	3.46568	3.42911
3.46731	3.85763	3.73296
3.48302	3.80659	3.54095
3.49485	3.74162	3.45286
3.48982	3.82452	3.41747
3.50024	3.65495	3.63959
3.5392	3.62788	3.60767
3.47596	3.78269	3.42716
3.50596	3.7102	3.5164
3.46938	3.70919	3.54008
3.50853	3.78426	3.72395
3.52218	3.69854	3.42846
3.55546	3.70757	3.72681
3.47494	3.53161	3.6505
3.47972	3.656	3.69028
3.49996	3.63286	3.43088
3.5214	3.43441	3.56526
3.5214	3.65677	3.44044
3.52737	3.59472	3.87772
3.54851	3.59162	3.59748
3.52917	3.48982	3.61023
3.53135	3.47654	3.5311
3.51121	3.49679	3.43807
3.47986	3.77474	3.59539
3.45316	3.50961	3.47654
3.49136	3.53135	3.45133
3.49374	3.80407	3.46075
3.4627	3.7273	3.87017
3.4915	4.09747	3.59395
3.48001	3.61183	3.62149
3.44762	3.5092	3.67293
3.49024	3.86528	3.74328
3.51255	3.68771	3.43024
3.45924	3.65215	3.68034
3.49914	3.53908	3.4456
3.42749	3.59461	3.736
3.74772	3.7485	3.49886
3.69679	3.66039	3.76065
3.47799	3.6081	3.43616
3.67367	3.72198	3.54617
3.49513	3.68169	3.56703
3.65292	3.6826	3.60347
3.52517	3.76686	3.72428
3.64414	3.64817	3.6777
3.50051	3.59561	3.5738
3.4188	3.73957	3.77909
3.43217	3.78247	3.43136
3.51188	3.47261	3.41929
3.43249	3.74958	3.43696
3.45697	3.52595	3.43361
3.49927	3.43696	3.65744
3.45117	3.44669	3.53542
3.44623	3.72778	3.73934
3.47202	3.69293	3.53428
3.54382	3.88309	3.4922
3.56277	3.97308	3.41061
3.46449	3.82607	3.69548
3.46731	3.85962	3.42193
3.48387	3.86481	3.58614
3.57841	3.66086	3.77735
3.47276	3.59748	3.55727
3.59759	3.62798	3.61416
3.58286	3.68699	3.62859
3.48487	3.72247	3.72567
3.5417	3.67997	3.76365
3.57171	3.64385	3.63538
3.50474	3.60271	3.65302
3.50284	3.69836	3.5858
3.54394	3.74803	3.66866
3.44994	3.73926	3.62696
3.56039	3.63195	3.67238
3.44871	3.71198	3.64904
3.48001	3.84553	3.61909
3.4633	3.65543	3.67219
3.49108	3.56597	3.70165
3.49429	3.47567	3.54888
3.43648	3.7246	3.4387
3.55023	3.8341	3.62242
3.5266	3.73965	3.68305
3.4633	3.71366	3.75488
3.44498	3.9014	3.74492
3.48015	3.78986	3.81743
3.49748	3.81816	3.43393
3.56146	3.84634	3.60831
3.5463	3.44185	3.63589
3.43584	3.45697	3.41731
3.44248	3.4417	3.554
3.46805	3.60021	3.41664
3.57749	3.51255	3.53364
3.4456	3.65811	3.44107
3.50065	3.72534	3.45788
3.42991	3.70834	3.58704
3.49038	3.54568	3.46938
3.5358	3.65089	3.65011
3.55642	3.63407	3.5088
3.4618	3.90854	3.55751
3.51917	3.73488	3.71037
3.54456	3.58648	3.52048
3.5474	3.67706	3.80754
3.53275	3.61247	3.72713
3.57461	3.56973	3.41714
3.55823	3.71012	3.5474
3.44358	3.5799	3.63327
3.5402	3.58035	3.59184
3.53415	3.68305	3.60981
3.44778	3.6536	3.66436
3.55943	3.73207	3.41614
3.52048	3.49234	3.51041
3.44545	3.80243	3.51215
3.5731	3.67504	3.63063
3.50826	3.74507	3.4216
3.60075	3.74733	3.59671
3.45393	3.75442	3.53795
3.44154	3.67815	3.5042
3.50501	3.60842	3.42407
3.46835	3.47538	3.48855
3.51175	3.5266	3.43664
3.49638	3.46419	3.70834
3.47173	3.61055	3.68511
3.47741	3.79365	3.59693
3.576	3.45909	3.45591
3.52517	3.71206	3.44591
3.45728	3.56301	3.60563
3.55059	3.70876	3.47712
3.53161	3.64865	3.4764
3.51495	3.57194	3.6766
3.52427	3.55279	3.6465
3.4979	3.43457	3.65734
3.53782	3.57241	3.68726
3.49776	3.43489	3.79975
3.43616	3.49955	3.56867
3.55955	3.59106	3.6026
3.47857	3.66464	3.74656
3.45225	3.65089	3.70174
3.52074	3.68878	3.69311
3.49762	3.48572	3.72501
3.49234	3.72884	3.74671
3.52088	3.79734	3.66699
3.5302	3.63053	3.42749
3.49955	3.64738	3.65734
3.51917	3.67274	3.62992
3.49192	3.48869	3.65466
3.52336	3.42975	3.65887
3.45179	3.74359	3.67431
3.54555	4.45714	3.44793
3.51772	3.62149	3.50297
3.50691	3.53933	3.5214
3.46419	3.67043	3.68341
3.4748	3.72444	3.61689
3.58771	3.4442	3.62778
3.50691	3.56253	3.46583
3.4908	3.74162	3.55835
3.48216	3.58939	3.46374
3.50596	3.48316	3.47727
3.49248	3.5895	3.63022
3.52479	3.74632	3.79127
3.49471	3.613	3.43361
3.54008	3.65849	3.71483
3.50786	3.67339	3.73918
3.48144	3.70552	3.72493
3.50799	3.59539	3.5164
3.52192	3.71759	3.56146
3.53122	3.65418	3.42991
3.53631	3.61405	3.66464
3.52414	3.68206	3.56502
3.59495	3.77262	3.65801
3.5458	3.72884	3.60173
3.54283	3.57875	3.4312
3.53275	3.63719	3.41614
3.58047	3.56514	3.70174
3.42062	3.64797	3.60162
3.44028	3.5339	3.55096
3.48841	3.56797	3.42878
3.48273	3.87523	3.7129
3.48359	3.67651	3.43409
3.52879	3.60293	3.47986
3.56312	3.5849	3.67191
3.51601	3.73424	3.47349
3.54986	3.57519	3.49748
3.52388	3.55715	3.84155
3.43981	3.65147	3.66792
3.54937	3.61353	3.80448
3.54691	3.56879	3.49248
3.48173	3.70783	3.49679
3.46879	3.64591	3.44248
3.55242	3.45469	3.70859
3.51785	3.70518	3.615
3.67154	3.64493	3.81856
3.48459	3.42374	3.47986
3.49596	3.53097	3.70053
3.45606	3.65571	3.50447
3.47669	3.7432	3.79768
3.51943	3.6114	3.82517
3.49402	3.6668	3.72681
3.54518	3.65389	3.77298
3.54083	3.71012	3.49941
3.51891	3.5989	3.80312
3.42749	3.55509	3.70234
3.53453	3.56443	3.61247
3.48515	3.56372	3.42177
3.51308	3.64434	3.68052
3.5392	3.60541	3.69037
3.55473	3.43537	3.42927
3.53314	3.64444	3.70234
3.53097	3.62788	3.51308
3.4843	3.51375	3.77342
3.51108	3.6193	3.79323
3.46642	3.59095	3.54469
3.52504	3.44122	3.44326
3.47378	3.61711	3.61732
3.48373	3.7839	3.7775
3.52048	3.67274	3.60724
3.5387	3.61857	3.63357
3.47465	3.68413	3.43949
3.49541	3.67495	3.4283
3.5088	3.69784	3.43584
3.5253	3.72567	3.6787
3.43233	3.53058	3.51481
3.49693	3.65906	3.49346
3.51335	3.63266	3.50623
3.5427	3.6193	3.73392
3.55108	3.72123	3.54667
3.4732	3.48544	3.60379
3.49665	3.53339	3.40518
3.51001	3.83992	3.59649
3.52466	3.70424	3.4312
3.51812	3.77793	3.41614
3.48827	3.45652	3.4764
3.49457	3.64247	3.49914
3.51759	3.71883	3.63649
3.47958	3.57171	3.44716
3.51548	3.63155	3.58984
3.47625	3.8107	3.58715
3.43996	4.07573	3.56062
3.48897	3.5392	3.44389
3.56467	3.48244	3.51148
3.50461	3.67879	3.55871
3.50974	3.77481	3.43949
3.50583	3.43854	3.5682
3.46864	3.4387	3.43489
3.49276	3.79512	3.60767
3.49568	3.82879	3.65176
3.43791	3.74249	3.56644
3.4239	3.53807	3.49457
3.47813	3.91254	3.60119
3.50732	3.50759	3.47683
3.54382	3.55157	3.58422
3.50065	3.62788	3.56549
3.52608	3.58546	3.66266
3.49568	3.65504	3.55618
3.53757	3.51799	3.46419
3.54802	3.62055	3.71425
3.51917	3.4843	3.74601
3.49996	3.80257	3.46449
3.51295	3.63073	3.6039
3.44467	3.53795	3.44436
3.51614	3.69355	3.40688
3.53263	3.61151	3.42455
3.52789	3.427	3.52737
3.50569	3.73528	3.54095
3.5689	3.42012	3.4304
3.53479	3.46761	3.50461
3.45637	3.65186	3.46805
3.51068	3.43949	3.6682
3.46285	3.64454	3.64846
3.5253	3.72304	3.73616
3.61098	3.61416	3.90843
3.52956	3.68079	3.43281
3.51891	3.45924	3.74453
3.53542	3.53148	3.44091
3.47972	3.51322	3.51495
3.50556	3.72567	3.47842
3.55967	3.47683	3.81558
3.51957	3.78873	3.55425
3.52879	3.51587	3.54307
3.49721	3.5738	3.82834
3.55303	3.59988	3.70774
3.50651	3.50691	3.58138
3.45378	3.53832	3.78247
3.50556	3.79803	3.4624
3.59229	3.83588	3.46716
3.52388	3.5832	3.58467
3.53046	3.64719	3.65283
3.44075	3.55546	3.48827
3.52009	3.74507	3.7195
3.52776	3.62449	3.49707
3.54233	3.67578	3.59218
3.48416	3.74695	3.66745
3.45209	3.53731	3.76193
3.51468	3.48316	3.56961
3.51282	3.59517	3.77452
3.44994	3.67715	3.58569
3.51772	3.52492	3.58093
3.5325	3.65128	3.68305
3.55267	3.65801	3.54183
3.52879	3.46864	3.70217
3.50051	3.50934	3.60228
3.45086	3.40959	3.51614
3.54728	3.5636	3.69801
3.53958	3.74593	3.43441
3.55859	3.48087	3.42341
3.44185	3.49332	3.51812
3.47524	3.64345	3.56134
3.5168	3.56277	3.64355
3.51812	3.5611	3.68895
3.51014	3.65475	3.46672
3.49513	3.60874	3.5753
3.51108	3.63498	3.57956
3.41547	3.72337	3.60863
3.47085	3.64306	3.67394
3.53593	3.48444	3.5325
3.48287	3.67824	3.56984
3.53908	3.60249	3.74092
3.5197	3.71825	3.60713
3.45803	3.67541	3.6507
3.51706	3.61711	3.60949
3.54802	3.59229	3.63165
3.57692	3.53656	3.60239
3.50947	3.68178	3.41979
3.53466	3.56395	3.64631
3.56478	3.52982	3.43568
3.44607	3.51957	3.67357
3.47173	3.60271	3.67302
3.44373	3.43441	3.94463
3.58659	3.59649	3.72526
3.53403	3.42797	3.64982
3.47334	3.55979	3.65944
3.54245	3.43489	3.64395
3.55871	3.64108	3.43297
3.52994	3.6602	3.64335
3.56808	3.54307	3.46776
3.53326	3.6695	3.43632
3.45271	3.6603	3.50092
3.5027	3.52904	3.54667
3.43361	3.59084	3.72469
3.43775	3.59351	3.51348
3.48742	3.80044	3.60065
3.5293	3.5807	3.56561
3.42504	3.83537	3.73408
3.50243	3.69932	3.47129
3.47828	3.71138	4.68614
3.43136	3.56573	4.49775
3.43568	3.61353	3.63759
3.45485	3.55352	3.62941
3.42894	3.70406	3.7767
3.42862	3.59051	3.53895
3.5172	3.69108	3.436
3.51081	3.56914	3.50961
3.42111	3.69644	3.58275
3.44576	3.61204	3.58104
3.54058	3.77735	3.47958
3.4618	3.45071	3.77056
3.5325	3.57772	3.57206
3.52698	3.54592	3.4239
3.53895	3.68556	3.61878
3.52218	3.58648	3.51957
3.51904	3.70569	3.72624
3.52127	3.65734	3.54778
3.4618	3.79379	3.45209
3.49332	3.67587	3.70952
3.45606	3.45969	3.56312
3.43457	3.52009	3.52427
3.50311	3.83992	3.5012
3.4609	3.60906	3.61002
3.55534	3.63215	3.57019
3.57887	3.70876	3.49845
3.4624	3.64385	3.65543
3.48685	3.61836	3.55859
3.45606	3.47712	3.47625
3.47784	3.53046	3.54667
3.48714	3.50529	3.76305
3.49485	3.50065	3.74288
3.50147	3.58715	3.69758
3.43791	3.57473	3.42226
3.53479	3.549	3.58058
3.46419	3.61616	3.43489
3.45332	3.42846	3.49568
3.47553	3.80801	3.73119
3.5001	3.66153	3.75312
3.43201	3.61257	3.59594
3.42553	3.67679	3.44638
3.4936	3.62356	3.48996
3.48101	3.74429	3.656
3.53161	3.72697	3.80949
3.48058	3.65619	3.45071
3.52904	3.61805	3.65002
3.45969	3.68278	3.615
3.49304	3.60735	3.40943
3.52101	3.6981	3.49817
3.52375	3.74578	3.70406
3.50705	3.65234	3.66708
3.60681	3.67742	3.45424
3.52453	3.7352	3.65089
3.54444	3.70893	3.5417
3.49693	3.71609	3.40807
3.45864	3.63839	3.59084
3.50853	3.69574	3.56241
3.57345	3.43297	3.85425
3.4936	3.66745	3.58962
3.56455	3.50799	3.49276
3.52192	3.49402	3.44248
3.44122	3.49485	3.45225
3.51468	3.72722	3.67897
3.47596	3.64924	3.53339
3.52994	3.65031	3.5042
3.48058	3.58648	3.50488
3.43902	3.68984	3.436
3.51759	3.72681	3.48316
3.52595	3.6506	3.48173
3.46776	3.50947	3.47159
3.53084	3.63819	3.66894
3.55546	3.58024	3.63599
3.5474	3.73616	3.50786
3.55895	3.88986	3.74772
3.53428	3.59351	3.65839
3.51891	3.69845	3.81888
3.44405	3.59251	3.44824
3.44311	3.61899	3.55133
3.53795	3.47202	3.84714
3.50325	3.44994	3.82834
3.51175	3.64018	3.67532
3.5311	3.46315	3.44979
3.52035	3.59791	3.78859
3.57287	3.53466	3.70689
3.4732	3.63195	3.4621
3.52466	3.51601	3.56229
3.45743	4.00694	3.75952
3.47436	3.45818	3.86153
3.51891	3.42243	3.78838
3.50188	3.51957	3.7209
3.56573	3.6066	3.59162
3.56949	3.66314	3.6066
3.54033	3.45286	3.64963
3.51308	3.61972	3.49164
3.427	3.62024	3.55919
3.43072	3.42341	3.57933
3.51495	3.64934	3.58229
3.4877	3.5682	3.56867
3.46835	3.43537	3.74092
3.56134	3.61289	3.73902
3.52776	3.61511	3.74593
3.44685	3.5895	3.5966
3.75906	3.54667	3.77779
3.53504	3.42749	3.65254
3.53122	3.5557	3.6653
3.55364	3.50174	3.49955
3.50974	3.60466	3.87017
3.46523	3.77335	3.8327
3.55931	3.56384	3.45424
3.54518	3.62583	3.51188
3.53161	3.65887	3.45954
3.54863	3.61002	3.75656
3.4304	3.47683	3.46761
3.50893	3.43393	3.76886
3.554	3.42553	3.82918
3.5293	3.6583	3.70079
3.47611	3.57438	3.76589
3.54108	3.67504	4.03575
3.51574	3.66866	3.65963
3.4908	3.6917	3.68214
3.48799	3.65128	3.8446
3.45879	3.60874	3.44917
3.57089	3.46923	3.67605
3.48473	3.60606	3.62118
3.53807	3.70663	3.57252
3.48173	3.49679	3.64414
3.53352	3.53161	3.62294
3.5569	3.5563	3.6708
3.5523	3.54518	3.73687
3.54998	3.5824	3.72981
3.53832	3.44716	3.71667
3.54145	3.55315	3.7614
3.48685	3.43933	3.42128
3.50297	3.58894	3.65753
3.46642	3.58973	3.69135
3.48601	3.42439	3.9032
3.4843	3.52427	3.81875
3.44963	3.53618	3.80638
3.51667	3.56467	3.51587
3.51917	3.60433	3.7602
3.43854	3.76373	3.73078
3.50799	3.48015	3.59406
3.52698	3.59106	3.43505
3.44654	3.62951	3.73392
3.52621	3.70389	3.44623
3.45454	3.70329	3.72575
3.4922	3.64982	3.45225
3.44886	3.76418	3.43153
3.46389	3.5617	3.499
3.43201	3.64894	3.54925
3.44279	3.6744	3.54481
3.44545	3.83677	3.62941
3.53681	3.86664	3.47813
3.50974	3.79532	3.61721
3.59461	3.58973	3.45606
3.51202	3.73815	3.41847
3.44731	3.64237	3.42292
3.47567	3.5012	3.42308
3.45621	3.78333	3.50583
3.48586	3.49927	3.42111
3.51215	3.57898	3.57391
3.48671	3.73448	3.50907
3.54233	3.49108	3.68332
3.5534	3.91971	3.57772
3.4133	3.79505	3.40875
3.50406	3.79141	3.54008
3.44871	3.83232	3.56265
3.47741	3.6507	3.5193
3.5061	3.61109	3.57252
3.49831	3.57066	3.5325
3.52853	3.53555	3.56158
3.51891	3.74225	3.58602
3.42243	3.68949	3.44762
3.54962	3.70269	3.63729
3.47392	3.64404	3.62521
3.549	3.6682	3.45469
3.48173	3.80127	3.69548
3.44091	3.65427	3.43838
3.53212	3.70286	3.5824
3.48087	3.47799	3.75709
3.51242	3.57944	3.45788
3.47524	3.66577	3.72403
3.52763	3.7561	3.61194
3.5168	3.65147	3.60552
3.50745	3.66483	3.4894
3.53441	3.60282	3.44264
3.47144	3.86308	3.66839
3.53681	3.60477	3.549
3.53428	3.8169	3.61742
3.53415	3.61479	3.93987
3.44311	3.48444	3.66285
3.45758	3.60885	3.5437
3.5027	3.72493	3.6807
3.49665	3.70105	3.53945
3.5092	3.69443	3.41797
3.48544	3.60681	3.56229
3.5753	3.58343	3.65485
3.54394	3.46805	3.60863
3.66229	3.52166	3.44716
3.52711	3.59306	3.6081
3.47114	3.68771	3.46583
3.5358	3.52388	3.77327
3.48615	3.77902	3.45347
3.50813	3.74803	3.58035
3.50188	3.53895	3.47986
3.51135	3.58715	3.49596
3.54494	3.71029	3.58388
3.5164	3.7421	3.47144
3.55413	3.47611	3.64875
3.52879	3.96993	3.70859
3.43361	3.55364	3.55497
3.58252	3.59028	3.58906
3.5284	3.75097	3.55919
3.44591	3.76938	3.48671
3.57183	3.58771	3.41962
3.52673	3.76057	3.44138
3.53403	3.63002	3.77107
3.44342	3.87297	3.45561
3.52205	3.73775	3.45606
3.59879	3.4283	3.70612
3.56336	3.76328	3.49748
3.42927	3.75465	3.52466
3.48657	3.66445	3.67052
3.53694	3.63094	3.77735
3.5302	3.71667	3.58737
3.50705	3.60788	3.50542
3.51996	3.47422	3.60206
3.41714	3.65839	3.61637
3.5027	3.96071	3.59251
3.56039	3.60325	3.76275
3.50051	3.73143	3.41813
3.51335	3.74656	3.42374
3.4624	3.51282	3.53706
3.48401	3.74718	3.71634
3.49568	3.69775	3.62972
3.43965	3.70415	3.62232
3.52297	3.70509	3.53428
3.53668	3.70731	3.58872
3.43918	3.77466	3.43728
3.4908	3.59251	3.61278
3.49206	3.44373	3.45515
3.53605	3.7307	3.42423
3.4633	3.65427	3.6192
3.46464	3.43712	3.7829
3.48159	3.65302	3.68833
3.55582	3.65877	3.72697
3.45025	3.61972	3.63819
3.4929	3.74663	3.75641
3.51561	3.64689	3.42537
3.51175	3.43886	3.42553
3.47986	3.72395	3.42749
3.48015	3.46045	3.43329
3.50853	3.74966	3.56879
3.51917	3.80037	3.65571
3.41996	3.471	3.56062
3.5387	3.75656	3.59284
3.52271	3.5012	3.50934
3.49748	3.78895	3.77056
3.5214	3.64581	3.59084
3.54679	3.78469	3.48841
3.52569	3.82685	3.64729
3.50542	3.92603	3.58512
3.48501	3.57101	3.76185
3.50366	3.7963	3.4417
3.51215	4.01882	3.60681
3.51335	3.61857	3.82426
3.57507	3.84757	3.52763
3.50284	3.87869	3.45454
3.61183	3.68413	3.48187
3.5193	3.66652	3.41597
3.5027	3.69888	3.61836
3.44138	3.52205	3.61013
3.55206	3.77495	3.62252
3.55169	3.5092	3.54158
3.50542	3.77408	3.84435
3.48316	3.63679	3.65982
3.52284	3.51904	3.48058
3.52244	3.67173	3.41813
3.53542	3.50174	3.65418
3.50229	3.52737	3.72206
3.52698	3.62159	3.64885
3.554	3.5914	3.62972
3.4901	3.65954	3.61374
3.57403	3.48544	3.67136
3.53517	3.70088	3.60799
3.47914	3.76245	3.73957
3.55727	3.74764	3.51095
3.48044	3.61574	3.62024
3.52231	3.73894	3.70114
3.55352	3.63859	3.62294
3.5311	3.53084	3.55787
3.52414	3.55425	3.66755
3.52244	3.745	3.46389
3.4813	3.86142	3.57299
3.50987	3.69082	3.64797
3.52608	3.76313	3.63337
3.4843	3.68797	3.42423
3.51865	3.70834	3.44948
3.52969	3.50079	3.61458
3.53301	3.60949	3.43265
3.75012	3.6465	3.55072
3.56134	3.6667	3.41397
3.53542	3.5302	3.53122
3.5534	3.6755	3.61972
3.47056	3.56597	3.51917
3.46613	3.80747	3.56336
3.50366	3.66125	3.4524
3.42553	3.58614	3.59306
3.49845	3.70578	3.4138
3.51162	3.66143	3.79225
3.64147	3.45864	3.57553
3.50974	3.56217	3.85509
3.49721	3.56217	3.61815
3.52414	3.52853	3.5284
3.47144	3.68097	3.61732
3.57761	3.69073	3.55859
3.49443	3.65485	3.53352
3.43329	3.68142	3.63669
3.55919	3.58229	3.51587
3.52789	3.78168	3.479
3.54307	3.60692	3.57124
3.45713	3.66783	3.64885
3.50284	3.49499	3.41747
3.50664	3.59262	3.46776
3.58827	3.69461	3.4615
3.50623	3.61395	3.69346
3.54258	3.61878	3.67614
3.46657	3.64098	3.51388
3.59868	3.58827	3.49996
3.5197	3.70757	3.61247
3.54108	3.63428	3.69819
3.53263	3.52009	3.51561
3.54419	3.60358	3.61711
3.50188	3.75595	3.54974
3.50243	3.6869	3.66848
3.48897	3.69417	3.72989
3.56797	3.62798	3.60509
3.48345	3.6939	3.42325
3.52035	3.69469	3.57692
3.50529	3.61479	3.62696
3.50664	3.91371	3.42991
3.50037	3.71341	3.70731
3.51014	3.72115	3.66642
3.54642	3.57553	3.49513
3.52218	3.7519	3.53883
3.51308	3.56585	3.63468
3.48982	3.56074	3.74803
3.51255	3.77532	3.71534
3.49262	3.63809	3.6249
3.53377	4.22076	3.57542
3.51335	3.52904	3.64817
3.52427	3.73231	3.65437
3.48473	3.75105	3.6844
3.48029	3.48883	3.62849
3.5275	3.83155	3.7074
3.54518	3.51878	3.56514
3.49955	3.67274	3.45286
3.47567	3.47041	3.427
3.52114	3.61721	3.76004
3.51402	3.64807	3.67459
3.51587	3.6249	3.59671
3.45818	3.64256	3.73432
3.56158	3.71675	3.65763
3.51614	3.70646	3.80726
3.4877	3.54691	3.59769
3.53567	3.68824	3.4417
3.54802	4.53349	3.54531
3.54332	3.59868	3.68332
3.5231	3.77357	3.44311
3.59318	3.67136	3.56961
3.50406	3.4624	3.63428
3.53832	3.67934	3.41547
3.51162	3.949	3.73239
3.58681	3.69425	3.44467
3.50556	3.71341	3.76701
3.49304	3.72115	3.75656
3.56844	3.78168	3.61511
3.52827	3.57368	3.79844
3.84942	3.70612	3.62003
3.50799	3.71332	3.79316
3.51228	3.50406	3.68151
3.52943	3.6193	3.41246
3.54543	3.61045	3.52827
3.54208	3.58827	3.67733
3.51041	3.51362	3.52048
3.54095	3.61268	3.66276
3.42275	3.66389	3.71941
3.48558	3.57772	3.7519
3.58535	3.64177	3.74099
3.50051	3.62221	3.74028
3.58035	3.66342	3.87921
3.46849	3.62294	3.63438
3.50229	3.56926	3.46494
3.5266	3.52114	3.57043
3.44295	3.58286	3.60152
3.49845	3.64138	3.5662
3.56158	3.79789	3.59934
3.50623	3.55047	3.87256
3.55679	3.72016	3.57078
3.48996	3.68006	3.63699
3.47202	3.67256	3.76612
3.50583	3.59273	3.61045
3.49596	3.77393	3.62839
3.54962	3.6464	3.49831
3.51055	3.56146	3.81538
3.46835	3.61542	3.59295
3.49872	3.70492	3.71883
3.44948	3.67979	3.51878
3.42959	3.71475	3.56703
3.45148	3.7185	3.53441
3.54183	3.64572	3.56761
3.53795	3.76886	3.64846
3.52166	3.65099	3.53326
3.51746	3.83117	3.47334
3.53895	3.75778	3.4929
3.56549	3.80929	3.45682
3.56384	3.59868	3.46464
3.53428	3.51442	3.53807
3.51891	3.77495	3.46642
3.54407	3.7264	3.64934
3.47451	3.62097	3.63458
3.55157	3.52827	3.56914
3.54802	3.67136	3.53983
3.48515	3.6807	3.44358
3.44451	3.7502	3.64018
3.48685	3.54962	3.41647
3.56217	3.58523	3.44311
3.42455	3.56348	3.63012
3.49304	3.84936	3.48273
3.50311	3.73496	3.51508
3.53186	3.61183	3.43886
3.44979	3.46568	3.43249
3.47871	3.74492	3.58602
3.50515	3.68233	3.55534
3.53883	3.59417	3.5164
3.50678	3.67367	3.44932
3.54518	3.72762	3.7228
3.49707	3.72713	3.42259
3.47407	3.67468	3.71299
3.54345	3.78895	3.6732
3.52686	3.69443	3.43616
3.499	3.68815	3.57807
3.56241	3.69487	3.40858
3.46627	3.61773	3.68287
3.46627	3.59945	3.67916
3.49665	3.63043	3.61363
3.52127	3.58939	3.4707
3.54145	3.66773	3.68637
3.53058	3.43361	3.54357
3.44778	3.65792	3.68133
3.46997	3.53605	3.65658
3.45301	3.47114	3.42765
3.5662	3.5849	3.42537
3.46045	3.48373	3.7532
3.54531	3.6561	3.55108
3.45225	3.43616	3.71307
3.52009	3.78175	3.46538
3.49066	3.50799	3.42128
3.5092	3.51148	3.62346
3.5311	3.52556	3.57715
3.54183	3.6013	3.46359
3.52698	3.77808	3.76268
3.54083	3.68717	3.66001
3.47698	3.55967	3.64924
3.4633	3.48911	3.43854
3.48015	3.48287	3.4239
3.51601	3.45728	3.49346
3.4501	3.79975	3.49996
3.49762	3.44122	3.58013
3.45209	3.78497	3.44685
3.44295	3.77437	3.615
3.58206	3.60927	3.4961
3.49914	3.59912	3.55242
3.53857	3.55606	3.58906
3.43409	3.68931	3.42749
3.46583	3.46285	3.41647
3.44932	3.47261	3.71492
3.47144	3.44185	3.47943
3.44793	3.66361	3.70731
3.52634	3.55133	3.40603
3.44716	3.44232	3.51733
3.5168	3.42749	3.40586
3.43007	3.56217	3.47217
3.54543	4.27439	3.4183
3.45117	3.47232	3.68538
3.53719	3.53883	3.41697
3.50974	3.43886	3.68931
3.44809	3.77837	3.43361
3.42684	4.19181	3.70286
3.43505	3.44201	3.61888
3.44886	3.81131	3.60108
3.53883	3.53883	3.57415
3.54974	3.47056	3.58648
3.53706	3.45773	3.55169
3.50488	4.19634	3.43313
3.5858	3.5662	3.54851
3.4283	3.51442	3.59162
3.55388	3.66266	3.4062
3.49693	3.4732	3.55133
3.52879	3.70944	3.45271
3.41813	3.67752	3.43056
3.50366	3.60831	3.53186
3.51028	3.60606	3.62252
3.59638	3.73584	3.72648
3.5214	3.53275	3.56538
3.49955	3.62459	3.40637
3.5042	3.74617	3.41962
3.49969	3.61045	3.65648
3.48287	3.74335	3.41847
3.50974	3.72041	3.57183
3.45393	3.7251	3.66558
3.43553	3.66106	3.43712
3.42407	3.66539	3.47129
3.49568	3.62076	3.42684
3.51255	3.57818	3.63589
3.51014	3.67062	3.53807
3.44638	3.86088	3.55991
3.54716	3.65466	3.4304
3.50786	3.64904	3.41061
3.53631	3.69679	3.44948
3.51001	3.42521	3.58195
3.53605	3.57588	3.44012
3.49914	3.57795	3.62675
3.46982	3.80652	3.4813
3.49665	3.70346	3.43854
3.51148	3.55618	3.70901
3.53301	3.61553	3.55182
3.49457	3.70346	3.52698
3.4609	3.58104	3.65137
3.56074	3.75251	3.66549
3.51108	3.46479	3.60895
3.49748	3.65099	3.57875
3.55145	3.67089	3.61204
3.53832	3.57171	3.70252
3.45652	3.7255	3.6219
3.52284	3.65523	3.81525
3.55859	3.67504	3.66567
3.52205	3.46464	3.62562
3.49665	3.58512	3.47756
3.55352	3.66153	3.65696
3.50366	3.44994	3.68223
3.51215	3.5636	3.50284
3.50813	3.67523	3.53542
3.52698	3.55023	3.64424
3.53301	3.67688	3.71525
3.40943	3.76708	3.67089
3.53908	3.67642	3.70191
3.50501	3.75641	3.49388
3.46776	3.65263	3.47217
3.50051	3.7195	3.57252
3.54888	3.60141	3.69002
3.4777	3.45347	3.49624
3.53845	3.76626	3.70706
3.57124	3.47943	3.59769
3.51785	3.59262	3.63357
3.54494	3.72632	3.66248
3.52543	3.49886	3.59084
3.43568	3.67897	3.68422
3.60239	3.5397	3.66483
3.52074	3.60574	3.6696
3.54827	3.46538	3.5479
3.51308	3.60228	3.71257
3.54716	3.61815	3.75884
3.5392	3.51812	3.52388
3.4936	3.7129	3.67302
3.50934	3.53795	3.67228
3.53983	3.48855	3.51375
3.4748	3.54518	3.72949
3.52492	3.58523	3.41179
3.47509	3.58805	3.58399
3.58894	3.56407	3.60509
3.49886	3.62325	3.47611
3.48459	3.53757	3.50529
3.57287	3.58388	3.59945
3.44311	3.5266	3.53084
3.50853	3.54407	3.67761
3.44871	3.56679	3.67979
3.5244	3.55059	3.64058
3.52827	3.67238	3.67265
3.43664	3.55955	3.59318
3.51041	3.54925	3.63528
3.54851	3.57841	3.54158
3.51534	3.60735	3.64591
3.50583	3.62767	3.59901
3.54986	3.42651	3.57565
3.48159	3.58749	3.91036
3.49276	3.55618	3.66153
3.5084	3.57426	3.45652
3.47828	3.74461	3.68815
3.47217	3.64894	3.71273
3.49402	3.64434	3.50934
3.48287	3.72616	3.64088
3.49596	3.7432	3.59857
3.46849	3.78233	3.69697
3.48855	3.52776	3.64924
3.54345	3.82523	3.6097
3.48029	3.90902	3.72957
3.57921	3.615	3.65725
3.56455	3.59682	3.49388
3.49499	4.26231	3.69161
3.52556	3.67679	3.45194
3.54258	3.64157	3.5955
3.48671	3.7926	3.81651
3.47741	3.46165	3.67191
3.53212	3.50379	3.54949
3.51242	3.71003	3.77924
3.52414	3.69117	3.71475
3.41681	3.72321	3.64098
3.49859	3.63276	3.65283
3.50705	3.66801	3.59791
3.55035	3.455	3.71492
3.51442	3.4484	3.57921
3.51202	3.61721	3.56229
3.44623	3.6534	3.72165
3.4679	3.82898	3.42504
3.4901	3.56573	3.50974
3.50623	3.58377	3.71983
3.47857	3.76886	3.52994
3.4627	3.4553	3.55352
3.51468	3.55546	3.66304
3.50786	3.69302	3.44778
3.44623	3.62941	3.70174
3.427	3.78611	3.40909
3.47041	3.65725	3.65734
3.52114	3.64894	3.74068
3.55023	3.58917	3.57008
3.49624	3.63185	3.61732
3.55388	3.74218	3.55011
3.51838	3.66285	3.64611
3.57703	3.81558	3.61689
3.47114	3.76649	3.70389
3.48144	3.59956	3.52982
3.4609	3.64444	3.67117
3.49416	3.81796	3.656
3.55133	3.53945	3.49817
3.49969	3.69784	3.61437
3.5168	3.64316	3.58127
3.53933	3.46359	3.78647
3.52569	3.42894	3.65648
3.44358	3.85612	3.64385
3.45117	3.72787	3.50256
3.48273	3.83916	3.50202
3.46523	3.4553	3.61204
3.55823	3.81631	3.6766
3.58928	3.66773	3.71441
3.68278	3.63083	3.60574
3.68931	3.53364	3.54888
3.43933	3.52048	3.78154
3.46538	3.60271	3.66717
3.52074	3.64709	3.72337
3.49318	3.46864	3.54258
3.54419	3.87378	3.62593
3.5689	3.66285	3.76849
3.54481	3.5738	3.65648
3.47305	3.53326	3.50488
3.46746	3.63719	3.68124
3.49499	4.25672	3.59472
3.52582	3.67614	3.59748
3.6603	3.46864	3.80271
3.49941	3.54863	3.6249
3.43473	3.50664	3.64621
3.45286	3.61342	3.71834
3.54121	4.42606	3.7933
3.54083	3.43537	3.78161
3.47129	3.58399	3.71433
3.46894	3.81131	3.80969
3.54083	3.8635	3.65292
3.50051	3.82802	3.67015
3.6113	3.53631	3.78533
3.51215	3.61847	3.81869
3.50174	3.62252	3.83104
3.52127	3.55618	3.77495
3.52048	3.63679	3.64247
3.5325	3.63185	3.57357
3.50866	3.63002	3.64424
3.57322	3.74484	3.50037
3.4707	3.73807	3.62521
3.53453	3.56761	3.55534
3.58512	3.68404	3.51362
3.47188	3.7223	3.53263
3.48515	3.82171	3.41813
3.4183	3.70935	3.75937
3.55072	3.65916	3.71759
3.4283	3.61098	3.47538
3.51442	3.60498	3.50907
3.50893	3.5027	3.52048
3.51799	3.499	3.7439
3.52969	3.6994	3.66745
3.54208	3.73432	3.68151
3.55218	3.63144	3.6621
3.50799	3.64444	3.44638
3.53504	3.46613	3.50393
3.5479	3.55739	3.46419
3.48529	3.7091	3.43568
3.51851	3.74726	3.65176
3.44075	3.44514	3.53795
3.43409	3.73119	3.43056
3.51282	3.471	3.42308
3.54357	3.55303	3.50106
3.5605	3.63205	3.66567
3.47202	3.73368	3.42943
3.56937	3.47553	3.44091
3.55847	3.78003	3.50393
3.56973	3.6733	3.7439
3.5302	3.65514	3.49052
3.50934	3.46568	3.76842
3.51838	3.61563	3.60314
3.50256	3.46716	3.53631
3.46553	3.75136	3.43201
3.48742	3.66323	3.79941
3.49734	3.79253	3.80969
3.46015	3.54925	3.66586
3.5311	3.65244	3.7026
3.51574	3.59318	3.66248
3.48742	3.62788	3.90596
3.43648	3.77945	3.55727
3.49845	3.69697	3.7387
3.52634	3.74013	3.72722
3.53135	3.62931	3.62572
3.56265	3.55364	3.55991
3.52737	3.58749	3.50853
3.45515	3.57322	3.76215
3.44669	4.2745	3.93957
3.44623	3.80325	3.52621
3.51548	3.67504	3.81398
3.44122	3.79789	3.75397
3.45758	3.62211	3.58024
3.51014	3.7417	3.60325
3.46449	3.73759	3.59813
3.45591	3.68223	3.50691
3.54605	3.68744	3.63749
3.46657	3.42862	3.50188
3.52271	3.54033	3.61784
3.52336	3.47799	3.46687
3.52504	3.73997	3.57008
3.56277	3.662	3.52956
3.54986	3.79741	3.63939
3.4615	3.719	3.62097
3.56098	3.72288	3.52166
3.47159	3.99352	3.65523
3.52009	3.50037	3.69958
3.54691	3.85333	3.61247
3.52789	3.62921	3.77895
3.43361	3.54332	3.40959
3.45056	3.72981	3.60778
3.43949	3.65514	3.60444
3.49136	3.44654	3.44201
3.49886	3.46746	3.7001
3.49982	3.68052	3.62819
3.43791	3.47553	3.63719
3.47683	3.42651	3.66295
3.51983	3.62982	3.69801
3.4609	3.65725	3.43345
3.49886	3.71433	3.64325
3.57113	3.78312	3.6066
3.53415	3.60552	3.6066
3.54481	3.77078	3.68583
3.60853	3.77063	3.53757
3.45271	3.5407	3.42455
3.51255	3.67265	3.55096
3.46015	3.8493	3.42341
3.43473	3.65925	3.44138
3.45894	3.87812	3.46523
3.49178	3.62418	3.42619
3.45025	3.81776	3.61993
3.47056	3.67532	3.57646
3.43728	3.70415	3.56656
3.51667	3.48459	3.56134
3.50174	3.57565	3.94498
3.47159	3.64953	3.45515
3.49346	3.74609	3.7653
3.46613	3.76035	3.65839
3.53071	3.6583	3.7788
3.42765	3.57264	3.52088
3.51175	3.82569	3.65041
3.47958	3.60217	3.89575
3.60043	3.49136	3.63719
3.44855	3.57692	3.64836
3.52035	3.59084	3.91471
3.52362	3.55121	3.51295
3.51825	3.68115	3.73608
3.4929	3.53453	3.46509
3.50338	3.66153	3.55072
3.51865	3.7881	3.78326
3.54888	3.5807	3.69223
3.54245	3.62603	3.74375
3.44436	3.73127	3.71517
3.52943	3.71492	3.4504
3.50037	3.55751	3.56348
3.50284	3.85588	3.63296
3.50542	3.61268	3.6534
3.46568	3.45179	3.6682
3.4936	4.1486	3.57887
3.52048	3.7102	3.74966
3.46419	3.56062	3.70226
3.50133	3.78654	3.68789
3.49457	3.49443	3.45286
3.455	3.46702	3.60336
3.49416	3.67906	3.70876
3.48444	3.66708	3.67715
3.53668	3.59106	3.66011
3.5325	3.5955	3.50893
3.55084	3.57542	3.72288
3.55096	3.74099	3.51455
3.45939	3.51028	3.72354
3.48883	3.56086	3.40688
3.46672	3.74445	3.63104
3.42259	3.60756	3.42684
3.5432	3.62408	3.59923
3.4922	3.58035	3.52427
3.52982	3.76087	3.44044
3.51904	3.65715	3.41447
3.55194	3.65089	3.59262
3.42814	3.51983	3.77952
3.53567	3.70148	3.45743
3.5832	3.62982	3.67357
3.49721	3.72008	3.74733
3.55618	3.62107	3.56217
3.55775	3.66295	3.65456
3.58115	3.50637	3.62829
3.47698	3.78175	3.88309
3.49859	3.48911	3.44902
3.52022	3.45485	3.83632
3.55449	3.62737	3.61941
3.52284	3.72206	3.58984
3.5397	3.51943	3.6026
3.53731	3.64982	3.80482
3.5649	3.63144	3.60444
3.63799	3.68637	3.7387
3.52362	3.74958	3.53593
3.43696	3.67614	3.7145
3.45209	3.7307	3.81418
3.4901	3.70217	3.7926
3.50284	3.64207	3.45209
3.56301	3.75012	3.6582
3.50745	3.70986	3.45393
3.48487	3.45454	3.42635
3.60863	3.66238	3.51812
3.49052	3.75035	3.58354
3.48515	3.77422	3.47276
3.48756	3.65706	3.52153
3.42765	3.54332	3.61626
3.51295	3.49318	3.8167
3.4894	3.92845	3.67879
3.51188	3.84248	3.76155
3.4843	4.27552	3.74997
3.55315	3.70969	3.78476
3.51891	3.64972	3.53441
3.51055	3.8367	3.53225
3.52179	3.71265	3.672
3.5084	3.76118	3.75228
3.5061	3.49652	3.7679
3.50853	3.67117	3.82249
3.52048	3.72321	3.6249
3.52401	3.4877	3.63629
3.53731	3.63639	3.68664
3.47509	3.74632	3.56632
3.52453	3.73135	3.45133
3.51521	3.57553	3.44809
3.52853	3.63959	3.7068
3.53933	3.53504	3.60498
3.53122	3.42177	3.7905
3.58591	3.45378	3.44185
3.5358	3.73735	3.53719
3.52982	3.48558	3.45086
3.5463	3.48359	3.70518
3.45576	3.53288	3.59251
3.45652	3.47305	3.62304
3.54283	3.65639	3.46716
3.54937	3.66332	3.53668
3.57415	3.72997	3.68214
3.43584	3.74819	3.44326
3.43965	3.7707	3.44747
3.47246	3.67006	3.43553
3.56502	3.6902	3.61405
3.51121	3.45117	3.49734
3.62294	3.72949	3.87679
3.49094	3.62798	3.62726
3.51733	3.43505	3.45606
3.51627	3.53212	3.57703
3.51812	3.48387	3.42357
3.50092	3.67888	3.62644
3.48015	3.45362	3.46731
3.54518	3.5311	3.70655
3.5382	3.59218	3.64098
3.58047	3.61951	3.49374
3.57043	3.59284	3.60692
3.49803	3.54802	3.64325
3.49941	3.83866	3.62086
3.50961	3.5407	3.56431
3.54802	3.43377	3.7223
3.43281	3.49457	3.81921
3.43696	3.44295	3.54765
3.47012	3.79435	3.64621
3.4813	3.45424	3.80584
3.44762	3.54083	3.63978
3.49429	3.8177	3.62521
3.49803	3.75282	3.44217
3.4764	3.615	3.74726
3.48558	3.43949	3.44654
3.49638	3.62076	3.41847
3.48643	3.63488	3.41747
3.52427	4.01199	3.6844
3.48586	3.708	3.77041
3.53618	3.62273	3.64187
3.51162	3.69496	3.75626
3.50161	3.62086	3.42651
3.49982	3.67274	3.64227
3.4908	3.74827	3.44685
3.50352	3.6721	3.73175
3.52879	3.68878	3.63478
3.54183	3.69311	3.50037
3.54283	3.45102	3.61087
3.52711	3.59802	3.55328
3.43329	3.65734	3.57967
3.49568	3.65176	3.80537
3.48529	3.50379	3.49499
3.51904	3.69267	3.44591
3.50079	3.59813	3.479
3.49707	3.67742	3.6777
3.549	3.55546	3.68485
3.5042	3.58715	3.56277
3.47654	3.60735	3.49941
3.45424	3.78782	3.54555
3.46702	3.5867	3.66191
3.47085	3.56241	3.60638
3.43743	3.66969	3.69775
3.46419	3.4618	3.57287
3.47611	3.65706	3.64729
3.42878	3.66445	3.63327
3.48601	3.55425	3.71257
3.48897	3.68476	3.45758
3.45969	3.44902	3.41027
3.49024	4.20137	3.66342
3.45332	3.59682	3.43568
3.49206	3.65225	3.5463
3.46761	3.44638	3.55955
3.45834	3.7348	3.5934
3.50705	3.71999	3.42765
3.48487	3.64758	3.5934
3.52608	3.77129	3.6505
3.50161	3.86183	3.53135
3.4257	3.71164	3.59318
3.48073	3.44685	3.61773
3.50406	3.57019	3.42684
3.50379	3.73949	3.58512
3.52022	3.45773	3.45637
3.55133	3.55376	3.68242
3.43281	3.68422	3.60336
3.52543	3.53883	3.6001
3.56832	3.56561	3.75778
3.5397	3.62315	3.43313
3.51428	3.68502	3.43281
3.52853	3.58377	3.47202
3.4777	3.53479	3.62449
3.43568	3.44638	3.72452
3.51242	3.62263	3.49332
3.42177	3.52492	3.6013
3.51255	3.72428	3.479
3.52776	3.51878	3.61553
3.50406	3.4679	3.58275
3.42635	3.81318	3.50987
3.49192	3.48714	3.5164
3.44529	3.42193	3.6766
3.44107	3.58001	3.67532
3.45056	3.73143	3.54245
3.45225	3.75343	3.44747
3.63508	3.7471	3.57322
3.51175	3.45454	3.45788
3.60949	3.4456	3.44498
3.45849	3.44248	3.67062
3.47056	3.6536	3.54108
3.6082	3.53995	3.77093
3.52153	3.4387	3.64826
3.42423	3.64018	3.53161
3.64621	3.45864	3.60043
3.51693	3.51957	3.62982
3.45545	3.61794	3.86076
3.49748	3.55315	3.79372
3.51228	3.47217	3.65263
3.44295	3.44122	3.5084
3.51917	3.7091	3.42619
3.45803	3.46255	3.68637
3.56194	3.59384	3.57252
3.4501	3.45086	3.65427
3.47524	3.58161	3.58138
3.54605	3.59229	3.74943
3.56395	3.60021	3.6193
3.5617	3.47567	3.99198
3.47202	3.79706	3.79969
3.43537	3.499	3.71307
3.43584	3.60735	3.75289
3.52244	3.6248	3.77437
3.5807	3.58917	3.82132
3.51904	3.58218	3.44576
3.43217	3.7629	3.72665
3.49568	3.51362	3.60552
3.50379	3.72819	3.68052
3.48287	3.68637	3.54307
3.53084	3.66624	3.42716
3.52556	3.67339	3.51455
3.47041	3.50893	3.61773
3.48359	3.67256	3.42667
3.56855	3.51188	3.43361
3.4929	3.61521	3.63175
3.57829	3.61416	3.63679
3.54108	3.45728	3.62603
3.4524	3.64777	3.62366
3.47451	3.59262	3.69801
3.52101	3.47246	3.59966
3.53122	3.84029	3.42862
3.5563	3.8772	3.60021
3.46923	3.45743	3.79927
3.51521	3.83689	3.71458
3.55059	3.92231	3.49914
3.52724	3.5422	3.42586
3.53958	3.54382	3.73376
3.54481	3.54394	3.65031
3.52969	3.51362	3.70234
3.56289	3.51028	3.74757
3.53744	3.68124	3.74351
3.57807	3.42765	3.70389
3.43425	3.69258	3.62644
3.52257	3.44326	3.80611
3.44654	3.7602	3.9072
3.45515	3.64217	3.54765
3.47276	3.78219	3.57322
3.49136	3.64404	3.44871
3.54802	3.62921	3.43759
3.49859	3.71875	3.53857
3.48159	3.48954	3.69592
3.51348	3.78526	3.42078
3.54345	3.56122	3.50297
3.52814	3.74398	3.41647
3.52035	3.59262	3.42619
3.47828	3.58467	3.43632
3.53656	3.74092	3.5682
3.49094	3.70088	3.75595
3.50813	3.64276	3.64826
3.49776	3.69373	3.63094
3.49346	3.50256	3.44607
3.5214	3.82569	3.59769
3.50745	3.68904	3.56808
3.51362	3.68726	3.42095
3.53225	3.48982	3.46464
3.56549	3.48044	3.65292
3.47712	3.59594	3.43632
3.52271	4.18865	3.5636
3.49568	3.48345	3.61045
3.50366	3.79644	3.58433
3.53517	3.66436	3.6026
3.54555	3.67043	3.47349
3.52904	3.74092	3.53883
3.45879	3.73997	3.4188
3.53161	3.46598	3.63155
3.47159	3.73719	3.4417
3.4894	3.52994	3.52789
3.479	3.53668	3.54382
3.44264	3.60336	3.62377
3.44373	3.44963	3.73296
3.52814	3.56443	3.76103
3.48572	3.65002	3.41847
3.52827	3.82452	3.59726
3.51878	3.79358	3.41996
3.53643	3.54518	3.52127
3.427	3.66314	3.51028
3.43616	3.45667	3.61055
3.45255	3.54667	3.42325
3.463	3.59802	3.68359
3.52698	3.72673	3.58939
3.43185	3.56961	3.52789
3.49693	3.7839	3.95337
3.55666	3.60433	3.47246
3.53656	3.6766	3.55799
3.53263	3.70765	3.43965
3.49178	3.65896	3.49262
3.51215	3.67376	3.56832
3.49803	3.74803	3.53807
3.52634	3.68619	3.60713
3.51574	3.70079	3.4257
3.56467	3.66624	3.43425
3.55059	3.6535	3.46404
3.56714	3.73288	3.50133
3.48316	3.5885	3.95056
3.455	3.67228	3.71475
3.50974	3.57229	3.4612
3.5168	3.63819	3.4188
3.45469	3.79127	3.41313
3.5197	3.63739	3.54283
3.51521	3.6816	3.51943
3.50284	3.79519	3.70286
3.499	3.68088	3.66106
3.52866	3.64934	3.42635
3.45864	3.70114	3.70226
3.45179	3.80312	3.62397
3.53033	3.68278	3.61289
3.53352	3.5407	3.43521
3.5214	3.51121	3.59517
3.42407	3.59051	3.76462
3.5437	3.65543	3.44138
3.51308	3.66068	3.43473
3.48685	3.59428	3.46225
3.436	3.45606	3.66219
3.47494	4.17255	3.6193
3.52569	3.72941	3.65935
3.43217	3.75838	3.43949
3.52517	3.56656	3.55679
3.51322	3.46894	3.59505
3.53326	3.4764	3.63619
3.463	3.50664	3.52647
3.50987	3.77801	3.40858
3.44201	3.48144	3.6218
3.42894	3.59868	3.43791
3.48643	3.55303	3.64914
3.55558	3.59791	3.56773
3.44994	3.71349	3.56301
3.53593	3.79858	3.55157
3.50583	3.63629	3.60767
3.48401	3.63155	3.51295
3.51917	3.47422	3.42927
3.55072	3.67897	3.50106
3.69992	3.54258	3.63438
3.57078	3.66427	3.5924
3.51996	3.74162	3.44591
3.54033	3.54691	3.54851
3.70663	3.57657	3.72599
3.70663	3.61763	3.78618
3.54531	3.71071	3.72304
3.44279	3.69028	3.46894
3.51308	3.70901	3.52776
3.50718	3.44855	3.42472
3.53769	3.65302	3.41863
3.44747	3.57171	3.6536
3.50366	3.61888	3.61941
3.46702	3.8485	3.60498
3.57403	3.70363	3.58928
3.5611	3.63699	3.55606
3.53428	3.85449	3.79057
3.52827	3.58411	3.72705
3.58726	3.48728	3.64266
3.46045	3.62169	3.70995
3.51415	3.75952	3.70586
3.51402	3.59517	3.70303
3.43791	3.50393	3.57194
3.50745	3.86153	3.61289
3.5197	3.6886	3.6465
3.53769	3.73679	3.66876
3.58523	3.8604	3.54716
3.48799	3.82308	3.52179
3.4312	3.82685	3.62428
3.53161	3.62951	3.53656
3.55059	3.48244	3.61278
3.47972	3.69276	3.76358
3.52349	3.79678	3.64552
3.47363	3.70062	3.7336
3.43329	3.83276	3.64078
3.55437	3.5012	3.6468
3.57473	3.64325	3.45545
3.51548	3.5244	3.62397
3.54432	3.56597	3.60767
3.57124	3.68242	3.53517
3.6288	3.74351	3.72132
3.55364	3.68079	3.44948
3.44326	3.80747	3.70935
3.53933	3.83979	3.65533
3.52166	3.61405	3.68655
3.53945	3.75174	3.67284
3.49941	3.83575	3.69888
3.54258	3.86279	3.6721
3.52375	3.74437	3.56158
3.50907	3.57299	3.5563
3.50529	3.57784	3.62706
3.5275	3.58195	3.73464
3.49596	3.62242	3.42797
3.49721	3.64247	3.65196
3.52802	3.55425	3.5617
3.5799	3.76275	3.63185
3.49554	3.58138	3.55895
3.52582	3.47159	3.43521
3.51175	3.63879	3.44498
3.48001	3.68196	3.67752
3.47871	3.5682	3.64797
3.4615	3.44902	3.68476
3.47465	3.65925	3.58861
3.55847	3.71046	3.43584
3.51654	3.61563	3.44028
3.52114	3.79442	3.44264
3.51495	3.72444	3.86475
3.52466	3.6291	3.58456
3.5358	3.56926	3.77093
3.59229	3.78711	3.53301
3.52284	3.56773	3.67495
3.54382	3.78068	3.463
3.52724	3.68735	3.77437
3.57391	3.74749	3.44217
3.57043	3.72665	3.44607
3.57703	3.73687	3.71659
3.6113	3.7264	3.67715
3.61162	4.27939	3.84677
3.59017	3.80243	3.70217
3.5164	3.81511	3.60574
3.54876	3.74593	3.73488
3.52621	4.35557	3.471
3.5474	3.84985	3.46968
3.5001	3.70646	3.5339
3.55642	3.57357	3.60086
3.50569	3.70774	3.67961
3.56573	3.63236	3.59262
3.56844	3.57159	3.64807
3.51851	3.48473	3.65562
3.60032	3.59472	3.65079
3.59095	3.52866	3.52153
3.49927	3.60249	3.60455
3.59813	3.7608	3.68511
3.57726	3.65639	3.71792
3.59934	3.63959	3.41347
3.58771	3.69592	3.65648
3.59539	3.7806	3.68332
3.58681	3.67284	3.43297
3.57772	3.54444	3.46583
3.55145	3.65398	3.57183
3.54121	3.73743	3.44217
3.50569	3.50893	3.7992
3.62541	3.70561	3.42193
3.58962	3.6653	3.44685
3.5824	3.76619	3.66866
3.52595	3.57692	3.78803
3.52349	3.46315	3.64424
3.58602	3.50974	3.72049
3.4833	3.60584	3.66904
3.52711	3.5768	3.5427
3.59517	3.62583	3.47056
3.51041	3.74155	3.57078
3.49429	3.6561	3.61888
3.53656	3.5302	3.79706
3.62624	3.55133	3.61236
3.54543	3.64523	3.6835
3.50106	3.68106	3.60217
3.53263	3.5275	3.6291
3.53719	3.60271	3.52401
3.47727	3.64078	3.43965
3.51348	3.71138	3.4239
3.4922	3.76065	3.44607
3.51081	3.61013	3.69723
3.49748	3.6894	3.41946
3.64904	3.78895	3.41313
3.5867	3.58917	3.60724
3.51322	3.86498	3.63488
3.49859	3.56146	3.47305
3.49388	3.63679	3.42651
3.49234	3.91661	3.53071
3.5197	3.7228	3.63528
3.49996	3.7888	3.48925
3.54481	3.74515	3.58263
3.66539	3.61353	3.4257
3.54258	3.65887	3.67468
3.5422	3.67486	3.43728
3.52297	3.61637	3.63225
3.53301	3.56726	3.77466
3.49596	3.68583	3.50147
3.56205	3.51148	3.6869
3.52866	3.95182	3.72665
3.4732	3.66483	3.46731
3.59329	3.64473	3.62583
3.4615	3.62169	3.70329
3.55979	3.68377	3.60032
3.68538	3.60541	3.41061
3.56502	3.61353	3.71625
3.55594	3.48144	3.44498
3.662	3.86374	3.71223
3.45909	3.59505	3.63438
3.57738	3.52153	3.47422
3.54158	3.74359	3.71542
3.55425	3.47232	3.42959
3.576	3.44902	3.85406
3.57864	3.59062	3.84887
3.59207	3.51587	3.64266
3.55727	3.97552	3.53301
3.52492	3.59106	3.49638
3.50284	3.71223	3.46953
3.59196	3.48586	3.63899
3.58681	3.70321	3.51202
3.61119	3.60217	3.7303
3.58894	3.92059	3.53694
3.59802	3.64826	3.94924
3.56514	3.54802	3.66577
3.61888	3.87297	3.62798
3.62644	3.70595	3.94221
3.57217	3.84367	3.45086
3.64355	3.55546	3.81478
3.52414	3.45773	3.79747
3.60735	3.67523	3.66077
3.58827	3.5849	3.70978
3.6039	3.48529	3.64797
3.57415	3.52179	3.80503
3.57852	3.76072	3.57634
3.59495	3.8202	3.43056
3.61119	3.76723	3.66143
3.57507	3.64924	3.5266
3.59329	3.77401	3.70096
3.6113	3.59638	3.62634
3.60358	3.67403	3.6826
3.63498	3.71659	3.57669
3.60173	3.48586	3.70355
3.59218	3.62562	3.85425
3.58206	3.76283	3.53681
3.54568	3.5088	3.42943
3.59934	3.45393	3.48015
3.61868	3.62819	3.44731
3.58793	3.62839	3.46359
3.53058	3.58648	3.46015
3.64875	3.44855	3.66106
3.60184	3.62961	3.46225
3.58093	3.66464	3.44264
3.59966	3.62706	3.56253
3.55763	3.55194	3.66106
3.52166	3.65533	3.41863
3.56984	3.62552	3.56937
3.57715	3.61763	3.61742
3.56336	3.60054	3.44623
3.60304	3.79581	3.51242
3.60152	3.5382	3.62273
3.51891	3.78951	3.75694
3.54654	3.62583	3.51162
3.56726	3.67797	3.78519
3.53097	3.61605	3.66323
3.49859	3.59999	3.77757
3.49429	3.70501	3.67815
3.57008	3.63619	3.42959
3.56726	3.65002	3.50961
3.51375	3.58625	3.46045
3.53883	3.56062	3.79043
3.55522	3.7129	3.48629
3.56253	3.64157	3.61826
3.5523	3.46285	3.69055
3.53795	3.63387	3.54814
3.5914	3.60767	3.65629
3.5523	3.60152	3.42111
3.55315	3.70027	3.5689
3.58206	3.73751	3.60735
3.56996	3.7673	3.44154
3.53757	3.7307	3.60552
3.49206	3.88196	3.43153
3.58692	3.56667	3.57008
3.50934	3.60831	3.45667
3.56561	3.63478	3.56926
3.5253	3.75755	3.49388
3.48925	3.63357	3.45056
3.58737	3.84017	3.49527
3.56277	3.68296	3.70252
3.53542	3.59824	3.52231
3.54133	3.61888	3.49346
3.56372	3.48643	3.81511
3.56443	3.6861	3.68655
3.54295	3.74304	3.4387
3.55096	3.65273	3.51442
3.56384	3.64444	3.7981
3.54876	3.65801	3.56514
3.53097	3.57054	3.41431
3.54543	3.7417	3.65667
3.49817	3.63639	3.4504
3.60162	3.85382	3.5275
3.52866	3.77247	3.70096
3.51996	3.63296	3.50202
3.54802	3.55835	3.73416
3.55169	3.65982	3.5682
3.51957	3.48259	3.59106
3.54888	3.62283	3.59638
3.53084	4.09478	3.7721
3.54195	3.55485	3.63939
3.56961	3.76537	3.57252
3.56996	4.29528	3.73767
3.48572	3.70749	3.69688
3.57019	3.66904	3.61278
3.54728	3.97044	3.43759
3.58737	3.86741	3.45316
3.54814	4.19659	3.64631
3.58636	3.64276	3.52166
3.56062	3.62356	3.51812
3.50447	3.91503	3.64237
3.51175	3.76559	3.44185
3.48387	3.81987	3.67247
3.54195	3.66969	3.6219
3.53314	3.65811	3.58377
3.55775	3.69949	3.63879
3.4833	4.28715	3.66276
3.51041	3.61448	3.43153
3.49332	3.81591	3.76522
3.55907	3.8253	3.4777
3.56867	3.66379	3.70226
3.58648	3.78455	3.48883
3.51627	3.70603	3.79323
3.50352	3.48144	3.45894
3.49803	3.79148	3.42878
3.4823	3.58771	3.68993
3.46761	3.53656	3.53237
3.59966	3.58872	3.73392
3.48487	3.62593	3.73568
3.5392	3.73981	3.42943
3.50174	3.56182	3.63569
3.49374	3.73392	3.58115
3.50133	3.44917	3.70663
3.53161	3.83308	3.60162
3.51865	3.77503	3.4312
3.50623	3.72362	3.55108
3.44389	3.63869	3.47813
3.50515	3.77808	3.57864
3.48529	3.69276	3.6467
3.51534	3.59824	3.51917
3.45102	3.62252	3.4312
3.51481	3.6013	3.76027
3.49679	3.80652	3.42537
3.54133	3.47334	3.41614
3.53542	3.49178	3.67394
3.48629	3.73199	3.57229
3.4682	3.87152	3.69046
3.43345	3.79824	3.75082
3.5885	3.62366	3.7421
3.46434	3.67651	3.77276
3.54691	3.69906	3.48416
3.47173	3.92845	3.55413
3.53046	3.79796	3.67385
3.47625	3.79941	3.68789
3.47871	3.75603	3.56062
3.58206	3.794	3.67431
3.43537	3.81505	3.85497
3.51255	3.53453	3.65734
3.48273	3.71908	3.47683
3.47378	3.64157	3.77459
3.4813	3.82601	3.76522
3.52336	3.88947	3.72304
3.5231	4.02325	3.4624
3.48883	3.77576	3.77444
3.51495	3.7647	3.73886
3.47363	3.80591	3.72542
3.48982	3.72041	3.64611
3.48911	4.13229	3.44248
3.53403	3.67219	3.44012
3.4456	3.79106	3.6026
3.5172	3.89009	3.56726
3.49346	3.62839	3.44059
3.4442	3.47712	3.74679
3.46864	3.44405	3.70714
3.5231	3.44824	3.44498
3.49886	3.47305	3.48202
3.5437	3.4283	3.92758
3.52969	3.60119	3.63959
3.499	3.6468	3.44311
3.49982	3.69364	3.45209
3.49665	3.74834	3.48855
3.47698	3.46938	3.47334
3.5168	3.57113	3.44778
3.4936	3.67879	3.72673
3.49665	3.65254	3.49541
3.49527	3.72997	3.49122
3.51865	3.64335	3.72263
3.48954	3.8275	3.73775
3.50434	3.46195	3.4387
3.52917	3.82549	3.67265
3.50987	3.63448	3.72354
3.51468	3.73791	3.42975
3.4979	3.68233	3.74186
3.48529	3.53643	3.48345
3.49457	3.70165	3.47943
3.45179	3.67888	3.88252
3.48387	3.57772	3.73941
3.52074	3.62252	3.60563
3.46374	3.75358	3.66876
3.51215	3.47582	3.77895
3.47276	3.56926	3.91981
3.51108	3.61268	3.71425
3.45788	3.60799	3.78312
3.48073	3.86952	3.42128
3.47509	3.71908	3.51188
3.54145	3.7145	3.60206
3.43233	3.74858	3.67357
3.48968	3.64355	3.78682
3.48216	3.69197	3.53769
3.47451	3.69749	3.68904
3.53491	3.66521	3.72787
3.53479	3.62716	3.69914
3.47114	3.89065	3.80407
3.47929	3.79162	3.8107
3.4679	3.50366	3.70165
3.45424	3.65963	3.71273
3.47041	3.47144	3.47349
3.48911	3.83302	3.71642
3.50583	3.71792	3.75671
3.58263	3.75633	3.79099
3.4618	3.53542	3.66115
3.56502	3.74068	3.43441
3.46731	3.6894	3.79253
3.54083	4.19767	3.40569
3.52608	3.79288	3.7972
3.49471	3.66699	3.43902
3.45682	3.51428	3.51838
3.43823	3.76574	3.43728
3.45286	4.11671	3.40192
3.51495	3.71198	3.56679
3.52101	3.66642	3.46746
3.51108	3.72778	3.51282
3.44994	4.14157	3.50297
3.49927	3.73119	3.56808
3.44654	3.69152	3.68368
3.4609	3.67052	3.68052
3.50515	3.65944	3.4312
3.51121	3.65379	3.50133
3.5791	3.7545	3.82756
3.55328	3.65118	3.67154
3.53339	3.91132	3.89559
3.68214	3.71634	3.55328
3.46613	3.54494	3.5397
3.56074	3.70927	3.68966
3.60627	3.48586	3.65331
3.60152	3.73247	3.50556
3.47114	3.73296	3.71408
3.51148	3.70825	3.54046
3.49499	3.79407	3.57461
3.52621	3.61689	3.59306
3.52711	3.8893	3.5463
3.5253	3.92299	3.63709
3.42259	3.59428	3.56229
3.44809	3.73456	3.69522
3.56538	3.60358	3.64365
3.5293	4.38066	3.6816
3.56062	3.73199	3.65581
3.53173	3.65696	3.45697
3.5557	3.8721	3.55955
3.51028	3.75043	3.78902
3.5244	3.62839	3.6603
3.447	3.63195	3.45485
3.56773	3.84979	3.56538
3.47986	3.58354	3.67724
3.53173	3.7981	3.51785
3.54518	3.68646	3.56855
3.41847	3.65312	3.71517
3.58172	3.53441	3.54863
3.49457	3.58138	3.59857
3.57933	3.70424	3.43728
3.44716	3.62356	3.58035
3.47842	3.7007	3.61289
3.47813	3.66398	3.45454
3.49052	3.49248	3.73416
3.51785	3.71941	3.73949
3.60788	3.71425	3.59781
3.54033	3.76671	3.49122
3.5244	3.53668	3.56182
3.58805	3.67742	3.60433
3.53046	3.73727	3.50718
3.57299	3.71875	3.46404
3.51308	3.70432	3.4707
3.50569	3.44871	3.71122
3.54469	3.79817	3.43441
3.48996	3.61553	3.66162
3.45179	3.54778	3.56949
3.45439	3.65466	3.40943
3.53795	3.88846	3.57978
3.48202	3.5682	3.43886
3.47114	3.71709	3.52349
3.57703	3.60162	3.59583
3.45758	3.66539	3.75762
3.5636	3.62552	3.43024
3.55654	3.60433	3.57217
3.5084	3.54913	3.43886
3.54863	3.61563	3.49443
3.47041	3.59715	3.60906
3.57426	3.73408	3.41813
3.46389	3.79274	3.67136
3.52866	3.60032	3.79197
3.49817	3.4777	3.60584
3.5617	3.70389	3.52401
3.52022	3.66276	3.62232
3.54716	3.7307	3.42439
3.5458	3.64572	3.61002
3.55871	3.57496	3.55991
3.49541	3.60293	3.42602
3.53555	3.6878	3.66652
3.55679	3.6507	3.62066
3.51654	3.73464	3.41296
3.54419	3.53555	3.52218
3.55919	3.64177	3.48202
3.54469	3.61363	3.61941
3.45255	3.86859	3.56679
3.56844	3.48015	3.43854
3.57113	3.62045	3.71825
3.50515	3.49568	3.57484
3.53555	3.44855	3.7693
3.51891	3.58388	3.7214
3.47972	3.64187	3.72583
3.60239	3.56265	4.13004
3.58715	3.50106	3.82295
3.47958	3.71625	3.68142
3.54568	3.5311	3.53631
3.47276	3.64904	4.06685
3.58467	4.09958	3.81265
3.54506	3.60152	3.49066
3.53173	3.51693	3.55931
3.56026	3.74241	3.60617
3.54121	3.55425	3.53301
3.55425	3.43537	3.60108
3.54888	3.63387	3.66829
3.53757	3.58681	3.81743
3.58984	3.64018	3.58771
3.52763	3.48359	3.53618
3.55011	3.51481	3.45561
3.50284	3.44185	3.69082
3.54851	3.48044	3.44778
[truncated: 6,230 more rows]
