# Supplementary material for: Oncogenic YAP sensitizes cells to CHK1 inhibition via CDK4/6 driven G1 acceleration
Source: EMBO Rep. 2025 Jul 4;26(16):4017–39. doi: 10.1038/s44319-025-00514-5 (PMC12373906; doi:10.1038/s44319-025-00514-5)
Supplement: Supplementary file 8 — Figure EV1 Source Data [file 44319_2025_514_MOESM8_ESM.zip]

Archive with 28 entries (20 files):
- EV1/
- EV1/EV1C/
- EV1/EV1D/
- EV1/EV1E/
- EV1/EV1B/
- EV1/.DS_Store
- __MACOSX/EV1/._.DS_Store
- EV1/EV1G/
- EV1/EV1A/
- EV1/EV1F/
- EV1/EV1C/CDK2_palbo.xlsx
- __MACOSX/EV1/EV1C/._CDK2_palbo.xlsx
- EV1/EV1D/pRB:RB_reatio_S_phase.xlsx
- __MACOSX/EV1/EV1D/._pRB:RB_reatio_S_phase.xlsx
- EV1/EV1E/pRB:RB_density_plots.xlsx
- __MACOSX/EV1/EV1E/._pRB:RB_density_plots.xlsx
- EV1/EV1B/CDK4:6_CDK2_activity.xlsx
- __MACOSX/EV1/EV1B/._CDK4:6_CDK2_activity.xlsx
- EV1/EV1G/westerns_EV1G.pdf
- __MACOSX/EV1/EV1G/._westerns_EV1G.pdf
- EV1/EV1A/CDK2.tif
- __MACOSX/EV1/EV1A/._CDK2.tif
- EV1/EV1A/CDK4.tif
- __MACOSX/EV1/EV1A/._CDK4.tif
- EV1/EV1A/Hoechst.tif
- __MACOSX/EV1/EV1A/._Hoechst.tif
- EV1/EV1F/RT-qPCR.xlsx
- __MACOSX/EV1/EV1F/._RT-qPCR.xlsx
