# Supplementary material for: Oncogenic YAP sensitizes cells to CHK1 inhibition via CDK4/6 driven G1 acceleration
Source: EMBO Rep. 2025 Jul 4;26(16):4017–39. doi: 10.1038/s44319-025-00514-5 (PMC12373906; doi:10.1038/s44319-025-00514-5)
Supplement: Supplementary file 8 — Figure EV1 Source Data [file 44319_2025_514_MOESM8_ESM.zip › EV1/EV1C/CDK2_palbo.xlsx]

## Sheet: CDK2
control								YAP
DMSO	0.05	0.1	0.15	0.25	0.5	1	2	DMSO	0.05	0.1	0.15	0.25	0.5	1	2	palbociclib ( µM)
0.906944	0.971459	1.05425	0.85192	0.887108	0.785183	0.872778	0.845899	0.998767	0.933288	0.947972	0.940795	0.966741	0.932224	0.982799	0.981698
0.879169	0.931547	0.851773	1.00054	0.990908	0.841265	0.90441	0.894358	0.964912	0.847558	0.958462	0.90607	0.945697	1.00998	0.958319	0.81445
0.991693	0.918806	0.999634	0.787497	0.996139	0.831785	0.956227	0.826652	0.963655	0.9758	0.928059	0.893405	0.937728	1.00402	1.01639	0.93245
0.935088	1.00462	0.997956	0.842848	0.841857	1.00094	0.960911	0.870889	0.96166	0.946861	0.936188	0.991532	0.893416	0.895089	0.991254	0.883892
0.969538	1.02485	0.964551	0.95894	0.770312	0.933883	0.770017	0.948094	1.00471	0.970966	1.00087	0.932812	0.99505	0.962842	0.846562	0.884784
0.957172	0.971361	0.764859	0.86464	1.01394	0.82373	1.00018	0.871717	0.933344	0.972562	1.00768	0.998676	1.00924	0.965957	0.964063	0.873526
1.02367	0.9388	0.953418	0.943246	0.844247	0.874899	0.818111	0.974199	1.01922	0.97542	0.982875	0.901131	1.02427	0.923983	1.00668	0.850104
0.99919	0.814985	0.765955	0.966284	0.99057	0.828434	0.963967	0.859146	0.907998	0.901671	0.967737	1.003	1.01201	0.929414	0.993547	1.01763
0.991491	0.855698	0.96623	0.853176	0.996142	0.812408	0.979067	0.819614	0.828073	0.971147	0.980586	0.982116	0.987236	0.98511	0.907984	0.890866
0.981632	0.960708	0.933852	0.989267	0.95202	0.971854	0.781022	0.903583	0.95834	0.910735	0.97478	0.99438	1.00035	0.85031	1.02624	0.959306
0.93431	0.916171	0.938209	0.851404	1.01954	0.881424	0.834737	1.0029	0.970131	0.969076	0.892393	0.965219	1.02669	0.905247	1.02376	0.938018
0.884003	0.926428	0.958916	0.803198	0.932806	0.972212	0.745907	0.898148	0.998947	0.987547	0.96827	0.780381	0.988868	0.857583	0.967874	0.925332
0.958296	0.872673	0.972137	0.972773	1.00547	0.860027	0.857724	0.885613	0.991555	0.965933	0.977805	0.980974	0.846212	0.933676	0.867955	0.840395
0.934864	0.844505	0.96718	0.973235	0.894898	0.977721	1.02261	0.97526	0.994535	0.900781	0.956806	0.981672	0.987572	0.657539	1.02865	0.867438
0.950852	0.923954	0.923223	0.978015	0.797195	0.942481	0.827533	0.861479	0.995294	0.848442	0.936127	1.03003	0.914131	1.00321	1.02914	0.92273
0.993072	0.945484	0.90844	0.857348	0.872794	0.848599	0.918818	0.88523	0.996041	0.954975	0.99968	0.940421	1.0061	1.01189	0.952697	0.920211
0.978407	0.804805	0.882226	0.873403	0.941186	0.973124	0.920703	0.872391	0.994782	0.942396	0.991969	0.7425	0.973248	0.997653	0.942106	0.985874
0.971043	0.960223	0.891691	0.824646	0.934146	0.979299	0.842771	0.883021	0.99313	0.97128	0.996542	0.974472	1.00335	0.995408	0.984218	0.983116
0.981592	0.811818	0.895865	0.995455	0.834092	1.02888	0.788875	0.896962	1.00073	0.97225	0.97019	0.97082	1.00295	0.989108	0.921752	0.98537
0.974604	0.845052	0.958074	0.991565	0.878862	0.946614	0.833923	0.854481	1.00912	0.952008	0.930629	0.80563	0.964464	0.992744	0.963457	0.922788
1.00072	0.920353	0.907323	0.99505	1.03878	0.849184	0.839615	0.860703	0.976767	0.958087	0.981132	0.914887	0.923754	1.00463	0.969154	0.908478
0.99304	0.911978	0.890509	1.01697	0.833223	0.754368	0.932398	0.850575	0.999637	0.894338	0.966144	0.964765	0.962858	0.994162	0.995922	0.968109
0.967517	0.973488	1.01818	0.836353	0.855935	0.798746	0.958974	0.921759	0.963166	1.00272	1.00277	0.971541	0.987224	0.954553	0.764922	0.952173
1.00527	0.97658	0.933179	0.903981	1.00327	0.993649	0.868105	0.900065	1.02873	1.00658	0.903666	0.932446	1.01654	1.0019	0.950563	0.859903
0.90248	0.974202	0.876045	0.701307	0.787431	0.926341	0.980113	0.856512	0.982395	1.00643	0.805443	0.95313	0.993909	0.90148	0.906324	0.960507
1.02468	1.01276	1.02124	0.802439	0.844082	0.882243	0.989426	0.898699	1.00017	0.893521	0.97229	0.91454	1.02917	1.00115	0.953117	1.00017
1.00616	1.02606	0.93941	0.799839	1.00777	0.900892	0.88547	0.902497	0.984481	1.00439	0.98226	0.986201	1.01618	0.963201	0.899967	0.83261
1.00345	0.987507	0.878119	0.870427	0.894024	0.990538	0.983553	0.878033	0.912088	1.0122	0.994225	0.94551	0.959829	0.952647	0.944627	0.933731
0.995443	0.955584	0.976753	0.840384	0.897012	0.844907	0.951754	0.903577	0.929313	0.946194	0.998695	1.01411	0.943051	0.981519	0.999447	0.837213
1.0032	0.969419	0.917878	0.854821	0.985263	0.847616	0.851282	0.890739	0.899746	0.984375	0.968407	0.994147	0.967086	0.864856	1.00055	0.96371
1.00906	0.984547	0.670994	0.852628	0.831031	0.880207	0.869821	0.912691	0.965653	0.980753	0.901789	0.963681	0.966814	1.01195	0.961356	0.952762
1.02773	0.882421	0.859123	0.861134	0.960302	0.833494	0.940271	0.824996	0.961582	0.983801	0.924025	0.982694	0.924513	0.990843	0.927158	0.925926
1.01877	0.966213	0.92933	0.989998	0.993735	0.842313	0.794307	0.903513	0.964818	1.00932	0.913517	0.959919	0.988291	0.976496	0.940468	1.00167
1.02706	0.870583	0.969959	0.890957	0.993351	0.861097	0.918869	0.883195	1.00221	0.988074	0.95337	0.955605	0.939658	0.949194	0.993411	0.840409
1.02231	0.958406	0.88976	0.986339	0.8716	0.898033	0.993481	0.941362	0.988432	0.973473	0.917465	0.93728	0.898216	0.990453	0.931656	0.950125
1.03245	1.02611	0.861923	1.00037	0.841876	0.857809	0.864534	0.867516	0.946956	0.98333	0.961545	0.934002	0.918994	0.911558	0.878112	0.865322
1.01221	0.94032	0.95926	0.876318	1.0002	0.981877	0.901957	0.990311	0.906541	0.990941	1.01788	0.939471	0.981374	0.962689	0.874259	0.933366
1.00749	0.824462	0.925907	0.82159	0.991623	0.971635	0.878663	0.862294	0.887402	0.991652	0.998867	0.995067	0.971684	0.965817	0.98837	0.975102
1.00414	1.0076	0.933618	0.879622	1.00565	0.794118	0.936064	1.00197	0.952596	0.928147	0.9296	0.925263	0.956365	0.979143	1.00169	0.849025
1.01358	0.986242	0.944	0.843924	0.976356	0.838334	0.911567	0.865603	0.989533	0.930399	0.918588	0.915379	1.01342	1.00661	0.972067	0.908875
1.02055	0.995812	0.880543	1.00511	0.992297	0.908226	0.872273	0.731186	0.947361	0.839121	0.975681	0.96028	0.95122	0.936942	0.953412	0.950258
0.952348	1.01456	0.94135	0.959261	0.994925	0.956162	0.886485	0.918709	0.964561	0.996186	0.91484	0.975576	1.0439	0.993365	0.95904	0.895253
1.00615	0.958791	0.917188	1.01162	0.873697	0.865924	0.891361	0.859309	0.999835	0.984001	0.90863	0.937033	1.02232	0.911841	0.97542	0.908108
1.00196	0.991867	0.945724	0.858664	0.993336	0.808125	0.918062	1.00349	0.962132	0.901665	0.953631	1.00037	0.96786	0.999811	0.87723	0.884669
0.858944	0.921348	0.922452	0.923339	0.884339	0.811704	0.82543	0.997027	0.996059	0.998252	0.964317	0.985727	0.967713	0.965251	1.00019	0.886046
1.02544	0.90644	0.953538	1.01052	0.97452	0.837641	0.847267	1.00402	0.992194	0.987493	0.999815	1.00112	0.986667	0.957347	0.877904	0.867275
0.872644	0.921661	0.992655	0.907001	0.998167	0.981637	0.793093	0.993971	0.81491	1.00196	0.976001	0.962123	0.947423	0.944748	0.941001	0.847926
1.00869	0.947293	0.860016	0.86169	1.03961	0.974938	0.843186	0.984565	0.990139	0.993093	0.891913	0.918338	0.963633	0.994607	0.958966	0.920505
0.998558	0.949367	0.821347	0.863795	1.00577	0.975281	0.86437	0.978219	0.974919	0.916443	0.984183	0.925945	1.02041	0.904384	0.997036	0.91848
1.00616	0.994661	0.988788	0.870416	0.919474	1.01187	0.781012	0.990968	1.00285	0.98763	0.97031	0.995657	1.00558	0.943919	1.03954	0.867633
1.02314	0.991409	0.943139	1.01298	1.01395	1.01355	0.874854	0.979714	1.01022	0.914313	0.836858	1.02539	0.967021	0.965505	1.02027	0.830511
1.01964	1.00848	0.983591	1.00036	1.02352	0.989281	0.905096	0.994328	1.00839	1.01145	1.00131	0.98876	1.0125	0.991239	1.01373	0.878608
0.834966	0.991307	1.02755	0.91953	1.02525	0.795657	0.879012	0.989852	0.994513	0.968059	0.994063	0.959345	1.00612	0.852672	1.01003	0.841054
1.04117	0.976962	0.805993	0.712486	0.910648	0.885892	0.846927	0.984148	0.826998	0.978761	0.946805	1.00053	1.00237	0.973829	0.974619	0.940584
1.01596	0.909356	0.941451	0.965536	0.842988	0.981809	0.82771	0.984778	1.00603	0.927825	1.00018	0.94453	1.01739	0.828441	1.03327	0.966147
0.921397	0.977379	0.882934	0.913497	1.03204	0.875669	0.971787	0.987344	0.880913	0.914276	0.940189	0.977463	0.941137	0.865201	0.936469	0.926404
1.04835	0.934114	0.813414	0.908103	0.828807	0.999277	0.978252	1.02547	0.971152	0.904647	0.987995	0.99367	0.927986	0.881418	0.958999	0.984706
0.997616	0.889426	0.996086	1.02831	1.00067	0.818721	0.971759	0.980628	1.00551	0.988203	1.01435	0.945996	0.987905	0.933997	1.02451	0.913001
0.9842	0.9839	0.835837	0.96523	1.02525	0.903951	0.99454	0.972676	0.861744	0.967544	0.988002	0.974982	0.848248	0.954045	1.00259	0.914547
0.971249	0.960109	0.990357	0.98449	0.969851	0.783484	0.970311	0.984264	1.00548	0.963921	0.981726	0.957952	0.973046	0.830864	1.0317	0.913503
0.884026	0.975154	1.03345	0.953488	0.956505	0.817521	0.995369	0.938919	1.00136	1.0143	0.983377	1.00806	1.00462	0.986091	1.00237	1.01631
0.995052	0.91671	0.748084	0.952601	0.846607	0.869565	0.963647	0.993082	1.01526	0.968733	0.921357	0.862426	0.98923	0.961921	1.00887	0.989625
0.947171	0.943813	0.98187	0.843619	0.970242	0.844375	0.989024	0.981573	1.00835	0.968975	0.888536	0.923397	0.883606	0.957723	0.917825	0.887404
0.943802	0.988394	0.968059	1.00741	0.972304	0.730898	0.981154	0.951872	1.01271	0.955984	0.969738	0.967286	0.948482	0.815758	1.01401	0.990826
0.90753	0.952579	1.02827	0.931822	0.856518	0.852597	0.982804	0.986596	0.996636	0.956507	0.939026	0.892196	0.991721	0.745287	0.897181	0.878459
0.949354	0.921181	0.874303	0.854623	0.950506	0.993882	0.989982	0.953555	1.00973	0.994055	0.982	0.879291	0.87656	0.89747	0.905442	0.994554
0.886303	0.920923	0.836075	0.975619	0.856419	0.844355	0.996714	0.910993	0.953598	0.962555	0.986267	0.933873	0.965623	0.792941	0.940855	0.822725
1.01114	0.995019	0.972516	1.02095	0.975971	0.999476	0.993436	0.989372	0.904281	0.958017	0.953827	0.958041	1.00798	0.908111	1.02236	0.864979
0.862313	0.906858	0.825359	0.935709	0.970246	0.995486	0.992848	1.00039	0.83152	1.01433	0.892139	0.977486	0.885817	0.788973	0.927467	0.93593
0.942683	0.824065	1.00233	0.888039	1.00113	1.01563	0.990067	0.92443	0.970503	0.904008	1.00346	0.914286	0.999631	0.906793	1.01905	0.987769
0.942123	1.00233	0.856204	1.00335	0.924393	0.916029	0.989228	0.923973	1.0091	0.989968	0.958691	0.934743	0.860087	1.00652	1.00529	0.959411
0.870755	0.99858	0.95921	0.805847	1.00757	0.944285	0.987337	1.00117	1.01483	0.940571	1.00825	0.976907	1.00143	0.854862	0.944454	0.945417
1.00312	0.989958	0.834542	0.829116	1.02216	0.889401	1	0.995832	0.989717	0.982149	0.963659	0.945619	1.00352	0.908983	0.982995	0.949555
0.999236	0.975471	0.993846	0.900637	0.915759	1.00091	0.980765	0.997086	1.01543	0.952851	0.974017	0.829584	0.924746	0.76963	0.982612	0.965335
0.939609	0.933954	1.0128	0.988907	0.860578	0.887796	0.988548	0.956067	1.01461	0.978155	0.991812	0.994451	0.912787	1.00924	0.988991	0.932322
0.956311	0.926145	0.993084	0.812313	1.02413	0.893733	0.981308	0.969024	1.02735	0.924933	0.957208	0.965933	0.964968	0.99645	0.965895	0.939938
0.941783	0.91285	0.907458	1.00945	1.0352	0.994867	0.996306	0.858441	0.883034	0.973952	0.97606	0.992055	1.01842	1.02108	0.996208	0.912437
0.971678	1.01424	0.968985	0.905309	0.813462	0.900632	0.996111	0.982369	0.990533	0.904572	0.977985	0.987302	1.01983	0.992186	1.01648	0.944577
0.989066	0.987048	0.961703	0.841672	0.922434	0.997392	0.989122	0.987187	0.959097	0.983528	0.96952	0.841709	1.01855	0.95656	0.931717	0.890719
0.992144	1.00854	0.881663	0.917059	0.848893	0.841958	0.983633	0.967613	0.973472	0.998033	0.978202	0.74001	1.00582	0.974758	1.03562	0.905296
0.990894	0.994527	0.812679	0.896653	0.75927	0.965264	0.989744	0.984981	0.975543	0.954381	0.977035	0.872823	0.877097	0.967234	1.00705	0.922368
0.989641	0.884622	0.901988	0.91004	1.00113	0.988895	0.974635	0.990248	1.01621	0.968663	0.926307	0.998141	1.00347	0.972019	0.863201	0.986234
0.990063	1.02595	0.876415	0.904618	0.949759	1.01082	0.997939	0.967188	0.989005	0.986957	0.939857	0.947944	0.917203	0.950569	1.02066	0.98849
0.996537	1	0.910853	1.03246	0.988661	0.995172	0.996123	0.986891	1.00162	0.937241	0.998377	0.989776	1.00959	0.977435	0.989419	0.99125
0.993848	0.932761	1.07226	0.855533	1	0.986645	0.990387	0.894079	1.00773	0.950727	1.02196	1.04346	1.00599	0.959928	1.0082	0.991268
0.990425	0.957617	1.00924	1.01795	0.993155	1.01853	0.946125	0.993348	0.996335	0.948312	0.995059	0.99714	0.902345	0.988292	0.977573	0.979243
0.936247	0.96777	0.924578	0.876474	0.911714	1.00722	0.988611	0.97372	0.944087	0.923168	0.92455	1.02036	0.859732	0.973727	0.994015	0.971444
0.995793	0.994414	0.993313	0.988754	0.993916	0.915455	1.00752	0.968191	0.975844	0.985807	0.983771	0.991225	0.818262	0.947097	1.02586	0.990061
0.991156	1.01834	1.00489	0.87013	0.922062	0.958993	0.91604	0.95623	0.968927	0.935104	1.0137	0.877455	0.950254	0.911596	1.01752
0.979837	0.966042	0.919514	0.817021	0.855376	0.895141	0.926962	0.870091	0.997824	0.932106	0.928179	0.892772	1.02155	0.943727	1.01744	0.986047
0.987378	0.901653	0.90794	0.904587	1.01156	0.992512	0.893738	1.01156	1.00401	0.98881	0.958775	0.864544	1.01442	0.940288	0.967968	0.99621
0.941987	0.974934	0.913187	0.953849	0.918995	0.915508	1.01755	1.00773	0.960047	1.00907	0.964605	0.879344	1.03044	1.03246	1.00908	0.949352
0.987065	0.855225	0.998788	0.989171	1.00725	0.970561	1.04023	0.923272	0.958478	0.920182	0.870676	0.972651	0.947575	0.934271	0.95302	0.876758
0.981399	0.922141	0.946522	0.985829	1.00863	0.994455	0.996894	0.985491	0.999266	0.975843	0.901326	0.872854	1.01025	0.962749	1.00779	0.99654
0.985129	0.976807	1.03659	0.856292	1.00258	0.999386	0.865034	0.982732	0.942778	0.961448	0.996674	0.880487	0.997215	0.944131	0.99214	1.00182
0.989796	0.965227	0.991565	0.999633	0.964305	0.991531	0.884334	0.980965	0.997439	0.925419	0.978072	0.888907	1.02397	1.00455	1.00442	0.991944
0.994307	0.935762	0.866818	0.968806	1.00129	0.99368	0.96504	0.884986	0.98498	1.00474	0.991039	0.974606	0.927844	0.926424	0.934697	0.977957
0.996503	1.00479	0.919483	0.985899	0.935076	1.00367	0.989137	0.948319	0.934699	1.00577	0.964128	0.97678	0.996286	0.98489	0.940432	0.923532
0.989161	0.968343	0.902914	0.978617	1.0062	1.01327	0.98539	0.904754	0.964067	0.994087	0.986915	0.954655	0.998901	0.974387	0.995452	0.947118
0.984202	0.876332	0.761697	0.989949	0.905805	0.996125	0.983643	0.991897	0.995147	0.988015	0.998361	0.971753	1.02113	0.988281	0.812557	0.981443
0.989562	0.936133	0.936894	0.838455	0.953345	0.995973	0.933055	0.984609	1.00528	1.0182	0.927089	0.894745	0.944784	0.913647	0.983976	0.951782
0.989166	0.936838	0.948815	1.01398	0.976719	0.994684	0.954554	0.97526	0.99819	0.988052	0.98973	0.731625	0.950303	0.992541	0.941815	0.969954
0.996974	0.974501	0.900595	0.799636	0.995102	0.989899	0.956342	0.877653	1.01208	0.959085	0.952151	1.01337	0.967641	0.980389	0.938768	0.967296
1.00376	0.933718	0.79728	0.994296	0.981059	1.0002	0.968019	0.955309	0.941329	1.00146	0.967528	1.01958	0.911663	0.968473	0.945337	0.976646
0.988887	0.919824	0.95917	0.853663	0.998276	0.991015	0.930042	0.874761	0.996413	0.979951	0.951241	0.972626	1.02204	0.966929	0.933145	0.95305
0.941113	0.957078	0.951768	0.973263	0.92897	0.991855	0.927979	0.856511	0.991767	0.99963	0.951839	1.00571	0.962566	0.999435	0.911895	0.932011
0.98349	0.987063	0.989768	0.839283	0.870525	0.998173	0.902063	0.937335	0.998014	0.988043	1.01126	0.977016	0.948761	0.984218	0.821831	0.980639
0.990795	0.826676	0.989857	1.01568	1.02701	0.995304	0.92316	0.991974	0.995479	0.97172	0.914585	0.866747	1.01275	0.966252	1.00443	0.994018
1.00292	1.0131	0.946942	0.927359	1.00298	1.0123	0.940474	0.795119	0.988065	1.0009	0.960036	0.828939	0.974241	1.00583	1.00382	0.951135
1.02133	0.895173	0.892053	0.996052	0.9956	0.987298	0.927001	0.944932	0.998358	0.995214	0.932263	1.01753	0.974969	0.975744	1.00871	0.877024
0.99184	0.999269	0.925321	1.01913	0.961972	0.997363	0.884582	0.976364	0.981034	0.981071	1.01453	0.782038	1	1.01065	0.974575	0.949338
1.01426	1.01537	0.952709	0.988418	0.984236	0.968539	0.962336	0.986552	0.99801	1.01951	0.966217	0.919919	0.970455	0.9375	1.00146	0.926069
0.983953	1.01247	0.947611	1.00328	1.01158	0.971183	1.00154	0.976953	0.997997	1.00747	0.933345	0.988319	1.00163	0.951303	0.990344	0.972192
0.989057	0.849785	0.909154	0.980055	0.993374	0.99899	0.948488	0.965752	0.997728	0.967237	0.971341	0.929527	0.982263	0.942162	0.901095	0.948216
0.993307	1.00158	0.947688	0.762191	0.9996	0.961333	1.0153	0.968967	0.98399	1.00597	0.889189	0.9315	1.00456	0.939669	1.02521	0.917658
1.00924	0.970588	0.902651	0.893015	0.974254	0.916756	0.93158	0.971771	1.00971	1.00631	1.01331	0.941248	0.987912	1.00513	1.01212	0.916017
0.98679	0.854273	0.942372	1.00745	0.990386	0.993279	0.94531	0.951992	0.953153	0.993183	0.942361	1.02598	0.995986	0.983263	0.94994	0.979639
0.988123	0.963743	0.987725	1.01092	1.0112	0.945764	0.997163	0.977268	0.996213	0.980939	0.912799	0.942439	0.941063	1.00261	0.955273	0.998525
0.981711	1.02687	0.880726	1.02937	1.00965	0.997527	0.974783	0.978398	0.955374	0.963485	0.989344	0.929888	0.986418	0.992459	0.994913	0.978795
0.994486	0.994914	1.00148	0.969324	0.990314	0.996141	0.972709	0.979183	0.943056	0.999082	1.00734	0.985636	0.998198	0.966178	0.993224	0.986784
1.00123	0.93721	0.90585	0.982055	0.943081	0.984894	0.862406	0.969237	0.964776	0.954585	0.932203	0.987367	0.934159	0.93207	0.916963	0.993115
0.95498	0.920223	0.981191	1.01508	0.945508	1.02581	0.982875	0.968939	1.01663	0.989234	1.01122	1.01685	1.01278	1.00131	0.957678	0.978712
0.953187	0.966477	0.9456	0.963847	0.946275	0.999389	0.946019	0.983962	1.00791	1.01436	0.949313	1.0295	0.988788	1.00871	0.978474	0.982504
0.982618	1.01056	0.916469	0.736158	1.02464	0.950753	0.988185	0.96892	0.945624	1.00387	0.976114	0.977186	0.96905	0.920654	0.995907	0.990338
0.985982	0.938733	0.919919	0.909829	0.988609	0.981481	0.902512	0.971054	0.990268	0.990328	1.00741	0.932739	1.00656	0.959622	0.876627	0.994364
0.999426	0.991071	0.878542	0.924361	1.00403	0.991949	0.927568	0.947729	1.01729	0.996886	0.875101	0.855162	1.01418	0.935215	0.922769	0.970805
0.95248	0.93479	0.906977	1.01058	0.967324	0.991404	0.996871	0.983001	0.964434	0.978399	0.978754	0.945	0.972543	1.00415	1.02595	0.983546
0.974002	0.963155	1.03845	1.00755	0.978394	0.994903	0.979036	0.975863	1.01616	0.994714	0.924811	0.980239	1.00694	0.977782	1.0294	0.997993
0.957395	0.893563	0.892627	0.986996	1.00075	0.927639	1.00708	0.982735	0.98262	0.98566	0.965162	0.944225	0.96773	0.98843	0.995415	0.924996
0.96993	0.997264	0.885609	1.00413	0.987323	0.900408	0.90559	0.98382	1.00378	0.984133	0.955792	1.013	0.950295	1.01292	0.952989	0.987826
0.948294	0.989121	0.850171	0.997985	0.93726	0.935811	0.974374	0.982193	1.01884	0.985621	0.958165	0.98729	1.01327	0.96944	1.00603	0.942607
0.967507	0.925022	0.925913	1.00051	0.986926	0.946772	0.88504	0.983642	0.996446	0.984209	0.952614	0.935655	0.982092	0.993666	0.889633	0.907309
0.953792	0.99455	0.916167	0.911432	0.985318	0.883777	0.995509	0.984992	1.0176	0.960391	1.01137	0.986166	0.961974	0.954586	1.01604	0.921916
0.979152	0.990031	0.828151	0.976406	0.909059	0.950653	0.930954	0.929937	0.980842	1.02238	0.981525	0.941086	0.973925	0.979048	0.942619	0.961338
0.964648	0.979059	0.981703	1.02842	0.981196	1.00678	0.963288	0.984086	0.977319	1.00797	0.972843	0.911462	0.932753	0.911164	0.771621	0.951014
0.971656	0.996445	0.901741	0.993444	1.02381	0.915769	0.926611	0.923919	1.01492	0.976283	0.955232	1.01915	0.999126	0.959142	1.0245	0.960264
0.989728	0.997998	0.890915	1.0226	0.999014	0.961966	0.991634	0.833654	0.976382	1.0102	1.00477	0.967054	0.991541	0.978004	0.998914	0.934404
0.988473	0.977907	0.977132	0.949858	1.0002	0.945241	0.971493	0.862097	1.01726	0.99165	0.958275	0.961525	0.986241	0.98988	0.945974	0.938424
0.968699	0.970419	1.00697	0.954374	0.988735	0.904388	0.894868	0.960887	1.00243	0.960394	0.930229	1.00215	0.95603	0.992812	0.786306	0.92247
0.977155	0.965774	0.870111	1.02051	0.937378	0.995361	0.962025	0.987566	1.01612	0.98375	1.00527	0.979638	0.997328	0.981212	0.894855	0.970622
0.992605	0.989969	0.928389	0.988014	0.860457	0.96023	0.927146	0.985283	1.01015	0.972388	1.00254	0.997685	0.991676	0.994775	0.941513	0.918687
0.938478	0.985462	0.889468	0.933322	1.00996	0.976247	0.971014	0.979497	1.02546	0.926027	0.89979	0.945261	0.971523	1.00392	0.911027	0.949126
0.933091	0.96832	0.903824	0.963526	0.918756	0.93536	0.934682	0.99322	1.00906	0.990834	0.972895	0.956775	1.01088	0.908132	1.01336	0.950192
0.99349	0.970097	0.992838	0.961766	1.01861	0.987062	0.924688	0.908172	0.995908	1.00424	1.00144	0.952151	0.976805	0.998745	1.00276	0.975644
0.995083	1.00521	0.938769	0.961169	1.00778	0.961162	0.83394	0.981492	0.996411	1.03251	0.915858	1.04787	0.914391	0.984966	0.949726	0.958398
0.908603	1.01007	0.942142	0.991646	0.919048	0.970472	0.966887	0.832765	0.977999	0.992832	1.02011	1.01331	0.997008	0.887239	0.991688	0.98303
1.00144	0.941252	0.90587	0.973838	1.0029	0.969955	0.971429	0.988493	1.01173	0.970342	0.954973	1.01909	0.97752	0.990031	0.966031	0.974826
0.980146	0.959447	0.908272	1.00802	1.01866	0.987807	0.923704	0.980154	1.00636	0.998008	0.974552	0.980148	1.00698	0.990412	0.990505	0.955023
0.98676	0.942413	0.995933	1.00786	0.941187	0.979524	0.985879	0.978816	1.00481	0.998364	0.977952	1.00773	0.94723	0.988853	0.982742	0.969963
1.00124	0.951224	0.965752	0.974036	0.968828	1.00524	0.9805	0.920614	1.00655	0.996007	1.00648	0.987429	1.01262	0.885582	0.991013	0.974116
0.985665	0.976027	0.895285	0.967095	0.992895	0.926007	0.979662	0.917672	0.92444	0.962417	0.993866	1.00553	1.01584	0.917462	0.985275	0.961332
0.994243	0.9366	0.878834	1.01937	1.01078	0.926678	0.977573	0.894674	0.985045	0.976386	0.997734	0.968996	0.975462	0.961165	0.981846	0.99505
0.941088	0.986306	1.01192	0.99908	0.990101	0.937511	0.960905	0.909934	0.917588	0.951928	0.956552	1.03359	0.911447	0.9256	0.886078	0.956082
0.973723	0.953317	0.894053	1.03451	0.98178	0.954359	0.990774	0.986114	1.02819	0.973707	0.9586	0.981485	1.02972	0.978333	0.994077	0.982564
0.939841	0.958755	0.926481	1.00732	0.976221	0.918981	0.979259	0.972394	1.01338	0.989595	1.01405	0.943997	1.01278	1.0015	0.962563	0.955087
1.00156	0.903638	0.890186	1.00729	1.00897	0.964971	0.983116	0.87249	1.01557	0.937681	0.927193	0.982693	0.988628	0.9105	0.999033	0.999638
0.927276	0.978969	0.986352	1.00468	0.999237	0.948848	0.941691	0.923707	1.02547	0.990124	0.947396	0.987505	0.997844	0.947575	0.998624	0.999817
0.965026	0.971138	0.971138	0.984668	0.920402	0.919936	0.856024	0.977125	1.01506	1.00055	1.01351	0.977195	1.01211	0.969691	0.989	0.996507
0.972137	0.976099	0.900872	0.918237	1.00517	0.943368	0.832682	0.895685	0.969435	0.979996	0.938803	0.989548	0.928058	0.936827	0.988152	0.934295
0.986685	0.988948	0.908254	0.961099	0.941695	1.00842	0.996097	0.988905	1.03855	0.952872	1.00036	1.00413	0.926392	0.980425	0.983208	0.988426
0.986447	0.981557	0.925894	0.978127	0.884917	1.00151	0.889977	0.974816	0.998348	0.988897	0.954193	0.987859	1.01934	0.942132	1.00797	0.939502
0.982293	1.00293	0.808732	0.945558	0.984612	1.01752	0.826796	0.887515	1.04709	0.99375	0.975311	0.976401	0.998547	0.988246	1.00118	0.958512
0.95368	0.981505	1.04365	0.956747	1.00542	0.962062	0.974	0.949372	0.897566	1.00368	1.00923	0.995407	0.965481	0.937643	0.963705	0.956389
0.989519	0.979934	0.893121	0.991047	1.01626	0.928731	0.987312	0.926637	0.986624	1.00149	0.999278	0.994698	0.982587	0.970975	0.906876	0.991883
0.990652	0.888126	0.906047	0.964912	0.992054	1.02091	0.98393	0.928448	1.00641	1.00146	0.966488	0.999812	0.937116	0.941854	0.919869	0.989768
0.959658	0.980732	0.898153	0.994053	0.953627	0.997164	0.909477	0.926509	0.998006	0.940872	0.99924	0.94035	1.03348	0.973392	0.90815	0.997065
0.959471	0.910031	0.921799	1.02719	0.9735	0.978933	0.81216	0.996116	1.00104	0.974632	1.00642	1.00349	1.02731	0.947605	0.99215	0.895678
0.98912	0.895932	0.927506	1.02675	1.0112	1.01134	0.869884	0.997937	1.00106	0.953238	0.990559	1.01869	0.921373	0.909922	0.914341	0.924926
0.954586	0.970289	0.906445	0.961303	0.976484	0.994605	0.812853	0.966964	0.999292	0.981423	1.01573	1.08257	0.976518	0.994554	0.862583	0.814976
0.992801	0.987642	0.947046	0.968651	0.889734	1.00821	0.866894	0.989861	0.990232	0.977774	0.908968	1.02073	0.954252	0.957215	0.903502	0.957414
1.0027	0.987423	0.936383	1.01857	1.00248	0.990871	0.864973	0.991736	1.01147	0.977095	0.950393	0.976411	0.968574	0.906569	0.928182	0.856053
0.972258	0.908984	1.0438	1.01843	1.00571	0.932394	0.803756	0.992185	1.00202	0.996998	0.922467	1.01207	0.91453	0.956616	0.995697	0.936194
0.972259	0.976997	0.913073	0.916454	0.956375	0.995606	0.82707	0.937828	0.993048	0.994702	1.00364	0.96351	1.02155	0.953567	0.960497	0.962694
0.977474	0.938345	0.895692		1.01403	0.952886	0.904627	0.893664	0.982549	1.00324	0.937186	1.01939	0.998414	0.972699	0.976164	0.988138
0.986657	0.908692	0.918959	0.97496	0.966263	0.909284	0.89719	0.881817	0.981662	1.0049	0.909136	0.910747	0.945201	0.997593	0.974031	0.977734
0.943307	0.927373	1.02158	0.959928	0.891015	0.919128	0.915924	0.932604	0.979725	1.00354	1.00521	0.969028	0.943016	0.904543	0.974846	0.891913
1.01977	0.977329	0.895767	0.997852	0.904557	0.995319	0.801423	0.926547	1.01341	0.981801	1.01588	1.0136	1.03859	0.945807	0.997987	0.979484
0.923266	0.983509	0.827748	0.997844	1	0.931569	0.832278	0.992747	1.01407	0.99788	0.976418	1.01116	0.996756	0.979978	0.929837	0.988885
0.991122	0.985086	1.00822	0.976383	0.953857	0.902968	0.840121	0.906669	1.01018	0.998655	0.876881	0.9765	0.959867	0.999815	0.921913	0.924866
0.986481	0.981107	0.953763	0.964428	0.994347	1.00436	0.979673	0.926795	1.01095	0.976413	0.942694	0.97913	0.963328	0.87998	0.964042	0.876066
0.97103	0.998232	0.916653	1.02649	0.938768	0.972006	0.906993	0.913563	1.00553	1.00586	0.900775	0.989352	0.942638	0.915815	0.939686	0.943684
1.01469	0.948997	0.924656	0.993159	0.973367	0.993084	0.983093	0.89755	1.01054	0.981896	0.982076	1.01139	0.919718	0.931284	0.985227	0.919162
0.975689	0.987189	0.886795	0.969404	0.913805	0.992929	0.983493	0.982432	0.985474	0.998346	1.03662	0.984324	1.04683	0.940142	0.916831	0.885642
0.994996	0.967583	0.666589	1.02726	0.89863	1.01007	0.954554	0.979304	1.02442	1.00019	1.02904	1.00853	0.955793	0.914588	0.987405	0.95192
0.957248	0.963838	0.948152	0.982596	1.01426	0.924104	1.00074	0.879783	0.975692	0.973871	0.917387	1.00682	0.957771	0.880595	0.993202	0.86805
1.02072	0.957588	1.01749	1.00237	0.960946	0.952363	0.852411	0.913652	0.979913	0.993681	1.02416	1.00667	0.887807	0.916382	0.986589	0.913479
1.00167	0.960356	0.953411	0.95768	0.980344	0.91581	0.928761	0.979199	1.00458	0.997021	0.919005	0.993713	0.919292	1.01081	0.982837	0.95313
0.988557	0.945549	1.00732	0.995456	1.01681	0.986384	0.915837	0.931919	1.00431	0.965981	1.02113	1.01261	0.922262	0.936924	0.993627	0.91809
1.00925	0.950105	0.864447	0.984945	1.01172	0.909383	0.893176	0.904552	0.993557	0.975013	0.924506	1.00091	0.924065	0.965911	0.945087	0.86867
0.996123	0.916623	1.01046	0.939972	1.00831	1.03051	0.823376	0.958654	1.01809	0.964814	1.02517	0.973781	0.969274	0.936635	0.940446	0.875485
0.954117	0.936256	0.996817	0.975251	0.986293	0.999429	0.986518	0.898015	0.990876	0.968307	0.977449	0.972527	0.929725	0.936964	0.928571	0.963841
0.951699	0.967601	0.915867	0.947986	0.978636	0.990857	0.878602	0.995438	0.983963	1.01839	1.00322	0.996881	1.00898	0.911704	0.992726	0.939552
0.996326	0.951616	0.84088	0.921295	0.962397	0.925079	0.876552	0.893175	0.988091	1.01846	0.972628	1.01212	0.984256	0.982753	0.91403	1.00209
0.963594	0.956474	1.00735	0.975343	0.976894	0.988187	0.933993	0.871026	0.983593	0.979944	0.911383	1.0146	0.878621	0.994035	0.988895	0.904407
1.00522	0.950911	0.894189	0.944692	0.946386	0.925262	0.809591	0.884172	0.990687	1.00111	1.02361	0.982743	0.998311	0.980337	0.982553	0.892453
0.952077	0.920286	0.952985	0.946151	0.992128	1.01738	0.992099	0.911464	0.995706	0.954359	0.9196	1.00606	0.984003	0.991071	0.956273	0.996477
0.929934	0.928763	0.76292	1.03815	1.03076	0.991005	0.864477	0.902565	0.99856	0.952093	0.862378	0.902423	0.995289	0.959616	0.944089	0.94363
1.00952	0.946393	0.853678	0.987917	0.945873	0.951902	1.00171	0.962338	0.989987	1.03273	0.978359	1.0133	0.970193	0.979088	0.971239	0.910894
1.00994	0.977034	1.00501	1.03307	0.966252	0.999614	0.845683	0.910347	1.00589	0.984406	1.00424	1.01234	0.976266	0.825465	0.952929	0.950017
0.964987	0.883962	0.91372	0.975524	0.964374	0.960863	0.797946	0.830608	0.978411	1.01135	0.975699	1.01379	0.976912	0.978788	0.976316	0.921831
1.01707	0.910401	1.0149	0.972662	1.00585	0.961373	0.826159	0.876539	1.0091	0.972166	0.964141	1.00858	0.991619	0.991245	0.825509	0.86455
1.01103	0.981664	1.01593	0.977159	0.943514	0.93689	0.878083	0.889143	0.964865	0.958311	0.948455	1.00387	0.995029	0.982837	0.942483	0.988004
0.989255	0.955338	0.901362	1.02616	0.977448	0.970336	0.865244	0.877933	0.941044	0.979584	0.984241	0.970115	0.959033	0.961707	0.886624	0.853453
0.994996	0.979752	0.889877	1.05353	0.947407	0.935379	0.879266	0.964185	1.00459	1.03483	0.995814	0.983063	1.00676	0.938722	0.931883	0.884459
1.00452	0.960106	0.9743	0.922901	0.980504	0.945419	0.889268	0.885166	1.01233	0.963577	0.969917	1.01265	0.921673	0.992122	0.919011	0.867259
0.990449	0.944951	0.882431	0.972404	1.00955	0.90027	0.972019	0.945464	0.981648	0.995959	0.982012	0.974928	0.906165	1.0029	0.941533	0.916313
0.998379	0.900734	0.849184	0.93594	0.887346	1.02414	0.9758	0.969451	1.00289	0.99009	0.990624	0.968946	0.995994	0.998864	0.893047	0.914328
0.989139	0.977329	0.809581	1.02064	0.917428	0.964279	0.918066	0.9189	1.003	0.991139	0.96062	0.986659	1.00435	1.01396	0.908317	0.979664
0.999817	0.985025	0.931814	0.935144	0.985656	0.975908	0.988339	0.952277	0.980063	1.02023	1.00129	0.975771	0.997576	0.99637	0.895613	0.924522
0.97646	0.891945	1.01066	1.03108	0.946986	0.946607	0.980676	0.990336	1.00717	1.01378	0.952919	1.00809	0.995874	0.906639	0.978022	0.984124
0.862484	0.981576	0.988941	0.868685	0.889513	0.877667	0.980147	0.828748	1.01124	0.988027	0.956681	0.979466	0.956188	0.967788	0.931658	0.948646
0.974649	0.934655	0.955101	0.922585	0.995058	1.00831	0.980901	0.941325	0.96642	1.00189	0.957496	0.992819	0.991926	0.936133	0.946837	0.928211
0.890365	0.918481	0.986957	0.936532	0.941112	1.00825	0.985665	0.945604	1.01841	0.963167	1.00152	0.991723	1.00753	0.944859	0.916796	1.01048
0.930295	0.971488	0.991972	0.920562	0.968473	1.0163	0.981467	0.840237	1.00969	0.996198	1.00234	0.98844	1.02143	0.932269	0.984535	0.917098
0.992451	0.988524	0.987776	1.00993	1.00057	1.00771	0.96902	0.901947	0.992302	1.02229	0.981578	0.96419	0.921883	0.998338	0.913346	0.723707
0.994891	0.976334	0.99603	0.921622	0.95333	1.00466	0.977438	0.974403	1.00314	0.988913	0.933401	0.979491	0.958031	0.963125	0.99215	0.896781
0.959284	0.981811	0.992637	0.967025	0.953756	0.963053	0.965146	0.888806	1.00474	1.00491	0.973354	1.00393	1.002	0.91955	0.995477	0.939581
1.02504	1.00167	0.93664	0.934681	0.907596	1.00491	0.992915	0.881813	0.993663	0.996961	0.951003	0.970299	1.01619	0.781364	0.997064	0.930894
1.01219	0.98935	1.01397	1.00692	0.886012	0.996705	0.978651	0.915202	1.00379	1.00477	0.914776	0.978062	1.01698	0.981777	1.00296	0.932939
1.03094	1.02405	0.972019	0.938793	0.994166	1.00334	0.891564	0.878845	1.00216	0.992237	0.949122	0.971418	0.943383	0.942257	0.92309	0.957635
0.997384	0.917195	0.992366	1.01093	0.986787	0.917645	0.983815	0.844491	0.997682	0.942093	0.959338	1.00777	0.997816	0.947752	0.920968	0.939755
0.99158	0.938697	0.998607	0.901126	0.959421	0.943572	0.97166	0.899561	1.02179	0.99962	0.967885	1.00899	0.980461	0.949165	0.989651	0.938837
1.00797	0.958209	0.982944	0.987864	0.889633	0.998464	0.987373	0.972356	0.974314	0.999626	0.953183	0.982914	0.953375	0.978337	0.991217	0.906344
1.01999	0.945846	0.96063	1.00485	0.944819	0.993085	0.944095	0.890915	0.99329	0.943538	0.972375	0.995689	0.99236	0.931858	0.995147	0.936623
0.973812	0.998874	0.957081	0.916415	1.01301	1.02743	0.964886	0.923771	0.894287	0.986835	0.969742	1.00771	0.959521	0.921131	0.937894	0.95978
0.98714	0.933274	1.00376	0.97937	0.923864	0.98177	0.957003	0.835549	0.970089	0.99388	0.982775	1.02145	0.99052	0.919883	0.990532	0.882887
1.00213	0.952244	0.958884	1.00489	0.976261	1.0053	0.915715	0.878185	1.00646	0.989775	1.00037	0.97574	0.963769	0.997886	0.940048	0.86259
1.01719	0.995107	0.95645	1.0404	0.922482	1.03128	0.893673	0.874636	0.982526	0.970183	1.00234	0.96329	0.96848	0.994514	0.983168	0.976854
0.992168	0.929032	0.973654	1.01394	0.964451	0.977888	0.891868	0.837906	0.983303	0.989168	1.00311	0.979705	0.982078	0.981801	0.990904	0.8171
0.99386	1.02964	0.946476	0.892321	0.970782	0.977371	0.935053	0.918495	0.996441	0.970831	0.982231	0.991426	0.975186	0.991156	0.937623	0.89008
1.00428	0.997846	0.973369	0.962018	1.01045	0.96344	0.862299	0.92628	1.01075	0.981937	0.946041	0.969807	0.974244	0.92406	0.98706	0.840767
0.994754	0.989494	0.936486	0.93858	0.911248	1.01094	0.993321	0.96616	1.01188	0.954776	0.999116	1.01544	0.986807	0.990084	0.968356	0.830589
1.02273	0.882829	1.00183	0.927824	1.02438	1.01057	0.884178	0.983649	0.981087	0.982309	0.973211	0.96018	0.982983	0.978775	0.969115	0.905997
1.02214	0.995513	0.998624	0.942416	0.952328	0.870637	0.915119	0.800397	0.974412	0.97228	0.962367	1.00623	0.978942	0.954929	1.00491	0.798621
1.01177	0.995886	0.934334	1.00036	0.988766	0.987937	0.987452	0.883559	1.00344	0.841119	1.00494	0.984627	0.971899	0.987596	0.980115	0.950661
1.0009	0.889904	1.00966	0.938734	0.962528	1.0072	0.893408	0.839504	1.0074	0.935712	0.964538	0.999818	0.974251	0.987968	0.958532	0.921999
0.997104	0.933048	0.949513	0.922919	0.967929	1.00435	0.968681	1.00281	1.00961	0.951259	1.00915	0.976492	0.975815	1.00338	0.959603	0.979356
0.999227	1.00817	0.944483	0.988657	0.991642	0.984652	0.907018	1.01427	1.0079	0.990305	0.956816	0.999625	0.962199	0.991971	0.979129	0.945977
1.01497	0.994055	0.938701	0.991308	0.965805	0.903627	0.921696	0.983019	1.00089	0.953819	0.951001	0.973732	0.979993	0.990658	0.913133	0.984124
1.02644	0.991425	0.992527	0.98128	1.00693	1.00402	0.888051	0.894505	0.99908	0.978928	1.00714	0.946056	0.983554	0.985924	0.98117	0.983821
1.00887	0.929856	0.991991	0.957764	1.00402	0.932662	0.987627	0.978122	1.00215	0.898861	0.985056	0.99101	0.949471	0.919828	0.931955	0.987569
0.991155	0.87715	0.989113	0.95886	1.01597	1.0186	0.986467	0.826066	1.00157	0.965592	0.979512	0.968728	0.985326	0.960455	0.892693	0.922401
1.00367	0.992626	0.997806	0.942209	0.984208	0.981238	0.973277	0.880821	1.01364	0.962579	1.00962	0.982081	0.852373	0.987001	1.00338	0.999094
1.0223	0.989844	0.902768	0.969083	0.9573	0.955328	1	0.987851	0.995223	0.960962	0.957699	0.973107	0.979204	0.930154	0.988001	0.98239
1.02459	0.99474	0.982615	0.959038	0.970202	1.0169	0.992225	0.968254	0.99364	0.994927	0.962963	0.989752	0.966326	0.964017	0.94555	1.00628
1.01509	0.981836	0.906074	0.952127	0.963032	0.908052	0.987884	0.900774	1.01642	0.956156	0.931776	0.960058	0.982411	0.993276	0.981891	0.973644
1.02223	0.943209	0.974258	0.958564	0.889157	0.864222	0.98202	0.895619	0.990058	0.990782	1.00834	0.967994	0.908935	0.9409	0.982768	0.97749
1.05714	0.981962	0.923308	0.969758	0.905729	0.901652	0.988848	1.00812	1.0072	0.986029	0.973067	0.933012	0.979491	0.941217	0.931034	0.965154
0.926783	1.00839	0.987033	0.947709	0.915966	0.944339	0.788722	0.915629	1.0142	0.989137	0.995351	1.00999	1.01318	0.965888	1.00277	0.984659
0.999425	0.980482	0.98259	0.965046	0.985843	0.980762	0.791495	0.871287	1.00499	0.984666	0.981831	0.989888	0.997211	0.917112	0.974787	0.990483
0.928609	0.955649	0.972318	0.986662	0.888099	0.987617	0.989424	0.869192	0.998599	0.941074	0.978814	0.992066	0.978806	0.973255	0.982413	0.996901
0.991611	0.912562	0.990132	0.985905	1.01398	0.982901	0.930629	0.862324	0.97331	0.987172	0.981941	0.986901	0.98078	0.991826	0.980925	0.95079
0.998517	0.981646	0.977674	1.01792	0.964743	0.983154	0.986566	0.93647	0.986333	0.981572	0.997826	0.994626	0.957093	0.974991	0.970998	0.985292
0.987701	0.846867	0.93736	0.929903	0.987544	0.967281	0.985786	0.929856	0.990559	0.940758	0.962468	0.982385	1.02459	0.979922	0.961295	0.951273
	0.974528	0.951238	0.955678	0.966447	0.975882	0.926116	0.909376	1.00915	1.00963	0.998374	0.972929	0.97007	0.940426	0.991194	0.964532
1.03959	0.964836	0.995503	1.01423	0.934779	0.970525	0.887317	0.990962	1.01848	0.972058	0.998276	0.979433	0.994939	0.967331	0.93255	0.994267
0.969148	0.892446	0.944454	0.977407	0.998385	0.899553	0.984321	0.868707	1.01985	0.95723	0.993928	0.966432	0.944047	0.970588	1.01899	0.929459
0.944228	0.941388	0.956946	0.933586	0.989461	0.989036	1.00062	0.996947	1.01325	0.990989	0.987335	0.98607	0.995135	0.929097	0.992115	0.992221
0.993392	0.898032	0.929377	0.95665	0.991637	0.939371	0.990416	0.933344	1.01266	1.00351	0.973647	0.996203	0.973236	0.987411	0.983801	0.975735
0.966062	0.96116	0.946146	1.01048	0.940307	0.885916	0.904573	0.877259	1.01676	0.979548	0.99801	0.995663	0.990615	0.956403	0.978117	0.927111
0.999455	0.882211	0.938593	1.00868	0.946765	0.954043	0.917611	0.9625	0.977424	0.975053	0.989477	1.00155	0.91918	0.98108	1.00207	0.945877
0.980934	0.82352	0.957054	0.995909	0.914509	0.915419	0.987583	0.867958	1.01218	0.968125	0.982925	0.996608	0.983939	0.908123	0.999458	0.939368
0.966005	0.829525	0.970658	0.954961	0.988531	0.899696	0.91706	0.903862	0.980932	0.99498	0.938601	0.985946	0.972277	0.987194	0.958928	0.918335
0.973749	0.958572	0.957334	0.99318	1.00382	0.895036	0.878524	0.922927	1.01129	0.946963	0.897191	0.969942	0.978542	0.990379	1.00715	0.947539
0.973612	0.912082	0.950657	0.947946	0.982526	0.993749	0.944634	0.927419	1.01036	1.00964	0.971387	0.985683	0.972146	0.977902	0.982604	0.896257
0.955132	0.876194	0.948713	1.00641	1.01965	0.919836	0.96099	0.924356	1.01204	1.00174	0.931336	0.999614	0.972983	0.959236	0.980287	0.955742
0.994432	0.950037	1.0188	0.939044	1.03329	0.979743	0.919242	0.873878	1.00951	0.986319	0.994703	0.982357	0.957428	0.989635	0.97784	0.893035
0.989541	0.963132	0.952247	0.997044	0.937047	0.932174	0.990696	0.956017	0.984367	0.963329	0.959484	0.989336	0.956876	0.989737	0.985507	0.962524
1.0012	0.953108	1.00754	0.949563	0.981374	0.870508	0.971308	0.967802	0.998007	0.939463	0.974194	0.960357	0.993814	0.920381	0.940231	0.928606
0.986428	0.956412	0.948768	0.997777	0.991937	1.02048	0.985178	1.01429	1.01031	0.97952	0.959815	0.9572	0.977422	0.995564	0.986194	0.935974
1.00136	0.901319	0.998842	0.940185	0.987273	0.95705	0.984176	0.922306	1.00089	0.942543	0.979646	0.962315	0.992936	0.936185	0.912475	0.99945
0.997025	0.997453	0.996035	0.958257	1.00427	0.881444	0.947307	1.01069	1.00425	0.979224	0.992123	0.937137	0.986517	0.913155	0.98633	0.996193
0.994165	1.00077	0.970076	0.956607	0.938396	0.905882	0.892077	0.858872	0.998729	0.973404	0.991076	0.97386	0.960368	0.960072	0.951509	0.945481
0.994375	1.00997	0.966958	1.00258	0.998416	0.995863	0.981548	0.867252	0.998748	0.977766	0.913116	0.946573	0.935417	0.910352	0.970849	0.880079
0.992127	0.905158	0.990749	1.01743	0.983584	0.951573	0.946698	0.884074	0.984714	0.994507	1.0033	0.931725	0.963331	0.802809	0.957412	0.983133
0.988095	0.988374	0.959738	0.946521	0.977967	0.973414	0.986282	0.745814	1.01824	0.990108	1.00019	1.00882	1.00841	0.933135	0.923036	0.980653
0.993517	0.929764	1.00599	1.00202	0.976361	0.968576	0.87327	0.868451	0.985237	0.935088	0.999811	0.977608	0.9985	0.923629	0.988332	0.961513
1.00204	0.934643	0.994141	0.992192	0.913961	0.907741	0.885295	0.88386	1.01355	0.986494	0.934187	0.947442	0.973995	0.971658	0.985401	0.960551
1.03177	0.990187	0.96952	0.932497	0.98131	0.986566	0.906888	0.839968	1.00923	0.968705	0.942397	0.996857	0.978558	0.969412	0.938944	0.940068
0.997217	0.987177	0.98027	0.954062	0.929961	0.939899	0.908195	0.84012	1.00573	0.989265	0.886171	0.983684	0.957262	0.931487	0.943659	0.879171
0.997382	0.934786	0.960733	0.942734	0.921844	0.903055	0.882004	0.922783	1.01425	0.975494	0.815589	0.940377	1.00623	0.965008	0.962669	0.904639
0.993304	0.910221	0.984536	1.01073	1.01745	0.989064	0.917967	0.917576	1.01111	0.951466	0.846805	0.989779	0.984188	0.999241	0.955167	0.865724
1.01467	0.887089	0.96654	1.02062	0.996675	0.911259	0.932266	0.896006	1.01623	0.940436	0.949213	0.988958	1.00555	0.966833	0.959484	0.996809
1.02477	0.856417	1.0013	0.987217	1.01144	0.865423	0.893776	0.835439	1.0084	0.992823	0.986395	0.977778	0.987941	0.925061	0.970631	0.946593
1.02231	0.87459	0.965239	1.01109	0.991534	0.995939	0.947563	0.946863	0.99676	1.00339	0.965922	0.982139	0.979554	1.02355	0.962819	0.911963
1.01178	0.89035	1.01215	0.933583	0.99253	1.00301	1.00095	0.968113	0.998224	0.958682	0.989991	0.984515	0.994461	0.981207	0.966095	0.954963
1.02169	0.916419	1.00577	0.993983	0.938456	1.043	0.919703	0.922036	1.00161	0.94657	0.958025	0.959435	1.0057	0.935354	0.953776	0.953841
1.01575	0.932027	1.01094	0.956506	0.944764	0.974817	0.89307	0.940201	1.01608	1.00731	0.894415	0.990148	1.00779	0.976058	0.987704	0.979464
1.00094	0.964912	0.966857	1.00684	1.02074	0.997712	0.940755	0.985545	1.00107	1.03138	0.988445	0.972688	0.961871	0.983109	0.88314	0.994063
1.00151	0.980865	0.993114	1.00166	0.919887	0.901141	0.910531	0.995755	0.997914	1.00643	0.937842	0.986459	0.98346	0.944444	0.963301	0.941804
1.02336	0.997608	0.961968	0.976854	0.909805	0.943217	0.925939	0.988861	1.00663	0.971553	0.913916	0.986148	1.00452	1.00733	0.96301	0.971725
1.01944	0.991068	1.02174	0.931526	1.00206	0.885431	0.919208	0.990219	1.00408	0.977325	0.970737	0.968354	0.9829	1.00508	0.986751	0.90449
0.999421	0.984407	0.953133	1.01165	0.914336	0.902349	0.899785	1.01283	1.00537	1.01883	0.925431	0.985832	0.983266	0.997973	0.989468	0.959905
1.00171	0.980695	0.992891	0.95517	0.975524	0.88222	0.914223	0.992111	1.01215	0.975235	0.887	0.990344	0.997631	1.006	0.939044	0.916423
1.01314	1.00112	0.961456	0.928042	0.908734	0.887102	0.944295	0.939702	0.988468	1	0.953748	0.992068	0.99792	0.955439	1.00073	0.989694
1.00229	0.941054	1.00613	0.954989	0.925195	0.893525	0.958716	0.996774	0.988914	0.996525	0.945127	0.987536	0.993466	0.993453	0.99385	0.951585
0.986371	0.937208	0.979862	0.98321	0.944215	0.930036	0.906374	0.996945	1.01193	0.989672	0.930281	1.00602	0.984489	1.00926	1.01882	0.949476
0.995115	0.975309	1.02811	0.952432	0.949411	1.00431	0.908863	0.98887	0.999826	1.00109	0.966915	0.920775	1.00092	0.884878	0.972549	0.980609
0.994771	0.991816	0.967293	0.958993	0.991435	0.984886	0.85347	0.998279	1.01961	0.969264	0.910022	0.948347	0.983092	0.917739	0.995824	0.940596
1.02842	0.951215	1.00389	0.946362	0.91842	0.982184	0.984878	0.981666	1.0194	0.981215	1.00435	0.974724	0.972919	0.911196	0.977327	0.973439
0.997316	0.998524	0.991923	0.949619	0.94717	0.976205	0.926816	0.989435	1.01433	0.983388	0.967216	0.969681	0.986207	0.943626	0.932773	0.854428
0.998068	0.900761	0.96539	0.998517	0.99667	0.979988	0.896191	0.993394	1.01656	0.977172	0.982705	0.94356	0.981822	0.92947	0.996598	0.874981
1.0264	0.895476	0.927776	0.957014	0.931237	0.980723	0.952621	0.986771	1.00459	0.997908	0.943924	0.942366	0.992529	0.96145	1.03215	0.998043
1.03097	0.939968	0.937156	0.947198	0.925829	0.956488	0.898341	0.996704	1.01256	0.999049	0.989796	0.999812	0.925129	0.962877	0.969642	0.997481
1.0106	0.992601	0.957777	0.964877	0.984103	0.984634	0.905767	0.996709	1.00713	0.980128	0.997065	0.975495	1.00376	0.839975	0.886391	0.995855
1.03542	0.998858	0.958311	0.956978	0.964889	0.99351	0.924642	0.993938	1.01784	0.965771	0.982068	0.995488	0.97642	0.95193	0.981646	0.923519
1.01709	1.01356	0.993078	0.983015	0.992146	0.991043	1.00322	0.997867	1.00586	0.993489	0.969189	0.975316	1.00093	0.986972	0.965265	0.898785
0.990158	0.991739	1.00978	0.957518	0.993522	0.991896	0.981596	0.987826	0.978195	1.0244	0.937298	0.952256	0.96637	1.0114	0.949652	0.934913
1.02158	0.927325	0.924274	0.94394	0.862529	0.976658	0.904692	0.981797	0.996521	0.988218	0.992621	0.994552	1.00131	0.986111	0.934553	0.732352
1.03295	0.987899	0.964025	1.01592	0.961538	0.982545	0.993384	0.970782	0.995147	0.953551	0.929288	0.975386	0.977298	1.02061	0.973893	0.755525
0.998102	0.996619	0.962888	0.999811	0.846549	0.976417	0.96968	1.00685	0.979772	0.946946	0.995987	0.906287	0.968487	0.981388	0.993357	0.991651
1.03966	0.948881	0.931975	0.925165	1.00184	0.97545	0.870751	0.955641	0.982112	0.98726	0.973366	0.952522	1.00684	0.984778	0.937291	0.903241
0.995552	0.991367	0.971823	0.938508	0.972525	0.97595	0.941968	0.971828	1.00272	1.00744	0.925389	0.93975	0.988303	0.98214	0.948334	0.942031
1.02322	0.983718	0.977473	0.958517	0.905029	0.923695	0.993128	0.996506	0.93366	0.972835	0.932978	0.943628	0.998652	0.911412	0.984088	0.927478
1.0241	1.0149	0.925376	0.997112	0.913096	0.981811	0.965388	0.989854	0.997472	0.963316	0.946017	0.850488	1.01081	0.988202	0.994987	0.901725
1.01689	0.983095	0.981811	1.02372	0.957168	0.97399	0.974597	0.969434	0.980852	0.929881	0.954911	0.964708	0.99749	0.958319	0.944127	0.903927
0.99674	1.00683	0.96106	0.944797	1.03669	0.954962	0.993946	1.00098	0.981304	0.942947	0.908588	0.900017	0.961302	0.990663	0.894801	1.00125
0.997074	0.92576	0.958603	1.00791	0.962963	0.979273	0.919004	0.979312	0.995564	0.981142	0.931664	0.973278	0.973115	0.914221	0.921572	0.994179
0.991109	0.9499	0.987698	0.928307	0.984807	0.916712	0.932762	1.0091	0.986311	0.92566	0.92	1.00322	0.976637	0.974646	1.02293	0.836099
1.02083	0.899675	1.01846	0.919904	1.00096	0.953077	0.982995	0.979916	0.968484	0.928461	1.00917	0.94899	0.941796	0.88607	0.94242	0.913917
1.03112	0.990497	1.00453	0.924044	1.00373	0.98828	0.997378	0.959814	1.00783	1.00821	0.925086	0.947156	1.00155	0.979927	0.928969	0.971519
0.818155	0.98748	0.93918	0.9848	1.00337	0.988339	1.01147	0.952152	0.990492	0.943679	1.01476	0.99523	1.01064	0.930169	0.954209	0.907401
1.02545	0.995141	1.03236	1.03571	0.955292	0.942013	0.979129	0.953639	0.986272	0.961402	0.981687	0.922745	1.01097	0.992066	0.942064	0.879372
1.03818	0.939946	0.967528	1.00111	0.970555	0.991047	0.997347	0.96191	0.985106	0.96046	1.00659	0.938238	0.968155	0.855713	0.958961	0.999294
1.01678	0.931879	0.939595	1.01571	0.914492	1.00849	1.00179	0.958392	0.975891	0.992908	1.01849	0.998529	0.958125	0.978652	0.937608	0.868918
0.983123	0.889551	0.96855	1.02538	0.870247	0.951295	0.954589	0.983753	0.98757	0.927578	0.941537	0.956402	0.942321	0.953603	0.905057	0.893096
1.00357	0.902317	0.962792	0.998245	0.989317	1.0099	0.988492	0.970114	0.977001	1.00625	0.924611	0.920811	0.946132	0.892986	0.908673	0.975217
1.02211	1.00938	0.994894	1.00232	0.97761	0.896285	0.884053	0.954313	0.969755	0.991423	0.903769	1.00278	0.998892	0.982722	0.943058	0.919044
1.02492	0.979387	1.03198	0.911845	1.00263	0.981778	1.0047	0.988766	0.989104	0.958319	0.991036	0.977578	0.950478	0.986944	0.849003	0.980874
1.01929	0.983718	0.977047	0.913787	0.997929	0.980847	0.99828	0.994002	0.980389	0.94725	0.93895	0.975592	0.993401	0.942681	0.992841	0.921053
1.0244	0.986315	1.02332	0.924807	0.986672	0.989097	0.975405	0.99631	0.964749	0.937254	0.928169	0.965353	0.983451	1.00594	0.953036	0.943291
1.00058	0.955246	0.969242	1.00936	0.985496	0.978404	0.934417	0.990783	0.978589	0.959376	0.960743	0.9604	0.981633	0.990314	1.00969	0.920782
1.03237	0.968471	0.909076	0.925381	0.983123	0.985084	0.925864	0.987303	0.979767	1.05231	0.940355	0.94721	1.01616	0.85869	1.02579	0.822171
1.03635	0.953559	1.00933	0.928812	0.958648	0.943989	0.878614	0.936215	0.973093	0.985573	0.982444	1.00228	1.00342	0.986309	0.981961	0.971596
0.999311	0.974861	0.989608	1.01644	0.992603	0.87743	0.907763	1.00092	0.985031	1.01957	0.99128	0.954248	0.995509	0.977782	1.01635	0.893801
1.0151	0.992968	0.993142	1.00078	0.96494	0.882636	0.947931	0.953391	0.971696	1.00831	0.835096	0.991842	1.02427	0.962748	0.98328	0.928488
1.04275	0.937243	1.01413	0.994426	0.961126	0.847047	0.894246	0.993967	0.954607	1.01137	0.986624	0.944028	1.02706	0.992044	1.00393	0.968433
1.03215	0.999018	0.945917	1.01673	0.996818	0.978372	1.02271	0.919081	0.966436	0.993678	0.977506	1.00128	1	1.00168	0.939949	0.97192
1.00527	0.919671	0.958646	1.02894	0.986754	0.982413	0.974135	0.991871	0.981546	1.01759	0.995385	1.01714	0.93659	0.943241	1.00399	0.877503
1.03431	0.897712	0.896886	0.992534	0.915363	0.963992	0.964954	0.964889	0.976235	1.03192	0.998731	0.897638	0.962019	1.00507	0.993675	0.899731
1.02492	0.963948	1.00936	0.927865	0.968609	1.01459	0.951955	0.987551	0.969692	0.983241	1.00664	0.940186	0.946504	0.893635	0.992149	0.920064
1.02234	1	0.952083	0.985977	0.977984	0.987889	0.908231	0.992248	0.98235	1.00467	0.951807	0.936822	0.985436	1.00994	0.874856	0.903216
1.01211	0.975421	0.999233	1.03391	0.884058	0.992851	0.848078	0.929533	0.963807	0.977754	0.962856	0.967583	0.987603	0.941735	0.915742	0.967291
1.02238	0.963397	0.936419	0.988848	0.997379	0.873724	0.909596	0.99725	1.00153	0.95735	0.987166	1.00807	1.02552	1.0064	0.980332	0.968369
1.0033	0.956022	0.980852	0.93124	0.995343	0.993574	0.989978	0.991329	0.974877	0.986978	0.997074	0.953521	0.990258	0.993846	0.977619	0.955699
1.05111	0.943667	0.949704	1.015	0.955367	0.982474	0.947418	1.00295	0.980278	1.02835	0.909519	1.00561	0.941902	0.998251	0.986181	0.887847
1.01631	0.982833	1.00252	0.930543	0.928072	0.971749	0.986337	0.997459	1.01559	1.01431	0.959448	0.988458	0.992196	1.00713	0.987645	0.71952
0.989839	0.993343	0.998877	1.00781	0.921491	0.785167	0.933392	0.969973	0.974982	0.970644	0.994641	0.977722	0.985995	1.00849	0.859545	0.991193
1.03128	1.00165	1.00615	0.919355	0.969797	0.869727	0.982294	0.949876	0.993078	0.980668	0.985699	1.01632	1.00775	0.997392	0.921192	0.901544
1.00699	0.996447	0.976647	0.95564	0.966547	0.955061	0.898736	0.934023	0.989343	1.00303	0.917155	0.921268	0.983645	1.00465	0.937758	0.995608
1.02416	0.998413	0.905484	1.0171	0.899248	0.97813	0.89216	1.00729	1.00226	1.02424	0.973596	1.02202	0.918702	0.972734	0.963324	0.899576
1.01176	0.976938	0.980298	0.886725	0.866996	0.963913	0.896287	0.99648	0.990092	0.933377	1.00199	1.00372	0.983274	1.0143	0.998893	0.83719
0.998653	0.982998	0.933158	0.910405	0.868855	0.989922	0.879986	0.909652	1.00608	1.02339	1.02062	0.840121	1.00836	0.992537	0.948107	0.974878
1.00934	0.94735	1.00019	0.930061	0.874535	0.963863	0.876234	0.991865	0.989894	1.01686	0.969464	0.937606	0.959944	0.999812	0.957256	0.980224
0.917292	0.97992	0.999804	0.931493	0.93626	0.972643	0.899712	0.983067	0.981043	0.990505	0.986318	1.01875	0.997618	0.95344	0.882423	0.95187
1.0243	0.946432	0.984831	0.932666	0.918171	0.998177	0.848787	0.92991	0.993081	1.01368	1.00801	0.952281	0.995442	0.969582	0.843615	0.934917
1.01171	0.948301	0.972783	0.977467	0.960021	1.00122	0.946692	0.932889	0.964526	1.00456	0.991473	0.979383	0.955121	0.94297	1.00561	0.977055
0.907524	0.939213	1.00487	1.00478	0.911933	0.976703	0.894436	0.945577	0.994939	1.01741	0.984932	0.992423	0.983493	1.01505	0.899866	0.943429
1.00181	0.953647	0.995061	0.989243	0.941723	1.00439	0.937886	0.970463	0.99945	1.01844	1.01164	0.972595	1.00228	1.00093	0.988845	0.960808
1.0039	0.944295	0.943578	0.971791	0.905726	0.930813	0.952198	0.962431	1.00591	0.990775	0.98496	0.963354	0.95747	0.987022	0.980927	0.871609
1.00091	1.0118	0.947359	0.933816	0.896359	0.989415	0.921642	0.967207	0.958453	0.96974	0.934573	0.969543	0.972167	0.984582	0.998743	0.681642
1.00586	0.984183	0.878186	0.941014	0.962577	0.907899	0.860829	0.959313	0.957072	1.03173	0.979643	0.900815	0.965935	1.00431	0.917181	0.970342
	0.933076	0.904055	0.957045	0.909236	0.84479	0.819979	0.993066	0.969876	0.970021	1.00265	0.96725	0.931333	0.933475	0.856601	0.976134
1.02057	0.93377	0.939868	0.908766	0.961205	0.848157	0.869007	0.99267	0.96069	1.02209	0.992793	0.937629	0.951527	0.90657	0.972018	0.965634
1.02892	0.940039	0.913521	0.973718	1.00132	0.976767	0.968755	1.00792	0.9767	0.982802	0.965451	0.909462	0.985802	0.997092	0.921048	0.999464
1.01994	0.991445	0.934362	1.00658	0.938567	0.963954	0.875213	0.936111	0.972091	0.963979	0.99544	0.938376	1.00036	0.911795	0.916753	0.955336
1.00812	0.937354	1.00364	0.948754	1.04843	0.875663	0.909449	0.930464	1.00414	0.973945	0.941801	0.940705	0.970942	1.02779	0.953086	0.912715
1.01672	0.977703	0.994494	1.01529	0.901307	0.937584	0.94841	0.960214	0.983426	0.966308	0.987102	0.994678	0.998303	0.9904	0.863775	0.941617
1.01768	0.948149	0.991542	1.00786	0.902778	0.896685	0.884753	0.985798	0.988685	0.99733	1.00529	0.879027	0.993286	1.01053	1.00542	0.815252
0.994683	0.991141	0.988578	0.9946	0.948218	0.978129	0.866726	0.994906	1.00054	0.991598	0.992499	1.00145	0.992727	0.936256	0.902509	0.973826
1.00784	0.933929	0.997649	0.936126	0.909343	0.897912	0.823922	0.94313	0.977501	0.971937	1.01018	0.912902	0.923606	0.997201	0.95173	0.94835
1.00781	1.02339	0.871764	0.997217	0.90683	0.901861	0.928545	1.00123	1.00315	0.970726	0.899114	0.889966	0.958153	0.99129	0.912923	0.904154
0.976346	0.956036	0.919796	0.999026	0.93123	0.916591	0.883275	0.894244	0.969863	0.952866	0.992563	0.953196	0.983601	0.835698	1.00618	0.876587
1.03979	0.95723	0.910498	0.930017	1.01081	0.934305	0.90007	0.911877	0.995519	1.01887	1.01382	0.909106	0.983868	0.994255	0.899485	0.98023
1.03569	0.99104	0.940551	0.995415	1.01198	0.937761	0.862585	0.944164	0.989721	0.992397	1.0116	0.940635	0.96639	1.00861	1.00484	0.973463
0.993775	0.944149	0.904608	1.01429	0.936391	0.889598	0.973455	0.948108	0.987472	0.984874	0.993242	0.948727	0.966052	0.912394	0.920784	0.910452
0.999819	0.999808	0.926249	0.971303	0.988191	0.962051	0.88269	0.953933	0.964322	1.01736	0.97597	0.952794	0.934417	0.915428	0.960898	0.972528
1.0321	0.981529	0.862885	1.00703	0.910514	0.944055	0.927136	1.00199	0.986013	0.967985	0.976868	0.960048	1.01112	0.937662	0.966929	0.897487
1.04557	0.983921	0.864593	1.00093	0.915201	0.976289	0.887036	0.89004	0.992183	0.975198	1.02571	0.976023	0.972242	0.998689	0.931156	0.945603
1.0046	0.942913	0.868111	1.01596	0.985159	0.996947	0.952878	0.869657	0.961694	0.960506	1.01174	0.926693	0.943101	0.953841	0.916865	0.803418
1.03632	1.00823	0.975785	0.924541	1.00077	0.936978	0.844375	0.885015	0.981175	0.95672	0.9809	0.95426	0.965403	0.996126	0.974474	0.937951
1.01265	0.989429	1.02263	1.02373	0.929028	0.905376	0.992366	0.902215	0.98369	1.00461	0.992601	0.926992	0.993619	1.00778	0.890236	0.98313
0.992012	0.994695	0.976831	0.979642	0.992651	1.00726	0.901825	0.985677	0.991705	0.97601	0.980604	0.989725	0.954261	1.01159	0.98484	0.942351
0.994331	0.982074	0.908498	0.996726	0.874143	0.886313	0.945941	1.01932	0.988811	1.02039	0.969305	0.989042	0.9531	0.998314	0.970755	0.878883
1.0412	0.940905	0.943869	0.993335	1.00251	1.02904	0.893912	0.94961	0.987771	0.933871	0.963892	0.994764	0.952927	1.01979	0.919728	0.915169
1.01299	0.964378	0.930129	1.01974	0.929834	0.915619	0.966271	0.942065	0.977536	0.973433	0.95106	0.919595	0.999253	1.01225	0.908116	0.904015
	0.937431	0.948663	0.915935	0.886194	0.914525	0.819763	0.90741	1.00299	0.933661	0.929549	0.943568	0.989976	0.991686	0.938122	1.00017
1.01788	0.995882	0.920354	0.905631	0.880422	0.988916	0.997527	0.910206	1.00236	0.970599	0.972381	0.95968	0.964428	0.988666	0.932076	0.929086
0.92497	0.96059	0.970032	0.953761	1.02643	0.915835	0.913549	0.92947	0.99202	1.02389	0.937845	0.973575	0.944098	1.00076	0.895138	0.925028
0.945399	0.989775	0.858825	0.987493	0.993667	0.913287	0.966417	0.988413	0.982137	0.878037	0.935506	0.976794	1.00203	1.0102	0.992454	0.98299
0.999819	0.889391	0.905391	1.00315	1.01256	0.902995	0.885365	0.93543	0.99258	1.02314	0.941422	0.939287	0.956728	1.00307	0.900274	0.917859
0.989754	0.940192	0.901886	0.947568	0.946755	1.02109	0.997404	0.95734	1.02119	1.00413	0.943276	0.994834	0.927381	1.04712	0.945003	0.940439
0.926345	0.94319	0.888295	0.99081	1.00175	0.914109	0.935929	0.992328	0.984352	0.963136	0.952398	0.984075	0.975786	1.00519	0.927816	1.00071
1.01471	0.989987	0.922681	0.965372	0.913641	0.99393	0.897508	0.88072	1.01569	0.932889	0.947288	0.97486	0.96628	1.00419	0.878414	0.956321
1.00812	0.93113	0.856113	0.933894	0.958901	1.02925	0.86384	0.923919	0.981947	0.989531	0.970238	0.985539	0.963831	1.00185	0.996483	0.971766
0.935603	0.957854	0.88987	1.00596	0.975513	0.886102	0.976731	0.995119	0.997143	0.993095	0.988707	0.967898	0.983916	0.934192	0.980437	0.925467
1.00305	0.998081	0.98279	1.00625	0.951679	0.852577	0.869718	0.995775	0.971223	0.990305	0.972783	0.945697	1.00142	1.0029	1.00821	0.932938
1.03569	0.982235	0.996123	1.00322	0.924264	0.957295	0.918881	0.978868	0.970165	0.989733	0.955054	1.01181	0.929089	0.997342	0.935999	0.903104
1.006	0.964587	0.876599	0.980741	0.991654	0.968114	0.847862	0.971536	1.01949	0.996487	0.963072	0.950222	0.965209	0.910551	0.863994	0.995514
0.937368	0.946525	0.998716	1.00414	1.01256	0.826348	0.855429	0.965248	0.984058	0.962177	0.974982	0.992108	0.990121	1.00255	0.878492	0.886342
1.02301	1.025	0.999446	0.990213	0.98205	0.863184	0.885815	1.01419	1.03838	0.982524	0.921579	0.989385	1.00168	1.0073	0.81273	0.931554
1.01669	0.957482	0.961281	1.00947	0.917511	0.878438	0.840938	0.977232	0.981976	1.00505	0.967035	0.940755	0.937076	0.837409	0.836053	0.910592
1.01556	0.957298	0.903727	0.96393	1.01327	0.866838	0.807389	0.963237	1.02629	0.970505	1.00332	0.948153	1.01937	0.988932	0.873272	0.971072
0.975072	0.973641	0.906723	0.913745	0.983252	0.973627	0.84105	0.990326	0.98434	1.00546	0.979673	0.982851	1.00471	0.777323	0.990561	0.927055
1.0114	0.906676	0.845119	0.963366	0.932476	0.968341	0.962028	0.958809	1.00158	1.01525	0.969846	0.97686	0.975045	0.831568	0.84602	0.854377
1.00835	1.02312	0.994122	0.959538	1.01347	0.844801	0.898224	0.977836	1.01587	0.988253	0.962801	0.912883	0.958144	0.959079	1.01773	0.872951
1.02258	0.94179	0.997463	1.01074	0.916124	0.980664	0.815346	0.997321	0.997539	0.989903	0.953792	0.93484	0.956312	0.819011	0.824591	0.864112
1.00764	0.990844	0.875875	1.00844	0.95481	0.71073	1.00196	0.941271	1.00053	0.991362	0.986842	0.970149	0.93596	0.889069	0.824694	1.0007
0.991351	0.930615	0.991259	0.952962	0.857995	0.97115	0.849094	0.77384	0.986368	0.992896	0.988334	1.00789	0.956371	0.997126	0.938329	0.778832
1.02297	0.864674	0.852491	0.994326	0.993131	0.976848	0.919498	0.946248	0.998957	0.956367	0.959556	0.950166	1.00655	0.977076	1.008	0.934997
0.93924	0.977572	0.901073	0.948917	0.951356	0.974327	0.865381	0.997579	1.00893	0.966865	0.895768	0.961654	1.00186	1.00656	0.860649	0.994109
1.01747	1.01759	0.888409	1.013	0.91291	0.992487	0.853105	0.977785	0.992414	0.977964	0.985954	0.973811	1.02541	1.01023	0.951313	0.914628
0.959865	0.927722	0.91607	0.97507	0.968286	0.981436	0.945941	0.811328	0.964008	0.965289	0.973096	0.940411	0.968029	0.920406	0.866623	0.959783
1.00856	0.940514	0.948229	0.988449	0.947021	0.853647	0.826033	0.98848	1.02865	0.970492	0.975623	0.972585	0.975591	1.01489	0.949069	1.00262
0.994284	0.95607	0.894582	0.972783	0.938391	0.967216	1.00418	0.971954	1.01232	0.985165	0.967845	0.935738	0.946987	0.902875	0.955672	0.926543
0.992751	0.967707	0.983481	0.999615	1.01068	0.907135	0.932245	0.913454	0.986746	1.0281	0.982888	1.01333	0.976221	0.93117	1.00536	0.990885
0.970611	0.906658	0.92658	0.936514	1.02059	0.812143	0.91447	0.961279	1.00107	0.986197	1.00201	0.933648	0.924818	0.971754	0.945063	0.880369
1.00717	0.994468	0.933751	1.00162	0.96621	1.00836	0.934794	0.950107	1.01337	0.977887	1.02114	0.950446	1.01645	0.960434	0.983898	0.996897
0.995205	0.909651	0.896086	0.937752	0.926938	0.910906	0.837663	0.917095	1.00857	0.975782	1.02417	1.00877	0.966404	0.929205	0.942459	0.979795
1.00138	0.903724	0.931547	0.95395	0.903821	0.834304	1.02945	0.920651	1.01266	0.998893	0.998389	0.884872	1.02486	0.9506	0.805803	0.882335
0.991602	0.923419	0.954279	0.935401	0.917031	1.01171	0.886059	0.941147	0.969074	0.995538	0.986388	1.00056	0.943236	0.993969	0.862432	0.993202
0.988571	0.943176	0.99331	0.94565	0.933095	0.780481	0.883453	0.847249	0.965018	0.966887	0.994177	1.00457	0.959247	1.02794	0.883276	0.854143
0.976331	0.981301	0.977327	0.921113	1.00779	0.838078	1.02025	0.930012	1.01351	0.984353	0.970557	1.00541	0.94527	0.87773	0.921203	1.00124
0.986017	0.98749	0.911654	0.935146	0.902035	0.881221	1.00326	0.914994	1.01561	1.00365	0.944338	0.965248	0.875997	0.888778	0.994631	0.869427
0.953678	0.994233	0.960503	0.947239	1.03595	0.99321	0.872881	0.847898	0.983467	0.987807	0.990978	1.02278	1.02967	0.951109	0.965771	0.993059
0.996717	0.902664	0.992087	0.977074	0.996521	0.984158	0.861923	0.922305	0.97596	1.00018	1.00893	0.979074	0.962458	0.88666	1.00203	0.9083
0.988517	0.910433	0.921763	0.980015	1.01925	1.00788	0.83483	0.929995	0.968432	0.993367	1.00414	0.974991	0.989188	1.01065	0.990311	1.01231
0.930686	1.00038	1.01291	0.973674	1.044	0.895345	0.91185	0.805354	0.99704	0.997394	0.951742	0.938351	0.956933	1.00375	0.893443	0.919015
0.945692	0.935127	0.96718	0.961806	0.902748	0.827452	0.995676	0.937911	0.997713	0.995642	0.9859	1.00501	0.964518	0.979095	0.900379	0.965417
0.978363	0.933111	0.90616	0.995917	0.976892	0.982214	0.877267	0.861583	0.998204	1.05568	0.972102	0.948798	0.930272	0.85748	1.00487	0.896017
0.9774	0.995721	0.881955	1.01277	1.02008	0.935946	0.836767	0.860402	1.01192	1.0011	0.962162	0.958643	0.968693	0.984453	0.950399	0.952286
0.982414	0.964227	0.897727	0.929345	1.03207	0.861841	0.889057	0.872703	1.00699	1.00383	0.989897	0.992665	1.03145	0.96205	0.969857	0.996175
0.989644	0.921541	0.910069	0.936296	0.989031	0.972817	0.889982	0.912188	1.00374	1.01315	0.984887	0.990675	0.956695	1.002	0.988379	0.977907
0.987271	0.947745	0.928137	0.967416	0.995304	0.966193	0.871909	0.833023	0.985117	0.990625	1.01053	0.911416	1.01693	0.912923	0.996387	0.936554
0.983509	0.889436	0.941794	0.961769	0.923826	0.970588	1.00134	0.916058	0.997008	0.990646	0.983842	0.991773	0.899787	0.994557	0.885458	0.971255
1.00273	0.934343	0.920083	0.933449	0.902307	0.841512	1.00982	0.968829	1.00853	0.989101	0.942743	0.937337	0.978413	0.966493	0.887689	0.918384
0.989866	0.995296	0.97951	1.02379	0.972891	0.798423	1.00094	0.983236	0.975498	0.982682	0.997399	0.943518	0.922705	0.882576	0.979134	0.953115
1.01967	1.00667	0.95633	0.918333	0.938549	0.881531	0.961124	0.901809	1.00621	0.970269	0.992799	0.903603	0.982743	0.902771	0.921268	0.984555
0.973698	0.920453	0.917366	0.893106	0.991934	0.994604	0.920665	0.952909	0.985493	0.956394	0.947778	0.928863	0.907522	1.01378	0.994013	1.00207
1.02274	0.947885	1.02342	1.05158	0.994427	0.775635	1.00673	0.879338	1	0.971986	0.94718	1.01343	0.888364	0.841448	0.875531	1.02106
0.994272	1.00358	0.988013	0.937626	0.939678	0.995397	0.77407	0.968383	0.997399	0.969499	0.961006	0.932951	1.01678	0.938902	0.987505	0.901786
0.989281	0.984971	0.803813	1.02316	0.888965	1.00766	0.8969	0.919392	1.00435	0.978535	0.970886	0.96865	0.962173	0.934579	0.925886	0.98062
0.981571	0.987779	0.916514	1.00056	0.97241	0.951934	1.00667	0.919619	0.964444	0.958584	1.0063	1.00778	0.924065	0.886254	0.95801	0.970758
1.0015	0.989773	0.981139	0.936702	1.01754	0.936106	0.997738	0.932954	1.0223	0.988265	0.984071	0.969547	1.02247	0.905768	0.996962	1.00483
1.0062	0.977998	0.908777	1.02294	0.986152	0.885243	0.773157	0.94169	0.999084	0.978785	0.963708	1.00036	0.901012	0.892507	0.922616	0.929925
0.990168	0.901684	0.878069	1.02046	0.953211	0.838866	0.881695	1.00891	1.02599	0.984843	1.00018	0.976574	0.878029	0.909198	0.990311	0.96437
0.998872	0.989566	0.948002	0.91974	0.907363	0.887111	0.981132	0.950154	0.962185	0.978739	0.898546	0.994211	0.946309	0.888107	0.946023	0.960132
0.966188	0.953956	0.981735	0.96915	0.967391	0.910406	0.82973	0.893775	1.00263	0.965652	0.990809	0.957602	0.91047	0.918157	0.938662	0.936128
0.982264	0.992002	0.93766	0.962632	0.985665	1.01297	0.918564	0.992969	1.00311	0.942757	0.949081	0.944369	0.961219	0.885584	0.954774	0.956703
0.99187	0.991718	0.866013	1.03733	0.978465	1.01229	0.845927	1.01289	1.0036	0.973018	0.964756	0.911236	1.00409	0.914073	0.924155	0.976343
1.00818	1.01826	1.01108	1.01664	0.968965	0.87289	0.893911	0.898644	0.918551	0.968676	1.02447	0.975392	0.970163	0.891757	0.942201	0.908991
1.02283	0.945329	0.877905	0.995619	0.991947	0.961322	0.843242	0.914382	1.02522	1.00345	1.0117	1.00056	0.965529	0.819447	0.962977	0.96845
0.930072	1.00359	0.996068	1.02959	0.982741	0.870655	0.870506	1.02623	0.983137	0.948025	1.00319	0.976412	0.950657	0.897856	0.928672	1.00394
0.991536	0.899452	1.00732	0.969402	0.906239	0.892612	1.01714	0.922997	1.02537	0.991994	0.996336	0.978589	1.00147	0.856657	0.89406	0.943629
1.00604	0.93157	0.997997	0.987101	0.988129	0.871099	1.00776	0.918435	1.01679	0.967031	0.975442	0.971534	0.952641	1.00204	0.991609	0.953344
0.970037	1.02447	0.999797	0.939589	0.91548	0.994837	0.882281	0.836517	0.986671	1.00191	1.00297	1.02093	1.04159	0.987147	0.953023	1.01595
0.98883	0.989309	0.970109	0.955579	0.85327	0.892907	1.0024	0.957599	1.00333	1.00222	0.948674	0.997266	0.962342	0.935976	0.909028	1.03748
0.969258	0.972491	0.997634	0.965789	0.968676	1.01164	0.940372	0.946432	1.00035	0.966284	0.975295	0.977958	0.936724	0.926476	0.968242	0.911339
0.937067	0.965478	0.911686	0.998105	0.887387	1.01421	0.97253	0.97373	0.995384	0.954098	1.00164	1.01675	0.991725	0.992498	0.921374	0.996913
0.956756	0.974598	0.988834	0.874779	0.965622	0.887522	0.892337	0.951613	1.02134	0.919029	1.00147	0.971646	0.987553	0.931982	0.940317	1.01429
0.907827	0.957044	0.971408	0.9934	0.970512	0.884351	0.933199	1.00969	0.999147	0.993707	0.94633	0.948536	0.97549	0.888945	1.02027	0.94
0.996039	0.903695	0.983268	0.946254	0.918605	1.00789	0.920491	1.00393	0.999643	0.9867	1.02035	0.983312	0.944907	0.887614	1.02497	0.956353
1.00273	0.971884	0.984366	1.00558	0.849355	0.999103	0.909655	0.992619	0.955654	0.993694	0.921746	0.94351	0.992648	0.959085	0.903047	0.997313
1.00833	0.983698	0.984096	0.942195	0.985062	0.886356	0.908627	1.01099	0.963541	0.941046	1.01864	0.962575	0.982166	0.994906	0.825201	0.938573
1.00893	0.969454	0.892042	0.9601	0.990652	0.977725	0.918173	0.945646	1.0214	0.984113	1.01147	0.985458	0.993638	0.967448	0.901237	1.00198
0.939996	1.0042	0.960855	0.932348	0.955317	0.900581	0.985436	0.955899	1.02041	1.00537	0.991913	0.974498	1.01389	0.908605	0.905563	0.910945
0.960982	0.955015	1.021	0.927965	0.959336	0.99705	0.978582	0.931286	0.990041	0.984553	0.997052	0.963699	1.0147	0.865174	1.0232	0.952762
1.00036	0.959039	0.87747	0.98175	0.937829	0.881529	0.96536	0.985895	1.02077	0.866466	1.02359	0.971009	0.895826	0.998511	1.00724	0.97111
0.97898	1.01912	0.811033	1.007	0.970646	0.872075	0.901135	0.965823	1.01066	0.977382	0.989424	0.977698	0.974791	0.990103	0.958349	1.03048
0.932602	0.881314	0.995914	0.997981	0.969481	0.801138	1.00347	0.958434	1.00235	0.974521	1.00018	0.999649	0.985431	0.997685	0.94926	0.946746
0.925171	0.899196	0.906045	0.951518	0.920095	0.885938	0.977423	0.957572	1.00524	0.968576	1.02029	0.962434	0.940856	0.906566	1.01313	0.881392
0.980553	0.976149	0.944988	0.997087	0.986122	0.917643	0.979274	1.01617	1.02795	1.02029	0.997795	0.992909	1.01214	0.986642	1.01374	1.01736
1.00679	0.821966	0.902012	1.00595	0.877909	1.0544	0.945299	0.849882	1.01047	0.959358	0.957764	0.957644	0.985688	0.873959	0.969831	0.935084
0.997246	0.85005	1.0083	0.885989	0.943685	0.868217	0.974443	1.01128	0.983748	0.996566	0.981256	0.993974	0.970331	0.926898	0.993593	0.953552
1.01146	0.993372	0.897488	1.03706	0.932106	0.905505	0.985378	0.906744	1.00588	0.907027	0.992763	0.987958	0.972669	0.99261	1.00961	0.884238
0.989396	0.856626	0.932657	0.931628	0.905758	0.905773	0.929625	1.00469	1.01123	0.969542	1.01333	0.931568	0.969842	1.0112	0.883817	1.01739
0.94641	0.986898	0.934526	0.99942	0.893775	0.990019	0.918852	0.986084	1.00755	0.997967	0.89147	0.977611	0.975297	0.936981	0.966552	1.01199
1.00163	0.997984	0.939473	1.01879	0.934377	0.986027	0.978831	0.946444	1.01726	0.994453	1.01312	0.985241	1.02474	1.00924	0.875893	0.829848
0.904623	0.955009	0.938	0.965523	0.909605	1.06797	0.940175	0.988965	0.997246	0.999809	0.818591	0.977077	0.978715	0.96656	0.899625	1.01462
1.00632	0.980945	0.992832	0.967299	0.903671	0.976899	0.889357	0.946598	1.03019	0.9747	0.86073	1.00611	1.01447	0.931578	1.06027	0.929774
1.00368	1.006	0.935766	0.922459	0.95658	0.891925	0.862918	0.971103	1.03225	0.975268	1.02584	0.95827	1.01944	0.998365	0.966252	0.89451
1.0213	0.97981	0.98881	0.908608	0.95976	1.00243	0.863939	0.964357	1.01081	0.981129	0.995125	0.975979	0.984805	0.890635	0.986546	0.998959
0.972583	1.00317	0.992959	0.999276	0.903412	0.833863	0.928688	0.904188	1.00914	0.973656	1.00546	1.02016	0.967512	0.983346	0.893585	0.902245
1.00913	0.872071	0.975624	0.930268	0.833851	1.02563	0.929432	0.91651	0.991375	0.963047	0.996654	0.929253	0.932045	0.923468	0.941113	0.931034
0.998346	0.968572	0.917058	0.97632	1.00252	0.908862	0.985308	0.945863	1	0.937576	0.963234	0.938547	0.946059	0.900283	0.962849	0.996423
1.00345	0.968999	0.972544	0.901214	0.93958	0.878388	1.0209	1.01354	1.01353	0.95183	0.989543	0.980076		0.987388	0.933298	0.990383
1.02373	0.925185	0.87496	0.912236	0.991723	0.7808	0.983898	0.936211	1.01809	0.970091	0.993859	0.955048	0.972784	0.933461	0.995609	0.991464
0.902318	0.983691	0.868917	0.968248	0.903226	0.978326	1.00196	0.917393	0.959018	0.931193	0.941077	0.975075	0.938699	0.936693	1.0236	0.937225
0.954762	0.994703	0.997421	0.917319	0.959229	0.946039	0.988122	0.940787	0.970019	0.953428	1.00852	0.996342	0.974269	0.987769	0.962725	0.88854
0.977092	0.942445	0.863005	0.907729	0.873928	0.994757	0.886178	0.992319	0.998036	0.892017	0.994361	0.982456	0.961805	1.00779	1.0274	0.932031
1.00692	0.949619	0.979146	0.937764	0.938185	1.01251	0.922913	0.987041	0.988262	0.886669	0.878313	0.979218	0.954819	1.00101	0.970647	0.837149
0.996527	0.977824	0.985989	0.902263	0.893444	0.812463	0.849177	0.937328	1.04914	1.00798	0.98935	0.991931	0.947485	0.9154	0.95771	0.962825
1.00611	0.969328	0.969838	0.905348	0.968018	1.01096	0.94331	0.925324	1.0392	1.00538	0.998165	0.959879	1.02569	0.914655	0.961305	0.812024
1.00891	0.944503	0.973046	0.86304	0.978318	1.01119	1.00306	0.913519	1.01233	0.964324	0.999819	0.992578	0.956529	0.955985	0.968847	0.970747
1.04498	0.978606	0.996361	0.862771	0.982476	0.821005	0.865624	0.990703	0.990207	0.995083	0.986993	0.991489	0.95706	0.918316	0.985543	1.00464
0.994869	0.990764	0.981324	0.893582	0.990911	1.02014	0.985587	0.92304	1.04141	1.00503	0.976293	1.00472	0.902447	0.996795	0.985813	1.01999
0.991843	0.986023	0.997053	1.0381	0.886416	1.00074	0.887242	0.946535	1.02553	0.971247	0.91816	1.00478	0.968905	1.02006	0.945687	0.897855
1.00764	0.960731	0.969751	0.862516	0.860454	0.907237	0.917998	1.00831	1.01495	1.00772	0.926421	1.03449	0.954251	1.01438	0.986494	0.893323
0.901418	0.973601	0.970757	0.896762	0.86445	0.97073	0.922177	0.9447	1.01739	0.999621	1.00076	0.963652	0.986198	0.99754	0.994211	1.0138
1.00165	1.00605	0.974054	0.876797	0.972989	1.02681	0.939945	0.955997	0.946444	1.00074	0.983159	0.978735	0.988834	0.944123	0.960193	0.957875
1.01916	0.953699	0.949553	1.03095	0.900106	0.98342	0.990033	0.977031	1.03846	0.68307	1.00056	1.0262	0.905265	0.982857	0.990154	0.919158
1.01037		0.988314	0.999597	1.00194	0.948054	0.993076	0.937456	1.01249	0.971686	0.979689	0.967309	0.890214	0.977277	0.993308	1.01178
0.982472	1.01572	0.987378	0.965444	0.998892	0.996382	0.920675	0.975098	1.02326	0.971474	0.999123	1.00295	0.933606	0.981825	0.989758	1.00172
1.02472	0.92469	1.02823	0.991794	0.975908	0.901545	0.902976	1.00286	1.01149	0.923619	0.978951	1.02494	0.98789	0.989542	0.992012	0.992487
1.00058	0.922479	0.874493	0.989541	1.00439	0.903092	0.930971	0.936685	1.01839	0.971788	0.955851	1.0061	0.898324	0.96946	0.989665	1.01937
0.987616	0.985698	1.01137	0.878309	0.983613	0.992928	0.873429	1.00019	1.02262	0.933843	0.942401	1.02349	0.879627	0.973259	0.90784	0.942191
0.991973	0.947033	0.950258	0.904984	0.991433	0.964075	0.98144	0.998482	1.0188	1.01381	0.995856	1.01451	0.967417	0.995196	0.949955	0.958091
1.02715	0.915218	0.948158	0.984318	0.986459	0.85031	0.838018	0.888831	1.01636	0.979351	0.987663	0.957298	0.932209	0.997379	0.960777	0.94942
0.918611	0.993502	0.942441	0.978675	0.984268	0.944727	0.903529	0.906303	0.970245	1.00619	0.955888	0.97597	0.984939	0.955523	0.891145	1.00284
1.01547	0.934511	0.983309	0.938661	0.983855	1.00534	0.966387	0.913833	1.00017	0.963062	0.973971	0.99509	0.990636	0.954682	1.00374	0.940409
1.01252	0.97185	0.88921	0.924801	0.982499	0.882573	0.875087	1.00914	1.03099	0.994339	0.931227	1.12556	0.94242	0.974729	0.939542	0.937049
1.02128	1.01531	0.89298	0.971328	1.02227	1.00139	0.997691	1.00051	0.999345	0.994988	0.967172	1.01281	0.95106	0.957877	0.97842	0.979063
1.00291	0.984671	0.923604	1.00742	0.809636	1.00573	0.94035	0.907555	1.01736	0.997369	0.920619	0.969234	0.964665	0.995168	0.932358	0.920288
1.02494	0.959615	0.966367	0.996036	0.765826	0.992207	0.999415	0.923475	0.997448	0.989163	0.974973	0.990636	0.948741	0.984829	0.983073	0.956771
1.01625	0.976619	1.01916	0.991002	0.898643	0.965065	0.980516	1.00984	0.974759	0.946892	0.952013	1.00645	0.97114	1.02277	0.937975	0.903522
1.00805	0.978723	0.85163	1.0303	0.994258	0.934132	0.994286	0.99504	1.01332	0.978265	0.955195	0.982011	0.992855	1.01644	0.985777	0.917183
1.0306	1.00725	0.978134	0.953791	0.867371	1.00756	0.841735	1.0163	1.01142	0.962281	0.954858	0.953958	0.96608	0.942705	0.934613	0.991328
0.994717	0.99113	0.981422	0.972857	0.912424	1.00715	0.901026	1.01154	1.00655	1.0141	0.967823	0.966068	0.955957	0.922067	0.988664	0.949667
1.00091	0.946591	0.964544	0.977487	0.893139	1.00831	0.922462	0.888963	0.986568	0.971546	0.999627	0.952519	0.938558	0.995876	0.985559	0.842105
0.999268	1.01482	1.01151	1.0186	0.882829	0.878911	0.947446	0.950762	1.03786	0.983568	0.95277	0.979363	0.953915	0.977299	0.984261	0.914011
1.02201	0.997178	0.984188	0.985799	0.997311	0.992403	0.908205	0.925517	0.9967	1.00319	0.991073	1.00308	0.967867	0.97624	0.981853	0.879969
1.01309	0.9925	0.984809	0.990336	0.879031	0.506056	0.852936	0.972639	0.978682	0.949771	0.970152	0.961122	0.94098	0.949499	1.00658	0.919282
0.983955	0.953258	1.00061	0.990829	0.87392	0.996614	0.905582	1.00798	1.023	0.945179	0.974003	0.994544	0.973362	0.99291	1.01003	0.869333
0.986783	0.996054	0.989976	1.01037	0.882572	0.986777	0.847736	0.864536	1.02159	0.967536	0.934891	0.989968	0.942893	0.974735	0.987557	0.818271
1.02515	1.0002	0.987444	0.983149	0.96753	0.844844	0.97849	0.951242	1.01235	0.988424	0.952183	0.991304	0.853788	0.935216	0.991393	0.990623
1.02159	0.935991	0.982068	0.985574	0.96358	0.996816	0.927118	0.928681	1.00577	1.00238	0.994069	1.00706	0.946803	0.985972	0.984011	0.993968
1.01592	0.923388	0.995273	0.961674	0.848414	0.846686	0.870792	0.996324	1.02581	0.953351	0.953578	0.969412	0.942608	0.967611	0.967777	0.922145
1.01513	0.865854	0.986439	1.00983	0.989615	0.798408	0.887252	0.93617	1.00494	0.99061	0.948162	0.964903	0.962478	0.966831	0.985983	0.912869
1.00794	0.882225	0.80794	0.904232	0.9695	0.913736	0.871873	1.03822	1.02402	0.977904	0.951722	0.979239	0.938585	0.965869	0.995188	0.990583
1.00369	0.991695	0.877243	1.03194	0.851976	0.906244	0.955809	0.974929	1.02275	0.973994	0.820991	0.985278	0.940375	0.981735	0.989488	0.965588
0.986001	0.88193	0.956345	0.984495	0.834087	0.947246	1.00578	0.999613	1.04001	0.991517	0.978098	0.891224	0.935138	0.982091	0.950973	0.995659
1.00295	0.847978	0.944852	0.907286	1.00363	0.815582	0.937846	1.01741	1.04396	0.973484	0.964887	0.963178	0.986463	0.983782	0.961575	0.990271
0.99058	0.930012	0.900171	1.00313	0.910753	1.0155	0.811291	0.961073	1.04886	0.980809	0.959166	0.9689	0.964001	0.975081	0.963231	0.830208
1.00764	0.93767	0.89353	0.990526	0.987602	0.870826	0.992819	0.956723	1.02456	0.954078	0.941572	1.00999	0.961252	1.0051	1.00018	0.924939
1.03682	0.990244	0.939411	1.01485	0.906412	0.967707	1.00252	0.990022	1.01914	0.981979	0.976881	1.00931	0.932908	0.956815	0.990742	0.913462
0.995556	0.992714	0.901164	1.00734	0.959092	0.983713	0.968756	0.959548	1.01021	1.00735	1.00722	0.991451	0.969889	0.934432	0.990658	0.920489
0.955378	0.874557	0.996139	1.00904	0.884314	0.850809	0.97207	0.919062	0.996475	0.989166	0.921801	0.958333	1.00645	0.999257	0.940711	0.94996
0.993393	0.947558	0.982446	0.989369	0.906993	0.922325	0.933551	0.97576	1.01385	0.978349	0.992454	0.97042	0.950514	0.95022	0.982061	0.903206
1.00948	0.994539	0.958811	1.00164	0.867288	0.996472	1.00152	0.950347	1.01685	0.942399	1.01123	0.978022	0.953912	0.975601	0.991198	0.869785
0.995719	0.919807	0.959949	0.987719	0.942367	0.986881	0.933052	0.952903	1.02097	0.993511	0.982036	0.917336	0.964466	0.965108	0.998459	0.900898
0.969486	0.988817	0.882212	1.00972	0.980688	0.890506	0.926285	0.952922	1.04029	0.916482	0.951803	0.966186	0.929371	0.985862	0.987896	0.895508
0.956753	0.964358	0.960421	0.849784	0.968361	0.922378	0.967312	0.996215	0.99435	0.965123	0.990205	0.999289	0.910989	0.965801	0.93686	0.887923
0.980883	1.01876	0.961723	0.945288	1.00344	0.737882	0.910815	0.992694	1.02321	0.908669	0.891087	0.948938	0.953385	0.998303	0.951502	0.894637
0.991176	0.974237	0.847946	1.01853	1.00377	0.836117	0.954662	0.996471	1.01244	0.942466	0.978195	0.939677	0.995211	0.990887	0.938629	0.929327
0.96243	0.950651	0.933124	0.953537	0.920307	1.02659	0.912444	0.954067	1.03101	0.970125	0.977437	0.972083	0.935201	0.98327	1.01089	0.932251
0.987028	1.01815	0.991934	0.999629	0.940008	0.94973	0.950868	0.907036	0.999831	0.927544	0.985017	0.960463	0.925951	0.989221	0.919491	0.984836
0.981161	0.974921	0.994864	0.891848	0.712238	0.96776	0.907569	0.954498	1.02429	1.0176	0.993106	0.991711	1.00134	0.921762	0.956454	1.00281
0.964613	0.955738	0.881315	0.907368	1.01806	0.982456	0.969029	0.958598	1.03116	0.97171	0.967484	0.973984	0.940653	0.992451	0.998536	0.93918
1.00821	0.930274	0.862717	0.983705	0.908102	1.01586	0.913217	1.00876	1.01263	0.997601	0.991386	0.972158	0.941468	0.966167	0.98322	0.9659
0.985918	0.892022	0.997841	0.944001	0.902216	0.914166	0.936667	1.01702	1.02395	0.896363	0.935422	1.00488	0.906032	0.977324	1.00186	0.96228
0.956474	0.935022	0.994575	0.945113	0.86389	0.984165	0.932886	0.897228	1.01592	0.978374	1.00322	1.00439	0.997003	0.978308	0.972698	0.958773
0.98686	0.918579	0.987807	1.00602	0.879945	0.892636	0.961263	0.981964	1.00474	0.953509	0.972479	0.967395	0.947129	1.00182	0.988434	1.00278
0.945317	0.90315	0.986811	0.911355	0.943431	0.848435	1.01403	0.986299	1.0397	0.926144	0.978903	0.962063	0.946917	1.01293	0.959358	0.982651
0.991201	0.897199	0.990048	1.00694	1.01598	0.971626	0.987087	0.949532	1.00492	0.95846	0.97083	0.96239	0.912607	0.779491	0.973105	0.967742
1.00802	0.967025	0.974169	1.02602	1.05401	0.866452	0.912142	0.940738	1.0259	0.998163	0.971774	0.969555	0.970064	1.00253	0.907906	0.95992
0.94078	0.866905	0.87795	0.930331	0.982534	0.908048	0.992598	0.940937	1.00727	0.9365	0.923957	0.940984	0.909518	0.961709	1.00491	1.01271
0.94258	1.00881	0.99066	0.926316	1.00933	0.809591	0.942251	0.952324	1.00435	0.9746	0.971757	0.968603	0.975188	1.01418	0.897405	0.997927
1.01838	0.939679	0.863674	1.00659	1.00798	0.991806	0.962791	0.949954	1.03747	0.949047	0.953321	0.982453	0.99402	1.00474	0.986396	0.979906
1.00684	0.886466	0.866939	0.966732	0.986068	0.86671	0.831027	1.03009	1.0267	0.947919	0.897655	1.00946	0.982453	0.932925	1.00643	0.976611
1.00071	0.973355	0.8665	0.957007	0.898401	1.00395	0.996135	0.977327	1.0181	0.921339	0.924502	0.985021	0.935345	0.936646	0.930757	1.00599
1.01247	1.00264	0.892292	0.98805	0.877629	0.871017	0.946198	0.877847	0.997787	0.952364	0.981877	0.943739	1.00591	0.96064	0.991922	0.944697
0.980849	0.994992	0.867724	0.976968	0.805135	0.81188	1.04094	0.985096	1.01877	0.935403	0.95667	0.943308	0.99487	0.923759	1.00055	0.886086
1.00499	0.94032	0.959298	1.02126	0.86958	0.847727	0.921657	0.926218	1.03026	0.993683	0.944671	0.968654	0.977552	0.943913	0.931072	0.986717
0.962381	0.896611	0.791219	0.993409	0.924576	1.01812	0.871247	0.887154	1.01329	1.00911	0.964369	0.969167	0.99085	0.937799	0.942862	0.917961
1.00173	0.927068	0.992275	1.01262	0.874541	0.896388	0.995232	0.978911	1.03752	0.945777	0.99924	1.01178	1.007	1.00355	1.00163	0.904806
0.971817	0.974796	0.898272	1.01223	0.8314	1.01817	0.934468	0.895267	1.00756	1.00144	0.984278	0.990906	0.963909	1.00809	0.978158	0.946405
0.989124	1.00757	0.962882	0.889196	0.950893	0.877254	0.928974	0.915157	1.01791	0.96807	0.970186	0.990219	0.949426	0.964867	0.958287	0.886106
0.978394	0.918053	0.988914	1.0125	0.908608	0.977205	0.995283	1.0039	1.02888	0.85558	1.00114	0.988873	0.951558	1.01393	0.885855	0.918279
1.01891	0.979507	1.01099	1.00554	0.901396	0.978274	0.90625	0.943125	1.02936	0.978534	0.999239	0.965161	0.942813	0.952302	0.935802	0.928672
1.01462	1.0148	0.923937	0.985571	0.92805	0.936607	0.949603	1.01244	0.843484	0.936362	0.997365	0.969192	0.997789	0.982252	0.919534	0.971652
0.982901	0.969128	0.913316	0.996045	0.975539	0.914547	0.989032	1.03072	1.02886	0.929127	0.987535	1.01641	0.995589	1.00981	0.940055	0.951942
0.985099	1.00055	0.987391	0.950562	0.815504	0.892271	0.939557	0.956946	1.01636	0.880728	0.997194	1.00866	0.953415	0.939037	0.898328	0.930792
1.0124	0.930885	0.823412	1.01648	0.928083	0.881103	0.975642	0.958244	1.03159	0.939958	0.990411	0.977971	0.963174	0.942011	0.91555	0.981996
0.979918	0.960059	0.846701	1.01426	0.931913	1.02037	1.00039	0.971595	1.0146	1.0011	0.996596	1.00221	0.945435	1.02796	0.891667	0.910836
1.00072	0.990983	0.834032	0.995969	0.922551	0.931847	1.02326	0.959162	1.04961	0.993856	0.923077	0.996504	1.00406	1.01822	0.884783	0.952052
1.01259	0.938651	0.982827	1.00688	0.966064	0.964188	0.90117	0.996879	1.0231	0.987223	1.0418	0.950714	0.980711	0.965227	0.930823	0.979716
0.985717	0.966814	0.900866	0.947759	0.942375	0.881692	0.973466	0.985437	1.02048	0.975993	0.940097	0.962161	0.991771	0.992301	0.935821	0.859309
0.986146	0.958349	0.86116	0.92795	0.882075	0.854653	0.897472	0.946641	1.0262	0.983633	1.00548	0.998689	0.980565	0.976573	0.989233	0.938398
0.984624	0.989726	0.842582	1.00089	0.977332	0.834715	0.92226	1.01621	1.03795	0.984161	1.00362	1.00919	0.991803	1.00571	0.911498	0.983801
0.992495	1.01106	0.910894	1.00857	0.919832	0.910138	0.883055	1.00884	1.02034	0.963291	0.995985	0.940203	0.977826	1.0143	0.866462	0.923527
0.940104	0.987678	0.863356	0.979352	1.01316	0.883709	0.955076	0.940796	1.01615	1.00511	0.998654	0.982053	0.990402	0.942518	0.98463	0.993513
1.00695	0.962061	0.952181	0.93646	0.973799	0.940091	0.795104	0.994926	1.01486	0.97943	0.951194	0.993015	0.995047	1.00263	1.00365	0.924705
0.987437	0.888366	0.905075	0.990183	0.956723	1.01434	0.793741	0.983788	1.01432	1.00056	0.978421	0.974432	0.977211	1.00875	0.979565	0.837766
1.02147	1.00114	0.897239	0.934828	0.937444	1.0059	0.904921	0.93255	1.01028	1.00619	0.995585	0.981101	0.966067	0.958656	0.924383	0.828993
0.976515	0.999044	0.827032	0.986534	0.998305	0.997605	0.966574	0.892857	1.01901	1.00716	0.997672	0.938443	0.984827	0.961632	0.92222	0.948287
1.00707	0.926683	0.898279	0.922956	0.864763	1.00596	0.937566	0.898386	0.96339	1.00865	0.974386	0.991057	0.954761	0.896621	0.912193	0.994283
0.970096	1.01078	0.971602	0.937825	0.87688	0.965098	0.915513	0.928667	1.02173	0.9825	0.982923	0.963951	0.951516	1.01504	0.917962	0.905089
0.991763	0.942378	0.944994	0.835402	0.871612	0.906532	0.918993	0.874955	0.990406	1.0507	0.907031	0.982556	0.969028	0.994761	0.921298	0.917366
0.814105	0.922267	0.958385	0.978502	0.993481	0.997979	0.958721	0.888498	1.03329	0.998903	0.987346	0.970045	0.992186	1.01127	0.978787	0.969231
0.830667	1.00966	0.963176	0.921029	0.881192	0.927219	0.992689	0.957032	1.01402	1.00257	0.952077	0.983577	0.979942	0.964179	0.777824	0.898961
0.851805	0.911765	1.01654	0.933357	0.988348	0.918245	0.838474	0.90574	0.940718	0.985328	0.949762	0.970324	0.98929	1.00301	0.924419	0.971582
0.877366	1.00266	0.972831	0.960396	0.855464	0.873561	0.947359	0.918699	1.02315	0.975383	0.971347	0.985502	0.981176	1.01051	0.906118	0.981536
0.848352	0.932552	0.965101	1.01376	1	0.886284	1.00097	0.827414	0.990577	0.999065	0.966077	0.99722	0.979562	0.982392	0.96469	0.920954
0.988875	0.922814	0.976518	0.871351	0.987874	0.981402	0.841986	0.910888	0.99787	0.997659	0.955484	0.949543	0.99278	1.0156	0.903774	0.968777
0.910972	0.984579	0.911949	0.981122	0.911253	0.866582	0.903574	0.865928	0.988731	0.942543	0.967549	0.981922	1.00658	1.01703	0.98401	0.995235
0.997891	0.975107	0.955536	0.980766	0.972318	0.873612	0.890968	0.887682	1.01973	1.00072	1.00723	0.975096	1.06915	0.916609	0.953857	0.880103
0.804424	0.89678	0.94543	0.83123	0.874788	0.896636	1.02909	0.897015	1.02583	0.980136	1	0.993475	0.96973	0.918332	0.929112	0.944617
1.00493	0.958451	0.900474	1.0022	0.88483	0.996695	0.890265	1.9123	1.00692	0.969757	0.980796	0.954758	0.97764	0.928713	0.968675	1.02332
0.963361	0.91699	0.874503	0.775906	0.896001	0.868012	1.01517	0.92024	1.01276	0.98456	0.976681	0.928682	0.98284	0.872453	0.992408	0.952397
1.00962	0.910598	0.980515	0.960216	0.869194	0.985477	0.895512	0.956969	1.00999	1.01314	0.91671	0.937314	0.994306	1.02392	0.93568	0.853184
0.898816	0.91379	0.908036	0.908384	0.938564	0.929919	0.945941	0.854184	1.028	1.01827	1.00238	0.979626	0.904045	1.01367	0.987205	0.883227
0.989074	0.971944	0.933943	0.823648	0.849529	0.866831	1.02588	0.864698	1.01914	1.00238	0.979509	0.955386	0.957484	1.02363	0.992269	0.887543
0.884942	0.94149	0.98055	0.92903	0.854366	0.887268	0.994138	1.01378	1.0188	0.991395	0.833408	0.950724	0.989583	0.882043	0.954365	0.982978
0.986509	0.972633	0.775834	0.910808	1	0.962547	0.913766	0.826905	1.04305	1.00248	1.00408	0.976811	0.97266	0.916937	1.04056	0.962606
0.870898	1.01372	0.89479	0.997683	0.837798	0.874722	0.959917	0.929373	1.01795	1.00151	0.931965	0.958672	0.984277	0.957173	0.886337	0.91328
1.00297	0.986155	0.973792	0.98995	0.936094	0.920865	1.00979	0.881536	1.01353	1.01315	0.999264	0.982949	0.980096	0.878369	0.870529	1.00158
0.993902	1.00599	1.01114	0.926186	0.917982	0.846582	0.928151	0.894949	1.03593	1.06909	0.974415	1.00875	0.989867	0.944485	0.870515	0.940289
0.988402	0.979229	0.87638	0.8835	0.897795	0.912299	0.877084	0.871371	1.02607	0.862052	0.994874	1.00912	0.96905	0.959545	0.952661	0.796041
1.00712	0.98738	1.00268	0.903022	0.97495	0.990013	0.991345	1.00915	1.01722	0.996288	0.951799	1.01232	0.947715	1.01058	0.862496	0.909936
1.02209	1.00623	0.895761	0.783504	0.865473	0.897467	0.934721	0.856879	1.02154	1.01892	0.9974	0.968857	0.95524	0.899624	0.97366	1.00235
0.991874	0.960398	1.03868	0.981738	0.97547	0.850194	0.997713	0.9919	1.01446	1.00629	0.998675	0.960751	0.965273	0.958536	0.952322	0.801857
1.0085	0.97506	0.906757	1.00985	0.923641	0.883079	0.920536	0.860752	1.02299	0.973848	0.977422	0.928169	1.00037	0.923638	0.881991	0.928796
1.00504	1.00568	0.865378	0.913279	0.905476	0.902253	0.958522	0.88216	1.00372	0.995279	0.957358	0.977718	0.901247	0.926253	0.837319	0.94439
1.02597	0.990157	0.796665	0.988719	0.987207	0.974102	0.895448	0.855821	1.00215	0.963819	0.884713	1.0122	0.944068	0.946221	1.00812	1.0044
1.02637	0.99699	0.89744	0.994099	0.996739	0.91003	0.992297	0.925399	1.00119	1.00019	0.948297	0.9214	0.959805	0.977001	0.879564	0.831537
1.00178	1.00261	0.953916	0.895788	1.00079	0.8892	0.914177	0.975885	1.01122	0.958319	0.960155	0.92249	0.947848	0.868979	0.998176	0.966235
0.940971	0.986976	1.01823	0.844778	0.990146	0.871591	0.816937	0.874179	0.981186	1.02905	0.999065	0.948264	0.955792	1.00494	0.868509	0.997733
0.997521	0.939027	1.00889	0.887545	0.896337	0.866373	0.992887	0.946183	1.02755	0.873272	0.973453	1.00231	0.989679	0.980026	0.886521	1.01691
1.00018	0.951247	0.899214	1.01604	0.928733	0.912591	1.0387	0.931546	1.02849	1.00055	0.942652	1.03235	0.995135	1.015	0.810042	0.933573
0.949863	0.903843	0.768269	0.874448	0.997555	0.91186	0.857819	0.774184	1.01043	1.00525	0.939504	0.971327	0.867237	0.976016	0.920789	0.962574
0.941697	0.984112	0.888382	1.02674	0.801151	0.896072	0.965644	0.775165	0.961086	1.00473	0.996098	1.00054	0.909305	0.972681	0.840172	0.972642
1.00759	0.92886	0.868154	0.895609	0.861905	0.996928	0.993726	0.925452	1.02034	0.995486	0.957693	0.996604	0.959645	0.886876	0.86056	0.961739
0.994828	1.00617	0.723393	0.903974	1.01741	0.816624	0.926718	0.918601	1.02087	0.954743	0.964064	0.936453	0.979855	0.99009	0.851794	0.964838
0.989635	0.957291	0.870725	0.871305	0.997918	0.924084	1.00397	0.891113	1.06359	0.873031	0.94863	1.02757	0.960355	1.00301	0.994191	0.931855
0.92877	0.928483	1.01012	0.925224	1.00622	0.960219	0.954074	0.876093	0.927468	0.991601	0.967087	0.998685	0.92976	0.981461	0.850582	0.901351
0.923117	0.979656	0.775338	0.995317	0.97983	0.865339	0.947995	0.864396	1.02237	0.982762	1.00235	0.975837	0.968716	0.909785	0.947359	0.954193
0.990173	0.990802	0.927282	0.99259	0.967345	0.860613	0.978006	0.849692	1.04198	1.01742	0.962734	0.965536	0.98855	1.0089	0.986889	0.895425
0.972149	1.00114	0.976854	1.01126	1.00462	0.914943	1.00075	0.892637	0.971486	0.975211	0.989433	0.963205	0.970247	0.997784	0.954601	0.946758
0.975579	0.944974	0.93932	0.927511	0.981864	0.800543	1.03673	0.834422	0.982671	0.992705	0.92627	0.978595	0.963345	1.01465	0.981451	0.918022
0.986172	0.885694	0.7749	0.990989	0.979199	0.992863	1.02528	0.867493	0.933536	1.01788	0.979498	1.02299	0.929689	0.93759	0.865672	0.987746
0.979912	0.950259	0.924421	0.957065	0.969754	0.878294	0.99862	0.836841	0.999345	1.01025	0.999047	0.935246	0.946751	1.0053	0.888446	0.880561
0.970954	0.994735	0.925198	0.873055	0.791201	0.839543	0.891286	0.909262	1.01276	0.950379	0.948032	0.95287	0.979874	0.993497	0.95124	0.989075
0.945784	0.90436	0.877374	0.801324	0.988971	0.918876	0.954187	0.917752	1.02593	0.956997	0.996388	0.930341	0.970302	0.977953	0.944691	0.987958
0.949259	0.973474	0.829551	1.01355	0.98802	0.866644	0.880467	0.885425	1.00121	0.969069	0.96696	0.948753	1.00869	1.00713	0.914643	0.950625
0.900573	0.999246	0.966844	1.0173	0.794784	0.938709	0.993651	0.853688	0.915791	0.982829	0.955142	0.990591	0.997186	0.923552	0.866386	0.938108
0.996246	0.994039	0.998714	0.902994	0.995258	0.92802	0.880299	0.929332	0.99884	1.0069	0.981867	0.955782	0.949566	0.910024	0.88244	0.975926
0.902329	0.905902	0.927269	0.989752	0.995858	0.92923	0.924338	0.955978	1.0088	0.90583	0.999045	1.00993	0.923535	0.998683	1.00019	0.909035
1.00149	0.913533	0.886371	1.01953	0.817812	0.894392	0.891111	0.944836	1.02785	0.884768	0.896947	1.02001	0.971914	1.01392	0.846608	0.89799
0.87716	0.980123	0.812143	1.02102	0.91299	0.949752	0.896849	0.926686	0.942036	0.986486	0.99905	0.842504	0.932835	1.01081	0.90923	0.872353
1.00163	0.989147	0.909076	0.946805	0.806871	0.912654	0.9203	0.902	1.01263	0.989121	1.00596	1.00602	1.00428	0.966102	0.914077	0.971836
0.83186	0.891582	0.986772	0.986023	0.846017	1.00661	0.919328	0.799591	0.883788	0.957166	0.971844	0.97786	0.969256	1.01109	0.985606	0.993729
1.03037	0.893869	0.965412	1.02291	0.8841	0.792569	1.00173	0.895012	1.05364	0.974478	0.933942	0.974306	1.01065	0.994791	0.987266	0.973374
0.895094	0.958922	0.917081	0.867134	0.940035	0.874663	0.825637	0.846809	1.05496	0.854313	0.980114	0.986605	0.993162	1.0081	0.968149	0.990943
1.01873	0.999262	0.938776	0.864435	0.905211	0.989886	0.905966	0.909137	0.972549	0.973428	1.0056	0.983414	0.999821	0.99553	0.985931	0.922281
0.970752	0.989029	1.0018	0.971239	0.942348	0.900819	1.02083	0.885856	0.998792	0.959381	0.961113	0.990798	0.989239	0.91043	0.902718	0.921785
0.986858	1.01693	0.822561	0.832068	0.847624	0.931662	0.998767	0.858756	1.00514	0.998572	0.894228	0.93026	0.980692	1.0062	0.928832	0.905617
0.887745	0.951048	0.934124	0.894376	0.933615	0.825996	0.999795	0.973235	0.955	0.986045	0.997147	0.917003	0.93558	1.00242	0.907009	0.951867
1.00502	0.984064	1.03263	1.0134	1.00228	0.841678	0.914843	0.956294	1.00193	0.921904	0.992007	0.982302	1.01525	0.952881	0.949851	0.915603
0.902837	0.975132	0.905534	0.999092	0.934186	0.865797	0.683472	0.928461	0.995295	1.00052	0.992419	0.984537	0.954332	0.983598	0.99832	0.934215
0.945102	0.98057	0.864513	1.00921	0.905795	0.9487	0.953207	0.928997	0.959359	0.951758	1.01277	0.990027	1.00978	0.951809	0.994634	0.921996
0.936787	0.871628	0.860405	0.994909	0.990634	0.909312	0.915207	0.999279	0.976001	0.967303	1.02117	0.989845	0.926693	1.00456	0.999629	0.983672
0.962874	0.991241	0.996994	0.985793	0.956692	0.736601	0.99064	1.01944	0.96679	0.992944	0.899899	0.982898	0.99886	0.9612	0.923547	0.990776
0.878016	0.99373	1.00496	0.782501	0.97743	0.871226	0.915611	0.879622	0.959959	0.937415	1.00634	0.893492	1.00169	0.932687	0.95529	0.947891
0.964664	1.00526	1.00131	0.986125	0.886633	0.937358	0.849739	0.964784	0.972622	0.886326	1.00134	0.974791	0.983267	1.01221	0.917146	0.939129
0.972246	0.943677	0.943308	0.966203	0.99447	1.00507	0.852655	0.920034	0.959788	0.872129	0.981235	0.985488	0.980224	0.914615	0.952398	0.936549
0.980128	0.94092	0.928154	0.988339	0.877111	0.882218	0.853074	0.841668	0.934488	0.924742	1.017	0.994456	1.00827	0.901481	0.929193	0.938484
0.981727	0.91058	0.961559	1.00099	1.00973	0.846117	0.997524	0.892617	0.976636	0.949245	0.930556	0.984287	0.998661	0.968657	0.81904	0.86584
0.997405	1.0073	0.993037	0.978342	0.89157	0.881793	1.02933	0.904778	0.992435	0.998267	0.940064	0.928129	0.97092	0.916959	0.965905	0.920816
1.0057	1.00833	1.01135	0.994304	1.0124	0.897431	0.854052	0.995101	0.962538	0.945339	0.955885	0.945709	0.993787	1.00224	0.946622	0.917154
0.971174	0.92866	0.90468	0.978641	0.932716	0.882799	0.996618	0.897879	0.952945	0.943885	0.992112	1.00095	0.996689	1.01937	0.882402	0.860475
0.999635	1.00018	0.934909	1.00055	0.995845	0.91916	0.88594	0.924586	0.949899	1.0069	1.00075	0.991185	0.987092	1.00266	1.02503	0.967623
0.99667	1	0.905073	0.975224	0.869018	0.887985	0.986924	0.890582	0.975677	0.994502	0.905056	1.03716	0.931999	1.0046	0.862959	0.993446
0.990233	0.880047	0.910041	0.992665	0.870533	0.954115	0.938986	0.978224	0.987573	0.940611	0.999082	0.970318	0.983029	1.00114	0.768686	0.989856
1.01682	0.996209	0.989306	1.02644	0.969602	0.856874	0.997553	0.874101	0.953594	1.00974	0.983601	1.02214	0.992149	0.963758	0.938746	0.988834
0.963364	1.03416	0.912561	0.984499	0.996563	0.930424	0.893864	0.962608	0.93833	0.899364	0.903152	0.96865	0.90816	1.0106	1.01286	0.995321
0.961891	1.01545	0.89349	0.988393	1.02449	0.866003	0.994135	0.857593	0.953122	0.901589	0.90477	0.976328	0.987393	1.0119	1.0104	0.982475
0.957216	1.00541	0.998713	0.993864	0.959809	1.0079	0.992278	1.01031	0.974354	0.960882	1.01378	0.949298	0.967149	0.949269	0.992552	0.99451
0.958065	0.922525	0.909518	0.989076	0.980738	0.821942	0.997395	0.855617	0.995069	0.998657	0.999811	0.92671	0.932468	0.979099	0.805391	0.995691
0.954862	0.913514	0.833538	0.898145	1.01024	0.906196	0.978261	0.854334	0.991598	0.865932	1.02128	1.0098	1.00913	1.00187	0.89483	0.969391
1.01848	0.916096	1.00223	0.910208	0.964451	0.880196	0.94638	0.860697	0.9099	1	0.98356	0.945545	0.983988	1.00979	1.03787	0.938983
0.972953	0.995817	0.897879	0.97083	1.00782	1.00952	1.05017	0.896364	0.949089	0.982766	0.989172	0.911685	0.997549	1.01376	1.01813	0.980039
0.866424	0.997675	0.824618	0.985807	0.853967	0.994025	0.99388	0.913877	0.932307	0.987849	0.96457	0.993176	0.986989	0.913455	1.00693	0.942748
0.983936	1.00606	0.986199	0.93276	0.861677	0.849057	0.994116	0.976231	0.960883	1	1.00297	0.99926	0.973429	0.90633	0.985423	0.945287
1.01192	1.00495	0.940233	0.922369	0.993101	0.998326	1.00244	0.973103	0.972055	1.00095	0.9294	0.981391	0.986504	0.939198	0.91728	0.975129
0.985612	0.987293	1.01435	0.996133	0.906679	1.00113	0.978803	0.927043	0.982416	0.960719	1.00378	0.95594	0.929011	0.992228	1.03818	0.932692
1.00963	0.97428	0.992117	0.997097	0.950644	0.901392	0.94379	0.86429	0.971128	0.970311	0.916344	0.957546	0.963175	0.892399	1.01974	0.965342
0.987612	0.937922	0.941599	0.909308	0.912299	0.846043	0.989885	0.863756	0.956149	0.988682	0.967558	0.949602	0.969916	0.993358	0.98589	0.925957
0.982885	0.911014	0.96144	0.930602	0.993923	0.878167	0.938194	0.978188	0.934731	0.941542	0.94909	1.00697	0.977679	0.983099	0.97422	0.903376
1.04425	0.830886	1.0199	0.931028	0.994801	0.889335	1.01519	0.940232	0.997455	1.00676	1.0155	0.937658	0.973756	0.937511	0.927546	0.88352
0.989052	0.955365	0.973128	0.915263	0.991786	0.875864	0.993309	0.972441	0.985773	0.982898	0.983014	0.945886	0.994214	0.974706	0.902471	0.972945
0.986922	0.899405	1.01786	0.999818	0.874937	0.846847	0.951796	0.833229	0.963292	1.02616	0.9217	0.98947	0.996889	0.980396	1.01426	0.969483
1.02654	0.930483	0.907635	0.986419	1.00452	1.01466	0.997144	0.87337	0.947615	1.01239	1.01067	0.987921	0.965135	1.0144	1.01661	0.916613
0.979776	0.9216	0.902543	0.937692	0.905377	0.784337	0.924739	0.871508	0.971911	0.991068	0.959793	1.01552	0.983588	0.987209	1.00487	0.914766
0.965854	0.913368	0.862876	0.985254	0.898678	0.845507	0.992402	0.731521	0.95628	1.02326	0.938584	0.938697	1.00495	0.990729	1.01976	0.924775
0.96612	0.887607	0.843033	1.03489	1.01384	0.951562	0.993695	0.928116	0.931152	1.01978	1.00556	0.969335	0.987491	0.984818	0.982592	0.999101
0.932084	1.00298	1.01253	0.766854	0.971253	1.03256	0.973223	0.889523	1.0007	0.960599	0.996888	0.934131	0.986629	0.973201	1.00559	0.992391
1.0246	0.965054	0.871182	0.90193	0.95496	0.995785	0.995284	0.839461	0.977499	0.948342	0.952034	1.01824	0.952455	0.987156	1.0714	0.982283
1.00057	0.979232	1.01363	0.968515	0.898705	0.958295	0.946667	0.923198	0.973666	0.990263	1.0022	0.945558	0.98671	1.02409	0.855531	0.997494
1.00951	0.938347	0.886825	0.934192	0.914439	0.925308	0.94931	0.904778	0.982873	1.02434	0.98854	0.994229	0.926804	0.994258	0.979188	0.996867
1.01783	0.944819	1.01663	0.988697	0.811201	1.02953	0.938882	0.985576	0.964105	0.96072	1.00517	0.984916	0.979963	0.974772	0.976121	0.985556
1.00038	0.984267	0.927842	0.967534	0.988912	0.908203	0.964699	0.91202	0.967321	1.00831	0.91834	0.999452	0.936289	0.9905	0.988414	0.956724
0.982659	0.981998	1.03601	0.967473	0.918711	1.00635	1.00408	0.856211	0.879021	1.00938	0.993679	0.899968	0.998308	0.933451	0.990376	0.932582
0.98772	0.997266	1.02391	0.913881	0.946548	1.02032	1.00645	0.821028	0.981352	0.993624	0.955276	0.986721	0.883014	0.97693	1.02452	0.99571
1.0164	0.974228	0.991547	0.958614	0.970218	0.960895	0.986923	0.866948	0.984563	0.93629	1.00886	0.991453	0.938121	0.931426	0.947405	0.947852
1.00882	0.998439	0.978938	0.905062	1.03192	1.00381	0.957762	0.881581	0.915981	0.937868	0.946081	0.997648	0.979934	0.970689	1.00463	0.945739
0.994224	0.893456	1.0147	0.954746	0.983521	0.985572	1.02805	1.00743	0.94951	0.97593	1.00933	1.01036	0.773051	0.994438	0.979185	1.00331
1.0176	1.01276	0.908117	0.988827	0.988849	0.982865	0.974185	0.774868	0.989819	1.01537	0.937532	0.957243	1.00758	0.977543	0.949432	0.991084
0.978511	0.967646	0.987809	0.912908	0.992675	0.953151	0.966899	0.871109	0.959418	0.952666	0.906834	0.987722	0.991785	0.985854	0.857967	0.989418
1.00278	0.799558	1.02974	0.940377	0.891233	1.01474	0.976073	0.877665	1.02238	1.00804	1.0027	0.925645	1.0252	0.959555	0.925419	0.918599
1.00847	0.937468	0.865391	0.869824	0.896196	1.03149	0.983246	0.899817	0.949581	0.945128	0.96802	0.990658	1.01934	0.966294	1.00128	0.964346
1.00804	0.976377	1.01668	0.999634	1.00798	1.0243	0.973858	0.913009	1.00422	0.993156	0.929627	0.962478	0.94727	0.992432	1.00389	0.989064
0.993477	0.9893	0.99782	0.98453	1.01202	1.03078	0.996956	0.886529	1.01032	1.02334	0.948691	0.985105	0.984581	0.990898	1.02638	0.959857
0.993287	0.948777	1.00289	0.988339	0.784189	0.902973	0.937535	0.851968	1.02541	1.01281	0.944699	0.913761	0.994518	0.878455	0.947654	0.993577
0.995975	0.995492	0.883185	0.978674	1.00855	1.00316	0.997146	0.935752	0.969658	0.964379	0.958106	0.953776	1.00815	0.945672	0.944672	0.944677
0.937764	0.915932	1.0258	0.930888	0.955262	0.962829	1.00116	0.873738	1.01636	1.00275	0.908755	1.0108	0.984186	0.993469	1.02998	0.957858
0.99453	0.942194	0.989324	1.02899	1.02023	0.978352	0.946103	0.873627	0.986986	0.967896	0.960647	0.953219	0.984367	1.00018	0.964786	0.972727
1.00524	1.01131	1.0234	0.913747	0.994308	0.966226	0.990346	0.871678	0.970725	0.960812	0.930614	1.00521	0.946924	0.917593	0.998754	0.980846
1.00394	0.989852	1.00371	0.971352	0.91351	1.04304	1.00518	0.830359	0.995764	1.00762	0.941413	1.01242	0.991829	0.996789	0.959756	0.977746
1.00582	0.993581	0.994301	1.00881	0.979549	1.00476	1.01233	0.904786	1.04101	0.99632	0.939368	0.960396	0.98581	0.934692	0.911947	0.963889
1.00116	0.992009	0.971999	0.8761	0.895359	0.997573	1.0014	0.795448	0.974605	1.00018	0.959399	0.963209	0.989666	1.00037	1.0244	0.974113
0.978976	0.851763	0.989457	1.00318	1.01528	0.995057	1.00753	0.91237	0.960678	0.94428	0.913615	0.950758	1.01965	1.00889	0.938511	0.952079
0.967201	0.832135	0.990739	0.991293	0.990385	1	1.04132	0.857455	1.00377	1.0078	0.981414	0.923929	0.921539	0.971876	0.992743	0.923579
0.999617	1.01413	0.951952	0.928202	1.01931	1.03115	1.01173	0.842621	1.00132	0.993547	0.975854	0.9782	0.887782	1.0143	0.991453	0.993228
0.990105	0.845438	0.984336	1.01382	1.0023	1.00134	0.972018	0.864194	1.01636	0.957768	0.981148	0.93434	0.967014	0.984571	0.972403	0.967311
0.986533	0.84252	0.935587	0.884722	1.01832	0.992371	0.953221	0.899425	1.00475	0.957589	0.975523	0.952817	0.928938	0.908847	0.9037	0.947559
0.979539	1.00346	0.96301	0.917675	0.992072	1.01461	0.946237	0.871932	0.939836	0.96494	0.973218	0.994332	1.01879	1.02218	1.02676	0.97191
0.983846	1.01245	0.910185	0.965179	0.90431	0.984537	1.00386	0.965712	1.01473	1.00663	1.0117	0.962758	0.976098	1.00128	0.955417	0.955627
0.995369	1.0056	1.01167	0.975429	0.991856	1.01672	0.962141	0.878716	1.02604	0.955427	0.970247	0.804603	0.98311	0.99795	0.81492	0.947679
0.988061	1.05671	0.899344	0.980586	1.00057	1	0.952053	0.925277	0.93266	0.898911	0.995213	0.999441	1.00353	0.890136	0.995183	1.01851
0.997872	0.902703	0.9	0.938486	0.836955	0.902476	1.00198	0.920877	1.00814	0.91675	0.992384	0.98871	1.00101	0.857166	0.986446	0.956612
0.934161	0.896113	0.881319	0.997035	1.00112	0.952535	0.993445	0.856457	1.0177	0.931058	0.971783	0.928333	0.975766	0.983082	0.982805	0.971103
1.00272	0.879474	0.80584	1.01152	0.988348	0.97875	1.0142	0.898173	1.00436	0.959436	1.00208	0.984854	0.969478	0.97868	0.921132	1.01901
1.01255	0.983862	0.871605	0.943105	0.85369	0.982132	0.995989	0.874083	1.01477	1.00855	1.01547	0.96652	0.982771	0.959683	0.948249	0.96392
0.994246	1.01844	1.00584	0.981341	0.822129	0.996794	1.02386	0.927688	0.995663	0.956959	0.975359	0.854755	1.01472	1.00055	0.901281	0.937956
1.00508	0.892578	1.00238	0.992323	0.997171	0.920685	0.995111	0.9404	1.00806	0.95101	0.973424	0.990893	0.938437	0.984249	0.719713	0.977172
1.00758	0.994394	0.84865	0.88205	0.979325	0.907109	1.01269	0.914519	1.00466	0.979614	0.970839	0.925646	0.970692	0.898548	0.968632	0.951255
1.00166	0.864127	0.966011	1.02097	1.04127	0.916652	1.02049	0.893582	1.00184	0.964774	0.944283	0.917339	1.03467	0.921517	0.852228	0.977817
1.00562	1.0072	0.972094	0.990589	0.977666	0.98818	1.03598	0.88778	0.900662	1.00608	0.97285	0.955446	0.947685	0.977277	1.00814	0.973637
1.00078	0.990937	0.807826	0.992827	0.880486	1.02106	0.967766	0.915804	0.936534	0.965851	0.97279	0.998134	0.971938	0.982854	1.01436	0.956182
1.00019	0.972787	0.691357	1.01242	0.944434	0.994724	0.997592	0.933995	1.01737	0.983303	0.982786	0.990541	0.926216	0.956437	0.985885	0.999642
0.993859	1.00638	1.03409	0.984806	0.825497	1.04026	0.942438	0.897059	0.99755	0.936318	0.974213	0.948177	1.02844	0.805013	0.931336	0.963841
0.994495	1.01256	0.995295	0.986603	1.03524	1.00122	0.936655	0.92282	1.00245	0.864518	0.96606	0.937457	1.0409	0.895038	1.01212	0.999641
0.955491	1.00699	1.0467	0.989763	1.04314	1.03174	0.986332	0.891729	0.997351	0.884603	1.00829	0.949753	0.838988	0.834384	1.00969	0.912618
0.969155	1.03912	0.863144	0.918319	1.04503	1.02576	1.00603	0.892063	1.01269	0.93216	0.97093	1.00638	1.00685	0.904754	1.01214	0.880634
1.0062	0.949523	1.00128	0.972485	0.99504	1.01748	0.984915	0.995428	0.982074	1.00334	0.876109	0.918329	0.972673	0.988416	0.951896	0.883159
0.981697	0.920276	0.927614	0.881494	0.873652	1.03579	0.963812	0.952204	1.01372	0.951971	0.940615	0.950035	1.01117	0.978438	1.04311	0.896218
0.978727	0.982856	0.86809	1.01935	0.994517	0.94355	0.994553	0.959901	0.851243	0.996709	0.839087	0.975852	0.951447	0.989739	1.00074	0.906879
0.998021	0.972455	0.927531	0.866699	0.999242	1.04575	0.953577	0.97961	1.004	1.00462	0.852396	0.999628	1.01342	0.980558	0.989375	0.934078
0.989538	0.985714	0.995062	0.804124	1.00061	0.995596	0.914249	0.857917	1.02163	0.977147	0.983498	1.00205	1.01251	0.846436	0.978346	0.860933
1.03047	0.986248	0.855696	0.975996	0.980526	0.952132	0.929401	0.928547	1.00924	0.955476	0.984657	1.0162	1.01838	0.86064	0.991133	0.952199
1.01048	0.979903	0.930127	0.909091	0.994278	1.01408	0.944794	0.859904	1.00376	0.963142	1.00574	1.02071	1.004	1.02128	1.00382	0.945203
1.0078	0.882536	0.935112	1.00035	1.01409	0.945836	0.99065	0.925679	0.972133	1.01273	1.01848	0.997983	1.02447	0.996288	0.982207	0.933854
1.01403	0.989234	0.920291	0.983621	0.991317	1.01334	0.983929	0.988821	0.973315	0.939253	0.894342	0.990545	0.924431	0.990125	0.940891	0.958853
1.00571	0.979251	0.924802	0.814214	0.992126	0.990539	0.950421	0.948064	1.00891	0.997805	0.947161	1.02825	0.972207	0.996348	1.01323	0.964732
1.0057	1.00338	0.956477	0.962519	0.875877	0.887428	0.990087	0.923116	1.00107	0.965689	1.01736	1.02818	0.96568	0.889298	0.977034	0.963895
0.955737	1.02159	0.926242	0.894789	0.991102	1.02582	0.963535	0.950943	1.01647	0.958275	1.01818	0.990674	0.926686	0.925313	1.01769	0.973976
1.00349	0.95816	0.925706	0.992548	0.996524	1.00678	0.996749	1.02287	0.947757	0.925671	0.968498	0.937533	0.968977	0.990804	1.00204	1.00177
0.948249	0.982299	0.952828	0.965768	0.95666	0.994456	0.971808	0.903242	0.901422	0.939373	0.979405	1.03012	0.962036	1.03563	1.01418	0.929151
0.998273	0.817584	0.961316	0.983532	0.99675	0.925316	0.998048	0.892683	0.975883	0.942021	0.969814	1.01168	0.961938	0.979975	0.962072	0.913255
0.947215	0.914875	0.862582	0.980945	0.915066	0.991964	1.01731	0.913896	1.00017	0.97126	0.958978	0.988971	1.00335	0.938648	0.988591	0.952943
1.00716	0.932652	0.938106	0.990452	0.986724	1.00977	0.961496	0.875696	1.00158	0.993103	0.948629	1.02662	0.892432	0.990896	0.967914	0.854346
1.03546	0.992161	0.939696	0.830769	0.873235	1.00692	0.996554	0.890293	0.975485	0.951385	0.885608	0.954672	0.991468	0.981229	0.933956	0.949756
1.00512	0.921433	0.912161	0.934576	0.99407	0.96517	0.995732	0.883209	0.965901	1.00632	0.956545	1.01451	1.00719	1.00073	0.914036	0.936376
1.01314	0.916091	0.760674	1.00678	1.0081	0.967154	0.995912	0.859845	0.997374	0.975923	0.993751	1.00422	0.952062	0.997549	0.980061	0.8967
0.994213	0.973838	0.888663	0.979255	0.990856	1.04669	0.974588	0.919491	0.970034	0.879993	1.03888	0.929338	0.925227	1.01989	1.01575	0.938679
1.00133	0.987892	0.830093	0.991101	0.992635	0.968162	0.957058	0.893812	0.998953	0.969433	0.958262	1.01839	0.988141	0.986591	1.00108	0.964988
0.98495	0.962495	0.962039	0.896494	1.00075	1.00139	0.957604	0.89716	1.00516	1.01625	0.975293	1.01573	0.994854	0.847721	1.00811	0.939419
1.00874	1.0113	0.971941	0.85662	0.869856	1.01356	0.946654	0.864227	1.01975	0.95641	0.962951	0.995368	0.991845	0.970535	0.923874	0.99113
1.00186	0.983251	0.978668	1.01241	0.984699	1.02265	0.99861	0.958945	1.02289	0.962008	0.97498	0.89262	0.973054	0.846349	0.973613	0.950177
1.01171	0.903188	0.934341	1.00658	0.857003	1.02898	0.99857	1.00017	0.983331	0.969525	0.974447	1.0125	0.975923	0.936804	0.980721	0.972851
1.04146	0.953193	0.960403	0.91186	0.985471	0.955547	0.992297	0.955839	0.983796	1.00779	0.962924	1.01626	0.961601	0.757435	0.969039	0.911215
1.00861	0.994438	0.847006	0.985604	0.962996	0.989099	0.956243	0.960042	1.03087	1.00247	0.984684	0.941045	0.967801	0.868786	0.968778	0.996101
1.00071	0.910461	0.983231	0.995811	0.974596	0.969737	0.996862	0.870832	0.983245	1.00532	1.01045	1.00583	0.989603	0.93555	1.00093	0.978336
1	0.96977	0.992898	0.976771	0.970018	1.01676	0.965517	0.853586	0.996025	0.95706	0.896801	0.947305	0.959605	0.988693	0.949546	0.904647
1.03269	0.914905	0.917746	0.930294	0.879589	0.965159	0.994808	0.935259	1.00859	0.979444	0.975106	1.01109	0.965862	0.994217	1.02671	1.00108
0.983803	0.879428	0.942852	0.867058	1.01321	0.979024	0.915035	0.895701	0.997529	0.987059	1.00477	1.0252	1.00208	1.00408	0.939315	0.912631
0.983387	0.883526	1.10626	0.908526	0.975432	1.03327	0.999196	0.974598	1.01861	0.896157	0.990692	0.905383	0.942141	0.900311	1.00666	0.912332
0.991627	0.965572	0.897843	0.914135	0.977294	1.00988	0.939506	0.98609	1.0124	0.999465	0.98079	1.03967	0.955066	0.94706	1.00579	1.00559
1.00233	0.855856	1	0.935812	0.923201	1.00333	0.96173	0.981164	0.971051	0.974377	0.965596	1	0.970215	0.940971	0.938132	0.953398
1.0091	0.989175	0.881454	0.990919	0.929428	1.02406	0.924901	0.970105	1.03632	0.902447	1.00035	0.990284	1.03198	0.934767	0.944829	0.875658
1.01034	0.826726	0.910284	0.899878	0.96892	0.965711	0.946848	0.899197	1.00869	0.963608	0.9312	0.925113	0.93119	0.982444	0.987071	0.850163
0.992274	0.946102	0.849771	0.880873	0.994608	0.932523	0.975452	0.993397	0.968003	1.00162	0.958839	1.0213	0.940299	0.900761	0.970078	0.889508
1.00542	0.971818	0.879696	0.915706	0.956619	0.918866	0.971044	1.0108	0.922114	1.00996	0.934555	0.981352	1.00911	0.878628	0.951142	0.999822
0.954947	1.00544	0.884392	0.981761	0.974202	1.00874	0.97802	0.988399	0.893981	0.949842	0.996302	1	0.987153	0.953333	1.00812	1.00036
1.00483	1.00701	0.863739	0.888003	1.02855	1.0246	0.987424	0.997513	0.992255	1.00123	0.984754	0.962982	0.952078	0.927273	0.979398	0.911245
0.942877	0.917706	0.972687	0.989242	0.91209	1.01535	0.995451	0.921519	0.881603	0.99723	1.00054	0.956163	0.933577	0.987148	0.968969	0.92329
1.00989	0.95315	0.958782	0.994045	0.973169	0.943291	0.929617	0.94131	1.00272	1.01632	0.962098	0.986252	0.936107	0.9967	0.910196	0.998397
1.00396	0.823306	0.820623	0.848907	0.861892	1.02787	1.01891	0.982487	0.831799	0.992122	0.969201	0.949983	0.951276	0.915622	0.9986	0.894369
1.00326	1.00204	0.998763	0.885015	0.83616	0.947709	0.983575	0.993486	0.989453	0.993042	1.01506	0.986578	0.938392	0.941258	0.917172	0.898673
0.995224	0.947281	0.900887	1.00493	0.884269	0.995556	0.955465	0.958348	0.942256	0.905379	1.01613	0.960721	1.03614	0.980371	1.00891	0.88024
0.934695	0.865769	1.00877	0.883302	1.01952	1.01635	0.95351	0.991563	0.980969	0.984187	1.00143	0.952528	0.940252	0.980121	1.01058	0.875534
1.00816	0.887097	0.947702	0.94735	0.819969	1.02547	0.963218	0.905608	1.01012	0.975263	0.956179	0.945735	0.957884	1.01323	1.00674	0.932898
1.0159	0.968056	0.942617	0.989208	1.00656	0.942333	0.987788	0.98842	0.954944	1.00838	0.997185	0.961247	0.946951	0.933275	0.932218	0.775275
0.981564	0.955455	0.934615	0.918208	0.852763	1.01824	0.958381	0.811178	0.986094	1.00429	1.02771	0.952782	0.969305	0.988052	0.986131	0.810398
1.00551	0.955668	0.974115	0.799295	0.911531	0.995781	0.992134	0.843605	0.904669	0.902721	0.991012	0.949042	0.965066	0.991292	1.01717	0.948089
1.01182	0.992431	0.968699	0.871429	0.869468	0.920872	0.964515	0.978143	0.962411	0.934985	1.01143	0.939389	0.987544	0.986508	0.971184	0.910076
1.01596	0.974527	0.976435	0.854461		0.982841	0.967797	0.987741	0.973617	0.984364	1.00555	1.0002	1.01048	0.966719	1.0468	0.943773
1.01981	0.994019	0.927206	0.853584	0.900357	1.02111	0.968439	0.913093	0.979708	0.991273	0.993516	0.963676	1.01698	1.00367	0.800767	0.886544
0.925713	0.990497	0.99324	0.966184	0.892437	1.02863	0.946415	0.980263	1.01958	1.00205	0.986842	0.996358	0.938768	0.973436	0.951651	0.958022
1.00557	1.00708	0.98453	0.894446	0.740757	1.01236	0.972432	0.974503	0.927935	0.964292	1.01313	0.949007	0.969611	0.980871	0.988988	0.886644
1.00696	0.907956	0.996543	0.831952	0.923018	1.02897	0.964192	0.897891	0.980453	0.982359	0.99522	0.986162	0.996698	0.901771	0.886887	0.851103
1.01373	1.015	0.976628	0.881919	0.823266	1.02927	0.99282	0.898165	0.914125	0.999615	0.992917	0.961097	0.90354	0.988368	0.89863	0.99125
1.01495	0.967497	0.860488	0.853149	0.845001	1.01041	1.01608	0.891812	1.01366	0.990397	0.966958	1.00925	0.990055	1.03357	0.990688	0.993616
0.993074	0.946366	1.00928	0.89866	1.01785	1.02493	1.03467	0.90405	0.945245	0.997027	1.0267	0.992514	1.01098	0.961362	0.798361	0.98232
1.0163	1.01599	0.949857	0.891785	0.992585	1.02405	0.942478	0.912073	0.9447	1.0025	1.00805	0.990633	0.900775	0.849176	0.993879	0.929511
0.971507	0.954083	0.988653	0.914737	0.846425	1.00869	0.94471	0.854456	0.996511	1.00563	0.953932	0.992925	1.02133	0.908635	1.00111	0.986849
1.01297	0.993593	0.928914	0.882498	0.951541	0.888356	0.954936	0.948973	0.972165	1.00186	0.984921	0.970863	1.02751	0.932599	1.00189	0.899658
1.00791	0.91575	0.948323	0.898828	0.906506	0.925192	0.984111	0.82478	0.986243	0.998653	0.949726	0.989392	1.00781	1.01161	0.86627	0.979339
0.982219	0.994718	0.948926	0.999812	0.888682	1.02336	1.02994	0.991041	0.951504	0.997776	0.914626	0.985847	0.869369	0.955488	0.980392	0.93614
0.998456	0.952039	0.988991	0.884524	0.816365	0.965905	0.960838	0.959869	0.945286	0.929126	0.911997	1.01166	0.881263	1.01375	1.00468	0.912838
1.03209	0.94018	0.91299	0.936686	0.931321	1.02368	0.954419	0.980864	1.00784	0.89586	0.787142	0.938363	1.02006	0.968087	0.91535	0.940747
1.00498	0.84953	0.93779	0.875	0.885854	0.959563	0.999197	0.986604	0.998771	0.97625	0.993907	0.989643	0.967166	0.97399	0.952381	0.97379
1.01214	0.842012	0.965125	1.0018	0.909399	0.931016	0.955995	0.920678	0.975885	1.00807	1.0052	1.02039	0.967882	0.986989	0.96556	0.886468
0.943071	0.929784	0.983928	0.909058	0.877142	0.928784	0.937173	0.902328	0.970242	0.99615	1.02769	0.970409	1.01749	1.00132	1.00268	0.973469
1.01995	1.00695	1.00543	0.914021	0.902318	0.989809	1.02044	0.99085	0.972044	0.995762	0.95352	0.986422	1.0081	0.958027	0.944032	0.898434
0.997285	0.876352	0.914714	0.920136	0.866225	0.998209	0.96366	0.950104	0.923126	0.999814	0.98355	0.954561	1.00219	0.955711	0.979419	0.832248
1.01325	0.871563	0.961174	1.00481	0.976421	0.99697	0.957972	0.919244	0.959011	0.993751	1.0056	0.97465	1.02017	1.02757	0.976293	0.886418
1.00704	0.918412	0.954042	0.896824	0.878397	1.01702	1.02598	0.995253	0.865511	0.996758	1.02221	0.958274	0.963222	0.864355	0.995787	0.846808
0.993533	1.00499	0.921053	0.90889	0.916964	0.983107	0.971815	0.99772	0.960136	1.00135	0.973022	0.9936	1.03489	1.00149	0.931766	0.878918
1.01759	1.01346	0.868408	0.931134	1.01059	1.00558	1.0109	0.916775	1.01216	0.949808	1.01987	0.933333	1.01819	0.845006	0.966804	0.883119
1.01674	1.0148	0.940594	0.941569	0.877859	1.005	0.979796	1.00096	1.01524	1.01839	1.04133	0.989613	1.01118	0.798682	0.991857	0.950513
1.03719	1.01974	0.985536	0.892736	0.925703	1.02245	0.964023	0.999052	0.942189	1.02412	0.964066	0.936853	1.015	0.97882	0.941369	0.926696
1.01432	0.998236	0.891657	0.94135	0.887724	0.991214	0.992955	0.870684	1.00798	0.985709	1.02098	0.961413	1.02326	0.863978	0.994586	0.925789
1.00848	0.992143	0.964977	0.93911	0.948147	1.02589	0.99457	0.989147	0.953433	1.01371	0.998905	0.922613	0.938819	0.878713	0.939845	0.918538
1.00553	1.01267	0.949772	0.951914	0.85358	1.02637	0.958773	0.923951	0.967091	0.973208	1.02009	1.00535	0.950979	0.968043	0.956912	0.864797
1.01355	0.896737	0.872644	0.930233	0.99945	0.962377	0.919898	0.996542	0.955913	0.995022	0.93639	0.920129	0.973805	0.887794	0.992252	0.872562
1.01465	0.975009	0.9392	0.947511	0.90467	1.01164	1.02775	0.982074	0.990037	1.00135	1.02179	0.948947	0.927568	1.00161	0.983775	0.879412
0.999064	1.00329	0.922354	1.00884	0.896304	0.998038	0.983862	0.877162	0.992227	0.999039	1.01428	0.986474	1.03162	1.01107	0.989884	0.918764
0.999082	0.993749	0.988185	0.91783	0.983277	1.01275	0.982435	0.882803	0.973396	1.01327	0.875019	0.906997	0.970918	0.978856	0.997482	0.913658
1.01911	1.00187	0.929613	0.988487	0.986947	1.04183	0.991742	0.930495	0.959307	1.00019	1.02443	0.932963	1.02799	0.941288	0.941574	0.919473
1.01565	0.923023	0.997591	0.854483	0.963315	0.987715	1.01743	0.996775	0.97851	1.00708	1.00444	0.906196	0.973531	0.882919	0.979989	0.87589
0.981665	0.915784	0.917477	0.941613	0.899839	1.00499	1.00329	0.838192	1.00581	0.998893	0.978432	0.957798	1.03303	0.9125	0.925901	0.865524
0.939513	0.987018	0.859017	0.90616	0.902707	0.904914	1.04364	0.976984	1.01352	1.00037	0.961108	1	0.755497	1.00854	1.00185	0.928899
1.00395	1.01133	0.904372	0.914171	1.07083	1.03516	0.982808	0.908656	0.992919	0.896965	0.9917	0.930048	0.951724	1.00843	0.976978	0.921049
1.01454	1.00075	1.01976	0.871649	0.936256	0.971499	0.958265	0.966973	0.980129	1.00842	1.02117	0.977395	1.01795	0.996343	0.973619	0.88059
1.01139	0.989759	0.987925	0.905931	0.90492	0.941272	0.969182	0.972792	0.995881	1.00133	0.974258	0.955295	0.973311	0.845549	0.933402	0.91366
0.99556	0.932506	0.872483	0.990688	0.86417	0.993852	0.975736	0.916369	0.985954	0.989011	0.997292	0.932927	1.01363	0.895894	0.938364	0.924996
1.02575	0.99357	0.990297	0.890308	0.891803	0.990249	0.995632	0.829963	0.993533	0.990349	0.942552	0.987477	0.978355	1.01637	0.923636	0.985381
0.953125	0.997558	0.943301	0.918228	1.00091	0.993448	1.02706	0.983236	1	1.01292	0.965566	0.996285	0.938299	0.85499	0.962138	0.891084
1.00918	0.992783	0.877927	0.89209	0.905751	0.929966	0.971515	0.812324	1.00245	1.00096	0.93865	0.956939	0.939058	0.995073	0.986423	0.912579
1.01389	0.812745	1.00093	1.00186	0.920295	0.969058	1.0269	0.98609	1.00228	1.00307	1.01456	0.975022	0.980599	1.01919	1.00203	0.986406
1.01252	0.996107	0.930148	0.91375	0.910495	0.950244	1.02434	0.991142	0.960601	1.00552	0.917875	0.953919	1.03259	0.976275	0.827649	0.920999
0.975417	0.970729	0.907964	0.914333	0.896343	0.989018	1.02944	0.903649	0.943568	1.00428	0.931784	0.975605	0.953146	0.949738	0.929599	0.964947
0.947784	0.991798	0.960426	0.807384	1.00761	0.99734	1.02014	0.877265	0.952489	1.00284	0.90169	0.979062	0.934763	1.01464	0.91262	0.971533
1.0103	0.966522	0.898665	0.935478	0.999809	1.01563	0.947056	0.91177	0.999287	0.988273	1.01733	0.989861	0.936138	0.850071	0.939389	0.982785
0.99709	0.935348	0.908546	0.891102	0.991543	0.998119	1.01756	0.832133	0.998429	0.996751	0.993098	0.961085	1.01263	0.964229	0.95394	0.923923
1.00238	0.986697	0.948564	0.91717	0.913906	0.976639	0.957406	0.864471	0.984361	1.00077	0.999078	0.946911	0.968057	0.931598	0.964014	0.940472
1.00446	0.983514	0.949404	0.860199	0.916667	0.958912	0.969817	0.923675	0.981259	1.00855	0.943591	0.969445	1.01366	1.00587	0.933567	0.934552
1.0123	1.03749	0.934877	0.78513	0.895233	1.02996	0.940132	0.886969	1.01128	0.952607	0.998896	0.999453	0.979735	0.95923	0.867712	0.968503
0.998839	0.979696	0.925257	0.987911	1.02667	0.939438	1.02376	0.858744	0.992594	0.995838	0.99623	0.981383	0.95864	1.00826	0.89956	0.978628
0.995333	1.00127	0.828272	0.871626	0.873448	1.00522	0.997918	0.920413	1.00451	1.00384	0.986304	0.963823	0.983004	1.02739	0.873867	0.875473
1.01889	0.992654	0.968699	0.935622	1.00905	0.968449	0.91029	0.991755	0.989381	0.996966	0.942921	0.962649	0.981914	1.0166	0.901002	0.87722
1.00864	0.993554	0.926546	1.00531	0.950382	0.95908	0.963391	0.882504	0.987543	0.981122	0.956629	0.960312	0.948813	0.944881	0.857556	0.978204
0.991314	0.9932	0.867092	0.959541	0.85874	1.0167	0.976919	0.86751	0.985636	1.02884	0.924093	0.980167	1.0244	0.865065	0.96609	0.896267
1.00601	0.908349	0.924786	0.982511	1.00235	0.954436	0.960471	0.838456	1.00231	0.98887	1.00206	0.916277	1.02373	0.872479	0.986466	0.998283
0.999643	0.968197	1.01997	0.978888	0.914864	1.01552	0.936218	0.896429	0.997197	1.00768	0.936705	0.982349	0.992899	1.02069	1.01164	0.97847
0.998662	1.02293	0.905605	0.909662	0.889007	1.03627	1.00884	0.953542	1.01681	1.03128	0.966842	0.896506	1.0322	0.919953	0.946626	0.869056
1.00097	1.04063	0.978316	0.953419	0.988455	0.989841	1.04336	0.860652	1.00326	0.959452	0.973778	0.962434	0.954977	1.00236	0.857706	0.970338
0.962336	0.874419	0.93733	1.00809	0.910663	1.02374	1.00743	0.852596	0.993106	0.91515	0.986928	0.950396	0.962136	0.863943	0.819506	0.876178
0.992196	0.965259	0.868285	0.876296	0.976322	1.00626	1.01469	0.926483	0.987312	0.988261	1.00055	0.976619	0.9739	0.94062	0.885254	0.994652
1.0036	1.05207	0.985486	0.918535	0.857482	0.99919	1.02868	0.903137	1.00034	0.959473	0.99473	0.967629	1.03287	0.991806	0.768646	0.845918
1.00442	0.986646	0.865287	0.808521	0.921178	0.991998	0.966928	1.01786	1.01035	1.0254	1.01936	0.974628	1.02049	0.985284	0.96737	0.947999
1.00527	1.01294	1.0217	0.990383	0.967356	0.994438	0.892097	0.965447	0.982705	0.973879	1.02616	0.962062	0.991958	1.02037	0.892664	0.959352
1.002	0.875434	0.925307	0.689633	0.82392	1.02684	0.990086	0.82851	1.00086	1.00682	0.980889	0.997987	0.851617	1.00986	0.840873	1.00582
1.00784	0.843569	0.876845	0.848396	0.911323	0.937229	0.924959	0.883455	0.845748	0.98797	1.00762	0.948945	1.04148	1.00607	0.979423	0.939684
1.00251	0.992824	0.920585	0.828086	0.928976	1.02139	1.02137	1.02606	0.843149	0.953993	0.979985	0.989576	0.883896	0.922723	0.913212	0.981255
1.00039	0.975929	0.651363	1.01758	0.940575	1.00761	1.01935	0.981468	0.994371	0.970065	0.893227	1.00559	0.995878	1.02436	0.973178	1.00087
1.00039	0.89186	0.977151	0.867033	0.891274	1.00638	0.995965	0.828443	0.988205	0.959916	0.877751	0.950462	1.03008	0.937393	0.897554	0.995371
0.996904	0.905412	1.02509	0.698889	0.919111	1.01513	1.02706	0.988951	0.95978	1.00349	0.975333	0.997751	0.841127	0.933974	0.875666	0.944025
0.998643	0.97833	0.934828	0.873207	0.902657	0.972658	1.02777	0.869143	0.999281	0.988504	0.989528	0.942992	1.00732	1.03698	0.856129	0.965245
1.00448	0.960834	0.915382	0.878178	0.830906	1.02969	0.993971	0.947024	0.983155	0.979023	0.997636	0.998324	1.01689	0.986039	0.945715	0.909389
0.999807	0.895332	0.917293	0.864596	0.957409	0.984515	1.00161	0.957432	0.986238	0.943132	1.01006	1.00907	1.00784	0.962774	0.931972	0.994416
0.997845	0.861198	0.94245	0.982359	0.909749	0.975454	0.988891	0.924516	0.997638	0.91329	1.00661	0.954618	1.0096	1.01246	0.910473	0.886909
0.99628	0.994661	0.868378	0.956086	0.896768	0.954612	1.00759	0.94939	0.973236	0.89617	0.983233	1.00809	0.988587	1.01895	1.00295	1.00347
1.02634	0.910497	0.920354	0.950613	0.940511	1.00807	0.948939	0.901225	0.990651	0.897342	0.996841	0.931744	1.02114	0.93702	0.992848	0.957964
1.00058	0.920371	0.783737	0.977164	0.941748	1.0185	0.944392	0.854485	0.999457	0.96241	0.976668	1.01502	1.00055	1.01157	1.03883	0.896563
0.997305	0.897963	0.901767	0.957994	0.86813	0.964252	1.00837	0.883214	0.989585	0.900282	0.858169	0.906423	1.02439	1.00507	1.02537	0.878306
0.997861	0.90748	0.91944	0.962093	0.949491	0.966253	0.97502	0.78665	0.949375	0.945686	0.976151	0.842032	0.997853	1.02716	1.00174	0.819392
0.995953	0.986789	0.873699	0.833905	0.934239	1.02114	0.995164	0.839155	0.958938	0.917776	1.00843	0.97945	1.02681	1.01635	0.997689	0.886316
1.01688	0.97013	0.819496	0.99782	1.03314	0.970092	0.989889	0.899059	0.973808	0.914304	1.02092	0.976103	0.998279	0.935456	1.00367	0.853599
0.997108	0.979053	0.785472	0.748966	0.931384	0.958833	0.969258	0.863937	0.957052	0.997219	0.862724	0.886007	1.00735	1.01679	0.882382	0.90862
1.01313	0.972183	0.987365	0.958349	1.00864	1.02085	1.03175	0.881691	0.988907	0.903866	0.951789	0.945246	1.03812	1.00148	0.890936	0.823363
0.997874	0.950138	0.98788	0.913155	0.924979	0.953527	0.912982	0.880678	0.971851	0.937037	1.00299	0.987168	1.00204	1.03243	0.978217	0.961615
1.00447	0.896779	0.959679	0.930005	0.953387	1.01181	0.998185	0.93331	0.966484	0.991959	0.876864	0.897667	0.967625	1.03277	0.93492	0.781743
1.00659	0.993703	0.992965	0.987275	0.838022	0.96579	1.01042	0.893852	0.952236	0.919394	1.0126	0.964859	1.0031	1.02206	0.974325	0.920715
0.995989	0.987415	0.991438	0.860937	1.04622	0.990932	0.932004	0.877605	0.994598	0.929568	1.02072	0.940003	0.957937	0.996423	0.906471	0.897331
1.01413	0.989393	0.940547	0.970424	0.894925	0.93125	0.99071	0.890725	0.992785	0.947387	0.987346	0.900354	1.00034	0.911363	0.998127	0.947109
1.00215	0.999334	1.0078	0.920495	0.916047	0.983583	0.998661	0.887644	0.995693	1.00436	0.864015	0.916777	1.00606	0.972188	0.865207	0.936656
1.00378	0.949509	0.989525	0.926846	0.980777	1.00861	1.01359	0.944724	0.992335	0.951528	0.988762	0.965812	0.99326	1.03278	0.924095	0.935752
1.0522	0.920725	0.948012	0.9914	0.990457	0.91962	1.02432	0.906114	0.995638	0.950594	1.02095	0.894909	0.995671	0.912323	0.885071	0.797306
0.991412	0.899523	0.990636	0.888377	0.988379	0.964761	1.00181	0.894282	0.98564	0.980939	1.02383	1.00874	0.989145	0.881852	0.99947	0.905384
0.992227	0.794022	0.991859	0.880249	0.983727	0.970577	1.10231	0.923773	0.995134	0.994878	1.02976	0.962001	0.994886	1.01215	1.00376	0.903581
0.985958	0.928349	0.928973	0.910826	0.994629	0.970338	0.955374	1.00126	0.990651	0.91588	0.939703	0.930957	0.949092	0.957115	0.983916	0.995881
0.995925	0.886292	0.935579	0.915021	0.946607	1.00654	1.02925	0.863994	0.998193	0.969719	0.945702	1.01655	0.996169	0.943111	1.00762	0.961754
1.02688	0.783319	0.994718	1.00782	0.990453	1.02331	0.96714	0.903561	0.990961	0.989298	0.949652	0.931282	0.985009	0.855687	1.00685	0.903104
0.996134	0.849248	0.938063	0.968142	0.97444	1.02979	0.994112	0.941792	0.996271	1.0133	0.961203	1.00873	0.993458	0.892519	1.01938	0.981365
1.00164	0.899486	0.993014	0.825659	0.955547	0.98694	0.983823	0.854969	0.98132	1.01834	0.967444	0.943491	1.00076	0.914076	0.956871	0.930378
0.998453	0.898135	0.992056	0.985833	1.01546	1.03198	1.0352	0.863482	0.842074	0.952994	1.00622	0.98484	0.958326	1.02157	0.901315	0.976033
1.02116	1.00463	0.991228	0.842122	0.95866	1.02349	1.04569	0.884973	0.984514	0.979267	0.943396	0.989581	1.00302	1.01005	0.926092	1.0069
1.00699	0.927539	0.985531	0.828202	0.985817	0.965232	1.04027	0.8993	0.985608	0.985147	1.01458	0.978276	0.979391	0.787303	1.00571	0.991986
1.00348	0.866699	0.995329	0.904778	0.97971	1.00402	1.02228	0.874734	0.957003	0.894882	1.01458	0.908308	0.905319	1.01755	0.875352	0.979722
1.03277	0.920307	0.992036	0.897289	0.976896	0.926284	0.977709	0.894807	0.982073	0.977228	1.00182	1.00438	0.960085	0.990097	0.894872	1.0186
1.01736	0.887307	0.988654	0.858797	0.995152	1.01074	1.00865	1.02255	0.92216	0.984665	0.966565	0.961239	0.964123	0.944881	0.88909	1.00596
0.987518	0.903976	1.00098	0.901902	0.944834	0.902185	1.04446	0.832991	0.98915	1.00275	1.01554	0.962099	1.00109	0.965927	0.89523	0.986202
1.00448	0.948796	0.978003	0.895486	0.944652	1.01994	0.990156	0.894508	0.994687	0.967579	0.990549	0.9619	0.989224	0.929974	0.858515	0.985741
1.01733	0.883345	1.00056	0.780922	0.996047	1.01217	0.869437	0.891205	1.02082	0.981298	0.992697	0.873326	0.975632	0.926934	0.9086	0.956179
0.999808	0.961717	0.992676	0.986114	0.985353	0.91888	0.928937	0.860029	1.00842	0.979366	0.945028	1.00491	0.974658	0.94331	0.993552	0.966388
1.00802	0.919114	0.991472	0.923534	1.02346	0.939799	0.915176	0.979004	0.999301	0.986081	0.96869	0.942899	0.922785	0.932247	1.018	0.962787
0.990857	0.969476	0.96352	0.803859	0.977163	0.981478	1.0276	1.02463	0.991604	0.98683	0.981297	0.926194	0.897529	0.967924	0.974502	0.882176
0.975298	0.92654	0.986573	0.851101	0.937699	0.961112	1.01966	0.901846	0.99143	0.944288	1.02199	0.983604	0.986725	0.920559	0.999638	0.98618
1.02057	0.911545	0.991181	0.890418	0.962409	1.00891	0.942597	0.89351	1.02127	0.969048	1.01416	0.936312	0.98783	1.01001	0.979805	0.851722
1.00463	0.9776	0.932152	0.999824	0.969076	1.02571	0.89144	0.865541	0.972854	0.976212	0.963045	0.95606	0.958077	1.00499	0.988372	0.990726
1.02057	0.909557	0.905959	0.956806	0.979079	0.954177	0.888474	0.839441	1.00772	1.00075	0.952937	0.95926	1.00522	1.02038	0.9853	0.950134
1.01442	0.925738	0.92724	1.01682	0.996386	0.914811	0.921838	0.858114	0.962519	0.869382	1.02164	1.0301	0.963924	1.0178	0.9327	0.95604
1.00393	0.973896	0.97743	0.987482	0.925184	0.937566	0.942721	0.834533	1.00823	0.930066	1.00737	0.948297	0.954584	0.966465	0.983242	1.00908
0.936327	0.918212	0.935233	0.947306	0.997159	0.98222	0.920686	0.823982	1.00858	0.976441	0.844754	0.921418	0.904264	0.884827	0.993867	1.01315
1.00544	0.945004	1.01365	0.990729	1.02744	0.957167	0.935893	0.808466	0.982562	0.981163	0.950117	1.01491	0.924001	0.942067	0.93258	0.908324
1.00295	0.903961	0.978382	1.00251	1.00483	1.02253	1.00556	0.875116	1.01563	0.979012	0.818937	0.967139	0.924916	0.940522	0.885003	0.970074
0.897983	0.877733	0.989764	0.912435	1.00746	1.00905	1.0213	0.97393	1.0077	0.987145	0.9957	0.98402	0.984203	0.936489	0.993946	0.952717
1.00558	0.923709	0.961426	0.863778	0.989402	0.98764	0.972188	0.829905	1.00621	0.998714	1.04367	0.89717	1.00969	0.975198	0.972558	0.957852
1.01845	0.969085	0.987232	1.01723	0.994354	0.924118	1.03368	0.852766	0.99741	0.972168	1.04308	0.897056	0.9476	0.9649	0.998402	0.991847
0.986674	0.919728	1.00804	0.969039	0.993535	0.938695	0.908532	0.864105	0.988209	1.0074	0.951652	0.942877	1.00721	0.951724	0.988766	0.928949
1.00699	0.935908	0.971925	0.874373	0.986608	0.954407	1.03477	0.895681	1.02065	0.979778	1.03217	0.982679	0.941275	1.00587	0.983664	0.917484
1.0094	0.919634	0.948512	1.00138	0.999033	0.928382	0.962924	0.883821	1.01732	1.00256	1.03303	0.991953	0.985805	0.839217	0.991045	0.916427
0.995036	0.928584	0.98284	0.889425	0.971631	0.929472	0.923904	0.853405	0.985052	0.98566	0.98981	0.984976	0.962178	1.00216	0.887413	0.938266
1.00495	0.92444	1.01008	1.00683	1.00135	1.00161	0.915545	0.841102	1.00959	0.989944	0.880063	1.00958	0.996459	1.0144	0.998376	0.915538
1.01796	0.981063	0.92989	0.959527	0.990818	0.884263	0.919842	0.935978	1.015	0.994663	1.01245	0.973982	0.944845	0.968036	0.93528	0.967126
1.01389	0.967012	0.942842	0.909155	0.988517	1.01359	0.998509	0.911785	0.977965	0.990074	1.00732	0.969347	0.981909	0.949352	0.920451	0.927828
1.02474	0.92808	0.978751	0.859339	0.908642	0.925357	0.95232	0.924955	1.01282	0.983255	0.99406	0.999819	0.996649	0.867331	1.0016	0.885033
1.00727	0.943537	1.00652	0.979904	0.930886	0.982433	0.924397	0.814615	0.982131	0.977904	0.961415	0.998929	0.999627	1.02195	0.87017	0.926543
1.02197	0.945053	0.92325	1.00562	0.91742	0.991641	0.882579	0.880923	1.00659	0.996979	0.952807	0.946212	0.950425	0.970807	0.993592	0.899908
0.908603	0.998376	0.940424	0.941756	0.930686	0.969578	0.893541	0.76598	1.00018	0.985673	0.9285	0.965204	0.981319	1.02713	1.01535	0.847909
1.0061	0.957688	0.984176	1.00283	0.930329	0.943396	1.0187	0.841002	0.995809	0.934418		0.989027	0.950415	0.977304	0.997761	1.02565
1.01417	0.927448	0.919885	0.906039	0.917874	0.929364	0.909074	0.997462	1.00124	1.0339	0.919562	0.989069	0.983624	0.947554	1.01576	1.01009
0.976231	0.910225	0.972983	0.883281	0.933071	0.940764	0.920015	0.881565	0.967174	0.992336	0.88682	0.952414	0.959978	0.89786	0.970024	1.0019
1.00545	0.895858	0.948402	0.880585	0.966706	1.01639	0.999621	0.796571	0.963138	0.997977	0.983912	0.952947	0.948021	1.02298	0.915554	0.941944
1.01812	0.916977	0.967364	1.01958	0.987118	1.01275	0.993317	0.887673	0.936886	0.992643	0.972873	0.991609	0.921712	0.924844	0.964686	0.913343
0.998721	0.98455	0.926559	0.946119	1.01841	1.02459	0.912136	0.854186	0.963723	0.992394	0.961564	0.960152	0.976341	1.01614	1.00649	1.00554
1.00383	0.903314	0.951444	1.02037	0.97822	0.92465	0.93256	0.821069	1.01226	1.00146	0.996385	0.91696	0.954148	0.986999	0.909029	0.989862
0.998714	0.983152	0.927803	0.958171	1.0174	1.03073	0.979931	0.817766	0.798985	0.873951	0.942817	0.973322	0.984328	0.984138	0.997489	0.998048
1.01153	1.01557	0.99206	0.88124	0.991009	0.977074	0.852413	0.924853	0.926857	0.98388	0.947236	1.00361	0.951474	0.933102	1.01257	0.953638
1.00206	0.853212	0.998045	0.953579	0.975838	0.959938	0.886082	1.00681	1.01231	0.894197	0.931362	0.994441	0.976046	0.951012	1.03172	0.990881
1.01881	0.973079	0.992529	0.882304	1.00425	0.922764	0.987052	0.99425	1.00322	0.993111	0.97104	1.0026	0.954027	1.00298	0.996911	1.00137
0.997978	0.845306	0.99162	1.00545	0.936202	1.01823	0.914742	0.920034	1.00108	0.993972	0.943223	0.999628	0.982073	0.945198	0.990804	0.93001
1.02029	0.830103	0.995952	0.932913	0.98038	0.910777	1.00875	0.915811	1.0294	0.987025	0.962597	0.991797	0.991115	1.00295	0.936234	0.877436
0.989932	0.881622	0.994485	0.991724	0.997284	0.904654	0.916888	0.907229	1.01437	1.00297	0.928092	0.99422	0.956683	1.00071	0.926762	1.01593
1.01792	0.988736	0.921719	0.90617	0.982874	0.961407	1.064	0.933217	1.02015	0.884108	0.949724	0.998143	1.01498	0.964425	0.998388	1.00755
1.00992	0.992464	0.99627	0.846239	0.929175	0.899754	0.929433	1.0161	1.00125	0.930917	0.92247	0.997376	0.969093	0.983121	1.01109	0.933397
0.994778	1.00626	0.995115	1.03411	0.887177	0.963217	0.910987	0.896265	0.994118	0.995293	0.966346	0.989027	1.00453	1.01238	1.00784	0.944516
0.960649	0.986976	1.00493	1.02042	1.00805	0.935332	1.00973	0.810549	0.962025	0.988314	0.951077	0.981522	0.953505	0.99582	0.956265	0.987405
0.993634	0.927687	0.986852	0.881996	1.0099	0.92476	0.993053	1.00278	0.9854	0.930676	0.981485	0.99569	0.997915	0.992999	0.997104	0.988379
1.01689	0.987486	0.936369	0.980334	0.97625	0.880394	1.03744	1.03267	1.0167	0.972916	0.999816	0.983336	0.947058	0.977636	0.999806	1.0068
1.00626	0.989525	0.933506	0.929135	0.95317	0.994454	0.908717	0.852609	1.02916	0.98602	0.911626	0.989981	0.982018	0.999639	1.00221	0.999682
0.968927	1.00762	0.922905	0.863629	0.989179	0.907926	1.01243	0.872549	0.994627	0.906333	0.967365	0.965567	0.96335	0.982091	0.835095	0.95144
0.987947	0.984384	1.00787	0.901568	1.00335	0.936353	0.991534	0.885332	1.01301	0.989063	0.967641	0.921487	0.993474	0.949241	0.930703	0.929987
1.02164	0.985698	0.96942	1.00855	0.979129	0.948043	0.969366	0.851934	1.02544	0.974017	1.0141	0.957953	0.994997	1.03449	1.00366	0.935237
1.01422	0.986124	0.908225	0.957595	1.01937	0.991425	0.981821	0.855533	1.00419	1.00461	0.968915	0.990013	0.962447	0.998184	0.925571	0.993115
0.923998	0.981329	0.921562	0.936934	0.944655	0.950531	0.95247	0.83295	1.01415	0.973726	0.987265	0.97772	0.977477	1.01377	0.89372	0.986838
0.947887	0.983925	0.983762	0.976951	0.969802	0.950901	0.999381	0.881435	1.01371	0.905581	0.987967	0.969289	0.989145	1.02236	0.995365	0.985352
1.01067	0.988499	0.995977	0.90965	0.97262	0.943654	1.02423	0.890236	0.997458	0.96648	1.03075	0.982185	0.976441	0.976959	0.997301	0.980003
1.01801	0.961856	0.976107	0.997513	0.945246	1.00966	0.919126	0.919904	1.00425	0.966493	0.967641	0.979237	0.991982	1.02181	1.0102	0.970319
0.928973	0.95657	0.902575	0.983913	1.00206	0.986784	0.935976	0.94057	0.997497	0.979372	0.924303	0.987041	0.970323	1.00678	0.952	0.953445
1.00966	0.982875	0.888961	0.919766	0.923414	1.0171	1.00442	0.915742	0.97251	1.00204	1.01023	0.978841	0.982791	0.985428	0.973538	0.927853
0.998648	0.979823	0.869474	0.941342	1.00111	0.955696	0.936163	0.948815	0.998621	0.942358	1.009	0.992861	0.972393	0.95196	0.88459	0.932895
0.925676	0.981351	0.889839	0.902876	0.983234	0.969349	0.979655	0.862482	0.939307	0.985465	0.925883	0.982892	1.0043	0.973117	0.937926	0.911349
1.01797	0.977382	1.00985	0.927643	0.914607	0.951299	0.909345	0.934172	1.02435	0.983716	0.95616	0.985855	0.999816	0.983661	0.901444	0.791837
0.99804	0.983327	0.834135	0.918039	0.979294	0.901723	0.991965	0.855648	0.995274	1.01766	0.986354	0.990191	0.948238	0.983247	1.01535	0.909864
0.99743	0.987315	0.876263	0.914678	0.916754	0.925106	1.01282	0.931976	1.0283	0.996209	1	0.995385	0.992046	0.903439	0.913823	0.866188
1.00631	0.975689	0.852066	0.862969	0.901689	1.02005	0.930084	0.912737	1.01366	0.95846	1.02411	0.993034	0.958139	0.984446	0.983385	0.960485
0.992309	0.98035	0.975226	0.991739	0.990325	0.951748	1.02732	0.958734	1.01359	0.98139	1.00964	0.98953	0.996089	0.972356	0.951803	0.855416
1.02601	0.97902	0.869824	0.925111	0.962693	0.809019	0.9896	0.93645	0.947665	0.971195	0.926107	0.985258	1.00543	0.997496	0.894161	0.999006
1.00304	0.972687	0.93821	0.847938	0.938227	0.986879	1.07021	0.866125	0.972262	1.01662	0.984689	0.989395	0.999429	1.00881	0.977071	0.984021
0.997854	0.965684	0.828202	1.0011	0.955394	0.945336	1.06492	0.992403	1.03357	0.97899	1.01808	0.979273	0.946698	1	0.987138	0.942041
1.02535	0.982637	1.01152	0.908241	1.00816	0.857095	1.0323	0.883297	1.01542	0.990796	1.01855	0.979349	1.0037	1.02636	0.998014	0.953442
1.03081	0.920007	0.964979	0.987771	0.989666	0.835443	0.968135	0.947247	1.02308	1.00845	0.992736	1.01181	0.910095	1.02404	0.980732	0.931997
1.00273	0.986256	0.992694	0.978502	0.954152	0.754618	0.999811	0.985463	1.01662	1.00397	1.03072	0.921279	0.997278	0.975999	0.991004	0.944267
1.03474	0.963538	0.925413	0.927635	0.974253	0.881809	0.962977	0.894437	0.975931	0.991724	0.91356	0.971318	1.0115	0.999458	1.02301	1.00731
0.996173	0.975605	0.841871	0.900852	1.01225	0.892931	0.901711	0.997732	1.02286	1.04607	1.02644	0.98311	0.997049	0.956017	0.882636	0.983322
0.977491	0.98133	1.02154	0.971724	1.02181	0.818764	1.03707	0.895792	0.994676	1.01122	0.89967	0.987276	0.972394	0.913922	1.00224	0.895465
1.0173	0.979977	0.933091	0.918221	0.945662	0.706975	1.02045	0.898172	1.00561	0.923273	0.9906	0.978696	0.993426	0.841138	0.991488	0.979718
1.02761	0.937971	0.871462	1.01955	1.00396	0.976954	1.01589	0.924299	1.00247	0.972213	1.01538	0.933655	0.973401	0.926206	0.827224	0.964438
0.967237	0.989937	0.928797	0.919729	1.01952	0.996986	0.907257	0.917515	1.0087	0.83448	1.02251	0.993893	1.00499	0.937189	1.00961	0.930466
0.948928	0.985124	0.888142	1.03755	0.994436	1.00997	0.928191	0.931023	1.00545	0.914349	0.973987	0.977363	1.01726	0.926118	0.929496	0.951889
0.982018	0.985331	0.995318	0.888925	1.0044	0.854136	0.97006	0.983428	0.950549	0.984415	0.904523	0.93708	0.946142	0.98323	1.01384	0.981733
1.01917	0.969386	1.0106	0.979713	0.974573	1.00618	1.00309	0.905925	0.997543	0.978301	1.01134	1.00401	0.995897	0.97151	0.987189	0.965639
1.00765	0.971916	0.982698	1.01662	0.950421	0.916192	0.989568	0.885522	1.00123	0.979066	0.935759	0.97253	0.980978	0.922477	0.894754	0.949933
0.961492	0.987212	0.992058	0.964857	0.983202	1.00168	0.950398	0.855668	0.994987	0.989341	0.985587	0.967765	0.966067	1.00892	0.839218	0.9694
1.00585	0.93462	0.940107	0.986823	1.02031	0.971125	0.956068	0.989702	1.00299	0.973341	0.930021	1.005	0.893338	1.03548	0.832218	0.901236
0.863161	0.936443	0.997936	0.917578	0.987384	0.859638	0.958034	0.917886	1.01679	0.995506	0.989154	0.947359	0.954456	0.927015	0.997195	0.909628
0.920096	0.987307	0.988121	0.996839	0.99517	0.956747	0.994467	0.95733	1.01312	0.99052	0.959348	1.00019	1.00576	0.964419	0.935444	0.980782
0.875942	0.988775	1.00371	0.994534	1.02651	0.902306	0.94393	0.903035	1.0153	0.984231	0.894414	0.987059	0.969998	0.968733	0.929467	0.935344
1.03003	0.993723	0.992703	0.892066	0.98115	0.945389	0.910554	0.951091	0.98331	0.980223	0.943011	0.916752	0.934628	0.902191	0.809626	1.01826
0.902705	0.989313	0.995018	0.844598	0.98293	0.901527	0.931186	0.920447	0.992466	0.985145	0.947725	0.965697	1.00951	0.911692	0.87343	0.926853
0.957333	0.994632	1.00386	0.970011	0.949084	0.990308	0.928286	0.893215	1.00313	1.01555	0.965636	0.948298	0.887156	0.994474	1.01855	0.996494
1.00926	0.979859	0.886449	0.871233	0.946347	0.986372	0.831621	0.882703	1.01197	0.98472	0.992433	0.961984	0.912759	1.01903	0.970556	0.994573
0.941145	0.939916	0.986812	1.04463	1.01612	0.871078	0.946044	0.983416	1.02254	0.991696	0.993544	0.967844	0.975661	0.966972	0.910461	1.02061
0.888004	0.913021	0.927392	0.840818	0.983274	0.885023	0.927772	0.871397	0.960062	1.01563	0.95228	0.965523	0.9987	0.962799	0.879947	0.942866
0.963342	0.925221	0.923954	0.828545	0.999423	0.994826	0.978875	0.972789	1.01243	0.980147	0.976246	0.96098	0.990626	1.00096	0.910196	0.938412
0.958911	0.9683	0.985286	0.988588	1.00037	0.900123	0.885396	0.879908	1.01195	0.995994	0.990981	0.985049	0.982002		0.863585	0.999299
0.9843	0.99147	1.01086	0.895247	1.03045	0.885336	0.890797	0.862193	0.996246	1.00229	0.997427	0.9569	0.951962	0.998694	0.996657	0.971648
1.00454	0.940668	0.912618	0.865762	0.879007	0.883377	0.985369	0.987091	1.01608	0.994598	0.864047	0.979205	0.947688	0.965156	1.01677	0.890281
0.996581	0.989433	1.01506	0.913821	1.01531	0.98338	1.02035	1.0257	1.01428	0.991407	0.997792	0.798636	0.976597	1.0075	0.920756	0.910524
0.956931	0.971911	0.900552	1.00826	0.988647	0.922164	0.930521	0.973798	1.00737	0.999617	0.8776	0.996636	0.980811	0.888963	0.867391	0.884264
0.984968	0.993309	0.955976	0.986795	0.910817	0.879979	0.94693	0.885919	1.00691	1.01785	0.964432	0.969785	0.992964	0.968816	0.984397	0.997582
0.948833	0.932931	1.02481	0.901583	1.01149	0.959949	0.857588	0.943916	1.00191	0.997514	0.93089	0.984945	0.991601	0.81672	0.866322	0.795727
0.986558	0.957316	0.973829	1.00484	0.938459	0.903608	0.960093	0.871966	0.993146	1	0.988242	0.99271	0.945729	1.00578	0.999123	0.909276
0.940847	0.990764	0.99329	0.958136	1.00798	0.994009	0.949173	0.931321	1.01077	0.982186	0.93279	0.979993	0.922391	0.924767	0.894685	0.962629
0.972188	0.977741	0.904318	0.95194	1.01414	0.859228	0.940394	0.941784	0.981789	1.00173	0.996503	0.979868	0.989888	0.906507	1.01853	0.906851
0.9824	0.919803	1.00072	1.00724	0.923582	0.910909	0.987867	0.942275	1.00946	0.998854	0.979349	0.98167	0.966465	0.953322	0.837084	0.888111
0.999267	0.996885	0.99052	0.926386	1.00263	0.999808	0.959883	0.905851	1.01487	0.970122	0.866468	0.945432	0.995604	0.980128	0.975994	0.891012
0.966771	0.958272	1.00594	1.03713	0.998682	0.864111	0.95055	0.954577	1.00071	0.957629	0.980536	0.945106	0.979346	0.935472	0.926499	0.952623
0.983538	0.981927	0.975461	1.01855	1.01876	0.857679	0.892408	0.95897	0.970972	0.980868	0.96222	0.96424	0.991598	0.933322	0.965203	1.00299
0.890927	0.978194	0.956982	0.860682	0.921716	0.932931	1.02392	0.925017	1.00346	0.988176	0.927896	0.971869	0.975596	0.963223	0.821379	0.957536
0.963719	0.972264	0.915957	0.913906	0.999255	0.922279	0.918944	0.929893	0.966196	0.981336	0.931486	0.995958	0.933677	0.969615	0.966314	1.00342
0.981641	0.982051	1.0121	1.01153	1.01814	0.821423	0.89767	0.836378	1.01184	0.984974	0.959345	0.968012	0.988372	0.998561	0.890479	0.953731
0.927526	0.984046	0.961575	0.913755	0.992519	0.931276	0.974922	0.869729	1.00352	0.974779	0.908984	0.972003	0.975619	0.925731	0.840738	0.990901
0.952205	0.964813	1.00092	1.02569	1.00446	0.97937	0.980949	0.856804	0.96995	1.00711	0.930414	0.936519	0.977541	0.902069	0.935261	0.881682
0.95914	0.918159	0.996386	0.823539	0.916697	0.954554	0.940617	0.962628	1.01499	0.984704	0.980907	0.951435	0.979732	0.94875	0.881977	0.90799
0.93544	0.856112	1.00582	0.742779	0.949355	0.906794	0.904934	0.975331	1.00145	1.02267	0.901701	0.942624	1.00724	0.975618	0.973446	0.956013
0.947866	0.9565	0.972329	0.897564	0.912423	0.836636	0.933285	0.972294	1.00522	0.989824	0.970032	0.961825	0.948991	0.897024	0.873556	0.868503
0.947949	0.974582	0.95809	1.01081	0.898615	0.884096	0.931122	0.913359	0.980552	0.992179	0.995219	0.943662	0.924077	0.989516	0.929519	0.930292
0.951003	0.818825	0.982641	0.977256	1.01941	0.817226	0.926202	0.966002	1.00604	1.00442	1.01668	0.946357	1.02094	0.983943	0.993193	0.887645
0.93887	0.866677	0.93856	0.982233	1.00782	0.983459	0.990257	1.00503	1.01456	0.980075	0.944019	0.947359	0.999628	1.01177	0.997777	0.93937
0.941127	0.840789	1.02269	0.950044	0.926271	0.90987	0.97	1.00424	0.995785	0.98108	0.95643	0.988304	1.01145	0.965357	0.992298	0.846096
0.924883	0.880861	0.875545	0.987093	1.01351	1.00346	0.938935	1.01069	1.00978	0.989095	1.01256	0.983415	0.998015	0.999622	1.01576	0.982421
0.974178	0.947672	0.988425	1.01092	0.977888	0.851816	0.853277	0.958917	1.0215	0.974141	0.939107	0.914865	0.990682	0.970091	1.01898	0.895682
0.950327	0.908411	0.970633	1.01201	0.990734	0.9959	1.00682	0.99676	1.00494	1.00183	0.947748	0.959943	1.01702	0.971499	1.01249	0.968627
0.949069	0.913622	0.996941	1.03059	0.908604	0.848249	0.948566	0.85625	1.02536	0.943192	0.989617	0.98938	1.01601	0.954765	0.843975	0.895754
1.01703	0.939974	0.909121	0.907953	0.944213	0.859185	1.01446	0.900267	1.00797	0.954797	0.944637	0.926425	1.02019	1.02204	0.780224	0.887465
0.997249	0.966925	0.995033	0.994114	0.991976	0.940406	0.98757	0.967943	1.01367	0.987159	1.00254	0.992576	1.01049	0.968609	1.03024	0.911718
0.899196	0.932346	0.981903	1.02662	0.914995	0.87382	0.927007	0.901483	0.999293	0.97052	0.944473	0.940384	0.9663	1.01136	0.896236	0.986534
0.990941	0.857328	1.01474	0.921337	0.977517	0.86369	0.874668	1.00267	1.01567	0.957852	1.01538	0.922381	0.969373	1.01041	0.98825	0.922289
1.00479	0.982686	0.983167	0.837177	0.969939	0.892514	0.96653	0.904957	0.99893	0.990155	1.01882	0.992814	1.00832	0.96361	0.889058	0.905747
0.870522	0.892117	0.870474	1.0142	1.00306	0.871517	0.967285	0.886035	0.999121	0.991144	0.906234	0.949982	0.97066	0.956228	0.826125	0.884692
1.03348	0.9063	0.897144	0.987887	1.00377	0.842353	1.02277	0.973632	1.00441	0.99667	0.968381	0.967204	0.970302	0.974941	1.00053	0.879738
1.01803	0.910942	0.885413	1.03526	0.950889	0.914262	1.00039	0.998733	1.01787	1.01068	0.941197	0.9813	1.01455	1.02039	0.926941	0.960236
1.01478	0.918424	0.948323	1.00866	0.959104	1.01042	0.977995	0.889495	0.978856	1.00876	0.945203	0.978129	0.936134	0.952139	0.823331	0.884099
1.02436	0.861389	0.983786	1.02948	0.991112	0.965542	0.98154	0.895015	1.00184	1.01241	1.02281	0.968744	1.00335	0.87639	0.956806	0.895769
1.02587	0.870476	0.982729	1.01418	0.995575	0.990496	0.914448	0.993256	0.987417	1.0108	1.00182	0.981882	0.979133	0.98801	0.963733	0.901294
1.00757	0.884114	0.849903	1.02023	0.981033	0.886563	1.02569	0.912249	1.01646	0.979132	0.882573	0.963023	0.957668	1.02457	0.981065	0.913915
1.03544	0.894833	0.897752	1.01139	0.992376	0.792576	0.974081	0.904928	1.01102	0.944444	0.961772	1.01892	0.927156	0.85883	0.914242	0.92401
1.02404	1.00457	0.996375	1.02905	0.92906	0.908198	1.04018	0.929653	1.01324	0.986067	0.973433	0.974439	1.00829	1.03502	0.973456	0.896665
1.00287	0.965294	0.932167	0.985804	0.912913	0.854698	1.00937	0.99609	1.00295	1.0024	0.959558	0.917263	0.994649	1.00111	0.877323	0.929368
0.988324	0.896341	0.930578	0.940059	0.903209	0.976103	1.00295	0.872023	1.00956	0.98257	0.941297	0.901567	0.985412	0.929755	0.90801	0.931744
1.01062	0.98292	0.974453	0.984031	0.965581	0.971044	0.89227	0.875926	1.02184	1.00961	1.02427	0.912299	0.999049	1.0196	0.983456	0.907629
1.01663	0.916358	0.844508	0.858101	0.968727	0.989018	0.989442	0.983199	1.00708	0.969843	1.01031	0.870957	0.983762	0.913383	0.927056	0.93054
1.04188	0.858684	1.00071	0.885943	0.943073	0.816113	0.9828	0.999122	1.02771	1.00817	1.01806	0.994964	0.975148	0.954909	0.932885	0.951667
0.994324	0.880578	1.01623	0.929941	0.9291	0.967796	0.798906	0.875993	1.01225	1.01825	0.963636	0.92831	0.9604	1.00953	0.93715	0.939544
1.00525	0.88838	0.923336	0.788323	0.987113	0.963992	0.925119	0.897791	1.00105	0.987551	0.925582	0.962801	0.979712	1.00638	0.895402	0.933807
0.989533	0.977398	0.945269	0.896027	0.927601	0.890722	0.945771	0.855292	0.998257	0.987754	1.00145	0.989164	0.986869	1.00638	1.03305
1.04307	0.99456	0.908687	0.859132	0.944573	1.01082	0.91166	0.917496	1.01845	1.00572	1.00426	0.982615	0.935461	1.01548	0.867303
0.997958	0.954537	0.852233	0.871726	1.03117	0.854733	0.855339	0.87506	1.00391	0.974317	0.993819	0.986152	0.98188	0.96562	0.959191
0.911237	0.934794	0.963014	0.898925	0.925592	0.951599	0.977095	0.986696	1.01084	0.950555	1.01485	0.918742	0.960575	1.02541	0.895865
1.03006	0.936256	1.02214	0.914521	0.994319	0.841157	0.993081	0.924242	1.00368	1.00019	1.03133	1.03266	0.997623	0.923064	0.977676
1.02738	0.909201	1.00559	0.870716	1.01753	0.725882	0.897025	0.967939	1.00196	1.00586	0.927226	0.97882	0.9622	0.980464	1.00799
1.02773	0.958318	0.952246	0.99048	0.998845	0.814552	0.931344	0.860167	0.998007	1.00927	1.01815	0.968078	0.977493	0.975589	0.941261
0.980769	0.981216	0.890779	0.989912	0.9545	0.837727	0.98115	0.909794	1.02835	1.01379	1.00247	0.910242	0.988766	0.968833	0.924492
1.02417	0.953857	0.993849	0.947397	0.895438	0.820388	0.939444	0.986734	1.02839	0.99872	0.98545	0.998555	0.969598	0.997095	0.944464
0.992879	0.977398	1.00625	0.908544	0.785929	0.827523	0.845797	0.825964	1.00355	1.01568	0.610368	1.01443	1.00453	1.02011	0.910944
1.01802	0.967497	0.995378	0.978693	1	0.879096	0.866624	0.803842	1.01473	1.00926	1.03375	0.917873	0.974758	0.952489	0.983625
0.967813	0.907787	0.992755	0.871825	1.00237	0.990317	0.918709	0.899907	1.01256	1.00323	0.926425	0.910412	0.996392	1.00692	0.933552
0.996441	0.901209	1.00734	0.863607	0.923531	0.747499	1.04209	0.84556	1.01526	1.00976	0.948341	0.989932	0.959184	1.00509	0.980019
0.981409	0.934135	0.98944	0.908882	0.948385	1.00495	0.930595	0.978028	0.940892	0.988221	1.02162	0.937231	0.967323	0.956133	0.896291
1.00875	0.96828	0.921053	0.981257	1.00999	0.847159	0.999808	0.972436	1.01636	1.01355	1.01129	0.952262	0.965651	1.00583	0.995763
1.01687	0.998007	1.02016	0.981688	0.932637	0.856515	0.911693	1.01923	1.0127	1.00684	1.00163	0.914835	0.904575	1.02309	0.999633
0.892088	0.948554	1.01406	0.915766	0.944138	0.931877	0.900416	0.998633	1.01253	1.00383	0.937147	0.969953	0.970299	0.922501	0.945814
1.02634	1.01666	0.90517	0.975659		0.872664	0.885212	0.855712	1.01839	0.963996	1.01342	0.918426	0.934566	1.02684	0.949332
0.968888	0.900103	0.953393	0.886783	0.99904	0.882314	0.991056	0.842883	1.01403	0.999038	1.00341	0.998944	0.987448	0.956076	0.971797
1.02813	0.977444	0.830197	0.875041	0.966135	1.00808	0.921586	0.914187	1.0222	0.992603	0.983774	0.942677	0.98407	0.895517	0.932032
1.00108	0.917926	1.01875	0.829979	0.972183	0.869647	0.825645	1.02951	1.01946	1.00134	0.91176	0.977692	0.986693	0.940181	0.853702
0.986584	0.897751	0.992852	0.835447	1.02023	0.864193	0.866598	0.835405	1.00964	1.01471	0.991445	1.0106	0.953301	1.00019	0.905832
1.00962	0.916039	0.898056	0.672143		0.855012	0.863167	0.939248	0.960007	0.978389	0.923298	0.97802	1.00215	1.02133	0.969262
0.994561	0.981378	0.96967	0.910949	0.955917	0.883112	0.891342	0.987978	1.01482	0.992048	0.987392	0.977288	0.975529	1.01147	0.876443
0.98876	0.886151	0.967058	0.993728	0.958909	0.992795	0.990415	0.934304	1.01495	0.958535	0.937584	0.973154	0.955308	0.956239	0.919548
1.00794	0.971223	0.93442	0.866602	0.982706	0.912056	1.03048	0.960698	0.995752	0.98267	0.900279	0.988543	0.96972	1.01917	0.904721
1.01748	0.934402	0.953162	0.905588	0.993717	0.85638	0.894424	1.01365	1.01272	0.968593	0.910428	0.953433	0.995492	0.994825	0.906632
1.00036	0.952238	0.926967	0.871501	0.986044	0.914608	0.841901	0.955443	1.01517	1.00037	0.971403	0.975657	1.00058	1.0208	0.991769
1.00716	0.875	0.932896	0.864227	0.939978	1.01066	1.03985	0.974425	1.00792	0.976669	0.973675	0.940625	0.958649	0.917813	0.941715
1.01352	0.981073	0.985503	0.858864	1.02042	0.876722	0.940011	0.968415	1.00969	0.973105	0.979522	0.97875	0.960547	1.02192	0.858279
0.985704	0.925125	0.975997	0.948646	1.02849	0.749201	0.876916	1.02153	0.934583	1.01072	0.991044	0.977161	0.969277	0.992087	0.997595
1.01684	0.744666	0.983633	0.866709	0.876109	0.994918	0.921443	1.02015	1.01272	0.990457	0.989952	0.909602	1.02067	1.03189	0.990681
0.985182	0.898781	0.948164	0.958547	0.991952	0.832325	0.915304	0.991667	0.998646	1.00957	0.977877	0.973176	0.990202	0.985846	0.927577
0.977021	0.877239	0.922035	0.958575	0.813677	0.914806	0.941038	0.980088	1.00727	1.01456	0.994821	0.954424	0.997102	1.00168	0.799492
0.999799	0.880644	0.976017	0.899381	0.938263	0.856637	0.905845	0.945092	0.982954	1.00325	0.945289	0.894996	0.980155	1.02514	0.905701
1.0248	0.865927	0.925952	0.895547	0.882723	0.84837	0.864874	0.997424	1.0058	0.996918	0.986742	0.920309	0.961016	0.92467	0.979611
0.9385	0.887306	0.918756	0.881874	0.966978	0.914704	1.00077	1.02516	0.987876	1.00019	0.831867	1.01798	0.988265	0.945591	0.997928
1.01211	0.869252	0.958345	1.02435	0.91299	0.803373	1.00798	0.989253	0.976934	0.958139	1.00283	0.989943	0.991546	1.02105	0.902374
0.958793	0.9126	0.945813	1.00159	0.906527	0.911503	0.959357	1.02503	0.921852	0.997898	0.920964	0.940903	0.987843	0.992221	0.918268
1.05028	0.906365	1.01165	0.919174	0.924576	0.934048	0.936907	0.977341	1.01085	0.997117	0.987476	0.953955	0.973826	1.0129	0.859884
0.997679	0.940511	0.904841	0.983304	0.901312	0.968443	0.876579	0.957878	0.995735	0.99751	0.96419	0.967142	0.962009	1.01407	0.902881
1.02016	0.924917	0.872268	0.990274	1.03079	0.863767	0.853561	0.977284	1.02328	0.998669	1.02925	0.788654	0.990624	1.00037	0.994087
0.996733	0.918864	0.887299	0.842649	0.957437	0.864964	0.89457	0.964286	1.01384	0.997713	0.98511	0.990699	0.987842	0.966966	0.970112
0.91501	0.864723	0.941862	0.972024	0.905337	0.934114	0.934435	0.973504	1.01397	0.998852	0.980437	0.937467	0.990093	1.03364	0.879112
0.992625	0.877676	0.842219	0.975432	0.953714	0.8588	0.915901	0.965511	1.01055	1.00057	0.974106	0.959059	0.993202	0.928423	0.980403
0.916044	0.892496	0.954178	0.898354	0.9734	0.995549	0.914388	1.00717	1.02417	0.997411	0.997224	0.926475	0.948845	1.01085	0.966061
0.998423	0.897667	0.837872	0.870677	1.01271	0.89209	0.998662	0.889195	1.01337	0.985683	0.992756	1.01442	0.997555	0.917101	0.992129
0.969056	0.854973	0.894799	1.00054	0.906709	0.889494	0.987389	0.98493	1.00834	1	0.979147	0.815118	0.926288	0.966219	0.953568
0.991002	0.838163	0.899802	0.889346	0.907466	1.04463	0.938232	0.965805	1.01378	0.981492	0.984465	0.972019	0.813823	1.0241	0.992105
0.991991	1.00865	0.875202	0.97152	1.01413	0.958272	0.892415	0.935198	0.985487	0.975252	1.00625	0.969217	0.996381	1.02155	0.995975
1.02623	0.840656	0.878403	1.01221	0.947119	1.02065	0.917969	0.978641	0.959912	0.987203	0.989835	0.974732	0.839336	0.917359	0.998681
0.936195	0.902132	0.923239	0.982199	0.85293	0.9921	0.879508	1.01112	1.01118	0.998664	0.959598	0.996843	0.87102	1.0071	1.00526
0.924724	0.980799	0.847388	1.0139	0.923568	0.991157	0.89911	0.971698	0.964364	0.965192	0.998081	1.00397	0.966365	0.938525	0.991024
0.973194	0.884269	0.961514	0.939556	0.993605	0.991386	0.894487	1.01995	1.00368	0.962669	0.977704	0.949474	0.936483	1.01948	0.995942
1.01939	0.906855	0.990829	0.889035	1.02343	0.912998	0.777484	0.985768	0.983978	0.962342	0.995882	0.901112	0.928833	0.984241	0.950823
0.943799	0.812958	0.928897	0.939642	0.858755	0.894583	0.952795	0.978	0.957181	0.961108	0.997207	0.962533	0.973405	1.01317	0.991886
1.00945	0.863829	1.02437	1.0176	0.909234	0.873667	0.903701	1.00226	1.01369	0.980738	1	0.976862	0.939233	0.999623	0.942225
0.941502	0.871845	0.976125	1.01444	0.903651	1.01319	0.894041	0.999295	0.911746	0.980508	0.954958	0.920609	1.00183	0.949913	0.989268
0.939796	0.890161	1.00469	0.957949	0.919624	0.957594	0.891137	0.940059	0.983057	0.949374	0.996488	0.930244	0.927091	0.916361	0.98938
0.91623	0.91139	0.985141	0.887381	0.940842	0.889207	0.982469	0.988469	1.01331	0.985685	0.996865	0.969565	1.00333	0.95934	0.964811
0.918591	0.699652	0.851218	0.997835	0.98246	0.90248	0.913325	1.03989	0.99172	0.987323	0.969454	0.927337	0.948304	0.970155	0.961813
0.953071	0.942139	0.995389	0.904762	0.923981	0.823092	0.902343	0.979709	0.993706	0.975454	0.978739	0.969998	0.989933	0.906523	0.835939
1.00879	0.784633	0.938432	0.997867	1.00645	0.944304	0.933307	1.02736	1.00211	0.965733	1.00128	0.981834	0.906516	0.989098	0.999614
0.956943	0.819151	0.976343	0.943642	1.00742	0.919875	0.92386	1.02534	0.952479	0.991948	0.983288	0.988492	1.01261	0.867572	1.01404
0.944983	0.868573	0.967497	0.943009	0.877246	0.91933	0.936883	0.977672	1.01521	0.949722	0.980205	0.924089	0.943967	0.999245	1.0141
0.951232	0.850096	0.826851	0.981962	0.933129	0.977732	0.986537	0.999055	0.944288	0.992792	0.990085	0.967833	0.994961	0.944694	0.95783
0.961893	0.913841	0.992316	0.996696	1.00568	0.98441	0.906095	1.04049	1.00607	0.965591	0.998919	0.948767	0.984067	1.01966	1.01225
0.993322	0.965425	0.83884	0.872751	0.935592	0.817923	0.88479	0.958729	1.00678	0.978534	0.953289	0.881049	0.981318	0.905705	0.999032
0.935761	0.925691	0.777168	0.953321	0.942436	0.876127	1.00683	0.959472	0.984194	0.975547	0.994268	0.980644	0.964708	1.01562	0.851679
0.990622	0.907589	0.958783	1.01269	0.960967	0.85034	1.01704	0.920408	1.02007	1.00656	1.01034	0.935964	0.940025	1.02324	0.952656
1.00505	0.876866	0.859445	1.00019	0.956313	0.991066	0.927765	1.02635	0.946897	0.97108	0.973532	0.984943	0.976223	0.961829	0.982568
0.931344	0.831543	0.997442	0.956114	0.99886	0.872845	0.813227	1.02197	1.01413	0.993186	1.00095	0.929286	0.984769	1.00633	0.995773
0.896578	0.873571	1.01253	0.780337	0.954196	0.995325	0.910768	0.952068	1.01469	0.967897	0.999808	1.00429	0.998453	0.946639	0.997363
0.930197	0.851893	0.845564	0.886663	0.97484	0.934369	0.918158	0.99289	1.01235	0.983479	1.00019	0.974838	0.961442	0.934402	0.925543
0.963389	0.946153	0.955349	0.928007	1.01205	0.988226	0.935962	0.974062	1.00587	0.968217	0.999423	0.909589	0.972092	0.927661	1.00636
0.995951	0.940475	0.936583	0.903589	0.97391	0.990829	0.918586	1.03072	1.00535	0.990615	1.00758	0.984891	0.940364	0.960042	1.00393
0.996627	0.889203	0.881322	0.888833	0.971554	1.00822	0.88546	1.0221	1.01676	1.00256	0.989418	0.984025	0.938081	0.991868	0.929325
1.03976	1.00667	0.938556	0.917942	0.893746	0.885127	0.851573	0.998408	0.994691	0.964639	0.99048	0.971975	0.989068	0.937722	0.956286
1.00833	1.03385	1.02702	0.916489	0.867978	0.983513	0.955583	0.970849	1.00266	0.953806	0.95605	0.96531	0.991375	0.993282	0.999225
1.02643	0.860461	0.986506	0.864042	0.913518	0.839776	0.904942	1.03391	1.00595	0.987938	0.960401	0.92623	0.970168	0.796581	0.998082
1.03263	0.974116	0.938424	0.913404	0.959692	0.871124	0.90377	0.919676	1.01348	0.948818	0.977647	0.994233	0.958393	0.936927	0.949728
0.96096	0.864838	0.995287	0.868255	0.995749	0.968715	1.0262	0.949095	1.00668	0.898909	0.992166	0.957774	0.855985	0.950291	0.922046
1.00036	0.890681	0.991728	0.82983	0.928009	0.99365	0.895625	1.02204	1.00849	0.883933	0.943278	0.881208	0.983766	0.924915	0.945917
0.961655	0.878926	0.912832	0.899731	0.907918	0.871817	0.730728	0.976593	1.00791	0.929082	0.93468	1.00056	0.979913	0.957751	0.98064
0.901901	0.886948	1.00663	0.908552	0.911848	1	1.02839	0.861362	0.84096	0.970769	0.993464	0.975871	0.900462	1.01858	0.957532
0.936181	0.858117	0.994131	0.873637	0.989549	0.92631	0.9602	0.915516	1.00492	0.96183	0.903661	0.991953	0.950157	0.986451	0.924343
1.01271	0.826603	0.939039	0.895964	0.875	0.995438	0.808582	1.00633	0.994904	0.861658	0.926935	0.920593	0.963993	0.940306	0.959482
0.976554	0.830831	0.995034	0.988976	0.849725	0.98776	0.937465	1.0078	1.01147	0.960446	0.972371	0.985584	0.993283	1.02734	0.929428
0.994761	0.893884	0.994597	0.908767	0.914773	1.02021	0.936313	0.921061	1.00036	0.938588	0.92953	0.918847	0.989768	1.00599	0.985008
0.911974	0.871643	0.996887	0.993698	0.945253	0.981252	0.896156	0.990986	1.00429	0.966821	0.955563	0.972217	0.919011	1.00584	0.966791
0.943619	0.925763	0.997187	0.975295	0.94929	0.886908	0.882233	1.04969	1.01444	0.948452	0.834817	1.00313	0.9027	0.998147	0.978032
0.95938	0.990309	1.01283	0.984409	1.02588	1.02792	0.931533	0.905471	0.998724	0.970279	0.98892	0.971973	1.01042	0.97964	0.940714
1.0158	0.996919	0.916823	0.860918	0.896024	0.848379	0.901478	0.91637	1.00377	0.998586	0.982812	0.941217	0.921256	0.948015	0.98566
0.942361	0.989053	0.980534	0.897217	0.861483	0.98256	1.01018	0.925975	1.01422	1.00446	0.868728	0.919477	1.01511	0.987774	0.997885
0.984562	0.887928	0.930885	1.0068	0.776289	0.995163	0.948999	1.00461	1.00593	1.00631	0.963049	1.00475	0.92237	0.944698	0.9859
1.01104	0.872285	1.02179	0.861224	0.83405	0.994158	0.834756	0.903411	1.01828	0.96162	0.887121	0.969915	0.874874	0.934045	0.970642
1.0256	0.863458	0.917968	0.978421	0.813602	0.821056	0.901964	0.949271	1.02068	0.963159	0.968829	0.971054	1.03848	0.980649	0.998082
0.99615	0.935771	0.868185	0.986189	0.876675	1.01165	0.886526	0.840492	0.997121	0.995641	0.978481	0.97118	0.942787	0.968014	0.963241
0.924117	0.962877	1.01353	0.939943	0.911966	0.98678	0.891612	0.984206	1.00819	0.993109	1.0045	0.90147	0.994146	0.927763	0.993428
0.999646	1.02611	0.94982	0.878123	0.937986	0.873968	0.850605	0.959966	0.998747	0.986433	0.966162	1.01805	0.959994	0.918793	0.949557
0.899629	1.00239	0.907318	0.855864	0.959376	0.937793	0.886224	0.904043	0.994579	1.03399	0.993834	0.956606	0.968692	0.860657	0.951306
0.870465	0.85456	0.876938	0.992629	0.925392	0.957237	0.990881	0.936973	1.00242	1.00593	1	0.921901	1.02645	0.780269	0.99313
0.994249	0.992566	0.904133	0.976046	0.937022	0.820187	0.792104	0.904547	1.01733	1.01412	0.968034	0.935602	0.94967	0.981931	0.986141
0.919905	0.968536	0.928385	0.953419	0.985647	0.883764	0.862818	0.98624	0.790719	0.958362	0.972939	0.957893	0.989488	0.838602	0.962874
1.02163	1.00145	1.02165	0.972693	0.94726	0.797749	0.959763	0.990017	1.01608	0.940126	0.850118	0.953878	0.961155	0.986085	0.961432
0.844738	0.887496	1.01584	1.0095	0.851469	0.993976	0.867918	0.982211	1.0338	0.933502	0.789054	0.940523	0.913538	0.957991	0.970136
1.00573	1.00161	0.890122	0.858811	0.993253	0.944961	1.02009	1.0124	0.969187	0.960895	0.963668	0.921609	0.974996	0.890975	0.99751
0.937318	0.943682	1.01902	0.999471	0.79823	1.01009	0.937792	1.01681	1.00548	0.953875	0.956223	0.948886	1.05145	0.985961	0.99359
1.02124	0.98526	0.96518	0.897233	0.985424	1.01957	0.916298	0.993777	1.00347	1.01887	0.84875	0.898512	0.970843	0.935524	0.962728
0.931255	0.839556	1.00964	0.991392	0.71047	0.866558	0.819663	0.919664	0.834447	0.949321	0.889529	0.981421	0.95436	0.95315	0.946028
1.01902	1.00053	0.972645	0.905977	0.859364	0.871975	1.01757	1.02328	1.01792	0.962316	0.934502	0.947571	0.986131	0.925116	1.00192
1.01647	1.03143	1.00736	0.920699	0.914811	0.960057	0.887556	0.908577	1.00433	0.976674	0.933859	0.978811	0.891308	0.98707	0.964863
1.02653	0.830147	1.01835	0.987182	0.956265	0.922851	0.873679	0.898747	1.01608	0.954538	0.947194	1.03025	0.966091	0.929852	1.00423
0.949738	1.00494	0.89611	0.930725	0.892844	0.897593	0.953133	0.961697	1.01168	0.927554	0.953646	0.95084	0.924922	0.962328	0.931838
1.01286	1.03705	0.954742	1.00875	0.982143	1.04318	0.869449	0.948722	1.02268	0.97787	0.852317	1.00862	0.984418	0.980858	0.967464
1.01124	0.960387	0.962607	0.788868	1.01529	0.902775	0.934423	0.959268	1.01113	0.971203	0.978731	0.884899	0.970104	0.910668	0.99104
0.872507	0.943518	0.866299	0.992729	1.02111	0.887295	0.864297	1.03399	1.01614	0.908133	0.97397	0.960823	0.990159	1.00199	0.991023
1.01917	1.02177	0.895897	0.863944	0.755022	0.922025	0.906224	0.966714	1.00671	0.976487	0.939714	0.968711	0.993593	0.895205	1.00784
1.02399	0.806243	1.01006	1.02265	0.822683	0.979272	0.935581	0.959108	0.963296	0.992805	0.935523	0.756067	0.934635	0.927114	0.936091
1.02147	0.910126	0.867001	0.986162	0.818419	0.928854	0.949467	1.02413	0.968385	0.914286	0.910738	0.945628	0.930414	1.00809	0.957404
1.01485	0.898592	0.995906	0.920509	1.04524	0.974848	0.927848	0.939424	0.985885	0.936961	0.996373	0.731921	0.968286	0.992743	0.978975
1.02362	0.990074	0.860838	0.885081	0.87597	0.969501	0.907174	0.942071	0.961978	0.906453	0.939394	0.997968	0.892029	0.998909	0.987072
1.03088	0.944013	0.935025	0.888664	1.0033	0.984826	0.901022	0.974337	0.967411	0.886232	0.970276	0.982462	0.933905	0.942913	0.915579
1.02636	0.915295	0.925763	0.912732	0.928221	0.868443	0.838809	0.898384	0.985539	0.901964	0.9702	1.01275	0.934075	0.936973	0.98902
1.00838	0.997021	0.995272	0.878531	0.918781	0.843979	0.750995	0.941479	0.977946	0.864921	0.971808	1.00436	0.924744	0.913995	1.01272
1.02838	0.888294	0.992001	0.933155	1.01083	0.889676	0.920215	1.04753	0.950291	0.985824	1.0108	0.84113	0.931177	0.973863	0.93797
0.988401	0.94331	0.884053	0.842488	0.890915	1.03221	0.999821	0.929232	0.953956	0.993335	0.956019	0.955895	1.00805	0.971154	0.995579
1.01853	0.987518	1.0314	0.861107	0.89067	1.02343	0.942152	0.969677	0.99329	0.999147	0.979618	0.89123	0.960981	0.998894	0.934767
1.00553	0.908606	0.925585	0.979761	0.978994	1.0367	0.928726	0.965976	0.991499	1.00108	0.909322	0.841084	1.01539	1.00409	0.969983
1.00725	0.83253	0.927703	0.839194	0.845332	1.00076	0.857766	0.940594	0.991342	0.949974	0.913796	0.962401	1.03063	0.792138	0.912714
1.00764	1.04379	0.953208	0.986121	0.867711	0.743466	0.892532	0.961751	0.982068	0.969539	0.966044	0.983036	1.00122	0.804625	0.937796
0.998543	1.01989	0.984364	1.0072	0.902393	0.834329	0.89515	1.02068	0.969501	0.932611	0.982208	0.790916	0.963059	0.914928	1.01436
1.01022	0.9913	0.934653	0.832294	0.892442	0.987934	0.851147	0.960718	0.988935	0.955198	0.917382	0.852039	0.973835	0.958071	0.987816
1.01734	0.896456	0.863309	0.985219	0.970699	1.00514	0.847471	0.951538	0.988999	1.01681	0.984031	0.979118	0.907515	0.997622	1.00882
1.00619	1.0141	0.968684	0.986459	0.823663	0.834577	0.918636	0.979734	0.981917	1.00247	0.978233	0.954883	0.966742	0.973756	0.98281
1.0051	0.854954	0.916078	0.998879	1.01113	0.966035	0.874247	1.03403	0.983333	0.978004	0.896512	0.970467	0.925591	1.01163	0.934115
1.01844	0.874979	0.99243	0.956414	0.864165	1.02436	0.929464	0.960515	1.00933	1.00239	0.990529	0.971541	0.974001	0.911755	0.994539
1.02078	0.924481	0.950237	0.985895	0.827581	1.03101	0.962011	0.992394	1.00409	0.944386	0.962001	0.78167	0.953183	0.883747	0.973694
1.02112	0.929696	0.905101	1.00271	0.894147	0.83439	0.813007	1.03523	0.984268	1.00986	0.983385	1.00785	0.965769	0.896053	0.992875
0.894942	0.933891	0.982643	0.937399	0.894524	0.871195	0.928185	0.931081	0.984538	0.923928	0.966005	0.978221	0.928633	0.947044	1.00353
0.954514	0.912371	0.97287	0.990251	1.02794	0.859874	0.984993	1.02195	1.00546	0.927541	0.988344	0.982851	1.0301	0.893894	0.924939
0.998327	0.959123	1.01519	1.00293	1.00577	0.903527	0.906026	0.981463	0.985913	1.00539	0.908753	0.801455	0.940156	1.02183	0.947482
0.957133	0.969244	0.852682	1.00582	0.859104	0.919825	1.0218	1.0106	0.985935	0.965683	1.00593	0.937847	1.01339	0.955035	1.00276
1.00978	0.891052	0.975579	1.01876	0.877702	1.01927	0.899949	1.00169	0.852029	0.959328	0.998249	0.944985	1.03586	0.907948	1.00624
1.00614	0.761	0.848865	0.964443	0.977851	0.938737	0.878897	0.909943	0.881941	0.993764	0.997638	0.984646	1.02548	1.01542	0.99046
0.995197	0.982215	0.845626	0.989677	0.989039	1.01042	0.912977	1.02003	0.999306	0.992451	0.956711	1.02058	0.936361	1.02164	1.02585
0.993179	1.03741	1.01626	0.986233	0.81008	0.960188	0.833808	0.946653	0.996871	0.980092	0.964189	0.975	0.917028	0.98064	0.96131
1.02209	0.944034	0.936925	0.928471	0.843672	1.02144	0.885609	1.02908	0.976317	0.995288	0.99346	0.931099	0.957362	1.01794	0.99262
1.00417	0.951935	0.985709	0.931651	0.895012	0.843776	0.876815	0.970468	0.994094	0.977585	0.995317	0.972283	1.02882	0.964731	0.986063
1.01983	0.89851	0.895517	0.973576	0.867722	0.943786	0.853639	0.940068	0.996387	0.985479	0.994654	0.993325	0.853221	0.946344	0.931278
1.00884	0.958522	0.877654	0.992186	1.02717	0.787654	0.878724	1.02192	0.91184	0.962052	0.981425	0.983996	0.950636	0.979267	0.931107
1.01484	0.954959	0.893408	0.995292	0.996309	0.878477	0.840378	0.943383	0.899856	1.01234	0.878896	0.993281	1.02274	0.743709	0.969477
1.0075	0.961545	0.869748	0.998542	0.946875	0.899084	1.00395	0.981896	0.979986	1.0022	0.948234	1.00243	0.905314	0.949312	0.98554
0.996837	0.982237	1.01232	0.990295	0.868217	0.988983	0.850719	1.00845	0.997154	0.957319	0.996567	0.958275	0.982653	0.973694	0.90136
0.996901	1.01102	0.861443	0.994178	0.845859	1.033	0.876284	0.955932	0.99307	0.994313	0.980424	0.954798	1.02507	0.956522	0.988127
0.986598	0.945946	0.889362	0.99824	1.00299	0.988828	0.984774	0.916519	1.0046	0.99722	0.991023	1.01369	0.937359	1.00128	0.994845
0.941054	0.939792	0.881031	0.998638	0.837816	0.984346	0.859051	0.929615	0.88981	0.996694	0.850694	0.989395	0.909285	0.967979	0.984528
1.00669	0.955579	0.972203	0.993325	0.771612	0.859327	0.80106	0.935314	0.997926	0.978534	0.938464	0.935355	0.987393	0.967616	0.984292
0.923572	0.937606	0.976441	0.995698	0.975213	0.914455	0.8219	0.987383	0.999276	1.00858	1.00573	1.02894	0.985489	0.946432	0.897924
0.98283	0.926884	0.99064	0.999807	1.00692	0.913483	0.900336	0.985901	0.985297	0.979749	1.00394	0.991904	0.959824	0.918536	0.989126
0.986981	0.910855	0.902994	0.992969	0.869543	0.994659	0.843296	1.02059	1.00295	0.903558	0.963933	0.95113	0.947749	1.02575	0.869615
0.956918	0.858158	0.969984	0.936564	0.882012	0.868037	0.870584	0.937998	1.00754	1.0027	0.99761	0.996339	1.01303	0.977675	0.938056
0.997674	0.894401	0.821232	0.993565	0.990142	0.837661	0.890619	1.01172	0.997774	0.97937	0.974276	0.980181	0.877828	1.0381	0.860676
1.01298	0.912883	0.822348	0.996876	1.00929	0.973043	0.841555	1.00597	0.845358	0.999423	0.967684	1.00938	0.88357	0.971413	0.988608
1.00405	0.991282	1.01889	0.987996	0.906135	0.954647	0.882273	0.973873	1.02073	1.01273	0.905293	0.984327	0.918017	0.967025	0.962873
0.971263	0.993336	0.894702	0.994589	0.982998	0.902256	0.876332	0.960825	0.992555	0.930285	0.909928	1.04615	1.03423	1.04305	1.00738
0.872667	0.975654	0.887947	1.00602	0.804028	0.996788	0.85081	0.952916	0.992593	0.928142	1.01437	1.00019	0.989641	1.01924	0.953298
0.993863	0.942193	0.993137	0.884474	1.03587	1.00096	0.910109	0.957115	0.921533	1.00146	1.0025	0.978047	0.984862	0.942094	0.762299
1.03935	0.882869	0.876903	0.941802	0.87018	1.02952	0.906864	0.946441	0.870627	0.998337	0.991486	1.01049	1.01077	0.868554	0.87127
1.01982	0.961595	0.953018	0.989372	0.99889	0.854478	0.86958	0.998293	0.969251	1.01022	0.990277	0.990127	0.940356	0.966192	1.007
0.989645	0.863293	0.93585	0.979373	1.02885	0.867567	0.900754	0.942777	0.942696	0.997699	0.992315	0.989441	1.00578	0.908954	0.88955
0.867824	0.863925	1.00544	1.00059	0.856918	0.90041	0.937721	1.01107	1.01618	1.00677	0.899699	0.945346	0.990786	0.919242	0.894385
0.920807	0.932785	0.838746	0.89153	1.00353	0.774721	0.930249	0.976736	0.982889	1.01932	0.982991	1.01189	0.941989	1.01014	0.793637
0.940275	0.970619	0.990753	0.897484	0.997105	0.942002	0.855353	0.977273	1.00053	0.914922	0.931332	0.983182	1.04751	0.98161	0.928276
0.947508	0.976346	0.858635	0.993394	0.885279	0.857239	0.810339	0.977495	0.977284	0.939284	0.972117	0.968481	0.954733	0.987952	0.905712
0.979664	0.940163	0.907058	1.01315	0.992464	0.99939	0.793431	0.903194	0.95095	0.929863	0.956773	0.970904	0.955318	0.925766	1.0011
0.97875	0.918425	0.985712	0.984492	0.985749	1.00509	0.987107	0.976319	0.953353	1.00518	0.878997	0.933602	0.930057	0.916611	0.892421
0.962213	0.908522	1.04216	0.899067	0.803601	0.964845	0.848412	0.910471	0.956394	0.993874	0.98851	1.00837	1.01223	0.887964	1.00056
0.946783	0.903117	0.977765	1.00861	0.848112	1.01761	0.912284	0.961679	0.953888	1.00209	0.949618	0.975831	0.986922	1.00246	0.911583
0.900525	0.921565	0.876844	0.933581	1.01907	1.04216	0.715196	1.02224	0.97329	0.989882	0.979434	0.979522	0.889662	0.96769	0.997729
0.965774	0.917336	1.01349	0.950654	1.01983	0.898173	0.965026	1.02974	0.738763	0.983319	0.975392	0.996034	1.04102	0.996835	0.99387
0.975444	1.00325	1.03547	1.00877	0.996415	0.896612	0.961259	1.01686	0.96434	0.971978	0.892201	0.94818	0.96366	1.02409	0.956349
0.980698	0.880554	1.02515	1.01512	0.898216	0.98009	1.00037	1.01539	0.981968	1.00237	0.881219	0.990124	1.01106	1.01986	0.866298
0.982767	0.97462	0.873518	1.01415	0.890519	0.914982	0.89472	1.01779	0.914026	0.920555	0.956179	0.949698	0.992488	1.01164	0.942872
0.989788	0.919256	0.97517	0.989798	0.879065	0.96978	0.943558	1.0031	0.958102	1.00218	1.01094	1.0263	0.978949	0.994874	0.991068
0.990881	0.882778	0.997566	1.01249	0.796559	0.961743	0.958813	0.92863	0.999455	0.957697	0.968928	0.934228	0.982418	0.973895	0.928797
0.929686	0.85178	0.88171	0.949499	0.822237	0.873627	0.990635	1.0194	0.968403	0.93083	0.960169	0.989002	0.973561	0.970533	0.93902
0.870163	0.800334	1.01853	0.917893	1.00629	0.891445	0.987041	0.924149	1.02204	0.992583	1	1.00054	0.899045	0.949903	0.910983
0.997066	0.776498	0.892634	0.972928	0.991013	0.972595	1.03487	1.00994	0.976044	0.949293	0.958058	0.992224	0.997139	0.92037	0.952054
0.94855	1.0298	0.925247	0.980464	0.823539	1.01573	0.820245	1.02595	0.99841	0.946308	0.955396	0.920354	1.01368	0.909091	0.983306
0.990224	0.930734	1.01196	0.968594	0.999001	0.983829	0.997388	0.947597	0.965542	0.979789	1.00857	0.919986	1.02255	1.00569	0.899761
0.90539	0.94008	0.883943	1.04195	0.95482	1.00966	0.956781	1.01061	0.989915	0.965953	0.971909	0.973201	1.0166	0.938859	0.895954
0.993152	1.00517	0.946769	1.00412	0.99943	0.998447	0.932994	0.946074	0.990028	0.99963	0.885599	0.939522	0.964279	0.958946	0.893824
0.994767	0.999656	0.974034	0.945979	0.897498	0.970249	1.00261	0.982566	1.0124	0.922533	0.977604	1.00398	0.905797	1	0.975936
0.994387	1.03009	0.983636	0.954193	0.98143	0.938361	1.018	0.916193	0.99355	0.938853	0.956947	0.965471	0.962653	0.90261	0.997762
0.970104	1.01157	0.87422	0.906731	1.01833	0.971287	0.987681	0.996785	0.970696	0.975045	0.95281	0.981315	0.950214	1.03777	0.948571
0.988054	0.936143	0.864227	1.00415	0.930401	0.907436	0.845688	1.01703	0.84564	0.999636	0.987115	0.975691	1.01129	0.914521	0.925412
1.00019	0.972495	0.969964	0.942205	0.9928	0.963579	0.877114	0.959986	1.0258	0.969388	0.942357	1.00471	0.926338	1.01745	0.908872
0.997475	0.935847	0.949384	0.956982	1.00811	0.915301	0.899914	1.02283	1.00946	0.967064	1.0026	0.997407	0.851324	1.00095	0.973099
0.99246	0.944972	0.794438	0.980668	0.933718	1.00421	0.914595	1.02558	1.00375	1.0109	1	0.976346	0.943456	0.999636	0.95187
0.991656	1.00491	0.849438	1.01162	0.999104	1.02226	0.947244	0.970189	0.977923	1.00307	0.89307	0.989342	0.963896	0.920857	1.00037
0.989765	1.03687	0.899083	0.986583	0.944298	0.912533	0.996792	0.957292	1.00189	0.947322	0.945936	0.99604	0.996399	1.01264	0.962634
0.979561	0.86382	0.939171	0.92382	0.987509	1.04155	0.981899	0.937231	1.01161	0.975465	0.999464	0.981308	0.944856	0.992193	0.992109
0.979782	0.906525	0.931637	0.995434	0.962249	0.832806	0.989852	1.01952	0.902137	0.968839	0.983024	0.947987	1.00093	0.988845	0.932651
0.983359	0.932267	0.97742	0.922073	1.01444	0.87817	0.926574	1.02663	1.00069	0.988907	0.990605	0.986377	0.953719	0.978755	0.984712
0.993799	1.01378	0.838724	0.922723	1.00413	1.01835	0.883286	0.981822	1.00652	0.954687	0.936393	0.985492	0.875184	1.01803	0.918438
0.993871	0.942611	0.877357	0.992996	0.981376	0.900738	0.87904	1.00754	1.02174	0.967101	0.982253	0.964962	0.983576	1.01037	1.00503
0.983436	0.929416	0.922505	1.00198	0.981391	0.865286	0.975993	0.964243	1.00173	0.977416	0.943875	0.97026	0.989098	0.96297	1.0011
0.941693	0.971708	0.980145	0.950941	0.980118	0.868802	0.884097	0.923546	1.00574	0.95622	0.951903	0.912283	0.934307	1.00389	0.964676
0.959274	0.920943	0.954281	0.99572	0.955548	1.02094	0.948184	1.01133	1.01993	1.00037	0.95437	0.965042	0.946697	0.99149	0.988664
0.973854	0.958661	1.0035	0.978012	0.953448	1.00544	0.846774	0.929509	1.00469	1.00357	0.909061	0.983946	0.932111	1.02035	0.906664
0.985307	0.962281	0.89654	0.993073	0.916008	1.02833	0.864202	1.0206	0.944286	1.01789	0.990075	0.979595	0.947959	0.920684	0.978168
0.951771	0.976724	0.973646	0.954545	0.815578	0.993282	0.849599	0.948558	1.00501	0.953881	1.00501	0.948978	0.99963	0.970952	0.916724
0.922868	1.00414	0.900063	0.926102	0.895351	0.884313	0.761844	0.971935	1.01182	0.985111	0.949789	0.970693	0.949895	1.01382	1.00192
0.984813	1.02514	0.872824	0.996107	0.997189	1.00406	0.877402	0.960494	0.976538	1.02646	0.939014	0.967497	0.904453	0.943637	1.0036
0.956538	0.997604	0.885577	0.949791	0.792649	1.00112	0.885257	1.00832	0.964228	0.91063	0.910494	1.03565	0.933082	0.997946	0.978273
0.996443	0.954117	0.883026	0.931228	0.86239	1.00412	0.973975	0.988983	1.00593	0.991475	1.02237	0.969219	0.912918	0.846382	0.934146
0.963978	0.939989	1.00225	0.982529	0.971362	0.917557	0.861999	0.966673	0.994425	1.00365	1.03811	0.998067	0.952146	1	0.965977
0.957196	0.871357	0.916923	0.980389	1.00194	0.978126	0.855567	1.03603	1	0.878611	0.939107	1.02033	0.939611	1.00508	0.894146
0.942107	0.946954	0.988385	0.92297	1.01137	0.9375	0.964433	1.03139	0.9888	1.00111	0.943747	1.02271	0.939087	1.01719	0.926572
0.946786	1.00493	0.884684	1.0022	0.999251	1.0134	0.924424	0.96254	1.02491	0.995996	0.944157	0.943878	0.860624	0.92769	0.914693
0.915689	0.956331	0.905949	0.918353	0.910554	0.936178	0.846795	1.01427	1.00415	0.980814	0.90948	1.00663	0.979614	0.961434	0.970616
0.916241	0.958726	0.890955	0.918727	0.869436	0.816788	0.879019	0.966619	1.00484	1.00864	0.939172	0.930668	0.957946	0.8833	0.877561
0.992706	0.986662	0.987372	0.923694	1.00037	0.884873	0.892297	0.993909	1.01645	0.884478	0.982001	1.0202	0.935207	1.01822	0.95611
0.965687	1.02734	0.970239	0.947963	0.867295	0.979662	0.954173	0.97693	0.981683	1.00806	0.999608	0.956951	1.0104	1.00874	1.00359
1.00267	1.00246	0.869419	0.963252	0.824679	0.905123	1.00319	0.974267	0.995296	0.976836	0.909502	0.960857	0.980161	0.918038	0.967818
0.989964	0.995584	0.902517	0.924525	0.992618	0.87576	0.909878	1.00092	1.00521	0.995268	0.939132	0.966579	0.942124	1.00453	0.922307
1.00742	0.967158	0.977596	1.00157	0.90111	0.826883	0.920094	1.0195	1.00775	0.93323	0.880399	0.954075	0.944047	1.00608	0.995204
0.954568	0.952929	0.88976	0.982075	0.839785	0.941283	0.847611	0.983654	1.0107	0.839113	0.959379	0.96622	0.960157	0.96497	0.921142
0.941353	0.956809	0.938821	0.915451	1.00201	0.977862	0.918012	0.946818	0.999038	0.980317	0.934449	0.975693	0.925766	1.01304	1.00262
0.929761	0.971393	0.968779	0.943291	0.988377	1.00054	0.845635	1.01221	0.986599	0.822897	0.959901	1.0099	1.00471	0.978735	0.890918
0.975605	1.00757	0.987578	0.939688	1	0.853219	0.787067	1.01769	0.900587	0.89397	0.916839	1.00759	1.00987	0.994505	0.920785
1.00051	0.978508	0.991189	0.990216	1.0127	0.892194	0.916349	0.956364	1.0005	0.913656	1.02554	0.962536	0.978785	1.00203	0.851771
0.914222	0.873071	0.953525	0.926776	0.990167	0.987537	0.993665	1.03138	0.998779	0.874438	1.03652	1.01066	0.987938	1.00529	0.905154
0.926166	0.997446	0.939352	0.964876	0.989854	0.861946	0.890123	0.982243	0.98069	1.00378	0.94782	1.03484	0.940936	1.0124	0.923142
0.886047	0.96339	0.924509	0.916395	0.985938	1.01821	1.00846	0.945334	0.989003	0.991638	0.953673	0.948146	1.02115	0.960128	0.888667
0.973717	0.991077	0.992327	0.894277	0.868452	0.905076	1.00276	0.961807	0.965909	0.999638	0.963789	1.03909	0.949295	1.00188	1.00422
0.974286	0.918395	0.941356	0.957356	1.00466	0.876661	0.832255	1.02915	0.989785	0.905248	0.934917	0.967782	0.947314	0.950592	0.961386
0.914719	0.95372	0.938474	0.833384	0.959474	0.892101	0.991829	0.973779	0.99654	0.927287	0.948001	1.03113	0.917258	1.00397	0.89544
0.980872	1.00468	0.91941	0.845477	0.991138	0.998415	0.895073	1.02535	0.928875	0.94067	0.957292	0.9535	0.94422	1.00732	0.782559
0.977386	0.985937	0.888794	0.866667	0.882134	0.985426	0.885929	0.990345	0.986142	0.921644	0.938002	0.947017	0.922096	0.945675	0.960083
0.977616	0.955932	1.0111	0.899668	0.990568	0.790482	0.971434	0.98842	1.01056	0.978853	0.959107	0.945263	1.00204	0.981427	1.03955
0.970346	0.963465	0.994418	0.866624	0.993859	0.993189	0.988588	0.919018	0.960027	0.903065	0.921872	0.944037	1.01701	1.00635	1.03126
0.939014	0.894377	0.914675	0.965232	0.842062	0.821682	1.00624	0.946988	1.03135	0.993669	0.959986	1.01273	1.02104	0.997567	1.00459
0.89142	0.990988	0.966772	0.798269	0.929615	0.823557	0.921019	0.919394	1.02507	0.995016	0.933355	0.955705	0.896194	0.918966	0.967365
0.937295	0.949821	0.837129	0.906727	0.878878	0.836937	0.714538	1.02814	1.02009	0.991076	0.967427	0.965133	0.923064	0.959025	0.930598
1.005	1.00371	0.860321	0.922346	0.979891	0.94059	0.879242	0.950294	0.965581	0.993131	0.918706	0.955875	0.952856	0.989406	0.990975
1.01511	0.998932	0.99753	0.889598	0.894826	0.946951	0.898006	0.936126	1.00189	0.988965	0.957506	0.963608	0.935938	0.960947	0.874702
0.933345	0.967259	1.02389	0.92958	0.86022	0.953805	0.866667	0.938196	0.937747	0.99539	0.963972	1.00481	1.01074	0.842544	0.99846
0.937962	0.884337	1.00593	0.980912	0.990043	0.978073	0.925206	0.949075	1.02235	0.972559	0.964355	1.00871	0.971831	0.95274	0.885756
0.993423	0.841722	0.846482	0.85087	0.913232	0.983623	1.03215	0.951464	1.05384	0.967198	0.948075	0.912304	0.941001	0.93263	1.00183
0.981072	0.961239	0.92243	0.910435	0.911676	0.857313	0.94633	0.974692	1.00969	0.983144	0.920243	0.901874	1.01995	0.945994	0.994518
0.924891	0.940354	0.892034	0.901789	0.949022	0.732637	0.944838	0.883864	1.0318	0.970053	0.899199	1.01788	0.982062	0.966556	0.833281
0.985512	0.929096	0.862797	0.919034	0.903598	0.902452	0.997487	1.0088	0.998268	0.971353	0.927034	1.02256	0.973497	0.886206	0.929252
0.937355	0.932556	0.930957	1.00723	0.88064	0.946967	0.984971	0.944838	1.00674	0.826146	0.977774	0.95908	1.02413	0.921403	1.00423
0.937763	1.00093	0.979398	0.885046	0.878969	0.926799	1.00418	0.977216	0.998462	0.898919	0.942211	0.888474	1.02205	1.00446	0.94854
0.99806	0.955418	0.867528	0.855105	0.991595	0.949798	0.970908	0.951644	1.00933	0.900935	0.99715	1.01509	0.973902	0.98479	0.904028
1.03904	0.936947	1.03293	0.993114	0.842386	0.984162	1.00581	1.00087	1.00947	0.941054	0.955998	0.918896	1.0105	0.925152	0.960309
0.998252	0.942088	0.920351	0.930426	0.891212	0.95209	0.869654	0.979214	0.987985	0.782803	0.933812	0.957128	1.02864	0.865202	0.989086
0.999086	0.790838	0.999462	0.911198	0.925919	1.06399	0.804362	0.951556	1.03345	0.774289	1.0114	0.964317	0.978409	1.01608	0.942103
0.997083	0.999267	0.922972	0.864089	1.0252	0.913339	0.884641	1.01342	0.956889	0.985849	0.940668	0.949393	0.920027	0.930932	1.01067
0.998829	0.98989	1.04193	0.985323	1.00167	0.960981	0.957463	1.0143	0.999827	0.919028	0.957214	0.970537	1.036	0.952145	0.87842
0.974156	0.991892	0.904568	0.787298	0.853592	0.897092	0.830601	0.94317	0.964212	0.969169	1.00038	1.02018	1.01304	0.927385	0.996503
0.994016	0.977078	0.995654	0.875021	0.984366	0.963196	0.931041	1.01741	1.0266	0.9273	0.948454	1.00879	0.939874	0.912257	0.951228
0.997285	1.00263	1.0043	0.948424	1.00524	0.969991	0.820712	0.949399	1.01311	0.99355	0.954522	0.946832	0.946305	0.982566	0.917222
1.01057	0.895247	0.708106	0.871929	1.02378	1.02036	1.02943	0.954806	0.984267	0.867769	0.957936	1.00532	0.974705	0.9172	0.959821
1.00695	0.996086	0.934882	0.978319	1	0.903186	0.975023	0.986197	1.01623	0.938251	1.01107	0.952949	1.03838	0.918151	0.944474
1.01504	0.870543	0.859929	0.919929	1.01978	0.846624	1.0137	0.979074	1.01868	0.911441	0.998888	0.951373	0.970136	0.918887	0.945514
0.906156	0.892947	0.990732	0.832782	0.873067	0.992516	0.885003	0.935788	1.04296	0.971742	0.992839	1.00761	0.932671	0.924883	1.01113
0.995878	0.878633	0.967257	0.983921	0.876514	0.781551	1.01929	1.01938	1.00484	0.932605	0.964397	0.956923	0.974647	0.981153	1.02269
0.998659	1.00381	0.904841	0.833281	1.01454	1.01468	0.760799	0.943799	0.998157	0.92968	0.993261	0.967	0.979232	1.01565	1.00555
0.991885	0.996869	0.994437	0.978196	0.976222	0.857803	0.888889	1.02961	1.02112	0.937521	0.979075	1.01663	0.952423	0.991088	0.896751
0.989138	0.944075	0.888645	1.00406	0.948209	0.990017	0.840087	1.02073	0.993059	0.936192	0.981443	0.948285	1.01383	1.00605	0.828319
0.996123	0.940485	0.859253	0.989625	0.894916	0.983082	0.990665	0.94988	0.979078	0.958831	0.978446	0.92183	0.946839	0.962415	0.694312
0.979293	1.00037	1.02679	0.788368	0.911279	0.957328	0.868923	0.990351	1.02034	0.986575	0.998879	0.876879	1.03641	0.874462	0.927453
0.994935	1.01341	0.819693	1.00634	0.912689	0.923367	0.874205	0.921827	0.99739	0.964397	1.01487	0.968767	1.01383	0.972899	0.922637
0.950626	0.926408	0.88608	0.992537	0.830517	0.987748	0.824895	1.01328	0.974853	0.934073	1.00163	1.01175	0.948096	0.940917	0.914829
1.00811	0.992895	0.872168	0.982185	0.825482	0.871431	0.814019	0.962196	0.993606	0.933175	0.970376	0.947206	1.00265	0.94751	0.94757
1.01124	0.864075	0.860518	1.00881	0.972042	0.900178	0.884872	1.01821	0.989901	0.933344	0.901625	0.984936	0.949881	0.936715	1.01904
1.0208	0.893166	0.759855	0.99129	0.808044	0.833662	0.800304	0.959516	0.984378	0.982258	0.990872	1.01009	1.02646	1.0049	1.00916
0.876017	0.946801	0.892931	1.00399	0.932359	0.863705	0.927181	0.967697	1.02084	0.946383	0.975786	0.985255	0.97384	0.869211	0.90481
1.0098	0.892603	0.994277	1.01706	0.853055	0.904352	0.768291	0.998214	1.00897	0.93832	0.997536	1.00251	0.914691	0.903409	0.968538
0.989275	0.992487	0.929644	0.877983	0.762062	0.859977	0.898541	1.02921	1.00527	0.998003	0.986104	1.00796	0.992416	0.983145	0.911164
0.969929	0.957597	0.925716	1.02861	1.00371	0.983258	0.924343	1.03535	0.93284	0.993463	0.950569	0.951485	0.93022	0.890867	0.939059
0.982083	0.999271	1.02283	0.9133	1.00502	0.857553	0.861196	0.967498	0.949969	0.946401	0.973491	0.969267	0.996888	0.91957	0.953538
0.992981	0.87445	0.895777	0.936163	0.90778	1.00721	0.865208	0.926776	0.991078	0.921418	0.975769	1.00018	1.05398	0.979155	0.909464
1.01411	0.912044	1.02966	0.878037	0.977824	0.975302	0.932526	0.932696	0.952076	0.966573	0.994067	0.913207	0.933037	0.970068	0.905603
0.996716	0.984541	0.838287	0.793238	0.895706	0.836517	0.874388	1.02594	0.975793	0.997945	0.990976	0.933006	0.941442	0.857707	0.947173
0.977627	0.862745	0.905571	0.858746	0.755031	0.935716	1.05401	0.981172	0.970339	0.993514	0.979655	0.933661	1.02817	0.94779	0.8758
1.00849	0.98271	0.940646	0.927345	0.99028	0.980744	0.926322	1.02449	0.945921	1.00736	0.963617	0.943304	0.940647	0.8775	0.911473
0.98755	0.889435	0.901864	1.00996	0.991292	0.986536	0.841114	0.933987	0.986417	0.947792	1.02666	0.991969	0.948945	0.969571	0.968706
1.0172	0.918209	0.991788	0.862719	0.97781	0.921317	0.839518	0.942088	0.916667	0.9847	0.965252	1.00367	0.948869	0.930172	0.843082
1.01175	0.916139	0.939882	0.900865	0.877296	0.998095	0.947043	0.98204	0.983813	0.978843	0.983961	0.934144	0.97857	0.938536	1.02259
1.0487	0.901469	0.951111	0.95964	0.977704	0.906612	0.839344	0.910134	0.995497	0.994017	1.00038	0.954905	0.87362	0.938456	0.908738
0.995008	0.898022	0.906383	0.932808	0.989042	0.90836	0.833791	1.0007	0.95064	0.774143	0.998876	1.00535	0.967783	0.877829	0.91371
0.961236	1.02362	0.937522	1.01846	0.89303	0.919943	0.89034	1.00543	0.986473	0.871159	0.985417	0.934421	0.943775	0.964279	0.963561
0.96051	0.874197	0.923442	1.01853	0.948098	0.867007	0.846217	1.01072	0.989543	0.866572	0.935615	0.960966	0.979606	0.865416	0.898693
1.00768	0.996637	0.869359	0.882041	0.888792	0.875664	0.879748	1.02138	0.993794	0.998361	0.985766	0.971937	0.998522	0.908681	1.01033
1.01436	0.9099	0.80099	0.781862	0.998482	1.00699	0.862742	0.92277	0.947907	1.00202	0.949024	0.980328	0.956683	1.02196	0.847365
1.00038	1.01779	1.01361	0.860469	0.979277	0.929739	0.89963	0.990004	0.962337	0.992894	0.986306	1.00398	0.903257	0.957158	1.00237
1.00856	0.915366	1.02572	0.912698	0.92992	0.987561	0.954091	0.915927	0.904785	0.884899	0.986448	0.95622	0.957719	0.932614	0.995717
0.998016	1.01118	0.918013	0.938204	0.943413	0.728138	0.980108	1.01234	0.956344	0.928765	0.944405	0.896523	0.944641	0.94164	0.907629
0.996794	0.93586	1.01549	0.795079	0.88539	0.942846	0.855527	0.982877	0.962734	0.929321	0.934324	0.985237	0.973098	0.933657	0.876933
1.00091	0.91441	0.964558	0.734187	0.791256	0.976956	0.799935	1.00442	1.00193	0.942433	0.950653	1.03096	0.984457	0.934199	0.869565
1.03248	0.918722	1.01351	0.989613	0.996232	0.997942	0.799908	1.01041	0.938172	0.927324	0.952519	0.949135	0.997507	0.917856	0.914413
1.01338	1.00019	1.01043	0.826576	0.866208	0.953239	0.726941	0.962742	0.819363	0.912591	0.926601	0.975957	0.998084	0.91556	0.867767
0.978974	0.994132	0.765266	0.900426	0.91995	1.00057	0.852446	1.00273	0.822805	0.950339	0.923378	0.969185	0.980189	0.951319	0.907322
0.990918	0.983997	1.02995	0.974453	0.992377	0.897323	0.984538	0.82441	1.02992	0.993991	0.997527	0.991583	0.925895	0.9275	0.915762
0.99141	0.870143	0.959505	1.00212	0.885141	0.881909	0.932416	1.02491	0.971051	0.992149	0.9331	0.940368	0.962189	0.894844	0.872686
0.989715	0.981812	1.02689	1.01705	0.970715	0.890191	0.978199	0.948348	1.02914	0.979745	1.00094	0.944968	1.02106	0.943267	0.913435
1.00095	0.8937	1.01079	1.02139	0.986525	0.800756	0.951818	1.01339	0.835612	1.00218	0.967027	1.00645	1.01753	0.897843	0.870185
0.99264	0.893762	0.923887	0.870709	0.975884	0.960481	0.94125	1.00395	0.966238	0.951725	0.932099	1.01652	0.887527	0.978887	0.92144
1.01583	0.909595	1.02074	0.981233	1.00421	0.929284	0.917293	1.03428	0.968958	0.97454	0.912888	0.975657	0.969007	0.870297	0.933624
1.01147	0.975527	0.921215	0.98572	0.957027	0.983212	0.941894	0.977574	0.982253	0.940862	0.986436	0.928192	1.00728	0.999442	0.824715
1.01671	1.01022	1.0124	0.869237	0.872388	0.867909	0.992602	1.05162	0.938388	0.992686	0.981587	0.93634	0.941391	0.980877	0.968699
1.01243	0.980649	1.0187	0.951646	1.0308	1.03721	1.00516	1.00959	0.994607	0.968383	0.949461	0.922936	0.97292	0.974502	0.95567
0.988537	1.0022	0.954215	1.00037	0.888779	0.854716	0.925094	1.00861	0.971966	1.00054	0.954529	0.950389	0.970835	0.979003	0.983309
1.00581	0.94269	0.859405	0.910103	0.989256	0.961669	0.894397	0.970583	0.95335	0.970864	0.968832	0.850704	0.928389	0.965517	0.867895
1.00566	0.921369	0.987854	1.00492	1.04141	0.921338	0.907643	0.971318	0.976453	0.996199	0.966841	1.01857	0.961983	1.00166	0.958251
1.00442	1.04238	0.938641	0.974368	0.802861	1.0121	1.00036	0.94928	0.942979	0.975801	0.954746	0.986168	1.02256	0.969578	0.897853
0.945749	1.02263	1.03686	0.890311	0.944874	0.905446	0.940426	1.01481	0.970277	0.952795	0.949418	0.961719	0.978649	0.970011	0.940212
1.00824	0.75037	1.02192	0.906011	0.927646	0.851381	0.889566	0.998674	0.917345	0.936746	0.952373	1.01946	0.972578	0.979974	0.822112
1.01022	0.88301	1.0153	0.958369	0.922624	1.00206	0.879747	1.0277	0.969571	0.84534	0.957274	0.948099	0.980545	0.921575	1.03818
1.01113	1.00037	0.920138	0.994016	1.01045	0.85044	0.930228	0.960777	0.962583	0.835885	0.952594	0.946788	0.970528	0.968001	0.983963
0.966376	0.99039	0.914858	0.918656	0.976784	0.915183	0.894996	0.98905	0.991275	0.923737	1.01376	0.933676	1.01558	0.963069	0.853736
0.841892	0.898247	0.916412	0.895651	1.02572	0.938269	0.840997	1.0042	0.962463	0.986716	0.921283	0.954055	0.983644	0.99541	0.980842
1.00092	1.01541	0.867337	0.93472	1.00055	0.898683	0.819738	0.931753	0.920597	0.971384	0.966077	0.98782	0.837442	0.984933	0.938845
0.990492	1.01546	0.993586	0.894531	0.866924	0.936976	0.905143	0.91175	0.9381	0.965148	1.01916	0.953484	0.970632	0.984563	0.944184
0.983453	1.00952	0.884665	0.991705	0.935744	0.952135	0.845926	0.969925	0.93111	0.964129	0.995501	0.968728	0.8862	0.931591	0.816464
0.962996	0.879927	0.94622	0.895167	1.02894	1.01135	0.885052	1.01345	0.949586	0.977706	0.887798	1.01123	0.953455	0.977049	0.883155
0.99276	0.884454	0.909154	0.908648	1.04362	0.979684	0.963133	0.861861	0.856491	0.987076	1.00374	0.994286	0.868609	0.996726	0.822918
0.984557	0.885504	0.938041	1.00428	0.981276	0.907481	0.928928	0.987812	0.975805	0.996743	0.929231	0.936538	0.967321	0.997804	1.03602
0.92054	1.05495	1.00245	0.859522	0.994245	0.977999	0.928967	1.01556	1.00486	0.976811	0.993349	1.01978	0.996572	1.00253	0.922184
1.00981	1.02249	1.00959	0.87299	0.636152	0.826151	0.863862	0.969453	0.98527	0.989935	0.985083	1.01841	1.02164	0.913999	1.03418
1.0072	0.855877	1.01276	0.921374	0.910351	0.849391	0.950527	0.949066	0.904123	0.965641	0.969827	1.01241	1.00505	0.990189	0.832011
1.0025	0.874884	0.884837	0.829986	0.975809	0.906704	0.877547	1.02647	0.984653	0.949956	0.936137	0.972318	0.993519	0.864764	0.854617
1.01253	0.951051	1.00179	0.904949	1.02474	0.907525	0.895657	1.00018	0.768485	0.986196	0.951599	0.972683	0.999102	0.954443	0.873403
1.00056	0.994772	1.02025	0.919283	0.995477	0.901778	0.969031	1.00876	0.96665	0.982582	0.909607	0.987182	0.911993	0.931942	0.927071
0.956361	0.987198	0.887105	0.903176	0.797301	1.01433	1.01134	0.988257	0.979068	0.985318	1.01265	0.98351	0.999259	0.909122	1.011
0.913358	1.00422	1.00238	0.927814	0.960639	0.958397	0.906138	0.989424	0.92099	0.832575	0.992731	0.976016	0.986282	0.968615	0.959947
0.977084	0.982924	0.881724	0.870661	0.907475	0.926063	0.939475	0.989981	0.995147	0.950313	0.967291	0.965957	0.90505	0.920231	0.969487
0.977458	0.964962	0.875021	0.825662	0.981067	0.9775	0.913312	0.99626	0.978472	0.987772	0.975897	0.992379	0.884206	1.00354	1.02283
0.974323	0.948303	0.880162	0.971808	0.961202	0.95589	0.966749	0.975551	1.00304	0.999821	1.00282	1.01802	0.997805	0.869956	0.786812
0.974395	0.992771	0.870909	0.899659	0.995288	0.929205	1.00813	1.00344	1.01741	0.921208	0.995193	0.995183	0.937074	0.923727	1.0318
1.01726	0.933735	1.01886	0.9902	0.861093	1.02059	0.838285	0.826268	0.961846	0.968161	0.980223	0.899901	0.90781	0.919884	1.00124
0.964114	0.953419	0.873441	1.00218	0.977092	1.0044	0.984405	0.857864	1.01881	0.990674	0.963991	1.0237	0.894999	1.00319	0.821514
0.991079	0.87599	0.980787	1.00037	0.992514	0.925654	0.877595	0.92672	1.00127	0.835267	1	1.02458	0.942113	1.00167	0.847113
0.999277	0.888795	0.99927	0.770173	0.781441	0.912202	0.974563	0.942351	0.972255	0.996476	0.944368	0.977359	0.875118	0.950553	0.984751
0.948603	1.00419	0.86686	0.89583	0.770301	0.878835	0.933837	1.00765	1.00312	0.97407	0.916515	0.997951	0.905818	0.985706	0.963444
0.952113	1.02703	1.02081	0.79562	0.661243	1.01027	0.835604	0.91891	0.988066	1.00238	0.907256	0.984888	1.00164	0.986519	1.02185
1.02198	0.943126	0.850056	1.0112	0.768037	0.847696	0.9213	1.03173	0.995091	0.969359	0.890764	0.948209	0.97847	0.947435	0.968643
0.947095	0.905341	0.992967	0.672814	0.960394	1.01795	0.910058	0.956953	0.946139	0.974104	0.953323	0.970294	0.932999	0.948479	0.981943
0.99768	0.948567	0.992991	0.964196	0.91432	0.888985	0.827124	0.971353	0.929859	0.99148	0.942586	0.966384	1.01754	0.949686	0.987084
0.993432	0.933195	0.905389	0.991215	0.954356	0.893192	0.986268	0.959154	1.00485	0.997539	1.02897	0.99928	0.997602	0.992682	0.980234
0.975326	0.998762	1.02516	1.00795	1.0095	1.00391	0.860342	0.92353	0.973023	0.968851	0.992123	1.03033	1.00647	0.957367	0.996765
1.01278	0.876238	0.819871	0.989371	0.902735	0.997593	0.960339	0.958425	1.01578	0.95656	0.99587	0.946828	0.954273	0.931706	1.04611
1.01651	0.999471	0.912805	1.00834	1.00948	1.00619	0.893508	0.959324	0.90041	0.958438	1.01702	0.95463	0.896459	0.994214	0.931713
0.998716	0.993365	0.87264	0.996381	0.994122	0.829194	0.815645	0.959478	0.996827	0.965304	0.988776	0.96746	0.958634	0.98932	0.81848
1.01119	1.01539	0.972878	0.999823	0.875757	1.00222	0.990798	0.977081	1.00452	0.987022	1.00587	0.860846	0.907807	0.945329	1.02548
0.978519	0.950321	0.996679	0.851658	0.891741	1.00877	0.869647	1.02399	0.943301	0.997819	1.00702	1.01472	0.917581	0.991427	0.985181
1.02368	0.985502	0.98753	0.909408	1.08659	0.844235	0.982127	0.996624	0.992973	0.95624	1.00834	0.970208	0.947186	0.987505	1.03653
1.04086	0.955095	0.939651	0.850381	0.873382	0.998295	0.884205	0.997754	1.00498	1.0036	0.880816	0.957542	0.892068	0.988634	0.895322
1.01979	0.99753	0.871667	1.01664	0.988694	0.905559	0.997343	0.954444	0.999119	0.981156	0.927025	0.893135	1.00684	0.974584	0.88791
0.99468	0.791597	1.01002	0.888434	0.876822	0.981499	0.979391	1.0284	1.00389	0.980614	0.885751	0.964002	1.0107	0.95118	0.882849
0.99419	0.955428	0.917448	1.00504	0.91953	1.02261	0.965473	0.966338	0.99129	1.00769	0.951482	0.958539	0.946117	0.99441	0.89641
1.02506	0.981975	1.02707	0.804348	0.995165	1.00656	0.903444	0.955473	0.978257	0.92911	0.8731	0.948368	1.01936	0.962355	0.876547
1.00052	0.963991	1.01938	0.981426	0.901971	0.869221	0.853401	0.953729	0.993065	0.988964	0.996556	0.932534	1.00055	0.927221	0.931391
1.01193	0.973298	1.02377	0.822722	0.917818	0.974542	0.820019	0.959122	0.993405		0.825776	0.928485	1.01992	0.992905	0.92125
1.01136	0.837235	0.863811	1.01185	1.036	0.950502	0.913594	1.01493	0.966169	0.98216	0.909579	0.957214	0.946579	0.954439	0.913158
1.02361	0.869203	0.931605	0.846844	1.04515	0.906915	0.831251	0.918592	0.959363	1	0.905251	0.961747	1.00599	0.962161	0.886569
1.01381	0.921706	0.889071	0.660667	1.01121	0.90052	0.992324	0.946912	0.85235	0.876248	1.00445	1.01103	0.983296	0.971321	0.929735
0.98558	0.988133	0.985538	0.802217	0.784035	0.903279	0.791679	0.977186	0.994692	0.989232	0.93905	1.02482	0.884145	0.983778	0.933674
1.01439	0.966081	0.887718	0.847358	0.915014	0.91917	0.839019	0.966384	0.994182	0.919195	1.01207	1.0282	0.940088	0.976311	0.996998
1.02472	0.898268	1.0223	0.823096	0.753212	0.955977	0.849452	0.909965	0.979385	0.876147	0.993392	0.967925	0.998051	0.913319	0.804996
1.00054	0.913624	0.857956	0.981536	1.04573	0.929328	0.960147	0.979192	1.00271	0.994512	0.864684	1.00381	0.912176	0.976014	0.956074
1.02101	0.981308	0.822725	1.0021	0.803934	0.841549	0.868499	0.999623	0.958807	1.03148	0.956452	1.0124	0.97404	0.953338	1.02272
0.809084	0.995526	0.980323	0.906245	0.989927	0.899265	0.890702	0.870934	0.953544	1.02042	1.00581	0.949955	0.963789	0.999809	0.921525
1.00921	0.940598	0.860269	0.836134	0.821809	0.864126	0.799289	0.967102	0.954133	1.03517	0.902525	0.990393	0.934801	0.934954	0.937712
0.923779	0.958012	0.987268	0.861342	0.972577	0.871506	1.01023	1.0174	0.911713	1.03188	1.00913	1.02732	0.917045	0.976252	0.861564
0.98875	0.948211	0.996886	0.798453	0.84375	0.99652	0.908289	1.03344	0.983069	0.935925	0.952908	0.920466	0.943118	0.93251	0.972936
1.00808	1.00948	0.93115	0.841544	0.918038	0.832082	1.0049	0.973981	0.956598	0.917505	0.983482	0.96959	0.950418	0.844874	0.877619
0.998415	0.990573	1.05818	0.946436	0.983934	1.0082	0.873148	1.02918	0.996354	0.942379	1.00435	1.05054	0.863273	0.872679	0.906097
0.978822	0.993342	1.00441	1.01176	0.820364	0.909487	0.97449	1.04181	0.987335	0.916163	0.978881	1.00126	1.02936	0.873444	0.840304
1.01616	0.966182	0.995293	0.874013	1.02743	0.991751	1.06987	0.952557	1.01198	0.984599	0.985928	0.900837	0.9239	0.881483	0.933216
0.954197	0.988995	0.908768	0.946067	0.827049	0.908394	0.867178	0.964818	0.990184	1.01439	0.99549	1.00311	0.900624	0.945301	0.990742
0.849343	0.925868	1.04837	0.805979	1.02659	1.01886	0.992313	1.00551	0.978695	0.996381	1.01266	0.977244	0.988284	0.984571	0.976247
0.984709	0.968183	0.974995	0.933753	0.983676	0.852039	0.977694	0.958262	0.981821	0.958876	0.868545	0.907739	1.01198	0.773535	0.896121
1.0007	0.929277	0.934899	0.840536	1.03195	0.976754	0.899223	0.974109	0.951928	0.996963	0.983037	0.958042	0.975155	0.967658	0.853132
1.00488	0.905308	1.0137	1.00407	0.808031	0.978353	1.00925	0.913473	0.967191	0.931113	1.00701	1.00611	0.954322	0.791845	0.977461
0.974566	1.0092	0.979965	0.982688	0.662743	0.815349	0.943865	0.921182	0.973748	1.01888	0.97935	0.995854	0.994534	0.992092	0.841873
0.930054	1.00258	0.887968	0.902208	0.984809	0.984671	0.892519	0.973608	0.985085	0.965205	1.00596	0.943698	1.00699	0.919486	0.978855
1.0186	0.966387	0.983179	0.97253	0.863682	0.855261	0.777371	1.02682	0.868043	1.02052	0.983084	0.962754	0.952786	0.959055	0.997414
1.0106	0.978046	0.850008	0.961051	0.987157	0.878391	0.899983	0.955403	1.00236	1.00093	1.28314	0.965469	0.950495	0.972588	0.998703
1.02237	0.992927	0.987934	0.880933	1	1.00594	0.922397	1.00036	0.991976	1.00489	0.886407	0.942559	1.01435	0.997948	0.988705
0.993791	1.00746	0.975074	0.936561	1.02757	0.971861	0.890755	0.925629	0.996987	1.02263	0.97593	0.980229	0.875709	0.967921	0.979639
0.967461	0.892478	0.99927	0.985404	1.02183	0.979098	0.868938	0.947332	0.962302	1.00467	0.986852	0.987248	0.898373	0.97724	1.00728
0.997055	0.969818	0.998183	0.898698	0.980519	0.862448	0.879206	0.971007	1.00422	0.96148	0.950351	1.02707	1.00713	0.956139	0.952355
0.95981	0.901614	1.00761	0.857257	1.00913	0.86716	0.862614	1.00142	0.991263	0.965198	0.952135	0.963967	0.955164	0.973718	0.904936
1.00462	0.929749	1.01407	1.01782	1.0267	0.851105	0.937534	0.951583	0.991828	0.922374	0.960032	0.933004	0.940503	0.961829	0.999813
0.890684	0.917122	0.96737	0.961674	1.01364	0.896712	0.99296	1.01368	1.00176	1.00182	1.02677	1.03079	0.944962	0.996805	1.00924
0.95303	0.939802	0.987328	0.99946	0.979362	0.892048	0.929495	0.993638	0.969411	0.95737	0.970892	0.982066	0.939551	0.935478	0.945889
1.01457	0.944296	1.0456	0.869728	0.998674	0.805882	0.92718	0.949332	0.970892	0.963467	0.988005	1.04468	0.973301	0.863348	0.989076
1.02075	0.973665	0.96594	0.875961	1.03182	0.857344	0.874601	0.909438	0.991454	0.944333	1.02691	0.921986	0.951698	0.988826	0.89444
0.983786	0.99765	1.04253	1.0042	0.974263	1.01046	1.00038	0.990037	1.00687	0.98465	0.954818	1.01467	0.920321	0.997265	0.9613
0.926267	0.891445	0.957367	0.927028	0.879844	0.927169	0.892567	0.93329	0.995856	1.02999	0.982957	1.00069	0.980326	0.977496	0.998671
0.977167	0.968404	0.994451	0.838855	1.01218	0.895297	0.83408	0.946461	1.01907	1.03647	0.987428	0.965585	0.952713	0.992368	0.896387
0.99131	0.966491	0.895313	0.980895	0.973095	0.877315	1.03001	0.95351	0.989557	0.973918	0.987484	0.933825	0.96831	1.019	0.957827
0.915418	1.02334	1.01297	0.840419	0.847291	0.979529	0.846253	0.941216	1.03556	0.944684	1.02334	0.960508	0.930265	1.00372	0.995105
0.919596	0.895857	1.00435	0.986803	0.952111	0.932684	0.86223	0.882152	0.963179	1.0297	0.887438	1.03385	0.95854	0.969863	1.01912
0.97479	0.964912	1.01426	1.00605	0.923727	0.951096	0.871085	0.9493	0.83932	0.945969	0.928424	0.86541	0.945119	0.914695	0.98638
0.979482	0.964215	0.87685	0.98683	0.997386	1.04452	1.00465	0.981686	1.00507	0.913576	0.959097	0.979788	0.999271	0.98015	1.02996
0.991189	1.00942	1.02653	1.00874	0.947572	0.901851	0.96545	0.879921	0.944857	0.976938	0.973401	1.01915	0.955903	0.990403	1.01545
0.927139	1.00232	0.847608	0.881299	0.998095	0.919713	0.878182	0.978153	1.01033	0.965166	0.928164	0.938886	0.978568	1.01283	0.893134
0.963739	0.940417	0.956691	1.02961	0.878167	0.864819	0.865728	0.885865	0.994663	0.989011	1.03379	0.966314	0.92851	0.982066	0.840315
0.917967	0.978755	0.91489	0.836436	0.929893	0.854146	1.00195	0.92806	0.99588	0.956387	0.978238	1.01082	0.985988	1.01547	0.978843
0.935973	0.97961	0.917728	0.998239	0.936878	0.951245	0.825912	0.959805	1.01133	0.975346	0.962531	1.01469	0.970557	1.02822	0.947423
0.948026	0.980222	0.992835	0.980848	0.983486	0.978164	0.872459	0.993382	1.00138	0.962229	0.921556	0.985553	1.0154	0.941638	1.02146
1.00466	0.989885	0.974228	0.985438	0.914683	0.960487	1.00587	1.01185	1.00958	1.01103	0.958716	0.972593	1.00544	1	0.881011
0.926055	0.869778	0.987448	1.01756	0.986892	1.0233	0.868226	0.89092	0.999472	1.01883	0.938592	1.02024	0.953727	0.944007	0.865577
0.997032	0.985515	0.859238	0.985421	0.97674	0.912971	0.798388	0.952953	0.89075	0.946797	1.00204	0.970064	1.02287	1.03504	0.952982
0.902969	1.00259	0.961707	0.905712	0.880295	1.00113	0.89406	0.995459	0.98791	0.959151	0.97726	0.974208	0.947515	0.970577	0.998555
0.935758	0.995225	0.950708	0.973804	0.911255	0.969474	0.996459	0.92512	0.937071	0.851454	0.994294	0.952812	1.03254	0.936823	0.933011
0.910112	0.876065	0.947892	0.897151	1.00541	0.879491	0.998537	0.760968	1.01336	0.897905	0.990736	0.97114	0.975698	0.964305	1.01688
0.905229	1.0157	0.947234	0.978761	0.893873	0.941809	0.896991	0.913693	0.998942	0.994188	0.949414	0.986094	0.946803	0.86824	1.03492
0.929944	1.00865	0.945946	0.89133	1.02362	0.822591	0.993092	0.965621	1.00305	1.01432	0.927635	1.01001	0.92356	0.953545	0.987553
0.940422	0.982849	0.989866	1.01633	1.0061	0.84354	0.856718	0.988095	1.00917	0.720445	1.0052	0.982287	0.968868	1.01382	1.032
0.979877	0.962186	0.938526	0.866223	0.959385	0.976676	0.894305	1.43775	0.996219	0.983217	0.960968	0.984878	0.95524	0.961025	0.941635
0.979411	0.926957	0.970368	0.82673	0.902094	0.889998	0.861409	0.929426	1.00296	0.917586	0.985294	0.988971	0.963084	0.89338	1.02481
0.956462	0.985058	0.819155	0.934366	0.813759	1.02973	0.892265	0.925231	1.01316	0.954958	0.955575	0.956543	0.955489	0.86066	0.910265
1.00762	0.840987	0.950925	0.993075	0.973453	0.978133	0.872369	0.950343	1.02234	0.993776	0.932238	0.988309	0.967478	0.99537	1.00997
0.876198	0.872981	0.826749	0.881048	0.880396	0.859507	1.02852	0.895996	0.992436	0.883911	0.648771	0.963012	0.97374	0.931366	0.968959
0.934452	0.953601	0.933851	0.976668	0.916094	1.01523	0.930104	0.986569	1.01909	0.915387	1.06651	1.00278	0.998879	1.00449	1.02065
0.986198	0.938016	0.828157	1.00861	0.893142	0.918857	1.00879	0.831181	0.956781	0.981656	0.993625	1.00109	0.979398	0.953286	1.02239
0.997118	0.968385	0.813957	0.967487	0.866431	0.905412	0.901194	0.994497	1.02745	1.04403	1.55512	0.967071	0.982371	0.962046	1.01612
0.938342	0.970545	0.861887	0.970272	0.943759	0.981779	0.848405	1.00851	1.00564	1.04947	1.01912	0.998771	0.958413	1.01976	1.00057
0.98208	0.999815	0.746705	0.997468	0.898195	1.00495	0.757323	0.982213	0.980789	0.976902	0.992752	0.986267	0.928024	1	1.01928
0.976538	0.995484	0.891524	0.798536	0.921136	0.911854	0.845617	0.845125	0.979026	0.838499	1.0378	0.956875	0.997066	0.967177	0.890258
0.893009	0.997255	0.872775	0.711789	0.906277	0.99244	0.891753	0.848026	0.996176	0.861367	0.997236	1.02044	0.963199	0.993994	1.00093
1.03719	0.998329	0.884452	0.977234	0.9254	0.965844	0.840329	0.893276	1.01702	1.02754	1.01676	1.01358	0.986039	0.920472	0.995591
0.958463	0.989128	0.829037	0.865085	0.868013	0.971253	0.823931	0.959205	1.00722	0.925057	1.01071	0.930388	1.00165	0.947793	0.996746
1.01415	0.803781	0.887108	0.880952	0.917694	1.02878	0.863607	0.989406	1.01294	1.01189	1.0112	0.935609	0.952539	1.00701	0.979765
1.00723	1.01173	0.866623	0.987678	0.946205	0.990856	0.97623	0.989192	0.982077	0.917764	1.02644	1.04045	0.970531	1.00874	0.992861
1.01902	0.995388	0.973429	0.895847	0.855889	1.00486	0.986724	1.00019	0.996038	0.856684	0.980856	0.954269	0.957229	0.964402	0.972322
1.01457	0.754281	0.895804	0.979135	0.878532	0.793301	0.950811	0.993692	0.974228	0.949849	1.00548	0.942044	0.989451	0.997546	1.01549
1.02907	1.00352	0.86846	1.00019	0.948587	0.849601	0.901532	0.934783	1.00263	1.03235	0.996622	0.965458	0.966008	1.00297	1.00603
0.981011	0.864647	0.876131	0.818563	0.85525	0.898869	0.819495	0.875283	0.990201	0.889135	1.00971	0.918261	0.968833	0.99699	1.00963
0.981326	1.01776	0.874191	1.01125	0.899945	1.0059	0.875066	0.960319	1.02997	1.01146	1.02202	1.02985	0.932169	0.861478	0.971291
1.00215	1.01464	0.932086	0.971726	0.895719	0.965393	1.01689	0.857588	0.981697	0.733647	1.02947	0.968985	0.996765	0.987945	1.01367
1.00949	0.920277	0.894143	0.79572	0.874416	0.992228	0.882454	1.03261	1.00546	0.97842	0.902058	0.905073	0.967587	0.877434	1.00533
1.0009	0.884622	0.869615	0.995333	0.897504	0.900505	0.799474	0.905963	1.02388	1.02537	1.02294	0.908642	0.964626	1.00606	0.963826
1.01087	0.910476	0.97165	0.849749	0.887428	0.874875	0.842954	0.902162	0.977567	0.908231	1.0193	0.989734	0.899901	0.949717	0.967817
1.01136	1.01446	0.994037	0.920857	0.845087	0.887232	0.842976	0.987259	1.01168	0.984823	0.931378	1.0077	1.01717	0.958197	1.00831
1.01221	0.98996	0.880665	0.944229	0.818726	0.981008	1.0513	0.896776	0.962182	0.905316	0.979618	0.933607	0.924718	0.958296	1.01896
1.03404	0.958524	0.967136	1.00292	0.818771	0.962666	0.777192	1.01804	1.02063	0.868332	1.01778	1.03061	0.966703	1.00756	1.00876
1.00055	1.0123	0.879774	0.978873	0.951224	0.89767	0.855675	0.933356	1.00309	0.976032	0.934197	1.00902	0.968467	1.00185	1.01574
0.997978	0.895765	0.86001	0.995321	0.809936	1.0106	0.780406	0.947234	1.02723	0.997105	0.979347	1.02729	0.971154	0.983928	0.996629
0.99654	1.01496	0.897813	0.989915	0.733838	0.876985	1.00251	0.971687	1.02831	1.02676	0.973472	1.00492	0.975393	1.00833	0.94163
0.98157	1.00958	0.921801	0.963079	0.830015	0.856522	0.902054	1.0027	0.999298	1.03098	1.01157	1.00877	1.01885	1.01104	1.00995
0.994162	0.878798	0.888528	0.759045	0.968335	0.94802	0.877184	0.888317	1.01366	1.0043	1.01715	0.977877	1.01709	1.00909	1.00607
0.915912	1.02088	0.879233	0.845531	0.900582	0.914144	0.903089	0.947395	1.00505	0.954851	1.02759	0.99145	0.990615	1.00985	0.981452
0.998578	1.01076	1.00931	0.942385	0.984424	1.00844	0.848089	1.01773	0.970441	1.01205	1.01419	0.905517	0.942686	0.963364	1.00085
1.00175	1.00621	0.899932	0.988295	0.990693	0.906118	0.828451	0.874369	1.02263	0.956378	0.987954	1.00989	1.038	0.967541	0.975424
1.00855	1.00737	0.95223	0.802873	0.966553	1.00284	0.780593	0.854839	0.996563	1.00651	0.967648	0.941226	1.01369	1.0133	0.96943
0.936394	0.997991	1.01711	1.05895	0.982893	0.836286	0.849277	0.916071	0.997559	0.993994	0.970365	0.963504	0.959097	1.00318	1.00221
0.99749	1.0038	0.984899	0.992648	0.92284	0.870151	0.888468	0.883627	0.995299	0.993065	1.02679	0.947003	0.878567	0.940087	0.890601
0.927295	0.970859	0.969288	1.01666	1.02194	1.00911	0.872676	1.01101	0.849045	0.99875	0.962173	1.01595	1.03857	0.925613	0.922113
0.988794	1.00895	1.00843	1.01265	0.843765	0.920914	0.972222	0.944695	1.01261	0.988512	0.973632	0.987024	1.03231	0.911403	1.01078
1.00188	0.858504	0.978098	0.997867	0.994787	0.862821	0.97595	0.90143	1.00362	1.00643	1.01426	1.01315	1.04031	0.986091	0.986287
1.01195	0.994993	1.01493	0.885401	0.815337	0.926418	0.943089	0.874633	0.997666	0.99215	0.942167	0.947403	1.01149	0.974488	0.81822
0.994907	0.994617	0.970583	0.941683	0.909028	0.924362	0.990383	1.00907	0.996366	0.908432	1.03174	0.929923	0.893149	0.799628	0.894437
0.965752	0.995053	0.840982	0.993615	0.908634	0.934872	0.926442	0.938666	1.00764	0.987678	1.01545	0.922932	0.953916	0.971444	1.02165
0.933867	0.86626	0.880105	0.960154	0.98951	1.00972	0.915615	1.00914	1.03008	0.908146	1.0172	1.00071	0.961811	0.906778	0.95923
0.983836	0.90952	0.96371	0.987614	0.801845	0.830904	0.963076	0.997488	1.00018	1.0347	1.00701	0.969198	0.96477	0.917118	0.986165
0.940877	0.854372	0.976026	0.891153	1.00074	0.885533	0.835771	0.931207	1.00243	0.989885	0.990608	1.04533	1.01475	0.985373	0.982744
0.961353	0.880587	0.982353	0.995311	0.870315	0.901067	0.982133	0.927166	1.00344	1.02164	1.01698	1.02212	0.955997	1.02711	0.935578
0.96506	0.890525	0.877846	0.887113	0.821423	0.838238	0.928015	1.01991	1.00502	1.01508	0.887141	0.962599	1.00966	0.961684	0.91979
0.903549	0.987952	0.920226	0.875563	0.832761	0.892122	0.982216	0.944805	1.01752	1.003	1.03112	1.04674	0.97786	0.932268	0.913831
0.955647	1.01234	0.943989	0.971174	0.976355	0.898254	0.987342	0.974216	1.01095	0.983485	1.01697	0.934443	0.980198	1.00018	1.03128
0.981259	0.97472	0.887326	1.03412	0.659703	0.844765	0.987746	0.829176	1.00127	1.01137	1.03	1.01956	0.909903	0.989593	1.04604
0.988397	0.789978	0.942704	0.895861	0.791803	0.842687	0.893513	0.904118	0.984197	1.02854	0.986019	1.01767	0.994652	1.02167	0.968239
0.987445	0.894637	0.964214	0.848023	0.775264	0.883721	0.869273	0.968513	1.02755	1.02806	0.966927	0.986618	1.00229	0.900865	1.00853
1.04327	0.880272	1.0196	1.02991	0.876096	0.915333	0.987682	1.01879	1.01824	1.01232	1.0113	0.968599	0.976491	0.853191	0.888279
1.00275	0.87306	0.982807	0.855139	1.02748	0.976849	0.903435	0.91526	0.997279	0.944243	1.02685	0.934335	1.01073	0.904272	1.0147
0.955068	0.915428	0.98681	1.00517	0.892168	0.890601	0.990928	1.0165	1.02337	0.976503	0.97653	1.0292	1.0232	0.978735	1.00555
0.950107	0.981987	0.974511	0.916795	1.03155	0.847142	0.862821	1.01675	1.00405	0.975446	1.01739	1.02078	0.986674	1.02185	1.00538
0.986671	0.952633	1.0127	0.976243	0.985791	1.00996	1.0019	0.972625	0.963808	1.00554	0.841797	0.957326	0.926292	0.942976	0.97062
1.00105	0.909627	1.01205	0.983603	0.890184	0.846413	0.866806	0.854482	1.01487	1.0166	0.799914	0.840252	0.94691	0.980714	0.967005
0.91602	0.92878	0.984681	0.988278	1.00582	0.989182	0.897031	0.920591	0.967747	0.948783	0.987107	1.01412	0.929374	0.96871	0.991975
0.917824	0.883806	1.03891	0.969645	0.801463	0.870037	0.829844	0.971484	1.00779	0.948249	0.959062	0.958848	0.95336	0.94552	0.980672
0.970652	0.963128	1.01714	0.937937	0.994056	0.965065	0.897977	0.883694	1.00307	1.01197	1.00018	0.948226	0.956616	0.966969	0.906628
1.00979	0.853733	0.870804	0.847957	0.952229	0.991276	0.871116	0.955847	0.993762	1.02334	0.869091	0.968696	1.01421	0.988822	0.925386
0.933752	0.97875	0.728128	0.855227	0.881931	0.872302	1.01716	1.02257	0.979858	1.01869	0.951684	1.02288	0.951078	0.925734	0.99085
0.880269	0.853804	0.636808	0.943713	0.984843	0.973131	0.85297	0.925957	0.955179	0.93984	0.976019	1.00177	0.982545	0.948621	0.993544
0.953933	0.953644	0.992774	0.866291	1.00777	0.834184	0.821894	0.96115	1.0071	0.985494	1.06701	1.00392	1.01676	0.967938	0.990901
0.982472	0.990449	0.932397	1.00219	0.972679	0.824443	0.848853	0.878416	0.97364	0.959148	1.00342	1.02153	0.918947	0.93306	0.919064
0.941489	0.985291	0.911441	0.877985	1.02136	1.00805	1.0018	0.947485	1.01243	0.990814	0.97165	0.975904	0.973533	0.937757	0.98494
0.88706	0.824945	0.827955	0.942862	0.862944	0.99456	1.00133	0.975112	1.01246	1.00416	1.00632	0.988562	0.970337	0.979722	1.00018
0.840136	0.983533	0.864535	0.861991	1.01105	0.874304	0.849487	0.961468	0.999496	1.01215	0.991286	1.02298	0.950869	1.0073	0.903769
1.0124	0.859579	0.927336	0.963855	1.00775	0.857724	0.915134	0.964465	0.989804	1.02038	0.91974	1.02713	0.978651	1.00739	0.97146
1.00458	0.92253	0.95259	0.88315	0.839614	0.888926	0.857924	0.937424	0.936813	0.975378	0.969061	1.01203	0.875996	0.87689	0.987822
1.02996	0.919416	1.00468	0.908323	0.780971	1.02267	0.929533	0.905913	0.990165	0.984632	1.02272	0.951992	0.990366	0.958062	0.84624
0.994567	0.868845	0.999063	1.0137	0.938578	0.806559	0.992404	1.00225	1.00812	1.00297	1.00037	0.973146	0.966438	0.886646	0.81469
0.975085	0.959727	0.974191	0.97875	0.878109	0.884641	1.02009	0.904827	1.00943	0.990814	0.975291	1.02266	1.00235	0.942325	0.907632
0.996613	0.957231	0.788688	1.04146	0.961272	0.902709	0.904086	0.913562	0.990385	1.01826	1.00273	0.9963	0.978014	0.998327	0.867337
1.02827	0.888191	0.904778	0.953688	1.00327	0.876509	0.878235	0.947091	0.924268	1.03675	0.959435	0.952439	1.01507	0.929636	0.931466
0.987838	0.941252	0.928393	0.857547	0.808151	0.822026	0.919055	1.00188	0.989614	1.02452	1.00504	1.02749	1.02928	1.01852	0.975391
1.01244	0.818102	1.00038	0.907427	1.01221	0.883245	0.908501	0.9886	1.00422	1.02119	0.934805	0.986106	0.934668	0.925422	0.889408
0.956797	0.826054	0.883791	0.918627	0.834724	1.00922	0.991489	0.83	0.97202	1.00428	0.975921	0.888689	1.01101	0.917855	0.93592
0.995675	0.954927	0.87245	0.862193	0.982524	0.847855	0.889136	0.943643	0.9925	0.919631	0.92732	0.98476	0.926515	0.931951	0.93815
0.947838	0.995236	0.970746	0.876022	0.840833	0.832966	0.917395	0.996231	0.91388	1.0304	0.925455	0.989023	0.984323	0.949346	0.990746
0.842673	0.957111	0.91655	0.981793	1.00038	1.00906	0.921293	0.883256	0.975902	0.973359	0.95791	1.02061	0.982002	0.927777	0.927385
0.952993	0.883446	0.938412	0.947498	0.963441	0.980836	0.900313	0.998724	0.919809	1.04542	0.995464	0.975679	0.995366	0.947683	0.961668
0.932336	0.960712	0.900548	0.814241	0.795666	0.872646	0.946004	0.886898	0.943097	0.919742	0.94014	1.02493	0.839502	0.970469	0.918434
0.958076	0.957731	0.932493	0.897545	0.843223	0.976121	0.852642	0.919891	0.926866	1.02513	0.988111	1	0.970085	0.875265	0.846948
0.999825	0.89482	0.84629	0.875878	0.841109	0.893279	0.863803	0.867262	0.984729	0.947201	0.956734	1.02928	1.0382	0.884875	0.988097
0.989009	0.897544	0.933416	0.865338	0.792089	0.957117	0.904374	1.00573	0.976853	1.01196	0.983125	0.971882	1.03668	0.823605	0.939463
0.970772	0.809211	0.949753	0.875282	0.846229	0.99982	0.920598	1.01289	0.969503	1.03148	0.87252	0.936044	0.682995	0.980672	0.945198
0.998727	0.974038	0.827372	0.894468	0.806065	0.795485	0.865038	0.922215	0.964333	1.00824	0.953583	0.973565	1.01932	0.957888	0.92812
0.858997	0.921974	0.957112	0.871096	0.913329	1.00839	0.882039	0.924775	1.00356	1.02788	0.90853	1.00944	0.945223	0.966689	0.892833
1.01865	0.99546	0.924482	0.912099	0.932157	0.965802	0.983604	0.998106	0.960936	0.992018	0.90772	1.00723	0.950259	0.977629	0.902145
0.983906	0.971256	0.95843	0.907115	0.807784	0.892446	0.941518	0.998662	0.941401	0.951416	0.937468	1.0319	1.00401	0.96391	0.998326
0.990162	0.955584	0.968302	0.994041	0.853225	1.02902	0.878741	1.02467	0.984251	0.975584	0.992591	0.967709	0.968962	0.968283	0.921956
0.99823	1.02141	0.927387	0.856206	0.902293	0.949168	0.893465	0.996011	1.02134	1.00559	0.966738	1.00695	1.02945	0.908073	0.997512
0.981023	1.00818	0.892092	0.993312	0.993364	1.04448	1.00265	0.99886	0.997007	0.999635	0.972554	1.02672	0.956435	0.915524	0.902611
0.974191	0.998092	0.91069	0.989971	0.771731	0.836301	0.816304	1.00636	1.02189	0.97539	0.976568	1.01334	0.998549	1	0.926365
0.963162	0.852889	0.834433	0.978348	0.800859	0.952144	0.877214	0.925958	0.997724	0.962316	0.968711	0.976413	1.0094	1.00456	0.977192
0.913418	1.03757	0.978119	0.992259	1.0183	0.959967	0.913757	0.875464	0.97396	1.0267	0.986671	1.00638	0.947059	0.948021	0.95305
0.913412	1.01119	0.856374	0.900292	0.982864	0.901679	0.961277	1.01124	0.998417	0.990916	0.96411	0.975983	0.868504	0.964154	0.940867
0.830438	0.867134	0.843389	0.945332	0.879162	0.858286	0.907489	1.00192	0.921073	0.970285	1.0287	0.961991	0.950945	0.996294	0.97068
0.931316	0.900146	0.94004	1.02324	0.881091	0.983917	1.0133	0.881656	1.01446	0.963479	0.979865	1.01159	1.0194	1.01119	0.983441
0.925214	1.01358	0.971137	0.91542	0.899078	0.805627	0.932313	0.89456	0.996577	0.958705	1.00496	0.958462	0.963446	0.975923	1.02245
0.969208	0.971883	0.973166	0.829202	1.00625	0.979533	0.884141	0.990899	0.953826	1.02265	0.973336	1.01984	0.912657	0.955935	1.00223
0.967299	1.02374	0.957664	0.791113	0.994049	0.978485	0.995326	0.9957	1.02515	0.952644	0.957528	0.986681	0.978829	1.02183	0.98133
0.916838	1.02257	0.816844	1.03196	0.863397	0.752606	0.819688	0.995379	1.00593	0.947659	0.96941	0.990736	0.968293	0.994324	0.997661
0.986728	0.868579	0.955808	0.873079	0.907978	1.00126	0.983383	0.901778	1.01163	0.951173	0.979505	0.977339	0.998176	0.841614	0.986771
0.946775	0.990809	0.934094	0.9375	0.97542	0.83877	0.93886	0.937918	1.02431	0.995206	0.934726	1.00124	0.983312	1.00678	1.03963
0.96159	1.0206	0.8997	0.854863	0.897072	0.802002	0.919653	0.90396	1.00052	1.01026	0.974891	1.01513	0.878195	0.833515	0.949381
0.968946	0.849435	0.949756	0.966344	0.964742	0.919475	1.01284	0.878532	0.954804	0.95041	1.0332	0.96626	0.929916	0.938261	0.962853
0.940622	0.891544	0.920836	0.98407	0.85942	0.992682	0.934719	1.05052	1.01904	0.973795	1.0046	0.926867	0.986217	0.959395	0.901515
0.98076	1.03235	1.01843	0.868408	1.00619	0.938764	0.93676	1.01297	0.997252	1.02421	0.976372	0.947452	0.991032	0.994245	1.01917
0.991016	1.0274	0.897949	0.986395	0.905156	0.845285	0.929902	0.957021	1.0075	1.03228	1.00738	1.00814	1.01032	0.726958	0.99703
1.02165	1.0272	0.943297	0.98264	0.888338	0.843265	0.923715	0.825974	1.00087	0.902629	0.94975	0.947965	1.01094	0.92261	0.956765
0.937936	0.899897	0.91052	0.954023	0.676573	0.865127	0.829096	0.927666	0.974217	1.03385	0.961087	0.960043	0.936898	1.00604	1.01495
1.00766	0.961999	1.01024	0.911667	0.886045	0.865898	0.84474	0.997536	1.01139	0.97401	0.954636	0.946466	0.949126	0.890615	0.938747
0.988188	0.915278	0.99375	0.875123	0.854094	0.82008	0.869346	0.9333	1.00194	1.02666	0.976003	0.992031	1.02202	0.996004	0.986024
0.895798	1.0192	0.990327	0.880685	0.991253	0.95605	0.831053	0.912496	1.00257	0.970063	0.976454	0.962733	1.00467	0.977876	1.00788
0.900941	0.998911	0.981613	0.923338	0.994077	0.850065	0.982926	0.981758	0.97378	0.986506	0.998734	1.01628	0.900017	0.894498	0.922654
0.955622	1.03007	0.971751	0.898779	0.868769	0.906271	0.853094	1.01868	1.00017	0.970893	0.976568	0.996716	0.984156	0.876497	0.953153
0.957545	0.966521	1.01942	0.968193	0.933619	0.843792	0.884289	0.997195	1.0066	1.00357	0.999294	0.969369	0.904196	0.912069	0.997936
1.01105	0.846511	0.875481	0.834792	0.836485	0.853153	0.839459	0.950992	1.00967	1.03591	0.982466	0.987555	0.911083	0.976505	0.920455
1.00695	0.973278	0.994252	0.865262	0.957952	0.880879	1.01336	0.911191	0.987329	1.0263	0.997386	0.945275	0.884169	0.995544	0.966376
0.911195	0.957265	0.921951	0.983324	1.00497	0.846406	0.904117	1.00389	0.989537	0.99685	0.960902	0.950362	0.957583	0.888593	1.0101
0.959881	0.886367	0.941096	0.986261	1.00988	0.903641	0.894921	0.837523	1.01319	1.00351	0.966424	0.970753	0.954537	0.98484	0.983474
0.961601	0.926307	1.0275	0.996166	0.999467	0.870918	0.917081	1.01447	0.99061	0.964718	0.97065	0.950669	0.942574	0.895696	0.895681
1.02491	0.908482	0.821614	0.993145	0.81164	0.885855	1.02616	0.894284	1.02137	0.968837	1.00299	0.97158	0.999827	0.993848	0.951523
0.96279	0.941974	0.921628	0.905281	1.00362	0.951418	0.865041	0.801501	0.990796	0.964555	0.976047	0.989189	0.998316	0.995872	1.00125
1.00506	0.955147	0.891397	0.984224	0.930367	0.891038	0.982393	0.887806	1.00573	0.975004	1.0063	0.998909	0.905589	0.877858	1.00234
0.960098	0.915059	0.933991	0.959272	0.95897	0.933865	0.872134	0.926239	1.00139	1.03562	0.969746	0.999816	0.894047	0.989704	0.915228
0.944837	1.01059	0.890828	0.944705	0.996005	0.986058	0.838599	0.829439	1.00194	1.01811	0.981361	1.01069	1.00763	1.00222	1.00509
0.994441	0.959191	0.939457	1.02367	0.948799	0.95205	0.96168	0.875827	1.00548	0.998019	0.997792	1.00202	0.908519	0.997003	0.921016
0.98907	0.982688	0.88999	0.978692	0.809945	0.990318	1.01896	0.812682	0.958943	1.03567	0.976837	0.968436	0.940382	0.847906	0.91143
0.987262	0.86069	0.913808	1.00891	1.04656	0.832239	0.874492	0.886354	1.00018	0.979477	0.962485	0.991601	0.948879	0.900377	0.982743
1.01798	0.902288	0.900536	0.939979	0.926812	0.697822	0.980733	0.840858	1.0031	0.987967	0.977217	0.960992	1.01271	0.844003	0.92219
1.00836	0.996466	0.832494	1.02011	0.892636	0.69909	0.911395	0.952943	0.991624	1.0007	0.969708	0.976234	0.982368	1.02719	0.922929
0.961201	0.896347	0.851852	0.889865	0.964476	0.974364	0.778342	0.88925	1.00069	0.964115	0.977973	0.997795	0.966801	0.985552	1.01615
0.962429	0.986144	1.05938	0.945417	1.00988	0.990867	0.889242	0.924541	0.999822	0.944803	0.983452	0.940418	1.00036	0.996541	0.941819
0.973875	1.00786	0.89853	0.867189	1.03291	0.830635	0.837791	0.934465	1.00334	1.01815	0.982033	0.973324	0.927988	0.995207	0.909332
1.00455	0.99197	1.0023	0.913739	0.787169	0.99031	0.992883	0.662193	1.01104	0.967667	0.985505	0.967558	0.920134	0.890164	0.929267
0.856851	0.950802	0.743121	0.857119	0.956616	0.798428	0.859834	0.709426	1.00551	1.0083	0.939911	0.939067	0.946827	0.986446	0.890555
0.957182	0.857029	0.981308	0.971588	1.01619	0.893373	0.981723	0.996234	0.997519	1.03773	0.971591	1.01176	0.943298	1.00752	0.871961
0.969281	1.0025	1.01465	0.910389	0.995934	0.975977	0.873781	0.993616	0.942106	0.998706	1.00086	0.979208	1.02291	1.00057	0.90082
0.963786	0.992167	1.0301	1.02352	1.00982	0.926296	0.967808	0.756757	1.00524	1	0.898814	0.980536	0.927089	0.982637	0.990265
0.979746	0.928988	0.991442	1.02064	0.775078	0.823565	0.930418	0.852638	1.01148	0.934594	1.00054	0.996882	0.990198	0.986886	0.928472
1.0033	0.900308	0.986005	0.901358	0.971559	0.85612	1.01042	0.831514	1.00084	0.987154	1.02369	1.00824	0.961244	0.985649	1.01999
1.00387	1.00688	0.899644	0.808271	1.01564	0.851595	1.00942	0.890096	0.990004	1.00491	0.991996	0.954961	0.920072	0.936666	0.910338
0.994476	1.01054	0.901813	0.928119	1.01459	0.865462	0.891873	0.897953	1.01283	0.967891	1.0455	1.01368	0.938038	1.00732	0.941278
1.00515	0.99611	0.955183	0.916314	1.00308	0.928273	1.00201	0.900326	1.00052	1.00692	0.841375	0.96566	0.998902	0.987487	0.999616
1.0485	0.967917	1.0343	0.901014	1.00075	0.772908	0.966938	0.84269	1.00855	0.983406	0.923722	0.98541	0.833923	0.991011	1.00288
0.988273	0.983428	0.915649	1.0186	1.03465	0.820975	1.01239	0.873597	1.00558	0.924098	0.97764	0.991447	1.02006	0.99611	0.991212
1.01972	0.969658	1.00299	0.890689	0.962159	1.00198	1.00785	0.890238	0.988518	1.02149	1.02601	0.988397	0.918169	0.898271	0.996338
0.977701	1.02602	0.98784	0.963413	0.919483	0.836426	0.853699	0.865427	0.997176	1.0047	0.949048	1.01003	0.937034	0.824895	0.986433
1.00236	1.00101	0.933998	0.867652	1.03007	0.978525	1.01364	0.88549	1.02172	0.959902	0.982768	0.950883	1.00222	0.930544	0.990108
0.927336	0.973006	1.03415	0.974043	1.0005	0.977787	0.947459	0.979997	1.00322	0.947238	0.992817	0.987694	0.969476	0.898018	0.988729
0.99049	0.909137	0.811128	0.887461	0.841074	0.970818	0.983007	0.870978	1.00299	0.953143	1.00309	0.995825	0.977493	0.981525	1.00095
0.988378	0.894564	1.02233	0.847177	0.839429	0.950251	0.960716	0.859373	1.00685	0.997295	0.966962	1.02176	0.933527	0.883096	0.983865
0.978	1.00569	0.825392	0.918977	1.01729	0.984375	1.026	1.02565	1.01203	1.00254	1.04166	0.898113	1.00771	1.00921	0.908332
1.00589	0.928571	1.00877	0.965935	0.856819	0.975882	0.985882	0.934244	1.00968	1.01232	0.917156	0.929985	0.968845	0.871052	0.987888
0.906025	1.0303	0.868595	0.875689	0.863666	0.978983	0.988008	0.862751	1.01465	0.988237	1.00213	0.969348	0.908236	1.01152	0.994048
0.985822	1.01351	0.988925	0.882943	0.852911	0.817704	0.996559	0.896488	1.00226	1.01	0.992697	0.961115	1.01013	0.949422	0.983106
0.952181	1.00018	0.90791	0.987248	0.83521	0.984325	0.987687	0.859664	1.00231	0.910002	0.938834	0.953889	1.00611	0.956213	0.986463
0.9878	1.00908	1.02569	0.97875	0.886916	0.981721	0.975705	0.867664	1.01758	1.01606	0.971597	0.922084	0.948594	0.860627	0.899353
0.975494	0.969167	0.8567	0.872676	0.996032	0.970478	0.925662	0.972491	1.005	1.02518	0.974913	0.922626	1.01946	0.894518	0.938897
0.944249	0.941882	1.00816	0.929952	0.992098	0.999449	0.975889	0.967671	1.01911	1.00931	0.985259	0.954403	0.949291	0.950027	0.902508
0.979483	1.03438	0.945681	0.905772	0.937995	0.98359	0.981599	0.860641	0.993202	1.00147	0.897209	1.00461	0.920345	0.869397	1.02476
0.950982	0.934701	1.02038	0.984829	1.00955	0.979458	0.973225	0.967653	1.02088	1.01242	0.947441	0.971345	1.0054	1.02336	0.954457
0.943892	0.958964	0.942559	0.984771	0.995597	0.982957	0.9163	0.984384	1.01564	1.01015	1.02969	0.938987	0.998368	0.992986	0.968123
1.00074	0.912496	1.01282	0.97987	0.89168	0.984475	0.957434	0.837616	1.00877	1.01727	0.981837	1.02179	1.03198	0.983282	1.02125
0.729686	0.933213	0.90109	0.947814	0.960725	0.978261	0.968326	0.800803	1.00304	1.0079	0.970365	0.95198	1.0178	0.978617	0.956019
0.9538	0.992091	0.88126	0.856786	1.03534	0.983027	0.981459	0.885106	0.981425	1.02042	0.970903	1.02177	1.00665	1.00874	0.945607
1.00401	0.934601	0.922394	0.878065	0.939693	0.982114	0.949102	0.834771	0.998965	0.986436	0.932776	0.912637	1.02718	0.987087	0.964324
1.01189	0.921713	1.02518	0.984372	0.875799	0.896994	0.984223	0.823855	1.0019	1.014	0.97271	0.965075	0.963838	1.04915	0.959838
1.01034	0.858976	0.886645	0.98884	1.01435	0.962268	0.984973	0.914403	0.970797	0.971205	0.986496	0.935653	1.02746	1.00109	0.971891
1.01363	0.880395	1.03142	0.808554	1.01134	1.01085	0.86318	0.887486	1.00677	0.985305	0.926994	1.0225	1.02281	0.969797	0.88925
1.01034	1.00267	1.0494	0.893411	0.880342	0.984959	0.942333	0.895605	1.00979	1.01515	0.967611	0.959434	1.01515	0.987287	0.956474
0.933169	1.01323	0.932993	0.872463	1.00504	0.894892	0.896138	0.835922	1.03528	1.02215	1.00309	1.02128	0.943242	0.986741	0.959596
0.837679	0.948482	0.930085	0.990302	0.909352	0.970313	1.01628	0.814553	0.998624	0.984772	0.953059	0.859885	1.02944	0.971925	0.974401
0.793275	1.00097	0.92514	0.863707	1.00199	0.897696	0.923009	0.898926	1.0112	0.90541	0.995513	1.02576	1.04057	0.872665	0.963274
0.940409	0.983177	0.97956	0.954305	0.979777	0.910254	0.965133	0.95054	0.990068	0.993894	0.983186	0.995589	1.00887	0.941605	0.99652
1.00721	0.871049	0.920315	1.00193	0.817315	0.915089	0.978612	0.903039	1.00366	0.957384	0.944879	1.01129	1.01392	1.01553	1.00477
1.00292	0.989066	0.923497	0.768674	0.831789	0.925581	0.941917	0.923924	0.998945	1.00807	0.98604	0.978304	0.96131	0.956253	0.994943
0.892181	1.00448	1.00956	1.00653	0.876715	0.897264	0.926129	0.850944	1.00569	1.01747	0.943225	0.910047	0.994281	0.91725	0.974918
0.996529	0.843652	0.968439	0.869565	1.00998	0.984183	1.0058	1.01286	1.03325	1.00713	0.902382	0.855501	0.970337	0.987161	0.948112
0.999623	0.9496	0.929815	0.962012	0.981481	0.909139	0.950885	0.86607	0.980823	1.0216	1.00055	0.952158	0.979395	0.866389	0.999067
0.991252	1.00938	0.907146	0.890402	1.02822	0.96839	0.93008	0.87763	1.01401	1.02893	0.949092	0.971815	1.02279	0.895198	0.985668
0.998009	0.947133	0.974713	0.867992	0.887905	0.983051	0.894946	0.862623	1.01984	1.00036	0.935514	1.01739	1.02722	0.826624	0.988841
0.843013	0.950858	0.968102	0.888889	0.995585	0.853018	0.893606	0.942749	0.980613	1.01743	1.0099	0.961662	0.900951	1.01812	0.925882
1.03068	1.00369	1.01896	1.00092	0.864748	0.972228	0.940761	0.762488	1.01211	1.01479	1.01706	0.947415	1.01651	0.985753	1.00092
0.962183	0.89113	0.977306	0.902614	0.824635	0.95194	0.934197	0.918605	0.942243	0.922811	0.900693	0.96619	1.0153	0.998508	0.899327
1.00657	1.01667	0.932913	0.857978	0.9862	0.97106	0.952703	0.847937	1.01435	0.948194	1.00035	0.95412	0.94724	1.00363	0.929197
1.00647	0.878485	1.0313	0.847343	0.9853	0.988893	0.954068	1.02439	0.879893	1.0324	1.00845	0.979246	1.01082	0.990697	0.968378
1.01228	1.0301	0.998303	0.955344	0.947581	0.936821	0.991579	0.879152	1.03005	0.923546	0.969284	0.974828	0.928127	0.966848	0.949799
1.01024	0.867965	0.936743	0.938835	0.982832	0.908542	0.935571	1.01227	1.02001	0.949407	0.987975	0.999635	0.9808	0.999428	1.00868
1.02875	1.02228	0.845753	0.974429	0.979946	0.986036	0.93546	0.903638	1.0267	0.922238	0.979676	0.991358	0.909474	1.00116	0.939426
1.00109	0.962025	1.00073	0.832132	1.00812	0.922387	1.0062	0.844417	1.00511	1.02344	0.994337	0.97193	0.995777	1.00097	0.992834
1.02405	0.839049	0.926536	0.869634	0.938528	0.981984	0.989054	0.993622	1	0.93368	0.96554	1.03169	1.02451	0.964742	0.957138
1.03469	1.00036	0.935352	0.954676	0.993875	0.917289	0.929755	0.950412	1.01399	0.986096	0.942781	1.02827	1.00241	0.998242	0.92229
1.00958	0.955497	0.956308	0.955624	0.991358	0.825362	0.895561	0.804199	1.0215	1.02089	0.983042	0.997254	0.962969	1.00688	0.93879
1.01195	0.873483	0.916979	0.969282	0.904537	0.974827	0.942357	0.876006	0.997054	0.926249	0.96814	1.00497	0.953186	0.980863	0.980469
0.997177	0.982723	0.933439	0.990264	0.9906	0.982157	0.985113	0.878886	1.00667	1.01632	0.906957	0.972598	1.02117	1.00369	0.955422
1.01942	0.884363	0.899336	0.824331	0.911543	0.973397	0.989009	0.870907	1.01318	0.957796	0.972118	0.94158	0.981213	0.948672	0.912786
1.01693	0.96589	0.877479	1.03041	0.876378	1.01831	0.996436	0.94048	1.02251	0.908061	0.938004	0.977848	0.909959	0.907883	0.988873
0.971184	0.837535	1.01824	0.928005	0.89568	0.979776	0.96092	0.878149	0.998422	0.995036	0.955947	0.897338	0.979325	0.975082	0.978792
1.02481	0.818484	1.02047	1.00815	0.989075	0.966854	0.92887	0.902892	1.01413	0.923933	0.989028	1.07659	0.963885	0.83554	0.997643
1.00678	0.912298	0.955242	0.984777	0.961805	0.922561	0.934378	1.00018	1.03513	1.0095	0.906322	1.03235	1.02163	0.987785	0.961847
1.00976	0.869481	1.00332	1.00597	0.9868	0.970422	0.924955	0.893106	0.993023	0.928292	1.01556	0.935391	0.961445	0.938205	0.946503
1.01902	0.936714	0.870379	1.00825	0.854991	0.97776	0.94906	0.80828	1.02361	0.849182	1.01888	0.930136	1.02313	0.973522	0.990295
1.02524	0.907411	0.953672	1.01	1.01178	1.01266	0.987573	0.893263	0.94644	1.00893	0.932257	0.956403	1.01754	0.948813	0.989067
1.02561	0.92416	0.940945	1.00137	1.01454	0.981888	0.992526	0.924034	1.0256	0.97	0.935199	0.959684	0.943297	0.890443	0.994526
1.03876	0.885259	0.982188	1.01954	0.886067	0.949955	0.986514	0.845066	0.934494	0.910237	0.948639	0.992412	0.95292	1.00179	0.988506
0.957339	0.915554	0.933817	0.992068	0.944049	0.907968	0.993542	0.844599	1.01474	0.985804	1.01772	0.985269	0.978562	0.978425	1.02236
0.915956	0.895549	0.912782	0.901767	0.997995	1.00803	0.916353	0.892292	0.932359	0.987816	0.899705	0.961999	0.896234	0.963454	0.945221
0.882073	0.98209	1.01628	0.848033	1.02641	0.988077	0.98231	0.935993	0.94436	0.94042	1.01238	0.824158	0.891718	0.969571	0.988587
0.916802	0.882456	1.02596	0.939212	0.977584	0.981982	0.879802	0.833333	0.985446	0.939404	0.971992	0.780447	0.93681	0.950949	0.984285
0.948704	0.850106	0.998881	0.990566	0.962922	0.917315	0.895902	0.843926	0.969712	0.951801	0.99533	1.01751	1.01496	0.994819	0.980198
0.901219	0.881995	0.996119	1.00853	0.966095	0.987675	0.793487	0.802144	1.03856	0.937542	1.00847	0.971778	0.96246	0.933648	0.905148
0.937663	0.866029	0.943593	0.708614	1.03577	0.955976	0.957079	0.903535	0.918494	0.995401	1.01637	0.917283	0.958158	0.922573	0.98353
1.02608	0.856541	1.02384	0.984386	0.912704	0.8213	0.983783	0.817007	0.906706	0.978185	1.01126	0.927721	0.893406	0.97042	0.969858
0.94248	0.907718	1.01324	0.825999	1.00941	0.896467	0.878402	0.90075	0.991656	0.982877	1.02008	0.962693	0.919071	0.945661	0.985848
0.936297	0.851893	1.00816	0.855182	0.949574	0.835901	0.956132	0.856743	0.987608	0.780831	0.930256	0.967574	0.904989	0.960891	0.892417
0.898565	0.945662	0.939441	0.87521	1.01774	0.971568	0.938715	0.962428	0.988893	0.991778	0.943955	0.979699	0.961912	1.00101	0.985388
0.895823	0.921145	1.0086	0.923742	1.02674	1.02538	0.889057	0.839623	0.961789	0.994942	0.940107	0.990419	0.957794	0.970751	0.937694
0.907755	0.88344	0.959447	0.971486	1.0084	0.906595	0.947236	0.795184	0.939098	0.992564	0.996204	0.933087	0.95904	0.983688	0.99904
0.928469	0.933403	1.00482	0.827019	1	0.953269	0.989007	0.828396	0.981537	0.928583	0.935446	0.922961	0.986766	0.95417	0.925262
0.983342	1.01503	1.03446	0.848261	0.891634	0.853369	0.972729	0.853175	0.95209	0.977213	0.998178	1.01107	0.995999	0.986831	0.993642
0.947783	0.866142	1.01004	0.914012	0.967027	0.932674	0.991918	0.980295	0.974125	0.862278	1.01291	0.992101	0.99764	0.997284	0.992015
0.966461	0.915481	0.897165	1.00916	1.02892	0.95103	0.977349	0.833538	0.862961	0.972029	1.01297	0.98884	0.892786	0.963371	1.00052
0.973078	0.958697	1.00111	1.0009	0.94493	0.911438	0.80457	0.868496	0.970633	0.985207	0.950088	0.938042	0.931949	0.987927	0.981371
0.975521	0.948326	1.00017	0.929555	0.884966	0.90806	0.879448	0.866846	0.975411	0.841376	1.02431	0.93291	0.933565	0.997244	0.972114
0.988349	0.9219	1.02908	1.0075	0.930116	0.923921	0.914697	0.88847	0.977632	0.981728	1.01292	0.988616	0.971964	1.03043
0.993556	0.906743	0.945743	0.980606	0.887394	0.893822	0.885293	0.975716	1.00034	0.988182	0.913121	0.995445	0.94919	1.01346
0.897367	0.973689	1.01237	0.843168	0.993417	0.908942	0.887371	0.864244	0.975047	0.973982	0.928098	0.949903	0.989115	1.01607
0.952928	1.02796	0.903329	0.906283	1.01964	0.910339	0.930718	0.898057	1.00118	0.894997	0.930249	0.958025	0.851952	0.927102
0.841735	0.988639	0.986445	0.85941	1.02628	0.869204	0.879974	0.888051	0.991974	0.985768	1.01334	0.937069	0.974207	0.955216
0.994129	0.998702	0.946807	0.962414	1.01337	0.878482	0.813979	0.935897	1.01981	0.891423	0.940166	0.910022	0.991318	1.0306
0.987947	0.99106	0.870869	0.812291	0.896812	0.869535	0.908674	0.995722	0.971692	0.98658	1.01461	0.9458	0.960051	0.885192
1.0079	0.973489	0.911637	0.886936	0.9427	0.934347	1.01019	0.927786	0.991714	0.96848	1.02185	1.00601	0.967696	1.01161
0.988805	0.967379	0.98045	0.994336	1.0127	0.884555	0.979061	0.921536	0.972991	0.967683	0.987852	0.945803	0.955243	1.03371
1.00427	0.963035	1.00331	0.880458	0.90803	0.903665	0.954529	0.914166	0.981379	0.999623	1.00693	0.86063	0.987639	0.937135
0.994121	0.977718	1.01892	0.874543	0.906407	0.885919	0.998383	0.940248	0.993757	0.987106	0.971692	0.929778	1.01036	0.959986
0.989083	0.847714	0.999818	0.971793	0.895287	0.898576	0.886224	0.904975	0.998384	0.971033	0.977742	0.919622	0.962496	0.98946
0.926458	1.02725	1.0165	0.959789	1.01726	0.892625	0.991632	0.881998	0.960629	0.966451	0.954715	0.885476	1.01522	0.917555
0.995393	0.772683	1.01101	0.876474	0.990258	1.00019	0.994921	0.882561	0.909729	0.889422	0.992651	0.920193	0.866074	1.00584
1.01011	0.823895	1.03358	0.904471	1.02855	0.891802	0.913422	0.888506	0.967193	0.952464	0.973373	0.886456	1.01374	0.979231
1.0053	1.03176	1.02989	0.797872	0.884706	0.88677	0.996589	1.00676	0.941041	0.994609	1.01354	0.850342	0.969773	0.910359
0.993267	0.880343	1.0269	0.969016	0.911688	1.00735	0.941656	0.80069	0.930803	0.992204	1.00475	0.870852	0.937554	0.891061
0.989825	0.906245	0.981782	0.896654	0.920238	0.931416	0.880723	0.898548	0.991762	0.990916	0.940824	0.996182	0.889195	0.975558
0.996695	0.839737	1.01472	0.849689	0.954967	0.991444	0.994596	0.868647	1.01658	0.905632	1.00528	0.887351	1.01442	0.972779
0.962236	0.829852	0.990806	1.01128	0.944505	0.851043	0.938592	0.87108	0.957117	0.988823	0.963493	0.989451	0.992003	0.944932
0.99189	1.00986	0.998035	1.01184	1.03517	0.983902	0.893821	0.844895	0.96441	0.963319	0.962183	0.89064	1.04548	0.932488
0.994141	1.01054	0.992203	1.00723	0.972973	0.9574	0.902193	0.925265	0.991421	0.980519	0.970219	0.89754	0.892665	1.00333
0.99395	0.919783	0.919496	0.876569	0.705928	0.848439	0.917633	0.904392	0.95941	0.977046	0.985005	0.886523	1.00209	0.954688
0.991629	0.907511	1	1.02101	0.876472	0.855406	0.933333	0.913136	1.00574	0.930196	1.00676	1.01423	0.971354	0.910017
0.949606	0.993988	1.02128	0.949822	1.02993	0.949656	0.917318	0.914286	0.961544	0.988171	1.00018	0.998075	1.00108	0.917597
0.939949	0.928028	0.702984	1.00992	1.02552	0.81515	0.888613	0.856309	0.954874	0.986087	1.01452	0.954474	0.912064	0.959288
0.953997	0.879098	0.909823	0.988871	0.949682	0.930946	0.991973	0.857253	0.956128	0.927549	0.959209	0.943499	0.99415	0.984919
0.98133	1.01379	1.01456	0.968569	1.01204	0.941155	0.849353	0.782109	1.00413	0.987943	0.920662	0.995576	1.00417	0.997109
0.99825	1.0055	0.753611	0.840469	0.990589	0.978064	0.892484	0.856095	0.942756	1.01763	1.00819	0.994797	1.02818	0.935575
0.963874	0.838884	0.869057	1.02124	0.976875	0.846117	0.848739	0.904386	1.0072	1.0265	0.973326	0.923955	0.970492	0.966786
0.945867	0.889381	0.986691	0.899483	0.963717	0.871595	0.86843	0.82748	0.973851	1.02831	0.980661	0.958865	0.983488	0.903138
0.955696	0.9472	0.930144	1.01942	0.801937	0.863434	0.952041	0.96604	0.975281	1.01815	0.965189	0.995776	0.965907	0.943662
0.959869	1.00244	0.991253	0.944023	0.858737	0.967568	0.990307	0.968556	1.00982	1.02859	0.957812	0.993052	0.992001	1.00166
0.943834	0.921671	1.00158	1.00861	0.909059	0.894871	0.926833	0.968259	0.921951	0.972708	1.00655	0.973045	1.01069	1.00035
0.991235	1.0061	1.01099	0.96487	0.961279	0.873806	1.03248	0.869927	0.929756	0.983854	1.00695	0.984085	0.828913	0.956065
0.901634	0.999815	0.766901	1.04169	0.893511	0.920245	0.856184	1.01327	0.99691	1.01473	0.976648	1.00142	0.913157	0.876119
0.99532	0.873777	0.938538	0.889591	0.884563	0.829361	0.862717	0.949136	0.733258	1.01909	1.00874	0.996954	0.968586	0.96983
0.94176	0.925895	0.931789	0.998724	0.984837	0.888823	0.808655	0.868639	1.00017	0.850062	0.943232	0.999814	0.959459	0.929337
0.958089	0.87689	0.813964	1.02776	0.991043	1.05902	0.869642	0.963803	0.961407	1.0108	0.992036	1.02155	0.990513	0.93107
0.960138	0.997399	1.02857	1.02815	0.90922	0.952902	0.845953	0.906506	1.0047	1.02799	0.955839	0.991476	1.0177	0.958774
0.956058	0.927254	0.845115	0.850236	0.991924	0.85424	0.824053	0.880428	1.0155	0.946481	0.994929	0.928934	0.908692	0.985988
0.96105	0.877177	0.824702	0.889441	0.814272	0.838618	0.853014	0.911895	0.999487	0.870577	0.993804	0.994577	0.966948	0.991398
0.952212	0.805983	0.917119	0.926349	0.96165	0.784852	0.730232	0.896658	1.00725	1.03687	1.00988	0.946486	0.952937	0.993624
0.995076	1.01614	0.913904	0.929006	0.872818	0.979231	0.859513	0.912964	1.00106	1.02633	1.00651	0.998193	0.949357	0.91059
0.893163	0.950113	0.829828	0.856473	0.942742	1.03532	0.935039	0.816342	1.02516	0.979287	0.978916	0.895296	0.892482	0.963571
0.958893	0.869744	0.825819	0.743424	1.00979	0.978233	1.00292	0.92424	0.951688	0.987173	1.00863	0.927774	0.809888	0.991225
0.915188	0.859225	0.86001	0.88777	0.984341	0.977367	0.841467	0.811097	1.01153	1.02781	1.00629	0.98623	0.967143	0.975097
0.968138	0.981467	0.892573	0.888019	0.995662	0.81234	1.0132	0.785007	0.98431	0.975969	0.991873	1.00796	0.900375	1.00074
0.967053	0.843431	0.898873	0.987825	0.98337	0.810904	0.841573	0.886012	0.994373	1.02895	1.00773	1.00659	0.986801	0.872848
0.917501	0.976122	1.03302	0.823502	0.946038	0.860664	0.872526	0.991361	0.986486	0.990244	0.983633	0.955188	0.943529	0.979857
1.01037	0.876327	0.974472	0.898259	0.980575	0.847051	0.830359	0.830155	0.910323	1.02051	0.93216	0.887065	0.813624	0.914232
0.998792	0.986274	1.03115	0.946957	0.984765	0.948253	0.876145	0.868645	0.99332	1.02779	0.969058	0.971118	1.02004	0.928571
0.926041	0.892517	0.961055	0.937297	0.978269	0.851803	0.984362	0.935147	0.982862	1.02728	0.974512	0.937583	0.818208	0.989875
0.943599	1.00037	0.981646	0.947823	0.9123	0.816297	0.86005	0.918179	1.01034	0.999449	0.98342	0.974409	0.850615	0.982578
0.924329	0.965666	0.944984	0.89079	0.982548	0.996125	0.988811	0.811677	0.987485	1.02834	0.912039	0.958017	0.900963	1.00828
0.945912	0.87944	0.88798	0.98719	0.988636	0.94884	0.924267	0.949015	0.965997	1.01436	0.954522	0.943901	1.03485	0.993648
0.976948	0.914078	0.843462	0.913932	0.992579	0.871324	0.891141	0.855603	1.00598	1.00267	0.975125	0.920568	0.908113	0.908751
0.930782	0.994363	0.957997	0.870915	0.980481	0.828964	0.987912	0.850505	1.01245	0.969364	0.997797	1.01124	1.01751	0.978118
0.927404	0.891078	1.0175	0.919436	0.876824	0.9343	0.894246	1.00375	0.933888	1.02008	0.965164	0.716739	1.02903	0.982836
0.946492	0.926447	0.960592	0.874037	0.949557	0.845706	0.960761	0.860713	1.00138	0.948686	0.997482	0.997061	1.01991	0.96162
0.872626	0.894176	0.822859	0.96935	0.877761	0.962877	0.932172	0.898869	0.992377	0.964067	0.968512	0.985446	0.923405	0.923763
0.967114	0.915964	0.894851	0.998866	0.899007	0.897477	0.823813	1.00301	1.02102	0.930492	0.935635	0.959615	0.994561	0.776699
0.923426	0.906036	0.986901	0.810051	0.891952	0.831556	1.02554	0.865911	0.996265	0.975414	0.95307	0.973104	0.944368	0.999076
0.946365	0.91803	0.876557	1.00218	0.889099	0.888811	0.960795	0.939743	1.00513	0.950872	0.969056	0.979909	0.922049	0.821487
0.922922	0.869767	0.988591	0.856732	0.928396	0.850942	0.988905	0.856645	0.933105	0.967677	0.966069	0.89921	0.993558	0.929422
0.871841	1.01322	1.00345	0.860476	0.931736	0.857474	0.869284	0.928655	0.999822	0.972115	0.94329	1.0049	0.934528	0.990783
0.979737	0.943533	0.948763	0.996846	0.929023	0.886476	0.93323	0.910735	0.984908	0.960401	0.915583	0.766123	0.927713	0.973493
0.984692	0.938105	0.918811	1.01697	0.90493	0.85328	0.893924	0.910323	1.00294	0.990396	0.962232	0.989753	0.935973	0.964838
0.947948	0.979556	0.82534	0.994742	0.975819	0.952274	1.01621	0.980334	0.952923	0.964953	0.927191	0.966102	0.996587	0.994457
0.846725	0.979069	0.943732	0.764346	0.998861	0.892906	0.986022	0.972627	0.957518	1	0.951407	0.975429	0.967577	0.943101
0.974277	0.965421	0.932255	1.00527	0.895566	0.803264	0.88124	0.889898	0.999296	1.02266	0.906891	0.870443	0.955216	1.02366
0.942176	0.929023	0.913001	1.00198	0.964973	0.985066	0.893931	0.87797	0.998237	0.983094	0.877318	0.992158	0.874371	0.980171
0.962194	0.94807	0.867661	0.986257	0.923771	0.911754	0.98996	0.915234	1.00483	0.979316	0.950151	0.981378	0.994468	0.952063
0.965686	1.02156	0.958047	0.984782	0.937019	0.971963	0.969827	0.865794	0.969257	1.02422	0.916472	0.933078	0.995802	0.991097
0.966066	1.0153	0.869885	0.912184	0.901088	0.860611	1.00372	0.99405	0.954804	0.968983	0.898209	0.991893	0.918556	0.975547
0.978013	0.900431	0.945108	0.9374	0.92299	0.995486	0.849156	0.946164	1.0138	1.02834	0.972333	0.997669	0.909339	0.951675
0.75974	0.849648	0.964584	0.944185	0.971317	0.851241	0.861229	0.885733	0.998421	0.932753	0.960245	1.00496	0.94366	0.999442
1.02092	0.889174	0.954983	0.999819	0.996454	0.99637	0.916681	0.93228	1.01624	0.953722	0.866021	0.994463	0.836102	0.972862
0.957815	0.937947	0.945024	1.01441	0.995767	0.98817	0.98041	0.92706	0.983729	1.00705	0.844231	0.998523	0.952347	0.936039
1.021	0.927707	0.928815	1.0047	0.978845	0.88883	0.862209	0.892584	0.999824	0.943217	0.953141	0.962765	0.92259	0.989229
1.00954	0.906922	0.854101	0.855832	0.999812	1.01117	0.929885	0.903705	0.998948	0.997385	0.970469	0.996152	0.999614	0.970715
1.00918	1.00935	1.00475	0.907994	0.950801	0.836274	0.784773	0.866507	0.954234	1.01636	0.981802	0.844735	0.894428	0.972382
0.876187	0.835136	0.942169	0.787408	0.985748	0.874474	1.00278	0.88417	0.969945	0.967135	1.02302	1	0.950277	0.97584
0.899308	1.01379	0.893694	1.00053	0.990284	0.89911	0.70208	0.885192	0.993977	1.00383	0.980548	0.895513	1.00056	0.913629
0.954225	0.884751	0.928355	1.01362	0.982959	0.906017	0.865333	0.986081	1.00393	0.93795	0.967539	0.965682	0.948254	0.795723
1.01443	0.992829	0.949548	0.966364	0.888377	0.822299	0.992548	0.858269	1.01111	0.986229	0.973532	0.994639	1.00224	0.9975
0.982274	1.01995	0.991268	0.987639	1.00034	0.880802	0.773593	0.872158	1.00171	0.992943	0.988784	0.991713	0.970546	0.895954
1.01291	0.927458	0.832539	0.974581	1.00156	1.0078	0.849292	0.946503	1.00298	1.02681	0.962105	0.900033	0.993295	0.974157
0.997398	0.982381	0.98639	0.955536	0.902512	0.972793	0.996179	0.852434	0.99351	0.905542	0.974175	0.983615	0.821892	0.914132
1.01268	1.01194	0.963318	0.928932	0.876773	0.944064	0.908978	0.883657	1.00299	0.975567	0.958584	0.999816	0.844189	0.97884
0.931488	0.999456	0.868225	0.916254	0.86701	0.90375	0.763237	0.850233	1.00203	1.00428	1.00887	0.974392	0.937357	0.897125
0.928682	1.03143	0.854517	0.931683	0.924911	0.980385	0.874115	0.935331	0.981384	0.96364	0.95201	0.993169	0.8559	0.989074
0.771611	0.915426	0.910032	0.997602	0.996159	1.04355	0.924731	1.03005	1.00104	1.04018	0.931892	0.995171	0.959596	0.957071
0.950799	1.00723	0.965175	1.01402	0.970992	0.91253	0.891988	0.807832	0.968379	1.01048	0.983425	1.01686	0.88057	0.980596
1.01989	1.00219	0.934364	0.995827	0.939634	0.830704	0.861994	0.932671	0.981859	1.01261	0.93413	0.984751	0.881645	0.985889
0.878427	1.03067	0.927276	1.00682	0.983557	0.958663	0.961209	0.880242	1.00387	1.00744	0.961244	0.932423	0.992221	0.951892
0.985139	0.904542	0.96358	0.981369	1.00532	0.908497	0.902517	0.885238	0.999649	0.979975	0.968681	0.952541	0.99011	0.978744
1.01513	0.931369	0.808747	0.838215	0.912164	1.009	0.834605	0.92254	1.00421	1.04036	0.970405	0.947709	0.991944	0.939932
0.98822	1.02538	0.933944	0.877946	0.945951	1.00564	0.880035	0.879089	1.00472	0.919227	0.967018	1.00219	0.936505	0.980863
0.931769	0.897228	0.995948	0.892244	0.888416	0.836053	0.860548	0.961603	0.969435	0.849004	1.04404	0.929418	0.973479	1.00019
0.999819	0.921562	0.871849	0.995576	0.880115	0.815151	1.01083	0.887734	0.984634	0.965808	0.969406	0.920584	0.995165	0.990542
1.00689	0.81973	0.994381	0.998181	0.93505	0.852345	1.00565	1.00375	1.00847	0.959787	0.987745	0.87715	0.895445	0.9621
0.940679	1.02029	0.989466	0.985047	0.930588	0.951166	0.793598	0.868496	0.998279	0.999119	0.991381	0.92998	0.981743	1.00365
1.01703	0.980591	0.784567	1.00945	0.829894	0.883907	0.844455	0.85956	1.00757	0.974679	0.956098	0.914102	0.899096	0.910303
1.00569	0.851485	0.835669	0.910699	0.951118	0.953125	0.834778	0.888781	0.982981	1.01052	0.954086	0.993128	1.00856	0.932928
0.987609	1.01943	0.88956	1.04106	0.862221	0.905984	0.913214	0.857344	0.862754	0.967703	0.938871	0.922429	0.894128	0.850308
1.01897	0.939543	0.959239	1.0524	0.888983	0.837333	0.827978	0.852398	0.954531	0.900957	0.881282	0.924953	1.00076	0.986649
1.00885	0.843125	0.83323	1.01449	0.89916	0.83923	0.868649	0.993386	0.979648	0.940558	0.98163	0.887609	0.953213	1.00978
1.01407	0.981771	0.945625	0.797885	0.911066	1.01631	0.749685	0.899021	0.976195	0.878481	0.981216	0.899576	0.996321	0.950622
1.01185	0.939044	0.922932	1.00691	0.890195	0.868491	0.903208	0.879462	1.0026	0.9365	0.990649	0.957123	0.959365	0.905822
0.90056	0.979285	0.909229	1.00019	0.934315	0.822604	0.979762	0.838789	1.00391	0.914564	0.917155	1.01482	0.73069	0.955762
0.962261	0.900861	0.963449	0.866844	0.954074	0.980801	0.880671	0.799181	1.00352	0.979916	0.942948	1.0029	1.0245	0.955531
1.03097		0.967697	1.00145	0.847006	0.968413	0.993882	0.885417	0.991117	0.940925	1.01941	0.9607	1.0192	0.972814
0.995906	0.94274	1.01675	0.841342	0.915017	0.974166	0.869235	0.823407	0.994874	1.03338	0.971185	0.867829	1.04025	1.00337
0.955295	0.985081	0.916848	0.882947	0.920947	0.854097	0.981995	0.79116	1.00485	0.938571	0.979055	0.94433	1.0026	0.931118
1.01281	0.996949	0.986899	1.04364	0.897161	1.01842	0.8149	0.780358	0.962122	0.950341	0.914053	0.962132	0.963669	0.908487
0.966131	0.896046	1.00764	0.871848	1.02009	0.874746	0.763862	0.894669	1.0026	1.00649	0.984397	0.958188	1.00511	0.912353
0.906335	0.930521	0.92958	0.950714	0.932916	0.872612	0.833308	0.920051	0.995162	1.03054	0.929755	0.977837	0.943986	0.888557
0.967667	0.925951	1.04804	0.96734	0.9375	0.876648	0.889828	0.792445	1.00122	0.963851	0.877545	0.904376	0.981553	0.794056
0.932292	0.969044	0.932762	0.977299	0.866253	0.917038	0.988254	0.858138	1.00788	1.00566	0.958341	0.873049	1.01549	0.969831
1.03604	0.936113	1.00091	0.952051	1.02259	1.02369	0.985795	0.856203	1.01138	0.970341	0.948875	1.00652	0.944847	0.856691
1.01187	0.991266	0.938508	0.962863	0.905103	0.982828	0.83834	0.886879	1.01948	0.988947	0.720973	0.920586	0.913382	0.937304
0.991296	0.993521	1.01476	0.981822	0.874707	0.923104	0.89136	0.812826	1.00969	0.955145	1.0251	0.915129	1.01613	0.9753
0.935728	0.990979	0.982224	0.933359	0.923253	0.898079	0.988842	0.878422	0.995229	1.02017	1.00109	0.871351	0.963016	0.869953
1.00162	0.985773	1.00465	0.985869	0.872021	0.968964	0.874048	0.794642	0.998289	0.931974	1.03814	0.788583	1.00182	0.889474
0.933227	0.994698	1.02083	0.978067	0.990681	0.991916	0.897993	0.89685	1.00665	0.977301	0.885341	0.980444	1.03189	0.878908
1.00882	0.993923	0.992006	0.991102	0.792876	0.953046	0.908673	0.826373	1.02321	1.01727	1.00164	1.01531	0.96707	0.83323
1.02879	0.988594	0.879034	0.837974	0.946251	0.988898	0.995777	0.973442	0.992037	0.918603	1.02195	0.987779	0.813157	0.914879
1.01329	0.999015	1.00034	0.980627	0.877071	0.966078	0.96454	0.992961	0.993765	1.02156	1.00964	0.944568	0.857032	0.887454
1.00399	0.998621	0.870839	0.985855	0.975137	0.952715	0.859064	0.926929	1.00954	0.879212	1.00018	0.941618	0.949602	0.868322
1.02399	0.994036	0.928986	0.988988	0.885686	0.874091	0.81764	0.997308	1.00886	1.01812	0.999643	0.971715	0.959972	0.981071
0.965774	0.991276	0.937261	0.96936	1.02976	0.8125	1.00892	0.922817	0.999658	0.976923	0.980333	0.994488	0.971452	0.823245
1.01613	0.996423	0.943626	0.93969	0.976773	0.814452	1.00018	0.948925	1.01413	0.976523	0.989785	0.95371	0.991549	0.867786
0.973846	0.989089	1.00089	0.915654	0.906539	0.79287	0.845636	0.974054	0.998982	0.852636	0.998378	0.963445	0.929112	0.962991
1.02923	0.998213	0.885632	0.989751	0.996443	0.985432	0.860101	0.986691	1.01744	0.99574	0.932451	0.964537	0.95995	0.892544
0.999272	0.95432	1.00353	0.97479	1.00271	0.840887	0.857528	0.969337	0.948583	0.954776	0.9948	0.907753	0.895892	0.988349
1.03618	0.986542	0.985555	0.878717	0.881992	0.871981	0.945777	0.979766	1.01303	1.00788	0.710928	0.965617	0.971054	0.982863
0.940633	0.978827	1.00421	0.959592	0.854876	0.857769	0.992995	0.976324	1.01834	0.98556	0.824209	0.977731	0.929104	0.923921
1.00672	0.857932	1.02726	0.884775	0.938724	0.899409	0.869602	0.859259	1.01003	1.03932	1.00401	0.952389	0.987137	0.98472
1.00132	0.994668	0.915928	0.988193	0.997233	0.868062	0.900654	0.919491	0.935658	1.02085	1.02625	0.967646	0.997935	0.87079
0.988029	0.983959	0.926688	0.968395	0.938028	0.908844	0.92101	0.935702	0.997532	0.881151	0.989159	0.967362	0.970788	1.02276
0.940811	0.977837	1.00879	0.961613	0.922788	0.894932	0.87546	0.984318	0.847963	0.951696	0.835913	0.97046	0.988407	0.907131
0.940874	0.987784	1.00523	0.916891	0.922662	0.988659	1.0206	0.997193	1.0017	1.00606	0.991123	0.975605	0.944247	0.859942
0.880026	0.994652	1.0328	0.959139	0.934672	0.982843	0.865593	0.93934	0.953803	1.02421	0.948332	0.947378	0.966771	0.996052
0.979893	0.967332	0.970242	0.900136	0.999421	0.963851	0.876977	0.815774	0.852981	1.03754	1.00218	0.967391	0.955272	0.952551
0.946864	0.991398	1.00591	0.868564	0.901469	0.907962	0.86826	0.919103	0.996472	0.95473	0.986813	0.988251	0.952695	0.994532
0.993757	1.00215	1.00989	0.908874	0.855747	0.889693	0.984541	0.884863	0.949884	1.03484	0.79736	0.954607	0.969676	0.975116
0.988261	0.993703	0.897445	0.912857	1.01299	0.900633	1.00274	0.890175	0.948848	0.971212	0.998915	0.934509	0.869829	0.991131
0.995084	0.994332	0.88427	0.914676	0.912833	1.00599	0.916144	0.890214	0.890026	1.01849	0.978538	0.956632	0.892632	1.0131
0.994127	0.887037	0.946551	1.00487	0.905865	0.988468	1.02687	0.883851	0.943603	1.03084	0.998002	0.950124	0.992345	0.99167
1.00078	1	1.01965	0.851136	1.01064	0.959855	0.985176	0.929369	0.978913	1.02426	1.00514	0.901679	0.981745	0.995732
0.987589	0.967754	0.997801	0.964563	1.00772	0.843899	1.00288	0.907275	0.983743	0.997466	0.961046	0.793716	0.909625	0.927917
1.00132	0.946964	0.987179	0.966438	0.884602	0.899147	0.971963	0.894677	0.958596	0.96823	0.922264	0.956507	1.00823	0.991584
1.00584	0.959747	0.997079	0.989289	1.05056	0.806688	0.929522	0.862607	0.96899	0.997314	0.944289	0.961827	0.954385	0.866656
1.00897	0.916496	0.997882	0.956256	0.953292	0.99413	0.995653	0.900683	0.935784	0.809881	0.9681	0.985481	0.933574	0.922446
1	0.982418	0.906486	0.957392	0.895505	0.841615	0.823613	0.890028	0.970365	0.966365	0.980382	0.983706	0.998121	1.00679
1.00294	0.980173	1.00984	0.981285	0.984848	1.01266	1.00656	0.896485	0.944639	1.02048	0.9989	0.976682	0.977063	0.841897
1.00076	0.982792	1.02275	1.00204	0.9814	1.01986	0.842989	0.990751	0.993687	0.879905	0.900237	1.00095	1.01028	1.01918
0.924451	0.850383	0.88571	1.01758	0.838451	0.964607	0.924091	0.841983	1.01482	0.990253	0.981122	0.967818	0.995961	0.898007
1.00414	0.947796	0.995643	0.993335	0.887767	0.932296	0.880384	0.923077	1.02405	1.00852	1.0026	0.971074	0.947442	0.88074
0.989017	0.943214	0.951092	0.829769	1.02241	0.944737	1.00465	0.977818	0.998086	0.910737	0.990442	0.850676	0.994532	0.944786
1.01856	0.969203	0.977175	0.877513	0.945241	1.00517	0.816875	0.854984	1.00611	0.995887	0.916411	1.00286	1.03103	0.926498
1.00244	0.991035	0.982302	0.957469	0.954999	0.93608	0.99151	0.835337	0.981288	1.00706	0.995024	0.986206	0.909919	0.970703
0.995448	0.94492	0.994253	1.03242	0.944315	0.999417	0.99633	0.944334	1.01406	1.0576	0.853505	1.00302	0.951047	0.97002
0.992209	0.903335	0.985841	0.983965	0.974525	0.862937	0.994619	0.897305	0.991874	0.97797	0.978203	0.998675	0.903746	1.0257
1.00999	0.997838	1.00611	0.861282	0.902082	0.996827	0.857965	0.896222	0.973073	1.00882	1.01774	1.00095	1.00691	0.873552
1.0011	0.887208	1.01479	1.0028	0.907711	0.936178	0.99149	0.94279	0.977702	1.01104	0.980399	0.893551	1.02741	1.00623
0.965222	0.940738	0.980086	0.94854	0.819353	0.996357	0.83123	0.991759	0.965351	1.00017	1.00486	1.00189	0.93509	0.941323
1.00714	0.901268	1.00715	0.994646	0.896185	0.995046	0.993517	0.998353	0.998934	1.0278	0.997784	0.953635	0.962063	0.891855
0.960633	0.931395	1.00885	0.989011	0.841649	0.845389	0.909514	0.854751	0.9933	0.940803	0.961431	0.963608	0.940306	0.978135
1.01163	0.948227	1.01205	0.998504	0.879705	0.908174	0.983463	0.945696	0.951687	1.01128	0.945205	1.00589	0.99702	1.02413
1.13043	0.93513	0.934771	0.993103	0.967709	0.987307	0.791896	0.890158	0.963297	1.0118	0.961278	0.937811	0.990856	0.995764
1.01156	0.9959	1.01584	0.794321	0.995785	0.951349	0.912784	0.923157	0.959054	1.00255	0.96045	0.996505	0.938414	1.02747
0.952027	0.90737	0.995051	0.988787	1.00285	0.969442	0.990664	0.984139	0.955854	1.02403	0.910765	0.910597	1.00482	0.926515
1.0295	0.995108	0.981418	0.958426	0.912611	0.973957	0.855015	0.926505	0.965328	0.887074	0.93621	1.03116	0.941238	0.82276
0.997792	0.885131	0.929324	0.979437	0.993883	0.985709	0.997348	1.00268	0.961883	1.01306	0.877407	1.00112	0.92588	0.81517
0.973213	0.928422	0.952667	0.972409	0.893842	0.862554	0.81618	0.887668	0.966897	1.02966	0.977916	1.00883	0.993443	0.949729
0.986282	1.00178	0.948954	0.951413	0.971532	0.90567	0.9227	0.876587	0.940792	1.03608	0.999822	0.979245	0.905673	0.911553
0.892804	0.911526	0.933451	0.991606	0.971703	0.877551	0.870839	0.990358	0.968982	0.873404	0.951942	0.993664	0.995291	0.973423
1.01718	0.998031	0.948696	0.968266	0.903413	0.882599	0.988851	0.931927	0.890716	1.00565	0.966696	0.880145	0.972809	1.06861
0.956217	0.87233	0.992931	0.937534	0.970747	0.951989	0.978386	0.919274	0.961968	0.964572	0.941726	0.993862	1.01714	0.924132
1.01324	0.941734	0.975493	0.93952	0.980586	0.996174	0.844578	0.897469	0.956665	1.01648	0.933141	0.98881	0.945644	0.910149
0.990461	0.995104	1	0.994308	0.960417	0.851425	0.991677	0.898111	0.994721	1.00597	0.953366	1.00354	0.965248	0.974117
0.992195	0.998024	0.897196	0.990478	0.862207	0.962597	0.93833	0.902017	1.00018	1.00034	0.922152	0.990653	1.00469	0.984719
0.975928	0.918038	0.860811	0.876963	1.00075	0.807571	0.991862	0.950817	1.01039	0.980651	0.96343	1.00426	0.973976	0.988016
1.02514	0.995296	0.913764	0.966029	0.999809	1.00169	0.889499	0.873626	1	1.00123	0.973754	0.936159	0.946991	0.962905
1.00912	0.997833	0.915196	1.0102	0.99402	0.794054	0.864671	0.970249	0.957311	1.01215	0.910564	0.955125	0.973443	0.934733
0.966786	0.995885	0.991549	0.944627	0.897436	0.886885	0.899286	0.931229	1.03214	1.00723	0.903156	1.00167	0.932227	0.933298
0.993385	0.967451	0.898218	0.916036	0.894929	0.997222	0.765071	0.951143	0.986699	1.00858	0.878744	1.00598	0.938729	0.971765
1.0141	0.932795	0.885092	1.0072	0.951902	0.844527	0.788693	0.897752	0.987304	1.01089	0.961041	1.01147	0.917438	0.990286
1.00125	0.979789	0.880115	1.03619	0.951799	0.779127	0.98981	0.935236	0.983091	1.02038	0.949001	0.975542	1.01208	0.989064
1.00969	0.944749	1.01174	1.02393	1.02108	0.805745	0.856082	0.960835	0.948081	1.02529	0.959028	0.936762	0.95679	0.912712
1.01268	0.978412	0.983766	0.923723	0.838651	0.986927	1.00167	0.867846	0.984654	1.01699	1.02367	0.961935	0.994822	0.90151
1.01098	0.983376	0.994308	1.00053	0.957765	0.861742	0.996496	0.903438	0.991454	1.00161	0.902906	0.890915	0.955245	0.846103
1.01948	0.99453	0.945864	0.934206	1.00549	0.839706	0.932001	0.914338	0.978323	0.881244	0.968035	0.95288	0.960728	0.86578
0.97576	0.92811	0.948075	1.00309	0.86462	0.96432	0.84914	0.903592	0.996258	1.00805	0.996784	0.990095	0.879587	0.995894
0.971093	0.941628	1.01076	1.00832	0.951338	0.990858	0.985551	0.877856	1.00122	1.01077	0.941617	0.828986	1.01102	0.998888
0.951784	0.937922	1.01039	0.982126	0.952881	0.981833	1.00415	0.99254	0.998803	1.00949	0.99576	0.954423	0.997431	0.920947
1.01897	0.995578	0.930923	0.934254	0.979567	0.982659	0.986145	0.931588	0.933152	0.961279	0.96086	0.954938	0.985926	0.888399
1	0.981646	0.999459	0.946274	0.836817	0.860457	0.99471	0.745819	0.970164	1.01488	0.999072	0.987596	0.99666	0.916373
1.00675	0.996211	1.01029	0.977117	0.968163	0.985075	0.996959	0.984478	1.01998	1.02979	0.985302	0.998321	0.995484	0.920185
1.00198	0.96072	0.971142	0.91108	0.958938	0.893548	0.967039	0.897322	1.0029	1.02802	1.02327	0.888494	0.92721	0.956322
0.996317	0.985299	0.96991	1.03291	0.831618	0.976461	0.998877	0.951575	1.00102	0.941511	0.950609	0.876088	0.995673	0.96609
0.988315	0.993432	1.00035	0.935682	0.988379	0.886061	0.897845	0.988922	1.02322	0.947202	1.02226	0.970884	0.986582	1.01165
1.00092	0.974548	1.02684	0.941494	0.890123	0.717181	0.997728	0.906981	1.02225	1.01316	0.959569	0.944233	0.980737	0.905045
0.999256	0.913157	1.02607	0.970204	1.00395	0.846872	0.780447	0.858051	0.90014	1.01459	1.00524	1.00349	0.972958	0.941684
1.01766	0.936465	0.846392	0.902203	0.944917	0.828281	1.02307	0.948612	0.986829	0.952896	0.993605	0.979462	0.944551	0.94312
1.02646	0.921231	0.94849	1.02215	1.01382	0.84589	0.872621	0.983554	1.02191	1.02585	0.953362	0.897676	0.985814	0.909812
0.998899	0.988293	0.933649	1.02511	0.801725	0.867572	0.856022	0.877365	1.00723	0.935469	0.984004	1.00446	0.937489	1.00837
0.980839	0.954689	0.952994	1.01245	1.01099	0.821276	0.890121	0.925446	0.998959	0.976135	0.894773	0.968636	0.994576	0.985008
0.97971	1.01172	0.904913	0.972538	0.916578	0.979776	0.814268	0.860268	0.98501	0.957489	1.01681	0.976396	0.990914	0.872084
0.986893	1.00596	0.934056	0.919164	0.858801	0.759134	0.884843	0.935369	1.00239	1.00476	0.934752	0.974557	0.996336
1.00493	0.913192	0.917507	1.00423	0.859148	0.841889	0.954766	0.875142	1.00084	1.02816	0.939965	0.873906	0.963298
1.01993	0.949691	1.04456	0.994099	0.996207	0.84531	0.875541	0.920826	1.02567	0.940889	0.959169	0.995626	0.951359
0.90262	1.00179	0.923477	1.01046	0.850208	0.853884	0.881982	0.861211	1.0152	0.973018	0.956056	0.97907	0.99569
1.00944	0.954254	0.874237	1.004	0.991701	0.830272	0.844422	0.989095	0.992895	1.02196	0.915667	0.951538	0.904186
1.011	0.985441	0.90031	0.919202	1.05039	1.00776	0.872623	0.991433	1.0148	0.980375	0.996564	0.990243	0.968332
1.00902	0.967665	1.00304	0.899061	0.957803	0.861787	1.00827	0.902756	0.989428	1.01975	1.01047	0.946912	0.92274
1.00557	0.930643	0.917217	1.03333	0.982486	0.787567	0.858268	0.847434	0.731227	1.03056	0.954256	0.961023	0.952247
1.00274	0.941018	0.927072	0.917604	0.882068	0.866754	1.00133		0.986491	1.01778	0.963885	0.924263	0.984013
0.9738	0.882756	0.99184	0.987321	0.825572	0.831607	0.955633		1.00248	1.00852	1.01014	0.98128	1.01759
0.987505	0.976904	0.947149	0.869116	0.860639	0.839063	1.0034		1.01337	0.97062	1.01573	0.962118	0.996278
0.954722	0.980246	0.911293	0.898986	0.886506	0.938344	0.953111		0.958702	0.972746	0.987175	0.949584	0.994174
1.01615	0.966492	1.0193	0.870036	0.830805	0.84044	0.903966		1.01022	0.984104	0.986299	0.950738	1.00454
0.985657	1.01506	0.940192	0.891162	0.972877	0.878364	0.995667		1.00266	0.95737	0.944261	0.834362	1.01958
0.980188	1.01417	0.977517	0.970244	0.804471	0.874894	0.866502		0.924625	0.966457	0.904068	0.953757	0.989038
1.00242	0.977951	0.996734	0.983321	0.849017	0.806729	0.870984		0.939037	1.03842	0.99193	0.963793	0.99531
1.0016	0.932243	0.835115	0.972958	0.943358	0.760218	0.881893		1.00846	1.02413	0.985977	0.972429	0.834331
1.00808	1.01029	0.885877	0.869012	0.858117	0.913796	0.993992		0.997511	0.985634	1.00795	0.991686	1.01723
1.0057	0.824911	0.998038	1.00076	0.990496	0.945345	0.962456		1.01424	1.01003	0.997198	0.942248	0.952441
1.0217	0.984133	1.00681	0.896991	0.856935	0.881742	1.02075		0.973335	1.02093	0.935088	0.882583	0.977867
1.02035	0.837438	0.858486	0.927309	0.901693	0.86893	1.02676		0.982524	0.991861	0.970588	0.9563	1.02374
1.00932	0.819477	1.01176	1.00444	0.879986	0.888564	0.889349		0.978896	1.01149	0.960148	0.973642	0.992235
1.01671	0.968853	1.0328	0.988911	0.863344	0.964575	1.00739		0.979431	0.947129	0.922343	0.978693	0.922594
0.903336	0.903459	0.960337	0.860188	0.821203	0.969958	0.885422		0.993427	0.96824	0.95416	1	0.996066
1.00271	0.917867	0.949659	0.990379	0.880813	0.694128	0.963851		0.896138	0.981312	0.914727	0.968117	1.01286
0.84196	0.967596	0.818529	0.919974	0.86518	0.950761	0.915001		0.93241	0.997809	0.984978	0.974916	0.990372
1.01461	0.886707	0.850086	0.722314	0.883077	0.932239	0.938532		0.990855	1.01837	0.877432	0.954206	0.960585
0.999635	0.983452	0.863571	0.976924	0.998216	0.991487	0.907934		0.904049	1.00925	0.858083	0.968611	0.946422
1.02592	0.904155	0.887219	0.982929	0.980798	0.809357	0.972217		0.9685	1.00677	0.945715	0.970904	1.04315
0.94042	0.97735	0.988512	0.976574	0.895612	0.799431	0.87422		0.916007	1.02517	0.919199	0.901758	0.999261
1.03168	0.894275	0.985915	0.866799	0.866291	0.88552	0.989543		0.984477	1.04253	0.958805	0.9719	1.02592
0.922101	0.894519	0.866562	0.90332	0.863659	0.911919	1.01268		0.980479	0.954007	0.982094	0.978629	0.940254
1.01617	0.895337	0.904309	0.86894	0.88456	0.917366	0.967979		1.00898	1.03085	0.932068	0.958326	1.03639
0.99678	0.99535	0.98706	0.79658	0.825109	0.997412	0.981828		0.996963	0.955582	0.93834	0.955033	0.969168
1.0097	0.996687	0.87818	0.850023	0.863704	0.746654	1.01993		1.01723	0.942417	0.8834	0.819851	0.984383
1.01436	0.993825	0.989615	0.79432	0.880435	0.715389	0.841716		0.986734	0.973469	0.969434	0.977727	0.966056
1.01228	0.959875	1.00135	0.881382	0.988178	0.776115	0.997385		0.984325	0.993189	0.984485	1.00266	0.968047
0.924701	0.863644	0.860357	0.896009	0.9135	0.842491	0.911166		0.996967	1.00159	0.997486	0.960771	0.975368
1.01923	0.953987	0.854715	0.901124	1.03575	0.90752	0.854461		0.996113	1.00052	0.960037	0.904248	0.951584
0.850436	0.905408	0.929547	0.910943	1.00411	0.975013	0.973501		1.00558	0.906055	0.964001	0.984295	0.953258
0.88571	0.919434	0.964909	0.89396	0.98484	0.977702	0.863309		0.948151	0.989922	0.957937	0.964611	1.01336
1.03207	0.882497	0.860292	0.912475	0.96726	0.76315	0.881533		1.00053	0.98167	0.96581	1.02542	1.01671
1.00797	0.941075	0.887982	1.00683	1.00639	0.852013	1.02045		0.992416	0.994	0.964995	0.978101	0.951906
0.994238	0.899886	0.843467	0.910456	0.986162	0.833232	0.890475		0.979506	1.00943	0.991152	0.961578	1.01799
0.943272	0.910843	0.924721	1.03219	0.989835	0.8849	0.954978		1.02143	0.977813	0.93031	0.989634	0.990704
0.995726	0.909648	0.981495	0.986618	0.921596	0.878925	0.891938		1.01078	0.959198	0.918476	0.975605	0.967303
0.939488	0.952837	0.896909	0.982278	0.916293	0.886489	0.888698		0.98084	1.00667	0.947082	0.984829	0.96
0.982401	0.916206	1.02156	0.986332	0.974265	0.80636	0.847671		0.981149	0.945697	1.00973	0.961769	0.965015
1.00642	1.00123	1.00532	0.853327	0.864702	0.848554	0.792348		0.986069	0.905455	0.967361	0.981564	0.933398
0.918479	0.909873	0.881361	0.986751	0.995851	0.6838	0.867733		0.987905	0.950078	0.980715	0.951055	1.01823
0.832841	0.927153	0.920682	0.961511	1.01293	0.823819	0.936738		0.992761	1.00803	0.962146	0.997913	1.01915
0.886548	0.889362	0.988626	1.00967	0.926978	0.889506	0.829279		0.942337	0.89973	0.978938	0.99425	0.940796
1.00835	0.887435	0.859594	0.913829	0.880692	1.01016	0.784004		0.996644	0.943674	0.987453	0.937532	0.932988
0.958707	1.0204	0.854346	0.998301	0.998287	0.824405	0.977741		1.04021	0.97691	1.01746	0.99981	0.959095
0.95119	0.80781	0.911251	0.827443	0.999835	0.829987	1.00109		0.956015	1.00324	0.93714	0.961345	0.95256
1.02084	0.89057	0.987467	0.831167	0.941327	0.85878	1.01954		1.00583	1.00017	0.953711	0.969842	0.972426
1.01014	0.900519	0.884122	1.01854	0.9684	0.802953	1.03843		0.9862	1.03039	1.00277	0.845601	0.934312
1.01377	0.978508	0.944048	0.915039	1.01807	0.85881	0.89018		0.996456	0.923668	0.89956	0.95	0.981355
1.01491	1.02636	0.984682	0.99068	1.00544	0.839053	0.977978		0.974901	0.990391	0.848199	0.975049	0.972742
0.918304	0.904219	0.914391	0.928712	0.984476	1.01293	0.863303		1.01079	0.976327	0.893906	0.905383	1.00991
0.997032	0.90168	0.980783	0.999649	0.991977	0.85726	0.917327		0.927854	0.957023	0.935161	0.972939	0.993627
0.978253	0.911674	0.898722	1.03436	0.90796	0.824234	0.920245		0.981674	1.00808	0.945141	1.0019	0.952454
0.901534	1.01499	0.993221	0.979551	0.972169	0.951887	0.858771		0.97965	1.00677	0.937389	1.00134	0.959832
0.987303	0.938022	0.906869	1.0057	0.91661	0.973257	0.78921		1.01663	1.03652	0.961653	0.997728	0.959363
0.987976	0.996889	0.996527	0.90014	0.839012	0.836305	1.02945		1.0258	0.988567	0.882771	0.96362	0.980321
0.987843	0.981697	0.959929	0.980478	0.814873	0.946589	1.02681		0.99947	1.00107	0.935428	0.949488	0.960262
1.01004	0.850401	0.895826	1.02534	1.02683	0.952671	0.838987		1.00402	1.02933	0.983965	0.959868	0.875328
0.964153	0.984547	0.901547	0.923679	0.776471	0.931136	0.957526		1.01127	0.957749	1.00255	1.00905	0.917389
0.997786	0.993547	0.912946	0.90671	1.01101	1.01477	0.941568		1.01919	0.99679	0.955864	0.943095	0.985647
1.00456	0.838874	0.935775	1.00383	0.870963	1.01646	0.861418		0.994132	0.925792	0.911516	0.998109	0.952322
0.957355	0.858658	0.90051	0.968239	0.9848	0.885177	0.979248		0.884507	1.02517	0.960496	0.969261	0.971089
0.995093	0.869628	0.983893	0.986243	0.832949	0.826835	0.906294		1.02415	0.982423	0.963081	0.983454	0.968062
0.983801	0.886839	0.95182	0.997602	0.795488	0.831321	0.857378		0.982005	0.86089	0.933218	0.841272	1.00838
1.00156	1.03106	0.974085	0.99666	0.887462	0.882917	0.99101		1.01417	0.939782	0.923259	0.975355	0.95055
0.952314	0.952332	0.963917	0.971424	0.791686	1.00688	0.935644		0.997711	0.996243	0.942561	0.889063	0.963595
0.929784	0.999453	0.989583	0.882482	0.750565	0.922161	1		0.948462	0.94184	0.931822	0.949337	0.902348
0.97012	0.992316	0.991416	1.02307	0.964108	0.98825	0.968999		0.995814	0.97714	0.951761	0.971499	0.875187
1.00715	1.00353	0.990667	1.01063	1.00152	0.938701	0.840753		1.01457	0.974327	0.956485	0.974215	1.03592
0.983301	0.909401	0.987505	1.00327	0.843463	1.00431	0.964374		0.993563	0.94103	0.997187	0.979956	1.01203
0.949372	0.970338	0.889762	0.925806	0.830425	0.986476	0.915916		0.990014	0.869943	0.998914	0.937415	0.941744
1.00533	0.875815	0.948827	1.00188	1.01713	0.897804	0.917136		1.01004	0.928479	0.903875	0.982453	0.958439
0.994198	0.951746	0.989364	1.03407	0.894873	0.9041	0.888946		0.997734	0.918641	0.973469	1.00071	0.998365
0.979309	0.918409	0.90583	0.905545	0.882669	0.888945	0.844179		0.949791	0.991033	0.984019	0.914213	0.98896
0.956428	0.936142	0.933647	0.979692	1.00557	0.998451	0.95989		1.01242	0.928786	0.938796	0.983051	0.991316
0.937276	1.0007	0.860692	0.990646	0.874763	0.870034	0.853403		1.01083	0.967726	0.956711	0.965829	0.975455
0.96174	0.98174	0.985031	0.861291	0.991304	0.859984	0.974437		0.995427	0.945519	0.99676	0.975004	0.969444
1.00887	1.01307	0.825074	1.02681	0.858603	0.893916	0.924621		0.982164	0.997016	0.939584	0.962607	0.979323
0.989821	1.01548	0.889403	0.873819	0.964558	0.916356	0.981658		1.00192	0.952102	0.982325	0.956987	0.98338
0.985521	0.906902	0.893235	0.985481	0.986499	0.994246	1.00056		0.988852	0.980415	0.974327	0.951215	0.968485
1.01374	0.883171	0.875864	0.966053	0.989897	0.897991	0.979573		0.84789	0.96878	0.920132	1.01608	1.00338
[truncated: 1,156 more rows]
