# Supplementary material for: Oncogenic YAP sensitizes cells to CHK1 inhibition via CDK4/6 driven G1 acceleration
Source: EMBO Rep. 2025 Jul 4;26(16):4017–39. doi: 10.1038/s44319-025-00514-5 (PMC12373906; doi:10.1038/s44319-025-00514-5)
Supplement: Supplementary file 8 — Figure EV1 Source Data [file 44319_2025_514_MOESM8_ESM.zip › EV1/EV1D/pRB:RB_reatio_S_phase.xlsx]

## Sheet: EV1D
DMSO	CDK4/6i (50nM)	CDK4/6i (100nM)	DMSO	CDK4/6i (50nM)	CDK4/6i (100nM)
ctrl	ctrl	ctrl	YAP	YAP	YAP
2.53917	2.18304	2.14912	2.1783	2.10492	1.96193
2.19122	2.08816	1.59959	2.0234	2.11409	1.73237
2.34312	2.15236	1.78333	2.23785	2.10471	1.7874
2.20896	2.03784	1.63407	2.10419	2.02239	1.88092
2.02949	1.66356	2.01839	2.1692	1.84111	1.54126
1.9229	2.01772	2.08724	2.35784	2.04942	2.01231
2.05067	1.9089	2.27119	2.14441	1.98521	1.95844
1.87211	2.03156	2.1574	2.12035	1.45189	2.0206
1.92707	1.97075	2.14185	2.79117	1.7384	1.39565
1.91482	1.91134	1.83979	1.98613	2.02754	1.71017
2.07308	2.29805	2.06459	2.19991	1.61491	1.66649
2.23018	2.13252	1.34273	2.13136	1.65177	1.93675
1.94604	1.9141	2.17959	1.91177	1.67789	1.75506
2.15922	2.07446	2.23136	2.46727	1.76544	1.85293
2.05429	2.26268	2.11833	2.11836	1.64362	1.82452
2.16893	2.59347	2.18795	2.47123	2.06251	1.76173
2.14047	2.08622	2.03721	2.54706	1.7263	1.76418
2.09748	2.32594	1.78721	2.0951	1.76462	1.74994
1.9128	2.30941	1.74608	2.422	1.70117	1.76574
2.21794	2.40837	1.84287	2.10439	2.06449	1.65417
2.08625	1.8971	1.70795	1.76239	2.06921	1.55391
2.1141	2.23067	1.73188	1.75428	1.76232	1.81236
2.0321	2.31403	2.08791	2.19503	1.83882	1.69096
2.50663	2.1839	1.88578	2.51352	2.01245	1.70139
2.48193	2.00817	1.7014	2.27141	2.13523	1.88168
1.87171	2.01883	1.76159	2.18283	1.94587	1.86263
2.05437	1.79451	2.2643	2.05139	1.97364	1.48502
2.07986	2.04381	1.98042	2.46258	1.91577	2.31128
2.26224	2.10091	1.87001	2.08172	1.87428	1.96069
2.25875	2.05895	1.52979	2.03184	1.50507	2.02357
2.11855	1.81755	1.96185	2.42501	2.09148	1.81242
2.15404	1.98055	1.86726	2.29556	1.78258	1.79825
2.48236	2.1167	1.72401	2.17102	1.87715	1.61368
2.1163	1.97956	1.95302	1.92241	1.75608	1.60763
2.1223	2.46145	2.12407	2.19452	1.95801	1.62351
2.25738	1.99437	1.74352	2.50437	1.96151	2.06456
2.17884	2.20727	2.07232	2.39381	1.83318	1.92879
2.36685	1.99124	1.95599	2.10528	1.73626	1.89505
2.4262	2.06267	1.82464	2.21339	2.00349	2.05512
2.4961	2.32641	2.09279	2.26862	1.61022	1.82538
2.42547	2.16922	1.80625	2.32589	1.67825	1.74876
2.15767	1.96352	2.10115	2.32544	1.36379	1.59247
2.03637	1.96266	1.81121	2.10487	1.78046	1.73087
2.18699	2.35401	2.3734	2.26984	2.12689	1.8521
2.16281	2.15515	1.89768	2.5325	2	1.72705
2.05586	1.8613	2.05438	2.2513	1.96534	1.65026
2.05348	1.76204	2.12071	2.06314	2.06205	2.03038
2.27033	2.08888	1.79429	2.12556	1.83056	1.98067
2.52617	2.25162	2.01124	2.07054	1.71376	1.70142
2.07857	2.20017	2.07711	3.16064	2.2362	2.18188
2.33295	2.23848	1.88941	2.11776	1.84475	1.80319
1.94304	2.15246	2.1023	2.10542	1.62918	2.02938
2.13582	2.03734	1.85973	1.93996	1.99232	1.97766
2.01768	2.13096	2.21869	1.85514	2.12346	1.85437
2.36675	2.37374	1.97985	2.49213	1.63857	2.12479
2.34232	2.08727	1.89254	2.14348	1.91735	1.72408
2.05636	2.13713	1.89561	1.75288	1.58977	2.02719
2.12142	2.06126	2.19652	2.63501	1.46757	1.53251
1.92725	1.94247	2.12305	2.42008	1.98745	1.87601
2.37861	1.85612	2.0247	2.30411	2.08619	1.84823
1.94392	2.05158	1.93111	2.65478	1.80052	1.40599
2.27471	2.06586	2.00687	2.42496	1.67184	1.64588
2.42392	2.02916	2.09437	2.35161	1.59736	1.45454
2.20354	1.87136	2.36568	2.25313	1.61937	1.92641
1.94344	1.95171	2.03659	2.2926	1.50984	2.08019
1.9443	1.98423	2.26454	2.02874	2.0784	2.17468
1.91958	1.60737	2.13834	2.0786	2.1475	1.97765
2.15436	1.99976	2.0718	2.27174	1.96532	2.18013
2.2008	2.09571	2.08862	1.9882	1.93665	2.10804
2.5804	2.2474	2.23885	1.8617	2.22741	1.69659
2.38793	2.03977	1.92438	1.99565	2.18223	1.97057
2.24918	1.92887	2.2723	2.31878	2.19087	2.24974
2.63204	1.75801	2.09536	1.98898	1.82949	1.91312
2.55692	1.85154	1.75336	1.88021	1.72635	2.39496
2.42379	1.92131	1.90034	1.88212	1.60093	2.01934
2.42647	2.08993	2.2372	2.06504	1.94423	2.12755
2.34424	2.11659	1.94697	2.10414	1.79353	2.37146
2.4125	1.96176	2.08675	2.00262	1.59281	2.11359
2.28908	2.01141	1.85597	2.02336	2.03303	1.44433
2.35583	1.88675	1.95281	1.98272	2.04447	1.25474
2.30235	1.91799	2.0312	2.17325	1.94483	1.78416
2.38137	2.13975	1.91379	1.94567	2.23645	1.6929
1.92783	1.719	1.88913	1.37155	2.01622	2.04429
2.4804	1.85515	1.9695	1.9959	1.97572	1.79454
2.23439	1.67819	2.19416	2.23245	1.9914	1.90258
2.00237	2.23086	2.14805	2.05754	1.80347	1.8449
2.24206	2.29581	2.0946	2.07514	1.58753	2.21678
2.03654	1.9062	1.91865	2.42021	1.97558	1.67523
2.29476	1.79786	1.69646	2.16478	1.80184	2.03269
2.01409	2.05249	2.20546	2.17977	1.85683	1.87174
2.29924	2.21799	2.10554	2.02154	2.00447	1.67915
2.22632	2.28478	1.83499	1.93745	1.53726	2.07688
2.36949	2.00488	2.15593	2.39733	1.86597	1.89413
1.97567	2.05174	2.11579	1.87531	1.94009	2.06191
2.14031	2.21706	2.00775	1.84348	1.632	1.85921
1.80624	2.06386	1.73957	1.9804	1.63396	1.97885
1.83173	1.83793	1.81711	2.34807	2.01613	1.85813
2.27491	1.8372	2.02961	2.049	1.57289	1.63685
2.0638	2.13861	1.958	2.0299	2.00583	0.474822
2.09761	2.07676	2.42564	2.17652	2.00439	1.65807
2.0992	2.09876	2.00922	1.81045	1.50904	2.21032
2.22565	1.85425	2.21124	2.08448	1.65509	2.13064
2.23132	2.47882	1.61318	2.00994	2.00383	1.69427
2.0406	1.80273	1.68439	1.71279	2.19054	1.9867
1.97664	1.97346	1.88977	2.7726	1.90272	1.8807
1.84875	2.07475	1.97703	1.89414	1.61658	2.00657
1.96666	2.11778	1.70248	2.14865	2.00191	1.65128
2.19495	2.30437	1.76579	2.29774	1.5783	2.18301
2.09639	2.44306	1.97775	2.08971	1.65501	2.15786
2.19974	2.15533	2.14536	2.24044	1.8059	1.91429
2.28502	1.94768	1.76842	2.25397	1.68585	2.04467
1.91498	2.29319	1.61012	2.0992	1.69036	1.70599
2.23441	2.2014	1.85311	2.01034	2.03213	2.22659
2.24197	2.28306	1.87972	1.92468	1.68822	2.01678
2.0359	2.06852	1.88434	2.3203	1.50262	2.13999
1.99822	2.2309	1.92441	1.79521	1.92012	1.6385
2.50454	1.92226	1.98974	2.15813	1.65534	1.41645
2.27011	2.10401	2.1688	2.17478	2.3994	2.37513
2.04518	2.26724	2.2176	1.94415	1.6138	2.06138
2.1547	2.20014	2.02734	1.90772	1.83984	2.42551
2.42094	2.20484	1.67895	2.53291	1.75964	2.04919
2.14595	2.14655	2.27074	2.52188	1.57403	1.92872
2.12205	2.11629	1.80702	1.83969	1.97599	2.05875
2.12977	2.20141	1.98898	2.32608	1.83878	2.20789
2.21636	1.99872	2.08881	1.9439	1.97931	1.80544
2.31706	1.95285	1.79368	2.15262	1.70387	1.86288
2.06167	1.7179	1.85815	1.89215	2.02153	1.94075
1.992	1.88492	2.13711	2.32538	1.90515	1.85821
2.56759	2.30352	1.88766	2.18969	2.17598	1.59684
2.27458	1.99133	1.85749	1.94145	1.74155	1.79404
2.1596	2.16927	1.87369	1.94662	2.04822	2.08775
2.47603	1.79927	1.8062	2.00216	2.26289	2.26487
2.30983	0.406847	1.78398	1.99451	1.99509	1.99182
2.28319	1.95995	1.77577	2.32559	2.40556	2.262
2.03512	0.389027	1.6689	1.85364	2.41114	1.95169
2.25117	2.08628	1.56966	2.04083	1.52541	1.91261
2.2058	1.87851	1.76956	1.9258	2.10835	2.0497
2.18072	1.97585	1.82567	2.45836	1.89496	1.57605
1.98215	2.25952	2.27484	2.47743	1.76181	2.29338
2.19561	1.96503	2.07618	2.12291	1.98092	1.72651
2.10691	1.95789	2.04279	2.35859	1.37861	1.80133
2.26969	1.68937	2.18336	1.97609	2.02266	2.55925
2.50196	2.21016	2.16324	2.22627	1.71026	2.17689
2.26422	1.88005	1.94842	2.58099	2.35957	2.14988
1.8685	1.87175	1.64138	2.54684	1.86527	1.86489
1.88054	2.02123	1.70724	2.00516	1.89815	2.07701
2.34515	2.06595	1.62894	2.43699	1.94116	1.90467
2.01	2.04254	1.95289	2.22655	1.65928	2.0057
2.0153	1.88801	1.73014	2.28606	1.88328	1.80956
2.31107	2.12512	1.98286	1.60896	1.97189	2.04389
2.24501	2.22902	1.67989	2.03261	1.78677	2.17543
1.80751	1.80244	1.64851	2.11541	2.05383	2.20193
2.41605	1.92742	1.65465	2.09538	1.86578	2.03681
1.93698	1.95443	1.8951	2.36772	2.14438	1.88775
2.25355	1.50757	1.90731	2.59619	1.80675	1.93557
2.4041	2.1788	1.6862	2.42439	2.04036	1.51991
2.50649	1.95102	1.64837	2.04219	2.05956	1.69756
2.15329	1.74057	2.0458	2.1708	1.99947	1.72313
2.3642	2.08356	1.75405	2.11148	2.13821	1.90147
1.9579	1.86065	1.9115	2.44046	2.07954	1.80201
2.06594	2.17328	1.77119	2.00475	1.67644	1.99786
2.24324	1.61098	1.27612	2.38869	1.74165	1.92158
1.96396	1.70533	1.92354	1.96494	1.76312	1.6208
2.01015	2.14676	1.6958	2.08984	1.63037	1.78936
2.21399	2.0475	1.70047	2.11892	1.7063	2.16732
2.21285	1.56928	1.75488	2.15847	1.7915	1.72331
1.958	1.808	1.95013	2.27531	1.74042	2.00514
2.28091	2.01918	1.58214	2.22842	1.61187	2.04633
2.22607	1.86033	1.74988	2.00826	1.89631	1.92831
1.88719	2.07273	1.73017	2.24128	1.99823	1.82997
2.28639	1.79608	0.667126	2.19188	1.84841	1.53513
1.95168	2.04646	1.60201	1.95103	1.96791	2.02394
2.45303	1.97779	1.9123	2.364	1.73264	1.59213
2.28788	1.94228	1.78737	2.27088	2.08652	1.80655
1.97163	1.56148	1.42686	2.24695	2.2001	1.73296
2.07145	2.06893	1.80562	2.17279	1.89539	1.36817
2.59558	1.62919	1.57888	2.01927	2.65045	1.89511
2.13688	2.14735	1.87792	2.08061	1.91702	2.17469
2.13846	1.6298	1.80378	2.16518	1.79656	2.04773
2.31137	2.19294	1.76071	2.00666	1.7413	2.2315
2.08858	1.61926	1.36027	2.11732	1.64851	1.8939
2.19864	1.96087	1.8527	2.12598	2.00818	2.04652
2.00495	2.11875	1.88857	1.99727	1.79417	1.98818
2.2465	1.94514	2.25965	2.09745	2.00218	2.01393
2.18343	1.77825	1.62427	2.20499	2.05771	1.7136
1.82014	2.01191	2.07395	2.13353	2.23895	1.848
1.89318	1.59715	1.53616	2.20832	1.26488	1.5314
2.20374	2.35098	2.07403	2.12872	2.38403	2.00805
2.0149	1.82833	1.57024	2.11769	1.95926	1.65596
2.26104	1.84095	1.79565	2.10029	1.86858	2.02039
1.92339	1.95463	1.79796	1.748	1.94773	1.9854
2.35784	1.92338	1.79953	2.09792	1.71326	1.92319
2.3053	1.91485	1.72956	1.93896	1.82747	2.17262
1.96307	1.89189	2.39628	1.87747	1.8224	1.82739
1.81206	1.69135	1.83828	2.17828	1.93833	1.51172
1.97901	1.93857	1.81007	2.16248	1.97678	1.44623
2.08794	1.84198	1.62929	2.31873	2.12748	1.54381
1.98845	2.03025	1.67324	1.93963	1.9363	1.78311
2.10222	1.9076	1.67876	2.30927	1.91579	2.06144
2.3672	2.01905	1.7273	1.81307	2.40082	1.61267
2.18941	2.01999	2.09691	2.16322	2.08302	1.66553
2.31712	2.07089	1.72812	2.10452	1.63388	1.72287
2.1941	2.16835	1.61784	2.1323	2.08451	1.90187
1.81483	1.70291	1.68739	1.98024	2.17774	1.92229
2.2312	2.24868	1.79336	2.27497	1.7282	1.96042
1.99267	1.81466	1.68608	2.13442	2.08732	1.96689
2.27836	2.17517	1.96067	1.62387	1.64331	1.40425
2.26265	2.20643	1.97409	1.84563	2.08737	2.2382
2.20376	1.95164	1.5301	2.12634	1.71746	1.71991
1.83275	1.93636	1.99436	1.98201	1.96959	2.04221
2.10688	2.54188	2.05804	2.05771	1.92735	1.83996
2.19052	1.94571	1.72537	1.82132	1.97839	1.77462
1.99042	1.84728	2.12765	1.95458	1.7743	2.04161
1.88369	1.83697	1.90436	2.13051	1.94921	2.46726
2.20734	1.73789	1.86534	2.36577	2.16048	1.51395
1.72784	2.02529	1.93701	2.19571	2.18383	1.82361
2.15383	2.1307	1.94385	1.92238	2.36059	1.72288
2.0732	2.0252	1.63504	2.20608	1.9444	2.06214
2.11677	1.68951	2.14444	2.4511	1.88952	1.81443
1.8895	1.99671	1.79688	1.98107	1.79917	2.15967
1.94961	1.78616	1.78503	2.17111	1.38513	1.91209
2.11624	1.93761	2.01074	1.11599	1.95118	2.14529
2.09116	2.10422	1.83821	2.11467	1.67428	2.00864
2.39469	2.29482	1.8359	1.8756	1.70853	1.84492
2.0249	2.0494	2.06002	2.13372	1.61589	1.90111
1.72224	1.77919	1.85589	1.85685	1.75659	1.60666
2.33252	2.09413	2.01454	2.07536	1.82443	1.8388
2.71593	1.99837	1.47192	2.63134	1.62923	1.89581
2.45648	1.81866	1.9654	2.14166	1.55011	2.05879
2.53658	1.79444	1.85726	1.92043	2.05478	1.47187
2.10362	1.93199	1.93919	1.96104	1.52901	1.68703
2.20015	2.04576	2.35352	1.92844	1.74782	1.55334
2.16387	1.9911	1.6408	1.93797	1.72434	1.88802
2.15857	1.70856	2.06463	1.54527	1.71687	2.34998
2.36358	1.87065	1.86687	1.35446	1.54788	2.01959
0.668958	1.77647	1.89757	1.96751	1.954	2.13677
2.42218	2.08181	1.91633	2.10005	2.12957	2.19893
2.38117	2.03089	2.12589	1.53469	1.72453	1.87298
2.31443	1.98513	1.79651	2.21969	1.84663	1.87976
0.543307	1.8802	1.93616	2.11779	2.17584	1.59374
2.3774	1.5699	2.08622	1.72758	1.655	1.80165
2.58509	2.45909	1.87888	1.89668	2.02954	1.71852
2.2269	1.70603	1.84182	1.8045	2.00125	2.45476
2.12888	2.06	2.11297	2.17267	1.85008	1.59295
2.28239	1.98268	1.58324	2.04272	1.83449	1.63909
2.36395	2.45423	2.30806	1.91024	1.43451	1.64136
2.07121	2.11719	2.01988	2.0983	1.91238	1.93498
2.22467	2.112	2.05422	2.16936	1.608	1.83325
2.38404	1.91561	1.63481	2.11687	1.90477	1.61431
2.45973	1.97622	1.98134	1.92464	1.70442	2.32696
2.33926	1.75147	1.95297	2.19883	1.57233	1.49834
2.50668	2.09691	1.73191	2.02054	1.79187	1.99447
0.736619	1.634	1.39308	1.90734	2.91368	1.91614
2.22881	2.11353	2.15062	1.97711	1.76724	2.14737
2.3772	2.10516	2.13083	2.01287	1.89916	1.56359
2.46911	2.02348	1.69256	2.21136	1.97339	2.0201
2.53004	1.93447	2.08456	1.89574	2.51957	1.90919
2.15288	2.02937	2.10101	1.86754	1.70888	1.81168
2.32195	1.40517	2.11901	1.85476	1.93356	1.79836
2.54121	2.07327	1.94815	2.30664	1.90181	1.7272
2.48702	1.82705	1.84784	2.16521	1.75758	1.82913
2.64115	2.04256	2.2111	1.36204	2.22978	1.98153
0.465974	2.01572	1.82749	2.22154	1.3943	1.9543
2.84957	2.1749	1.41626	2.11259	1.83155	2.21397
2.77562	2.34338	1.74489	2.2165	2.08879	1.89361
2.18534	2.26033	1.95047	1.8504	2.22111	2.20667
2.33935	1.94653	1.81045	2.27161	2.32072	2.01957
2.5826	1.7053	2.38605	1.95283	1.7917	2.04028
2.29868	1.89174	2.05831	1.9019	2.05893	2.23332
2.41406	2.02648	2.29106	2.58166	2.20627	2.23377
2.4824	2.09638	2.08898	2.00702	1.62375	1.69402
3.27616	1.9629	1.39643	2.213	1.74502	1.74671
2.36895	2.08903	1.87881	1.90256	1.7873	1.72682
2.5665	2.24278	1.79451	2.00645	2.1441	1.60103
0.711351	1.88065	1.60146	2.01094	2.04507	1.54283
2.22668	1.86989	2.05695	2.33553	2.13474	2.28782
2.16364	1.89399	1.94237	1.92342	1.97836	1.77259
2.53705	1.59118	1.94512	2.14487	2.22168	2.13948
2.47145	1.86075	2.19185	1.86667	1.68977	1.76413
2.46143	1.89058	2.18812	2.31293	2.07432	2.09306
2.40408	2.03907	1.88737	1.9024	1.77307	1.92225
1.97627	1.68521	1.56023	2.1324	2.34457	2.33218
2.47631	1.80779	2.18848	1.8123	2.17875	1.98765
2.12866	1.95889	1.95971	2.09052	2.08669	2.54444
2.59885	1.88142	1.9556	1.85563	1.73256	1.80437
2.09718	1.89373	2.69123	2.0195	1.92666	2.03352
2.50691	1.77206	1.79411	1.75194	1.71254	2.03049
2.33242	1.90311	1.80718	2.13321	1.77356	1.92146
2.24138	2.61367	2.05928	1.89924	2.1206	1.81832
2.12013	1.77466	2.01103	1.70561	1.73612	1.45845
2.28928	1.95322	1.95585	2.517	2.26478	1.74785
2.58974	1.9393	2.02364	2.1279	1.89436	1.70003
2.61923	2.28835	1.8962	2.25978	1.88915	1.84593
2.46133	2.02369	1.98213	2.22461	1.80134	1.77005
2.12317	2.27236	1.98211	1.79823	2.15449	1.96317
2.14611	1.92457	1.92573	2.25773	1.77066	1.6636
2.3008	2.38754	1.90937	1.91497	1.43296	1.50663
2.60848	1.91894	1.8042	2.08874	1.71405	1.59246
2.36073	2.08963	1.76229	2.36161	1.89729	1.70118
2.26585	2.0738	1.9454	1.97071	2.0603	1.1677
2.55241	2.03556	1.80819	2.09958	1.75464	1.53672
2.29029	2.34326	1.7787	1.88908	1.7711	1.75212
2.35028	2.42482	1.76443	2.05881	1.77327	1.9757
2.48123	2.04996	1.91931	2.08082	1.71077	1.57938
2.15597	1.73768	2.0148	2.5351	1.88345	1.52522
2.55469	1.6374	1.88121	2.35999	1.73419	1.92735
2.51674	2.04481	2.37174	1.13367	1.64097	1.93869
1.93991	2.06659	1.95619	0.664964	1.63264	1.57467
2.24675	2.23468	1.94081	2.21507	1.58638	1.55604
2.34364	2.02977	2.18767	2.05906	1.88611	1.85871
2.14604	2.43424	1.74589	2.39392	1.77059	1.53655
2.83982	2.30333	1.98906	1.96785	1.69374	1.58337
2.4188	2.14539	1.94392	2.05022	1.67034	1.52679
2.00925	2.09893	2.08325	3.40815	1.95686	1.82693
2.54448	2.00378	1.84943	2.28516	1.78496	2.0521
2.47661	2.11766	1.58689	2.19345	1.63867	1.63974
2.72919	2.094	1.77386	2.059	2.30914	1.69279
2.00535	2.06758	1.81862	2.43952	2.12978	1.72418
2.03394	2.13624	1.85847	2.01874	2.03554	1.81356
2.49065	2.52797	1.75152	2.52943	1.83342	1.73087
2.11599	1.72317	1.62209	1.70732	2.11312	1.69414
1.89067	1.68402	1.8039	2.17269	1.83499	1.81503
1.88797	1.82486	2.13737	1.92524	1.6036	1.95568
2.2533	1.91094	1.87279	1.81982	1.9815	1.71108
2.43801	2.10611	1.87598	1.98174	1.77537	1.79414
2.52824	2.09643	1.51126	1.69779	2.19924	1.61724
1.98538	1.85658	2.36305	2.02782	1.93061	1.59487
2.15937	2.12256	1.75915	1.90031	2.14552	1.79249
2.57826	2.15559	1.72536	2.45564	2.03033	1.59874
2.68394	1.97548	1.88156	1.68146	1.92021	1.57898
2.29728	1.87395	1.88245	1.90361	1.90034	1.66011
2.53529	1.93925	1.74291	1.76977	2.29795	1.80049
2.3524	1.88177	1.81039	2.07972	1.8618	1.74517
2.27493	2.00222	1.71575	2.13316	1.86903	2.28077
2.44518	1.5607	2.06323	1.91051	2.52233	1.63117
2.54888	2.1527	1.82964	2.60944	1.64531	1.58181
2.33315	1.87051	1.65516	2.64713	1.49625	2.21841
3.00675	1.96521	2.02646	2.20535	1.836	1.97393
1.88868	2.00836	2.15986	2.1438	1.81585	2.08938
2.77001	1.21816	2.23982	2.0116	1.87219	1.42454
2.29381	1.85479	1.64407	2.13668	1.83018	1.96931
2.51545	2.29932	2.24989	0.791915	1.77522	1.46462
2.82677	2.10535	1.75647	2.21661	1.85469	2.14439
2.4517	2.01105	1.96305	2.08839	1.80321	1.81705
2.819	2.08676	1.66373	1.73161	1.73909	2.12562
2.3974	1.80053	1.55299	1.95436	1.86578	1.72412
2.2795	2.09675	1.68735	1.91533	1.55705	1.8482
2.76749	2.07187	1.976	2.31769	1.78385	1.8735
2.44011	2.0552	1.85692	2.27689	1.68387	1.72302
2.68648	1.99431	1.81468	2.01955	2.02972	1.67003
2.7176	2.04273	1.93056	1.66795	1.93739	1.8407
1.87819	2.26132	1.83514	1.94983	1.83925	1.76647
2.73587	2.12898	1.80784	1.76274	2.04677	2.03619
2.46691	2.19537	1.80809	1.82492	1.55319	1.66913
2.13844	2.31579	1.76827	2.37443	1.72082	1.64867
2.42538	1.95956	1.86145	2.09288	1.77228	1.83262
2.2968	2.08063	1.82511	1.90215	1.68472	1.75354
2.21275	2.15965	2.00928	2.22135	1.45604	1.45734
2.59553	2.44523	2.15851	1.97575	1.92975	1.99338
2.49426	2.00199	1.6355	2.17667	1.63074	2.00915
1.9129	2.11524	1.57435	2.50821	1.98652	1.95924
2.62033	1.86473	1.90891	2.61531	2.00726	1.71682
2.26005	2.06486	2.10488	2.2734	1.64751	0.653325
2.41243	1.82463	1.31349	2.27387	1.65926	1.45311
2.55385	2.10761	1.66317	2.30362	1.98187	1.29923
0.516383	2.10062	1.59694	1.357	1.77074	1.91161
2.19592	2.10818	1.82635	2.05966	1.79031	2.00023
2.25718	2.09402	1.74597	2.39001	1.6029	1.82422
2.49489	2.11269	2.1151	2.51239	1.64622	1.73822
2.15157	1.90035	1.85551	2.10101	1.58095	1.71965
2.42074	2.03686	1.59885	2.07679	1.78783	1.75406
1.86652	1.98696	1.88906	2.74527	1.91626	1.5444
1.95077	1.93345	1.67987	2.3652	1.77993	1.39048
1.83411	1.99906	1.76546	2.2016	1.52701	2.02744
2.19559	1.95244	1.83665	1.64942	1.53414	1.78962
2.17794	2.19681	1.94624	1.97874	1.82418	2.25614
2.09045	2.3445	1.67489	2.11086	1.55596	1.79916
1.93946	2.06751	1.58852	2.64841	1.57556	1.76258
2.34347	1.66641	2.16727	1.97832	1.48642	1.77758
2.36284	1.89115	1.55535	1.96331	1.48186	2.01299
2.15572	1.62873	1.89603	2.40196	1.90631	1.66641
2.35004	2.16573	1.5743	1.90909	2.09128	2.10622
1.92765	2.0367	1.94693	2.10369	1.6297	1.1753
1.82253	2.23649	1.98666	1.94939	1.62154	1.86134
2.0234	2.24514	1.84514	2.22712	1.72237	2.1168
2.29204	2.15949	1.60095	2.63681	1.56857	1.52663
1.77872	1.99636	1.62625	2.10906	1.65015	1.8131
2.22379	1.96152	2.05685	1.887	2.03675	1.46318
2.05678	2.52577	1.4992	2.10017	1.96926	1.59811
2.22418	2.12071	2.04388	2.05385	1.72441	1.60016
1.81523	1.90811	1.71134	1.9183	1.90054	1.45208
1.80343	1.93912	1.83038	2.3306	1.74447	2.35262
2.38725	2.11454	2.00397	1.50596	2.07839	1.8845
2.02358	2.10556	1.7944	1.68928	1.74186	1.58263
2.40552	1.81767	1.85934	2.32975	2.00541	1.45813
1.87234	2.10203	1.88773	1.83126	1.66853	1.47073
2.22784	2.12137	1.51314	2.06569	1.57321	2.00097
2.40387	1.87661	1.8886	1.97319	1.53831	1.42095
1.65408	1.97038	1.7463	1.63003	1.71644	1.63733
2.45751	2.01717	1.62988	1.92262	1.82441	1.73476
1.99575	1.92056	1.76939	1.71605	1.93358	1.96266
2.31669	1.90614	1.94704	1.98331	1.8824	1.96279
1.83636	2.19712	2.07283	2.20029	1.83839	1.7615
1.90776	2.02572	1.75358	1.77587	1.78476	1.44112
1.83065	2.05034	1.63181	1.98728	1.6025	1.79052
2.23877	1.91914	1.65466	2.10023	1.79776	1.94637
1.64286	2.13423	1.67005	1.49824	1.65635	1.66529
2.07797	1.90194	1.69974	2.09982	1.9341	1.86971
1.92142	1.83928	2.01936	1.90558	1.60088	1.41538
1.9025	1.98473	1.95401	2.11248	1.51717	1.82637
2.21065	2.19355	1.81068	2.13151	1.89998	1.85664
1.91443	1.90911	2.01243	1.90988	1.89357	1.53217
1.84919	2.33304	1.99618	2.3	1.80164	1.78074
1.70081	2.19297	1.89593	1.95991	1.55258	1.5197
2.29492	1.93079	1.94065	2.2637	1.84035	2.00837
1.8533	2.09688	2.02151	2.17913	1.58795	1.68138
1.87891	2.01751	1.84096	2.31751	1.84274	1.97626
1.87392	2.01303	1.93792	1.74739	1.79989	1.90274
2.14473	2.11775	2.09287	2.32477	1.61918	1.91805
2.14473	2.01169	1.85257	2.08253	1.66351	2.11937
2.02735	1.94338	1.73293	2.36006	1.69675	1.7032
1.8039	2.07666	1.94059	1.81869	1.76153	1.81506
1.9105	1.92311	1.93506	2.12477	1.5882	1.78748
2.60173	1.88219	2.14444	2.16972	1.64765	1.90957
2.07163	1.85299	2.46788	1.70276	1.70604	1.90561
2.3348	1.99626	1.53239	2.28732	1.63626	1.89571
2.23118	2.07694	1.7886	2.03674	1.56425	1.92994
2.46708	2.19828	1.6869	1.53665	1.81851	1.82143
1.84153	1.88518	1.88841	1.97239	1.73956	2.02298
2.12266	2.04156	1.96944	1.80564	1.65395	1.9871
2.13761	2.01667	1.72468	2.16209	2.58844	1.53233
1.83887	2.26749	2.12711	2.24119	1.65449	1.68926
1.84424	2.19012	1.86399	1.98954	1.35898	1.81035
1.91068	2.13308	2.21845	2.05639	1.73547	1.96201
2.40261	1.93937	2.05594	2.1224	1.53326	1.75496
2.04748	1.74283	1.68301	2.38177	1.77737	2.03575
2.1805	2.15366	1.82857	1.89932	1.70507	1.84352
2.08744	1.86221	1.73326	2.16076	1.82338	1.87924
1.93498	1.62513	1.70824	1.69075	1.76314	1.92637
2.13344	1.73812	2.12999	1.88558	1.79573	1.66094
2.11733	1.50666	1.97801	1.71862	1.87676	1.54492
2.46823	1.69639	1.75333	1.71042	2.04045	1.59525
1.8364	2.07344	1.85257	2.13718	1.77021	1.6664
1.85433	2.08202	1.82058	1.84379	1.80811	1.67907
2.14499	1.91559	1.62562	1.83609	1.98292	2.0059
2.13258	1.77528	1.76187	2.19441	1.79748	1.61988
0.665179	2.11202	1.86075	2.14181	1.4651	1.71155
2.41067	1.98557	1.80997	2.51039	2.02791	1.79095
0.898888	1.83048	1.72822	1.82925	1.98066	1.80674
0.518494	1.95833	2.00074	1.79318	1.75154	2.13863
2.14711	1.96252	1.69367	2.23539	1.84234	2.05209
2.33414	2.39165	1.92214	2.0619	1.8069	1.46908
2.00878	2.00988	1.72092	2.18788	1.86619	1.66162
2.04397	1.82707	1.6834	1.80799	1.70573	2.29096
2.42032	2.14893	1.72951	2.54115	2.47537	2.06785
2.40034	2.23101	1.74968	2.16679	1.66518	1.75365
1.99831	2.39093	1.70432	1.69906	1.56644	2.29938
2.55744	2.07916	1.84156	2.01907	1.59984	1.86122
2.2034	1.98032	1.96768	2.27711	1.90608	2.03446
2.09322	2.17039	1.68865	2.02921	2.00303	1.8516
2.17057	1.87598	1.62422	1.91223	1.95238	1.59893
2.01252	1.82656	1.89563	1.78096	2.25626	2.0341
2.42272	2.11958	1.83971	1.77293	1.80633	1.99051
2.30683	2.17209	1.47762	1.81645	1.78174	1.93133
2.41071	2.27312	1.99034	1.9368	2.21658	1.74626
2.13687	1.96955	1.89788	2.42522	1.76389	1.71263
2.3907	2.0264	1.88309	1.90783	1.66621	1.90344
2.48126	1.8621	1.86381	2.13393	1.7556	2.16552
2.07065	2.12261	1.86099	1.81943	1.89521	1.98915
2.28178	2.02671	1.83734	1.68157	2.02559	2.00503
2.32424	2.00854	2.20976	1.84628	1.5938	1.77188
2.16186	1.8386	1.7928	2.41803	1.81439	1.68056
2.38072	2.27669	1.85056	1.89142	1.8502	1.74579
2.30125	2.01789	1.87292	1.65433	1.85296	1.74248
2.12939	2.04935	1.86547	2.00544	1.44249	1.79672
2.0446	2.0527	1.9145	1.98027	1.77247	1.63806
2.099	1.92127	0.760274	2.58925	1.75911	1.76209
2.56318	1.8237	1.71101	1.76845	1.99138	2.00831
2.50798	1.95977	2.10957	1.85007	1.84292	1.90723
2.23859	1.80666	1.75408	1.95	1.71631	1.84295
2.20029	1.80049	1.90905	2.15775	1.79505	1.71274
1.95874	1.75776	1.90642	1.73928	1.99056	1.50059
2.10947	1.85572	1.83655	2.04298	1.69434	2.04095
2.32051	1.795	2.01005	1.94582	1.97706	1.59191
2.19293	1.96678	1.83725	1.77619	2.16289	1.30612
2.33884	2.04916	1.71661	2.12297	1.91355	1.7838
2.09371	1.95007	1.88618	2.14179	1.98775	1.85685
2.21315	2.09974	2.01682	2.11325	1.87496	1.68556
2.03062	1.8608	1.55046	2.09179	2.21441	1.90658
2.284	1.84497	1.95117	1.94373	1.75136	2.08379
2.159	1.78974	2.07092	2.02066	1.90531	1.8611
2.30474	1.80313	2.0009	1.84212	1.80148	1.8071
2.52212	1.80274	1.85398	2.10345	2.19688	1.6845
2.24981	2.09824	1.59916	2.0964	1.89116	1.79647
2.14891	1.96831	1.89707	2.05232	1.74158	1.92302
2.01402	1.74207	1.75765	2.14822	1.66825	1.76592
2.34187	1.76393	1.91597	2.07862	1.52445	1.5594
2.28582	2.09526	1.91114	1.88747	1.94577	1.58322
2.25915	1.8301	1.95133	2.12708	1.57242	1.63087
2.12242	1.9672	1.73538	2.30832	1.49914	1.95256
2.15037	2.01027	1.74312	2.07883	1.94447	2.46749
2.21596	1.76096	1.79458	1.30853	1.94324	1.42768
2.16797	1.69311	1.81465	1.82891	1.53378	1.64615
1.83858	2.38837	1.72243	1.77558	2.07773	1.66968
1.80417	1.82009	1.46966	1.7234	1.86571	1.41929
1.51798	2.27558	1.89913	2.07601	1.63265	1.68402
1.86314	2.15235	1.88234	1.97683	1.77943	1.23712
1.89196	1.83098	1.82122	2.13076	2.14864	1.75801
1.72231	1.88232	1.4552	2.09198	1.78299	1.1496
2.30284	1.98156	1.81376	1.88963	1.85541	0.622608
1.82197	1.90556	1.86862	1.85053	1.54018	1.14945
1.90337	1.95429	1.9044	2.00075	1.89374	1.71844
2.6539	1.93303	1.77178	2.0469	1.6738	1.97094
1.81482	2.09228	1.8247	1.77309	1.98412	1.87415
0.858939	1.7502	1.81444	1.79182	1.91642	2.18938
2.07022	1.8318	1.75876	1.68321	1.76184	1.73087
2.30141	1.86902	1.78293	1.53634	1.48689	1.4741
2.10294	1.85478	2.101	1.659	1.62688	1.96321
1.43017	1.93479	1.67307	1.89134	1.7072	1.91641
2.02537	2.08289	2.07225	0.9861	1.60117	1.57799
2.21751	2.23924	1.5535	1.88579	1.80764	1.75674
2.04452	2.14925	1.75709	2.13295	2.05732	1.84517
1.82269	2.18793	1.71578	1.68821	1.55637	1.58969
2.17826	2.19051	2.21988	1.92823	1.89468	1.64446
1.68336	2.29145	1.60663	2.08573	1.36631	1.49023
1.97163	1.99368	1.82483	1.82753	1.74114	1.58794
1.95528	1.9284	1.8428	2.17951	1.97555	1.7
1.76876	2.43504	1.70616	1.92097	1.9858	1.7314
2.09786	2.01586	1.67302	2.07755	1.67725	1.70068
1.97944	2.39462	1.83628	1.84176	2.17562	1.81227
2.49933	1.89801	1.76771	1.92778	1.63639	1.80854
2.07726	1.89402	1.69474	2.26665	1.94268	1.71227
2.42124	2.35034	1.68703	1.99463	1.52543	1.65238
2.25871	2.25017	1.3999	2.02911	1.89436	1.78498
2.06603	1.84363	1.37648	2.07768	1.83969	2.30406
2.34282	2.0239	0.375411	2.08904	1.95425	1.69051
1.99218	2.00588	1.91667	2.24506	1.99188	1.59269
1.96438	2.04078	1.75689	2.3324	1.75739	1.51615
2.27616	1.90197	1.99134	1.98791	1.68685	1.66802
2.48892	2.15192	2.15964	2.04246	1.52183	1.95335
2.19519	1.97271	2.15378	2.12529	1.5229	1.55648
1.90863	2.2358	1.58168	1.88355	2.02545	1.49233
2.05932	2.11984	1.90828	2.28646	2.00864	1.67898
1.79551	1.9952	1.73483	2.14751	1.65785	1.35992
2.21682	2.10628	1.79653	2.2212	1.76887	2.00799
1.69352	2.29544	1.9515	1.94044	2.04087	1.76508
2.34842	2.15707	1.94798	2.07794	1.74489	1.67822
2.42871	2.3213	1.97478	2.19288	1.89186	1.66898
1.80023	1.97142	1.83259	1.6302	1.93413	1.90171
1.99112	2.3425	1.44074	2.00155	1.43036	1.83515
2.28538	2.01034	1.83765	1.74177	1.84865	1.4624
1.9785	2.35696	1.53846	2.285	1.79168	1.93695
1.86022	2.34159	2.02471	2.22297	1.62146	1.91249
2.21016	2.31826	1.50323	1.75673	2.02352	1.77098
2.04141	2.14286	1.7656	1.67533	1.77762	1.78093
2.26062	2.02701	1.9578	1.98105	2.17015	1.88501
2.09074	2.15528	1.86838	1.71221	1.81458	2.02282
2.06253	2.16999	1.95223	1.63221	1.69813	1.9869
2.00134	2.32064	1.75725	1.57479	1.99055	1.77279
2.08374	2.33229	1.91457	0.8568	1.77481	1.92093
2.07844	2.56285	1.62095	1.8475	2.42032	1.80968
1.94611	2.17624	2.09868	2.1575	2.05523	1.75041
2.28153	2.21437	1.82039	2.27425	1.69963	1.85835
2.22047	2.15551	1.88245	2.23665	2.14564	1.60431
2.06802	2.24574	1.65807	1.87	1.86364	1.54569
2.35699	1.93049	1.6115	2.1381	1.67337	2.13924
1.9526	1.88512	1.81242	1.80817	2.12617	1.42877
2.31054	1.95941	1.99369	1.91179	1.95753	1.76638
1.97404	2.09895	1.6665	1.79547	1.84398	1.55446
2.10807	1.85696	2.14687	1.99367	2.1688	1.63385
2.26191	2.19976	1.9657	1.69436	1.55416	1.69647
2.0262	2.34297	1.75645	1.62661	2.19185	1.82559
1.96279	2.42431	1.76166	1.64692	1.87153	1.49497
2.05793	2.32849	1.59713	1.71029	1.95152	1.6182
2.03799	2.30262	1.95436	1.52389	1.89232	1.50704
2.27344	1.78477	1.92864	1.87071	2.02899	1.68476
2.49418	1.97181	1.77311	1.84869	2.02345	1.43301
2.12563	1.98023	2.04975	1.78893	1.75724	1.49903
2.34516	2.18601	1.48674	1.70044	2.09744	2.00466
2.17524	2.1592	1.62546	1.5816	2.09533	1.80981
2.16592	2.2568	1.95741	1.79023	1.90148	1.83664
2.34005	1.98799	1.67547	1.83764	1.76872	1.77162
2.09771	2.01465	1.9107	1.72172	1.81634	1.99953
2.24365	1.85194	1.75122	1.85376	1.80871	1.56419
1.91835	1.91164	1.91546	1.70421	1.76652	1.79317
2.06931	2.03139	2.20451	1.93665	1.98821	2.34271
2.01069	1.99248	1.73133	2.04789	1.92922	1.6162
2.23398	1.83892	2.04274	1.82773	1.77314	1.4782
2.0404	1.69134	1.81557	2.08081	1.84058	1.88652
2.12901	1.95518	1.83414	1.63641	1.91638	1.839
2.10406	2.14113	1.74344	1.94135	1.73244	1.71681
2.07398	1.8707	1.97011	2.08157	1.88849	1.74294
2.1723	2.36216	1.63181	1.7761	1.76062	1.91291
2.33849	1.86831	1.53218	2.09064	2.4617	1.9726
2.06747	2.41153	1.96512	1.78556	1.88379	1.57712
2.21409	2.27643	1.56686	2.06714	1.83101	1.81734
2.19251	2.25265	1.6997	2.25156	2.03112	1.79432
2.07017	1.93873	1.82734	2.26455	1.82498	1.79095
1.8081	2.33263	1.65318	1.79978	1.97351	1.67804
2.07984	2.12222	1.70613	1.97395	1.76212	1.90066
2.18308	2.02352	1.73877	2.01391	1.63658	1.73708
1.81893	1.95879	1.67841	2.08456	2.07557	1.56674
2.1185	1.79504	1.89199	2.30045	1.80653	1.42696
1.95177	1.75765	1.71845	1.90893	1.90316	1.69939
2.01435	2.38668	1.63162	2.1873	1.88046	1.91978
2.2239	2.02544	1.9069	2.18027	2.08615	1.52727
2.26758	2.29882	2.02447	1.95547	2.06835	1.81163
2.18865	2.21661	1.91317	2.56955	2.09278	1.59978
1.83935	2.4929	1.7937	1.71097	1.88587	1.58446
2.0444	1.75169	2.20698	1.8498	1.83333	1.93387
1.938	2.16083	2.30508	1.95562	1.91248	1.8135
2.06572	1.93485	2.12239	1.62157	1.8158	1.42429
1.77358	2.19079	2.2627	2.13772	1.85854	1.49555
2.07999	2.12418	1.8427	2.02225	2.02539	1.70178
2.53193	1.87569	2.25917	1.82275	1.78582	1.83494
1.98476	2.10929	2.15775	1.84471	1.85217	1.66493
1.99757	2.44405	2.14718	1.93545	1.75952	1.69101
2.00592	1.92815	2.2053	1.81242	1.72263	1.68626
1.8755	1.9187	1.81884	1.94148	1.73199	1.71748
1.85581	1.9896	2.19424	1.72788	2.10587	1.73331
2.18522	1.79266	2.08478	1.88248	1.91727	1.6838
1.96194	2.05148	1.94045	1.75832	2.20995	1.97405
1.99811	2.5991	2.1973	1.64522	1.79691	1.74631
2.07128	2.27827	2.08584	1.76175	1.77093	1.67413
2.38168	1.80233	2.13406	2.06566	1.82994	1.67091
2.17877	2.05411	1.64514	1.65202	1.47349	1.65402
1.84303	2.10161	1.75073	2.21658	2.05435	1.73316
2.02464	2.15189	2.12446	1.89255	2.00858	1.9219
2.16048	1.9376	2.27699	1.99116	2.04201	1.64956
1.69592	1.96813	1.97478	2.05455	2.10743	1.75026
1.99975	1.9865	2.04467	2.03488	1.94776	1.57945
2.09221	2.1204	1.84871	2.07125	1.78505	1.86765
2.23225	2.42171	2.3519	1.66798	1.97894	1.67444
2.35127	2.30336	1.93803	1.78636	1.94657	1.45292
2.11607	2.31148	1.89332	1.92529	1.85298	1.50597
2.18506	2.02632	2.13842	1.65235	1.85642	1.97633
2.13185	2.24748	1.84347	1.64357	1.91902	1.72872
2.23981	1.81858	1.91909	2.28254	2.26516	1.9283
2.16102	2.2518	1.97272	2.03024	2.16144	1.65827
2.32352	2.02482	2.04379	2.16844	1.98859	1.5904
2.13786	2.5391	2.03846	0.647571	1.66187	1.70782
2.34009	1.80751	2.24411	0.790759	1.81354	1.88804
2.26926	1.80333	2.25719	0.844657	1.70005	1.72974
2.14159	2.25327	2.0364	0.760204	1.73883	1.73488
1.70212	2.35114	1.87586	2.10544	1.8777	1.77775
2.43363	2.27793	1.90273	2.09093	1.92505	1.9933
2.18104	2.24479	1.83316	1.79009	1.91794	1.71616
2.17813	2.4707	1.75458	1.77111	1.8854	1.95223
1.94315	2.52176	2.02603	1.86093	1.75706	1.78882
2.03796	1.72249	1.81942	1.97473	1.75159	1.42202
2.10021	2.40513	2.09946	1.71034	1.63547	1.49697
1.7862	2.32904	1.61669	1.79384	1.93083	2.0282
2.41742	1.82156	2.0255	1.90513	2.33986	1.88311
1.81452	2.27887	1.81683	1.6967	1.79046	1.64588
1.95871	1.94148	1.78038	1.99523	2.22792	1.7566
2.10708	1.98201	1.97697	2.12209	1.88462	1.93947
2.12543	1.9897	1.72769	2.30516	1.86008	2.09018
2.39698	2.13327	1.82725	2.29744	2.00689	1.66778
2.47828	2.25783	1.91205	2.2952	2.12007	1.71679
2.14499	2.00053	1.68412	2.24253	1.29346	1.82047
1.98759	2.11081	2.33888	1.87577	1.88006	1.68954
2.16926	2.11838	1.78233	1.57041	1.77382	1.31261
2.26202	2.16611	1.98669	1.9364	1.79272	2.13713
2.4855	1.99716	1.64102	1.73621	1.84264	1.97773
2.21604	2.35522	2.04504	1.70353	2.23411	1.66281
2.20406	2.19395	2.29548	1.68456	2.13218	1.39267
1.88019	2.28571	1.74511	1.63	1.75399	1.33918
2.25252	2.13161	2.34873	2.08829	1.74248	1.58717
0.429182	2.16416	1.85626	1.8338	1.73861	1.45739
1.82203	2.20282	1.79151	1.71507	2.31023	1.63209
2.07099	2.2314	1.95545	1.90296	1.74419	1.89147
2.44343	2.33639	1.78355	1.90097	1.89177	1.48086
2.15973	2.28316	1.84496	1.83767	1.89144	1.62458
2.05526	2.24576	1.99398	1.91543	1.71222	1.53528
2.46847	2.44259	2.26644	1.78689	2.07407	1.42794
2.24591	1.99627	2.03265	1.99488	1.76066	1.66349
2.28735	1.93654	2.40063	1.83928	1.83929	1.29236
2.19789	1.96285	2.13236	1.93838	1.82395	1.6791
2.16222	2.15153	1.71654	1.68057	2.0048	1.94375
2.29254	2.16024	1.96745	1.94527	1.62656	1.60774
2.23296	2.11002	1.78407	1.81049	1.81005	1.8915
2.3269	2.18645	1.77409	2.07618	2.41918	1.88042
2.21638	2.14665	1.9193	1.68734	1.73117	1.80745
2.01955	1.95658	2.07639	1.84899	1.9174	1.87764
2.28048	2.20344	2.00996	1.75664	1.93345	1.78515
2.39107	2.48278	1.73349	1.86564	1.70708	1.59573
1.9474	2.26393	1.91149	1.89033	1.99024	1.47444
2.39937	2.13868	1.8834	1.50824	1.90971	1.8255
2.10612	1.89855	2.02222	1.89437	2.09387	1.82392
2.10291	1.83002	2.16451	2.14677	1.78323	1.39004
2.2416	2.43078	2.06289	1.78194	1.9712	1.61046
2.4721	2.00944	2.20424	1.93769	1.84909	1.55992
2.55732	2.14968	2.28064	1.9087	2.04226	1.96095
2.39623	2.19153	2.0742	1.80271	1.88871	1.36862
1.99752	2.04367	2.17558	1.6751	2.20277	1.65149
2.35454	2.73794	1.66095	2.08363	2.15907	1.63247
2.25477	1.86208	2.04402	1.92308	1.76192	1.69532
2.31302	2.24762	2.16998	1.86567	1.65571	1.44864
2.41178	2.13756	2.19339	1.88579	1.73991	1.56525
2.05314	2.254	1.889	1.90587	1.9414	1.63265
2.1896	2.20875	2.22589	2.25162	2.13849	1.60206
2.00673	2.32506	2.11581	2.19127	1.71337	1.70481
2.13826	2.04391	1.9905	2.39237	1.78558	1.8168
2.17498	2.26072	1.91411	2.04159	2.0831	1.86472
2.07029	1.82559	2.19093	1.96556	1.83116	1.70938
2.0854	2.13415	1.92584	1.50888	1.5333	1.43762
2.40167	2.11847	1.9287	1.85048	2.04771	2.17406
2.29673	1.83577	1.67861	1.84661	1.83601	1.7079
2.21247	1.84836	2.24426	1.79104	2.09363	1.81477
1.82749	2.38322	1.80031	1.98607	1.66888	1.58489
2.13886	1.66658	1.97892	1.86262	1.83399	1.52435
2.00778	2.06221	2.4531	2.25909	1.7909	1.52188
2.088	1.99174	1.69573	2.18838	1.66278	1.47586
1.77006	2.61728	1.83804	1.9776	1.71785	2.05864
2.25461	1.94717	1.90769	1.97156	1.8645	1.91823
1.94401	1.76713	2.03373	1.92135	1.93051	1.85288
2.08194	2.01324	2.03184	1.6325	2.17002	1.64142
2.20216	1.97059	2.19687	2.12478	1.78228	1.70055
2.25348	2.21934	1.81543	1.6264	2.27938	1.72235
2.03079	1.79604	2.40964	1.73211	1.78893	1.53062
2.33911	2.80344	2.12352	1.9634	1.88894	1.68026
2.36983	2.23686	1.57425	1.94124	2.03044	1.72678
2.49624	2.11775	2.02115	2.07742	1.73751	1.53596
2.37939	2.4952	1.76335	1.65652	1.92101	1.52516
2.48975	2.21019	1.70095	2.25728	1.58307	1.64307
2.26866	2.0987	2.2034	1.86283	2.00604	1.87306
2.35175	0.397829	2.16016	2.12965	1.52407	1.55363
2.07511	1.92434	1.80652	1.91567	1.42627	1.66458
2.31624	2.65181	1.8782	2.09318	1.43417	1.69223
2.02847	2.13124	2.11691	1.88562	1.55803	1.66409
2.61644	1.96567	1.84305	1.94097	1.93819	1.60017
2.24578	1.91012	1.84631	1.72791	1.53533	1.72924
2.63686	2.20346	2.05487	2.03074	1.62437	1.654
2.50602	1.88834	1.74417	2.12179	0.701822	1.62012
2.44067	2.18741	1.9442	2.58287	1.90689	1.72269
2.41445	1.94067	2.00901	2.15053	1.13166	1.76929
2.05406	2.12241	2.05784	2.09263	1.54453	2.12948
2.34636	2.25408	1.76894	1.98381	1.63685	1.77207
2.37976	2.24143	1.73435	1.90852	1.51251	2.05029
2.37503	2.39438	1.96792	2.31017	1.71896	1.82683
2.14561	1.82892	1.85117	1.83521	1.74405	1.56099
2.6292	2.09671	1.78517	1.72928	1.47948	1.57003
2.07628	1.84258	1.74424	1.9647	1.34411	1.21275
2.47739	2.08655	1.8324	1.9967	1.66907	1.75062
2.4312	0.428841	0.415515	2.01011	1.85149	1.61583
2.44674	2.3166	1.66	1.75808	1.3826	1.49639
2.63621	1.80727	1.59296	2.12389	1.66363	1.59184
2.3291	2.02191	1.86881	2.1083	1.63003	1.78084
2.43665	1.84832	2.03821	1.78369	1.96258	2.16524
2.29582	1.82474	1.96024	1.45178	1.75284	1.78882
1.97138	1.543	2.05701	2.08294	1.39855	1.81126
2.35965	1.93825	1.81852	1.94913	1.54577	1.85105
2.05089	2.44186	1.85082	2.07535	1.79566	1.64261
2.59591	1.72251	1.80225	1.82646	2.05236	1.71077
2.58259	1.91847	1.63801	1.80301	1.90779	1.61919
2.43982	1.80322	2.39277	1.87536	1.57297	1.59939
2.16416	1.87596	2.0071	1.66502	1.59241	1.95139
2.39873	2.04822	1.91742	1.89928	2.05213	1.66685
2.00285	2.21404	2.04276	2.00265	1.58495	1.78588
2.24002	1.70573	2.08834	2.42046	1.60338	1.95822
1.97095	2.06886	2.25339	2.11465	1.63039	2.02411
2.3348	1.27297	1.82891	2.4633	1.39312	2.08623
2.38889	2.18349	2.05368	2.13687	1.83851	1.23318
2.34084	1.95466	1.72399	1.47771	1.65251	2.11642
2.28077	2.06942	1.71396	0.936429	1.57998	2.04397
2.22827	2.10672	1.63333	2.07104	1.6518	2.26112
2.28886	2.19893	1.56074	2.14429	1.7498	1.54632
1.91824	2.27446	1.84929	1.58889	1.66997	1.56432
2.00713	1.77307	1.90509	1.63789	1.49046	1.73171
1.84796	1.78484	1.92378	2.08163	1.67241	1.44681
1.88732	2.06332	2.09531	2.14585	1.68491	1.60108
1.7235	1.72684	1.53414	1.96806	2.03525	1.67491
2.38225	1.88263	1.81998	2.29355	1.88835	1.89425
1.78015	1.87796	1.91325	2.28665	1.69135	1.75446
2.00286	2.09528	1.68141	1.81731	1.81806	1.68315
2.1943	1.72775	1.53734	1.79974	1.57804	2.02607
1.91116	1.74947	1.67256	2.19676	1.88545	1.99166
1.9242	1.86332	1.80534	1.6823	1.62877	1.96284
2.35477	2.14487	1.54614	2.47477	1.60611	1.61251
2.30403	2.1681	1.79875	1.77641	1.83929	1.95639
2.03207	1.8763	1.81289	2.09595	1.011	1.92852
1.95757	1.49219	1.94883	2.03483	1.78376	1.89585
2.48904	1.97215	1.59787	1.93924	2.18877	1.8821
1.95397	1.77026	1.93361	2.28739	1.63758	2.30291
2.13603	2.02638	1.48922	2.39799	1.99706	1.8487
1.94684	1.34412	1.4468	2.33867	1.69832	1.58989
2.06597	0.731959	1.82671	1.93109	1.75599	1.88829
2.19933	1.66976	2.12733	1.82367	1.48415	1.7809
2.01123	1.81569	1.64419	2.01404	1.43705	1.79584
2.3983	2.00422	2.11487	2.17518	2.12542	1.5925
2.18663	1.88326	1.66727	1.88565	1.71494	1.71924
2.4413	2.17267	1.8894	1.92505	1.64351	1.75579
2.05803	1.85819	1.56171	1.7789	1.87405	1.61417
2.07376	1.936	1.8794	2.12022	2.0417	1.76453
2.18108	2.00617	2.02071	2.32013	1.61184	2.07514
1.83042	2.20835	2.30998	1.94974	2.04117	2.15215
2.21032	2.03992	1.822	1.92635	1.66468	1.62531
2.47162	2.0194	2.06967	2.01681	1.71704	1.67606
2.03892	2.27837	2.0037	1.93984	2.03792	1.88645
1.86497	2.01951	1.95983	1.98097	1.89682	1.74551
1.989	2.13345	1.45973	1.71039	1.83621	1.54368
1.91735	2.198	1.94882	1.76597	1.81425	1.64677
2.00918	2.26946	2.03354	1.84784	1.98729	1.93412
1.94369	1.83056	1.67829	1.83785	1.76815	1.79468
2.17455	2.07692	2.08113	2.04764	1.8875	1.90403
1.96222	1.90439	1.7273	1.737	2.22136	2.15495
2.0388	2.08824	2.08276	2.27184	2.37005	1.945
2.17892	2.07163	1.97968	2.07991	2.33068	2.16013
2.01322	1.85905	1.75593	1.79995	2.03444	1.82302
2.12424	1.91258	1.92838	1.77478	1.89739	1.79136
1.92749	1.88179	1.83708	1.88988	1.87101	1.94311
1.76907	2.01502	1.89486	2.07978	1.95579	1.50956
2.0509	2.05869	1.7846	1.92761	2.00772	1.50694
2.11563	2.20386	2.03533	1.88906	2.06322	1.51315
2.28127	1.94446	1.8501	1.9303	2.29798	2.15063
1.9881	2.02188	2.0035	1.82228	2.03511	2.02823
2.14933	2.0232	2.05206	1.77878	1.86058	2.01654
2.05297	2.13748	1.91574	1.83404	2.1187	1.97508
2.08857	1.98333	2.10776	2.07956	1.81159	1.599
2.20523	1.99842	1.9307	2.39091	2.04799	1.84815
2.63597	2.01922	1.81932	2.3159	1.79769	2.07457
2.19276	2.02794	1.81822	1.92338	1.55049	1.67159
2.24383	2.21532	1.71858	1.85546	2.10471	2.09044
2.56135	2.09023	1.79406	2.25702	2.26235	1.90308
2.18668	2.13545	1.79709	1.96154	1.89103	1.56679
2.04265	1.7703	1.85492	1.85288	2.16637	1.59819
2.405	1.98585	1.94382	1.96837	1.73884	2.06024
2.26707	2.02073	2	2.33999	2.14655	1.69245
2.42589	1.95549	1.75483	1.91384	2.19601	1.93259
2.18459	1.81185	1.75111	1.90247	1.73521	2.14357
2.23692	1.76726	1.51577	1.89479	2.29367	1.80376
2.12313	2.10005	1.8956	1.98106	1.98836	2.15977
2.24712	2.30044	1.81733	1.94085	1.82557	1.72916
1.97185	2.05905	2.32566	2.03465	1.99402	1.6093
2.26336	2.13866	1.85937	1.97146	1.79871	1.72599
2.27792	2.11967	1.83824	1.9096	1.74577	1.90992
2.53251	2.02041	1.76919	1.89387	2.13231	1.98829
2.30268	1.95049	2.06934	1.99716	1.88498	1.96067
2.2319	2.18736	1.83528	2.19437	2.10098	1.55826
2.30527	1.79241	1.82845	2.02646	1.92059	2.20186
2.0657	2.15923	1.90918	2.07728	1.85812	1.61711
2.53123	2.36764	1.63163	2.04814	1.72055	1.74837
2.07011	1.79658	1.93446	1.56464	1.47278	1.75564
2.41033	1.45603	1.65773	1.86342	1.86117	1.75652
2.10501	2.01425	1.96552	1.93223	1.87035	1.6916
2.6665	1.91321	1.70571	1.85977	1.88313	1.75212
2.0439	2.01069	1.90207	1.81667	2.09247	1.65309
2.28957	2.14878	2.10612	1.58867	2.07457	1.53897
2.528	2.01634	1.87748	1.56402	2.00691	2.16019
1.86551	1.93844	1.90109	1.95427	2.13228	1.88883
2.70754	1.923	1.80127	2.19349	2.0769	1.82042
2.0272	2.10206	1.98817	2.07751	1.87678	1.97695
2.47013	1.93739	1.93062	1.71883	1.96216	1.87197
1.78405	1.90857	2.23136	2.23537	2.24492	2.13465
2.35733	2.44973	2.23684	2.16008	1.69595	1.68649
2.1949	2.36795	2.12622	2.23921	2.17113	1.93835
1.99447	2.35055	1.76935	1.9147	1.74513	1.78746
2.36193	1.95592	1.506	1.79145	2.23462	1.53539
2.16529	1.84254	1.76433	1.84634	1.82013	1.59519
1.83253	2.01643	2.1443	2.11305	1.52865	1.8747
2.3093	1.8135	1.82707	1.84114	1.95919	1.59423
2.14951	2.14916	1.74968	1.92499	1.85223	1.79905
1.99128	1.99451	2.21792	2.0332	1.93583	1.76504
2.1473	1.63025	1.66765	1.82793	2.02853	1.62179
2.33695	2.29359	1.97124	1.99079	1.9747	2.074
2.75163	1.77401	1.7679	1.93876	1.99437	1.9422
2.32329	1.89092	1.73834	1.9105	1.95772	1.7651
2.40214	2.2012	2.38452	2.17282	1.9894	2.06627
2.50157	2.10509	2.0329	1.80104	2.04775	1.73069
2.23513	2.09138	1.85593	2.23307	1.8565	1.6208
2.49455	2.01886	2.31594	1.58535	1.85878	1.55267
2.473	2.27894	2.30864	2.12875	2.16754	1.9905
2.31845	2.31375	1.91665	1.80439	1.80496	1.86039
2.20659	2.01145	1.99543	1.70716	1.98982	1.70757
2.21124	2.02456	2.13629	1.90929	1.74884	1.8184
2.86097	2.01207	2.01568	1.83426	1.67484	2.01156
2.41181	2.18084	1.9944	1.85829	2.17882	1.45712
2.43511	2.06933	2.02513	2.13519	1.88917	1.1912
2.32905	2.72679	1.96294	1.56729	2.32726	2.20273
2.42128	2.26684	2.4525	1.96808	1.98089	1.55411
2.17606	2.47447	2.2406	1.79617	1.72347	2.06907
2.17957	2.10465	2.12445	1.9666	1.80215	1.77576
2.29055	2.29652	2.10282	2.3132	2.16314	1.96025
2.28527	2.16517	2.15432	2.05428	2.23649	1.78096
2.51799	2.11706	2.39399	1.80258	2.0212	1.83374
2.53368	2.13029	2.24032	1.98635	1.92509	1.60919
2.47962	1.97103	2.24623	2.07816	1.84134	1.51094
2.11831	2.20888	2.251	1.44681	1.96112	1.86064
2.08832	2.14552	1.80211	1.80903	2.03412	1.74599
2.09946	1.88794	2.05337	1.59753	1.91149	1.73793
1.7934	2.09429	1.83831	2.05612	1.85427	1.80419
1.3198	2.09349	2.21654	1.69664	2.15522	1.9518
2.17748	1.96976	1.94537	1.80757	1.87335	1.97865
2.36676	2.00727	2.31109	1.67651	1.8997	1.96432
2.2763	2.23094	2.04073	2.02976	1.78175	1.48184
1.86219	2.28487	2.15388	2.00528	1.73524	1.56092
2.07081	2.22246	2.1656	1.64879	2.157	1.78191
2.20119	2.0244	1.799	1.93419	2.06962	2.17776
2.2413	2.00145	2.07869	2.06515	1.91189	1.64813
2.16793	2.18527	1.9177	2.06976	1.94965	1.90562
2.42003	2.4331	1.91943	1.73287	1.78624	1.65784
2.16408	2.2606	1.6799	1.7571	2.20275	1.98301
2.36073	2.01263	2.03344	2.0989	1.87555	1.85727
2.14012	2.11051	2.00952	2.58865	2.0262	1.67792
2.25674	2.30369	1.93082	2.22629	1.7993	1.70839
2.00187	1.91193	1.97998	1.76687	1.80392	1.55667
2.34111	1.96689	2.02493	2.36343	2.08249	1.52324
2.16995	2.08044	2.31903	2.1861	2.18976	1.83973
2.73121	2.12798	1.59318	1.96198	1.55316	1.51022
2.12753	2.78333	2.16356	2.05923	1.73546	1.65997
1.93201	2.21249	1.62563	2.15177	1.80509	1.65644
2.21888	2.42123	1.97322	1.81493	1.71214	1.69074
2.36469	1.69899	1.9121	1.94713	1.82742	1.47182
2.14932	1.46631	1.89017	1.83351	1.89025	1.85488
2.1233	2.17292	1.98441	1.8161	1.5817	1.80364
2.78776	2.10357	2.08965	1.60611	1.81825	1.9216
2.42333	2.418	1.90839	2.24208	1.87693	1.89717
2.57916	1.88892	2.11412	1.90241	1.88725	1.88206
2.10621	2.17698	2.00189	1.67461	2.45037	1.6896
2.50511	2.04072	1.94184	2.08121	1.8144	1.87703
2.54517	2.27407	2.17794	1.76228	1.83696	1.6655
2.12941	1.9356	1.95059	1.86605	1.94582	1.71488
2.4738	1.9431	2.0931	1.69369	1.99598	1.77515
2.31341	2.44487	1.97121	1.52175	2.00156	1.69884
1.92508	1.75397	1.92982	2.32754	1.8884	1.78997
2.31017	2.15422	1.84942	1.98251	2.07188	1.83639
1.96102	2.11709	2.0385	1.74333	1.52874	1.70062
2.43277	2.16851	1.96177	1.93995	1.8084	1.58092
2.42137	2.16965	1.83929	1.6836	1.88464	1.71969
2.20973	2.21089	2.21294	2.0857	1.69866	1.37061
2.40536	2.05459	2.15908	2.12395	2.24596	1.88221
2.22958	2.07914	1.76221	1.76422	1.86193	1.98034
2.15046	2.36324	2.27268	1.86102	2.16949	1.68109
2.35965	1.94719	1.69103	1.97495	1.83715	1.74384
2.36946	2.00286	2.13606	2.04078	2.04811	1.59893
2.25957	2.3613	2.1162	2.05333	1.78413	1.62962
2.38684	2.42537	2.03249	2.29195	2.44152	1.38119
2.69349	2.00697	2.0974	1.90579	2.13828	1.59749
2.32273	2.05207	1.90893	1.95973	1.97015	1.76647
2.24398	2.38206	2.1115	1.80977	2.02431	1.81895
2.38897	2.21938	2.00438	1.75084	2.17786	1.12263
2.18065	2.1917	2.07353	1.96908	1.95523	1.47597
2.38011	1.77378	1.97946	2.05223	1.92241	1.64899
2.3029	2.15122	1.99106	2.02265	1.92965	1.58322
2.36287	2.0067	2.12003	2.03317	1.66374	1.93321
2.22777	2.14011	1.98366	2.10105	1.97757	1.60177
2.33985	2.28247	1.68053	1.88712	2.10356	1.88154
2.30843	2.16418	1.71929	2.08395	2.22157	1.54741
2.48032	2.14496	1.91198	2.12526	1.97292	1.89538
2.56757	2.08249	1.95579	2.24558	1.82091	1.79926
2.25581	2.26049	1.98563	2.52163	1.97628	1.73435
2.51898	1.88036	2.11561	2.12202	2.12947	1.77296
2.07229	1.82286	2.11383	2.0745	1.98905	1.74396
2.11518	1.93555	1.99428	2.29179	1.75989	1.82326
2.1423	2.26493	2.22564	2.08038	1.82406	1.48128
2.25371	1.98945	2.34208	2.09027	1.54565	1.69486
2.32188	2.10726	1.89272	1.74721	1.99213	1.85129
2.33756	1.9635	1.81114	2.14414	1.67213	1.92904
2.17967	2.26409	2.01767	1.98625	1.96842	1.71369
2.22502	2.16795	2.19096	1.94686	1.65888	1.58514
2.18418	2.92805	2.23785	2.1004	2.11496	1.95277
2.29082	2.10629	1.86402	1.91864	2.18434	1.77275
2.14884	2.05558	2.11846	2.05967	1.60321	1.63117
2.39088	2.09764	2.22107	2.37161	1.99746	1.47541
2.47589	2.10403	1.95195	2.11714	1.81422	1.71297
2.19512	2.0537	1.97775	2.01082	2.20688	1.77654
2.16164	1.98534	2.08392	1.65084	1.95739	1.78695
2.32164	2.73708	1.79526	1.94744	2.15066	1.7267
2.27402	2.14858	2.00024	2.3812	2.08233	1.77629
2.13126	2.17213	2.00297	2.26989	1.46938	1.85981
2.35632	1.97781	2.16543	2.17383	1.73949	1.71959
2.15411	2.22524	1.74026	1.73907	2.29498	1.4868
2.17291	2.20813	2.04613	1.95392	1.84383	1.69457
1.89757	2.17354	2.07217	1.72373	2.49943	1.89629
2.12874	2.35289	2.03122	1.93476	1.86345	1.62992
2.10959	2.09884	1.91211	2.54609	2.21903	1.85258
2.31048	2.00915	1.98564	1.95767	2.01616	1.6788
2.13614	2.17748	2.04932	2.18834	1.82205	1.76968
2.15034	2.20874	2.10404	2.04003	1.85851	1.84416
2.49299	1.74674	2.00122	2.34315	1.67827	1.68697
2.28768	2.55862	1.84068	2.86222	1.82852	1.92144
2.05382	2.31539	1.85076	1.96608	1.73986	1.87488
2.30098	2.18041	2.17108	2.07544	1.52121	1.73152
2.27531	1.7827	1.91457	2.0396	1.53365	1.74309
2.46647	2.09367	1.8183	2.10393	1.91726	1.83083
1.83186	1.86665	1.88558	1.91359	1.62756	1.76398
2.20268	2.15392	1.98644	1.82807	2.19136	1.9203
2.52961	2.19567	1.90068	2.22179	1.77214	1.59646
2.32021	2.08923	2.18061	2.09257	1.72313	1.77201
2.25803	1.9606	2.0078	1.844	2.21073	1.78034
2.38314	2.09189	2.1806	1.97369	1.50371	1.61437
2.6351	2.43507	1.68903	1.64809	1.97364	1.73745
2.04918	2.11296	2.04416	1.80721	1.92414	1.63676
2.34246	2.33371	2.03681	1.66412	2.04046	1.67762
2.24109	2.25867	1.6507	1.95279	2.01551	2.22366
2.21881	2.25973	1.87497	1.63037	1.67719	1.958
2.27677	2.09615	2.22451	1.93372	1.77973	1.81401
2.095	2.12004	2.21529	2.01432	1.84677	1.52413
2.20106	2.25987	1.81786	1.56372	2.24413	1.69275
2.04855	2.18049	1.79874	1.73346	1.92508	1.70702
1.82149	2.14062	1.58859	1.65393	2.417	1.94981
2.38826	2.02709	1.96647	2.13171	1.92988	1.62896
2.28746	2.01286	1.86201	1.5685	2.24147	1.93499
2.34347	2.41846	1.81334	2.04171	1.94003	1.80704
2.19262	1.69686	1.96531	1.74101	2.11063	1.93197
2.32238	2.25884	2.02108	1.73103	1.69534	1.66825
2.50381	2.26275	2.09098	1.83025	1.69251	2.14147
2.22026	1.88874	1.87209	2.2285	2.30405	2.22589
2.56344	2.12202	2.09041	2.13575	2.11735	1.86342
2.5129	2.22133	1.98662	1.97117	1.39395	1.97902
2.87881	2.23836	2.12672	1.92455	1.76098	1.82675
2.0984	2.21521	1.90426	1.53488	1.74172	1.93512
2.23352	2.11008	1.70024	1.78678	2.0813	2.13578
2.1613	2.33364	2.08471	1.86292	1.92844	1.83387
2.2	2.56593	2.12923	2.01943	1.81902	1.76489
2.23774	2.23608	2.05758	1.79587	2.02911	1.77269
2.10078	1.91944	1.98829	1.8903	1.79319	1.46555
1.82988	2.02154	1.85489	1.91524	1.78804	2.01641
2.59064	2.15931	2.00814	2.07052	2.15029	1.82899
2.05417	2.01965	2.0462	1.78804	1.88787	1.57131
2.18958	1.93708	2.14	2.07883	1.92445	1.6487
1.89756	2.29882	2.02471	1.96291	1.90078	1.83742
2.05955	1.99548	1.95329	2.08049	1.85234	1.65904
1.86409	2.18465	1.97957	1.86603	1.83554	1.90033
2.00305	2.55821	2.18257	2.16766	2.17708	1.80929
2.19989	2.05655	2.22035	2.0955	1.95454	1.95752
2.22764	2.54456	2.0397	2.15754	1.8774	2.27182
1.96209	1.97943	1.86265	2.01024	2.12529	1.74662
2.29175	1.54553	2.21324	1.70141	2.04426	1.59494
2.13358	1.84671	2.43691	1.87934	1.98421	1.75547
2.46671	2.14228	2.0279	1.76392	1.98407	1.86906
2.18988	2.14971	2.2904	1.7404	1.93442	1.84231
2.22524	2.07457	2.01967	1.93799	2.03512	1.72128
2.44378	2.03529	1.94702	2.05478	2.16757	1.78647
2.1108	2.23425	1.82496	1.90968	1.73795	2.13187
1.97775	2.19732	2.31584	1.83235	1.82353	2.11239
2.73503	1.89607	1.80015	1.91867	1.64498	2.06015
2.1697	2.16094	2.16571	1.94527	1.69169	1.98515
2.36901	2.04321	1.79404	1.9198	1.748	1.89432
2.15176	1.60217	1.96237	1.82216	1.93614	2.16994
2.12552	2.26311	1.84822	1.99601	1.71421	1.0533
2.10453	1.96443	1.94187	1.55382	1.89366	1.89432
2.52039	1.87482	2.03045	1.82733	1.9191	1.57833
2.54679	2.1675	1.95005	2.24749	1.80702	2.217
2.2533	2.02677	2.09344	1.96313	1.7972	2.23211
2.01864	1.94982	2.0729	2.10419	1.67661	1.92832
2.58153	2.29267	1.81139	1.7734	1.96606	2.52385
2.06605	2.26186	1.44382	2.12085	2.2506	2.03428
2.16476	1.92737	1.74704	1.83556	1.68143	2.07637
2.30936	2.08519	1.77379	1.94172	1.98486	1.77809
2.17387	1.92238	2.18313	1.80732	1.79689	1.89281
2.06478	2.039	1.95179	2.08392	2.06708	2.13264
2.61835	1.83923	2.01821	2.06452	2.28617	1.50027
2.36437	2.23757	2.01864	1.98143	1.58432	2.3535
2.1723	1.9162	2.25218	2.29048	2.07152	1.98549
2.08366	1.7387	2.29346	2.17509	2.05422	1.84798
2.21717	1.94057	2.18734	1.684	2.42207	1.85748
1.94809	1.77258	1.58144	2.0897	1.54881	1.70964
2.51549	2.17926	2.1764	1.77129	1.63234	1.96885
2.43533	1.94174	2.10934	2.03126	1.85764	1.67202
2.41079	2.27066	2.07211	1.79978	2.55638	1.72482
2.52322	2.14839	2.03292	1.71024	2.6287	2.06594
2.39039	1.91249	2.00944	2.15489	2.22496	2.01681
2.23562	1.75586	1.86143	2.14603	2.05175	1.71075
2.40015	1.96983	1.92655	1.72334	2.58748	1.59309
2.05381	2.08753	1.97531	2.07546	1.71154	1.58212
2.1102	2.25109	2.03519	1.98245	1.98128	1.749
1.91697	2.02517	1.78994	1.89067	1.8024	1.7295
2.15963	2.14408	2.26945	1.8936	2.13937	2.07277
2.05747	1.91217	1.55072	2.00887	2.10875	1.83969
2.03226	2.08905	1.91276	1.95721	1.88453	2.08406
2.10651	2.08142	2.11568	1.70742	1.8091	2.22538
2.20828	2.20912	1.77353	1.91684	2.31677	2.20743
2.04435	1.95495	2.31012	2.07984	1.97195	1.86279
2.23227	2.17873	1.8456	2.12169	1.79186	1.73758
2.74024	1.99474	1.84673	1.97366	1.98538	1.78189
2.37016	2.00375	2.19784	1.63213	2.09018	1.96836
2.37259	2.07399	1.76218	1.8872	1.88143	2.56006
2.48189	2.14446	2.41304	1.89522	1.85905	1.89766
2.56624	2.20821	1.9946	1.67419	1.91873	2.16092
2.40772	2.04448	2.0334	1.75423	1.94493	2.23858
2.13187	2.21177	1.98243	1.98524	1.68879	1.77064
2.1187	2.17822	2.02785	2.14543	1.58393	2.33689
2.09582	1.8488	1.74955	2.03603	1.82708	1.80415
2.20051	1.83617	1.87401	2.14473	1.60959	2.25996
2.25752	2.07473	1.92418	2.02536	1.89824	2.34538
2.38707	2.02843	1.96529	1.74817	1.61686	2.18917
2.24941	2.01896	1.83371	2.22613	1.74388	2.23419
2.35876	2.06304	2.05056	1.83791	2.36756	1.86059
2.96773	1.92992	2.13497	2.17888	1.79368	2.09021
2.27919	1.82468	1.8299	1.69265	2.33731	1.83792
2.16534	1.84421	1.93901	1.99758	1.75609	2.28206
2.28491	1.82041	1.95397	1.84789	1.58983	1.75039
2.40515	2.36632	1.75079	1.9636	2.50179	1.58381
2.29939	2.10717	1.7158	2.30263	1.67133	1.69373
2.2332	2.21325	1.85323	2.05112	1.67788	2.13375
2.21687	2.11392	2.20094	2.04498	1.62355	1.76433
2.33972	2.01551	2.18491	2.02467	2.61305	1.95215
2.34026	1.96261	1.87647	1.73893	2.69033	1.56126
2.33928	2.20773	2.00834	2.39231	1.64865	1.96513
2.12796	2.11199	1.9959	1.91311	1.75742	1.94671
2.20572	1.94305	1.71862	2.19561	1.79466	1.56713
2.16737	2.09984	1.78784	2.05637	1.7629	1.86959
2.21075	1.96762	1.96967	2.13099	2.41422	1.9753
2.19454	2.11641	2.00533	2.40512	1.95583	1.87456
2.34002	2.17384	1.67703	2.01667	2.47586	2.14558
2.26078	2.36887	1.77995	2.211	2.14658	1.86571
2.2753	2.5493	1.84383	2.11955	1.75089	1.76698
2.06616	2.08067	1.77148	2.22486	1.73959	1.90765
2.12208	2.21786	2.04301	1.87851	1.87386	1.5885
2.45481	2.60054	2.07501	1.92888	2.84303	1.7562
2.15719	2.73295	1.67237	2.27072	1.68902	2.0517
0.642556	2.56624	1.87023	2.28625	2.37165	1.99099
1.99025	2.08447	2.15445	1.90151	2.33189	1.69075
2.23645	1.94146	1.64146	2.29789	1.75875	1.62726
1.95197	2.05858	1.74812	2.02633	1.68379	1.74316
2.1511	2.25777	1.93256	1.90338	1.93658	2.13797
2.29	1.94639	2.0635	2.26754	1.88411	1.89241
2.53116	2.11484	1.74219	2.43914	2.1713	1.82924
1.99714	2.35272	1.95066	2.1668	1.81964	2.23975
2.19358	2.55805	1.93931	2.25175	1.86117	1.66586
2.17839	2.30524	1.53572	2.24948	1.59305	1.87342
2.18948	2.10225	1.76463	2.45642	1.63691	1.784
2.09545	2.0504	1.64199	2.05627	1.61994	1.99103
2.30389	1.99079	1.90959	2.08496	2.4385	1.42263
2.09232	2.07026	2.3192	2.22931	1.75134	1.56542
2.34547	2.17039	1.55845	1.84509	1.73198	1.30743
2.51415	2.02093	1.73246	2.00238	2.01621	1.97601
2.01498	2.3912	2.10896	2.15059	1.97733	1.8383
2.40574	2.29119	1.71153	2.25903	1.79165	1.83342
2.14043	2.30012	1.81768	2.19734	1.78479	1.44303
2.14863	1.85874	1.56646	1.8502	1.63571	1.90124
2.43987	1.8718	1.56401	2.04812	1.94256	2.0917
2.52125	2.22616	1.75065	2.17903	1.73653	1.87954
2.35166	2.21224	1.58919	2.50448	1.64369	1.94651
2.5193	1.95784	1.92147	2.25263	1.47287	1.93155
2.24905	1.99678	1.80623	1.99328	1.7667	2.27773
2.30812	2.14802	1.60974	1.75523	2.37323	1.8548
2.38068	2.11684	2.44613	2.03402	2.40672	0.901721
2.02385	1.84081	1.80399	1.85285	1.87723	1.88403
2.17449	2.55683	1.90683	1.9995	1.74794	1.453
2.12319	2.49964	1.66419	1.98531	2.18106	1.85699
2.19934	1.97514	1.91835	2.11012	2.18842	1.91292
2.38796	2.01973	2.04005	1.68675	1.82448	1.82775
2.16818	2.1008	1.65111	1.948	2.1009	2.37671
2.08812	2.07854	1.8328	2.31783	1.80851	1.76759
2.06896	1.81662	1.58503	2.49793	1.7753	1.73995
2.22137	2.10173	1.66071	2.55676	2.00534	1.71981
2.03981	1.99625	1.77052	1.8148	2.25872	1.9983
2.33091	1.96581	1.68899	2.09524	1.91382	1.34801
2.49363	2.00296	1.90992	2.20284	1.99824	1.90928
2.67352	1.99874	1.82582	1.78834	1.90366	1.91128
3.08167	1.69402	1.95528	1.90062	1.70258	1.92073
2.64675	2.3861	1.92534	2.34265	2.0234	1.83401
2.01562	2.21247	1.97688	2.72138	2.05319	1.95347
2.2355	1.7252	1.93479	2.23221	1.82834	1.7614
2.49629	2.21704	1.93633	2.02859	2.01155	1.9561
2.53103	1.83671	1.9497	2.16992	1.80011	2.01369
2.86158	2.2669	2.20938	2.04795	1.76653	1.81589
2.11273	2.07769	1.64417	2.00954	1.82478	1.64528
2.65358	2.3262	1.76861	1.94754	1.70084	1.76072
2.78709	1.73464	2.11859	2.08249	1.81402	1.32499
2.28093	1.85993	1.93914	2.26819	1.71084	1.59755
2.56995	2.25335	1.75581	2.09271	1.62688	1.59058
2.41356	2.24466	1.78513	1.98037	1.9159	1.9828
2.33462	2.10842	1.58191	2.08067	1.98101	1.81204
2.45768	2.14666	1.76224	1.9129	1.87221	2.08387
2.28332	2.92073	2.24961	2.67688	1.88045	1.48976
2.17271	2.35989	1.78028	1.94505	2.03034	2.38608
2.29705	2.41291	1.93159	2.32069	1.79677	1.57084
2.35259	2.20836	2.19413	2.18736	1.86758	1.87224
2.46874	2.22193	2.18778	2.23198	1.50677	1.6642
2.23212	2.48804	2.19295	2.26888	1.93263	1.8501
2.05095	2.17334	1.89976	2.29334	1.88087	1.32321
2.34112	2.18393	2.08203	2.43093	1.84468	2.04449
2.4942	2.188	1.94938	2.2196	2.09519	1.78293
2.19624	1.98742	1.62927	2.20047	2.15722	1.60944
2.15984	1.94099	2.09006	1.94005	1.8653	1.74465
2.2634	2.13276	1.74251	1.82181	1.85435	1.80252
2.41341	1.88646	1.98248	2.01416	2.21286	1.52834
2.31697	2.15915	1.99382	2.41462	1.82977	1.39534
2.22865	1.97478	2.04161	2.02605	1.79428	1.41336
2.41993	1.94913	1.92207	1.98664	1.9172	1.70256
2.39514	2.20856	1.88149	2.1035	2.07696	1.44335
2.09217	2.2282	1.91381	2.48763	1.81153	1.9561
2.58279	2.26567	1.86422	1.67304	1.86435	1.78689
2.56081	1.96513	1.85981	1.86955	1.79018	1.62507
2.44348	2.40821	1.93115	1.95699	2.05697	1.91445
2.39372	2.08401	2.13973	1.97878	1.96694	1.79099
1.91699	1.7437	1.8972	1.98335	2.03471	1.81198
2.21691	2.18186	1.74301	2.01501	1.68847	1.76443
2.13105	2.28233	2.34284	2.25525	1.51254	1.73851
2.56086	2.08659	1.53271	2.11503	1.90678	2.27184
2.04917	2.22608	1.68632	1.88076	1.80838	1.47433
2.36976	1.76939	2.12601	1.98183	2.1443	1.65766
2.46696	1.93271	2.07912	2.10544	1.48847	1.69845
2.40029	2.3536	2.09217	2.5409	1.8093	1.5819
2.29829	2.30274	1.98866	2.10509	1.99047	2.254
2.18706	1.94243	1.61526	2.40238	1.70893	1.70444
2.30701	2.14375	2.06059	2.83051	1.56269	1.43657
2.25511	1.7405	2.10512	2.6384	1.90146	1.66776
2.27749	2.03616	1.95183	2.10979	1.68491	2.00966
2.30558	1.87896	2.00384	1.8886	1.79323	1.94122
2.98946	1.94118	1.9036	2.08	2.18138	2.02026
2.26958	1.90684	1.79795	1.88248	2.00893	1.76217
2.30396	1.73375	1.90939	2.13998	1.45562	1.56214
2.49189	2.18904	1.98137	2.13992	2.21985	1.38942
2.37668	1.84266	1.95677	2.19378	1.76457	2.43902
2.48964	1.96833	1.73692	2.18712	2.05615	1.66324
2.4736	1.8547	1.59964	2.04298	1.64712	2.15083
2.49477	1.93894	2.37775	2.54628	1.76336	1.64112
2.13847	1.79621	2.32891	2.11406	1.82499	1.97979
2.30734	1.93494	1.96574	2.32518	1.88204	1.72016
2.41207	1.88617	1.92321	1.92529	2.13636	1.84793
2.60357	1.8651	2.07817	2.02308	1.76412	1.93375
2.83983	1.90096	1.94067	2.55265	1.89008	1.78654
2.36671	2.11652	2.24387	2.02197	1.77364	2.17774
2.70485	1.93484	2.23235	2.51089	1.72945	1.70336
2.1682	2.22041	1.92857	2.37785	1.82981	2.04608
2.04483	1.96516	1.7674	2.62523	1.59175	1.69019
2.23474	2.14419	2.0598	2.09845	1.81548	1.7385
2.53693	1.89905	1.76565	2.16905	1.9876	1.7436
1.99863	2.03345	2.69227	2.20315	1.74154	1.83555
2.0536	1.87784	2.00944	2.26074	2.16074	1.92003
2.17209	2.1128	1.73447	2.34825	2.05655	1.85263
2.08417	2.0084	2.18248	2.14089	2.20436	1.80589
1.93606	2.15027	1.93803	2.24208	2.00625	1.58965
2.15134	2.35723	1.98165	2.27982	1.8428	1.72061
2.23274	2.20323	2.03708	2.47455	1.88677	1.8546
2.02346	1.88671	2.28026	1.92545	2.33642	1.8827
2.12977	1.87992	1.93383	2.91894	1.67474	1.64218
2.45006	2.40714	2.38378	2.24103	1.68444	1.93007
1.83352	2.24798	2.24621	2.23703	2.46051	1.77991
2.39364	1.83469	1.83666	2.02108	2.04875	1.61157
2.30746	2.13898	2.01295	2.6974	1.79816	1.74704
2.38416	1.97521	1.6665	2.56074	2.1533	1.50822
2.13792	2.13002	2.27028	2.07537	2.24295	1.61942
2.23406	2.24921	1.89528	2.21173	1.68854	1.60938
2.58135	1.82326	2.51815	2.45239	2.01948	1.56793
2.55674	1.81798	1.603	2.3168	1.42287	1.50068
2.25085	2.45641	1.80441	2.36512	1.63387	1.67948
2.21441	2.08217	1.97555	2.48225	2.05143	1.67398
2.51749	1.93871	2.01729	2.34086	2.03165	1.53353
2.12545	2.17938	2.08861	2.49025	2.09244	1.60053
0.730586	1.93581	1.9467	2.11279	1.91056	1.64325
2.28933	2.31474	2.04239	1.98888	1.69036	1.9839
1.98413	2.48981	1.9115	2.18007	1.55747	1.9691
2.06592	2.14271	2.11592	2.93261	1.71825	1.64491
2.07185	2.04236	1.93566	2.18009	1.78113	1.65177
2.39394	2.17782	2.25052	2.36818	1.61753	1.55306
2.46594	2.03338	2.32721	1.94971	2.12907	2.00823
2.29633	2.08838	1.66315	2.44406	2.3915	1.7091
2.24912	1.84652	1.79847	1.99256	1.98887	1.75246
2.17758	2.26508	1.92974	2.12843	1.88113	1.82695
2.22155	2.1764	1.88083	2.16895	0.827664	1.5915
0.39696	1.77526	1.60093	2.19891	2.05954	1.8374
2.43064	2.00733	1.93654	2.31122	1.87433	1.89459
2.33175	2.06667	1.68336	2.47317	1.88452	1.67757
1.87496	2.18503	2.11627	2.06303	1.94942	2.06054
2.23622	2.59102	1.76038	1.77323	2.06813	1.65115
2.09523	2.17426	2.00096	2.10733	1.79216	1.76232
2.16674	2.0123	2.00072	1.93591	2.0698	1.61001
2.34591	2.50642	1.86137	2.2594	1.74675	1.92072
2.41928	2.35655	1.63247	2.25073	2.21335	1.83953
2.20357	2.47251	2.30864	2.03932	1.86342	1.7408
1.94367	2.31677	1.90851	2.48861	1.89751	1.74716
2.48318	2.25611	1.81714	1.9526	1.86768	1.59645
2.03937	2.10861	2.17873	2.30707	1.43321	1.79176
2.16094	1.98281	2.10568	2.19208	1.86936	1.78175
2.4809	2.03272	1.98782	2.50022	1.64546	1.89771
2.60299	2.21226	1.66284	2.64515	1.59282	1.69106
2.28165	2.37416	2.52523	2.3853	1.58824	1.55621
2.35519	2.07793	1.95718	1.95208	2.25066	1.69529
2.07893	2.14748	1.99745	2.16779	2.07925	1.58665
2.31789	2.25025	2.14104	2.19462	1.98311	1.45424
2.27839	1.75168	1.99928	2.40647	1.94542	1.71929
2.16854	1.89772	2.05133	1.92531	1.53677	1.8183
2.10085	1.78723	1.84743	2.39574	1.96448	1.56466
2.55364	1.95599	1.7774	2.50223	1.48102	2.26439
2.43563	2.08222	2.10095	2.81793	2.21714	1.93291
2.2478	1.71216	1.86192	2.36853	1.98127	1.58125
1.93171	1.90121	1.59734	2.04363	1.57265	1.80663
2.31121	2.11106	1.68351	1.878	1.81463	1.58631
2.2767	2.23466	2.21892	1.72618	1.70148	1.939
2.56903	2.24884	2.05047	2.31354	1.71203	1.50125
2.49409	2.02501	2.01872	2.10062	1.91105	1.40697
2.01902	2.16835	1.75059	2.37099	1.72553	1.89966
2.59513	2.21792	1.91973	2.24403	2.23513	1.73182
2.15463	2.01294	1.74654	2.23522	2.103	1.9957
2.10629	2.26856	1.85816	2.09033	1.58744	1.87565
2.36134	2.3381	1.83001	2.05222	2.32891	1.79302
1.87245	2.44245	1.95133	2.06382	2.08201	1.68421
2.31322	2.234	1.93884	2.42491	1.93274	1.87132
2.5985	2.30903	1.54431	1.89011	1.83814	1.9118
2.46927	1.90348	1.86467	2.47726	2.22772	2.20004
1.98792	2.40901	2.04987	2.05145	1.94745	2.36732
2.2862	1.90319	2.07042	2.01018	1.74729	1.89087
2.17071	2.28146	1.9516	2.33803	1.87272	1.89894
1.93578	2.47974	1.8766	1.8759	2.10274	1.33192
2.29958	1.9237	2.06801	2.17139	1.7068	1.5952
2.29761	2.30932	2.06348	2.57733	2.26312	1.78849
2.04331	2.32014	1.99654	2.13783	1.70998	1.80238
2.22402	2.11489	2.05861	1.92097	1.76671	1.88932
2.54985	2.03582	1.72131	1.91527	1.85346	1.67517
2.1358	2.18403	1.75039	2.68858	2.02325	1.59836
2.33129	2.17989	1.63953	2.88783	1.78142	2.03116
2.44951	2.01504	2.01952	2.25066	2.16304	1.55541
2.06836	1.84389	1.79375	2.2	1.85434	1.44918
2.23635	2.18446	1.65937	2.78742	1.81292	1.72284
2.62259	2.18532	2.09708	2.37506	1.90213	1.65513
2.07358	1.75963	2.18177	2.43638	1.90219	1.85381
2.23606	2.18218	2.07731	1.89817	1.82018	1.65127
2.28688	2.44442	1.60359	2.12626	2.11832	1.72083
1.92529	2.21292	1.79859	1.83758	2.01596	1.91091
2.37356	2.06192	1.93328	2.50506	1.84223	2.02804
2.25809	2.4078	1.80422	2.16391	1.84847	1.76368
2.22778	2.55159	1.94657	2.21326	1.68586	1.67529
2.39954	2.10409	2.2883	2.06089	1.88622	1.88781
2.19152	2.10096	1.92707	2.59176	1.96818	1.91105
2.38932	1.96824	2.21912	2.03694	1.62493	1.84646
2.50639	2.40598	2.1456	1.84469	1.96471	1.4287
2.15596	2.03531	2.25755	2.14601	1.65003	1.77755
2.44988	2.47249	1.85598	1.94423	2.03396	1.88392
2.06011	2.43627	1.97857	1.98311	2.35088	1.7233
2.38421	2.57269	2.15778	1.98849	2.04069	1.89503
2.32406	2.17	2.198	2.09975	1.8752	1.87535
2.06933	2.32872	2.15987	2.03574	1.78361	1.85327
2.38678	2.27238	2.20452	2.13864	2.00474	1.83947
2.27928	2.14088	2.08079	1.88733	2.93189	1.5926
1.958	2.01517	2.32577	2.1593	1.62363	1.53996
2.74388	2.33494	1.88911	2.00227	1.9951	1.75287
2.32211	2.2146	1.67157	2.0028	1.59327	2.04233
2.48845	1.75006	1.80493	2.1634	1.91022	1.66065
2.27887	2.13048	2.08982	2.06794	2.46227	1.74974
2.19039	2.30132	2.40858	2.25999	1.88603	1.99276
1.82538	1.89641	1.70412	2.20355	1.88651	1.69259
2.52596	2.2865	2.21267	2.20465	2.76198	1.74935
2.0992	1.89515	2.27656	1.93906	1.98725	1.79798
2.34042	2.01751	1.94209	2.03716	2.32265	1.63594
2.01096	2.49213	1.85625	2.22715	2.11256	1.7443
2.28893	2.32299	1.54145	2.43704	1.85651	1.99678
2.22812	1.94817	1.77382	2.57196	1.63447	1.94581
2.23681	1.83874	2.38673	2.0914	1.6495	1.84808
2.02657	1.85001	2.15656	2.39088	1.81785	1.72953
2.16614	2.17786	2.16418	1.96729	1.66392	1.63376
2.15916	2.24643	1.70928	2.22268	1.65325	2.08294
2.13772	2.12155	1.98949	2.15639	1.82342	1.68594
2.3839	2.00931	1.93742	2.0752	1.67147	1.71171
2.33308	2.18647	1.86805	2.11005	1.76144	1.71402
2.4389	2.27936	1.58522	1.70189	1.73689	1.86064
2.00279	2.07178	2.27	2.07329	1.77737	1.74476
2.51738	2.08404	1.89555	2.17968	1.72754	1.84826
2.15572	2.2826	2.70174	1.73705	1.68263	1.68743
2.17457	2.01995	1.94509	2.20147	1.67504	1.6487
2.0078	2.30428	2.05566	1.79578	1.5175	1.86619
1.96012	1.82216	1.88574	2.07039	1.61609	1.89631
2.09816	1.78636	1.57273	1.64046	1.65704	1.46607
2.19868	1.61929	2.49449	2.17463	1.84411	1.50115
2.25732	2.17577	1.9236	1.8995	1.76435	1.81286
2.16574	2.06034	1.98939	1.99687	1.80343	1.87994
2.67871	2.1869	2.00705	2.1322	1.77775	2.27757
2.22174	1.80973	1.87817	2.26202	1.99398	1.69907
2.36737	2.52422	2.32055	1.99221	1.68058	1.91132
2.88023	2.2322	2.01184	1.97051	1.91322	1.70307
2.71394	2.31299	2.26418	1.79789	1.68899	1.65875
2.39446	2.46795	2.0362	2.00215	1.98217	1.90487
2.27814	2.05524	1.93867	2.3978	1.88856	1.9956
2.5091	2.5018	1.75299	1.9179	1.69571	2.0027
2.36129	1.78942	1.64745	1.88257	1.76506	2.03858
2.1643	2.50994	1.75123	2.15753	1.91293	1.89212
2.26537	2.09368	1.95127	2.21843	1.96639	2.19202
2.28698	1.93652	1.67675	2.0986	0.529265	1.4914
2.32669	2.14289	2.26667	2.14478	1.56967	1.8466
2.22089	2.28342	2.05278	1.99045	2.03677	1.58213
2.32732	1.80231	1.95897	2.0659	1.91284	1.87298
2.38487	2.12243	1.85992	2.33627	1.8558	1.69477
2.59881	2.12097	1.89161	2.20786	1.79076	1.62817
2.35328	2.27023	2.41694	1.75419	1.54548	1.71524
2.51928	2.19228	2.23771	2.00551	1.83964	1.60276
2.0299	2.00025	1.78407	1.78771	1.9667	1.7949
2.40456	2.30194	2.16675	2.02197	1.81747	1.78835
2.25031	1.75762	2.30322	2.36227	1.82627	1.67444
2.5963	1.84892	2.16039	2.3966	1.53483	1.93096
2.54379	2.10947	2.02935	1.92427	1.92715	1.70067
2.46387	2.32187	2.31887	2.42807	1.56455	1.64866
2.53553	2.31433	2.19276	2.92757	1.60751	1.94222
2.21022	2.08642	2.10276	2.30911	1.90115	1.81214
2.3098	2.03264	2.20836	2.24715	1.8072	1.71764
2.5287	2.11953	2.49174	2.29529	1.86192	1.7336
2.25648	1.95628	2.23019	2.59467	1.827	1.63708
2.3609	2.28539	2.15617	2.14977	1.58475	1.57054
2.44656	1.94813	2.01448	2.0754	1.71723	1.57041
2.72565	2.15423	2.02568	1.57635	1.72381	1.85215
2.11185	2.18026	1.95616	2.0868	2.00098	1.81955
2.34373	2.47499	2.28612	2.2813	1.73077	1.81714
2.6903	2.55935	1.95577	1.78759	1.67462	1.79516
2.22178	2.27413	2.04199	1.82716	1.71524	1.77254
2.80395	2.37463	1.82266	2.00184	1.68753	1.94042
2.25049	2.49816	2.0172	2.57009	1.49206	1.84678
2.19012	2.27055	1.95902	1.83654	1.70225	1.98588
2.31833	2.38965	1.90482	2.65237	2.00621	1.82228
2.24579	2.70405	2.16316	2.20711	1.72884	1.50394
2.59672	2.049	1.97697	2.0137	1.75524	2.01387
2.62279	2.15867	1.93243	2.02177	1.7903	1.90019
2.48095	2.05793	1.70545	2.11963	1.61685	1.712
2.05087	2.37008	1.44748	2.04109	1.95618	1.87977
2.63416	2.16149	1.81698	1.84903	1.55147	1.87556
2.21723	2.10578	2.19871	2.14037	1.9702	1.74084
2.10071	2.45044	2.09843	2.82429	1.51482	1.72329
1.9016	2.37162	1.83313	2.51316	1.84422	1.96592
2.22946	1.81898	2.41452	2.33468	1.63066	2.3403
2.17909	2.07189	2.00589	1.8935	1.96789	1.7349
1.85159	2.43211	1.87262	2.15839	1.52481	2.05635
2.40308	1.93558	1.93839	2.30499	1.98631	1.62711
2.14467	1.98202	2.14755	2.30726	1.93086	1.89102
2.21741	2.17499	1.77042	1.98716	1.46427	2.01054
1.52775	2.24481	1.93652	1.89529	1.99745	1.86601
2.09116	2.49937	1.99157	2.29072	1.82662	2.25834
0.179182	2.02271	1.93424	1.74352	1.92309	1.71051
0.744288	2.47424	1.74326	1.83547	1.70809	2.01098
0.83299	2.14458	2.04799	1.97095	1.5656	1.89076
0.64828	2.21271	1.96932	1.6954	1.87755	1.78031
2.01258	2.11343	2.1387	1.97113	1.8488	1.78981
2.17002	2.1732	2.18299	2.65463	1.68143	1.89897
2.04272	1.80619	1.88417	2.15972	1.68963	2.01039
2.37488	2.00531	2.01238	1.74487	1.76762	1.76522
0.647177	2.41983	1.89145	1.99414	1.70731	1.51565
0.73214	2.19228	2.00585	1.85554	1.7373	1.80117
1.13808	2.26174	2.04074	1.97694	2.0207	1.69808
2.33906	2.04812	2.01041	2.35122	2.08103	1.76336
2.17285	2.39752	1.81199	2.00581	2.00305	1.59729
2.42793	2.14037	2.06848	2.22923	2.10256	1.99931
0.497387	2.01389	2.19967	1.68894	1.77828	1.5723
2.02873	2.27583	1.96247	2.10218	1.50969	1.99422
0.224371	2.06758	2.19315	2.14096	1.87464	1.70739
2.26776	2.43214	2.13038	2.05191	1.55688	1.76964
2.10063	2.1887	2.28232	2.34021	1.68062	1.88944
2.03193	1.84288	1.96501	2.12972	1.7308	1.82109
0.164333	2.22199	2.02271	2.12978	1.70124	1.82687
1.43336	2.26264	1.88498	2.27844	2.13327	1.67592
2.30182	1.98217	2.07208	2.37031	2.02889
2.33501	2.02194	1.52906	1.88314	1.57252
2.44221	2.5523	1.76178	2.01187	1.75562
2.27789	1.95488	2.13776	1.56009	2.05086
2.05975	1.7258	3.34953	2.06017	1.64366
2.41681	2.16801	1.85555	1.83763	1.96982
2.35594	2.16739	1.91725	2.11729	2.01554
2.15962	2.12484	2.0303	2.13741	1.69928
2.53943	2.12344	2.09982	2.10611	1.9327
1.82284	2.14681	2.02851	2.01893	1.77795
1.84446	2.3059	1.67073	1.83388	1.79398
2.38816	2.15481	2.02604	2.23369	1.57031
2.20752	2.04027	1.4147	2.0822	1.69936
2.22945	2.2037	2.08653	1.78019	1.66871
2.09504	2.14699	2.24385	1.95309	1.84471
2.33722	2.24388	2.06372	2.0176	1.6722
1.83887	2.07245	1.90235	2.14964	1.92977
2.16654	1.759	2.10506	1.95033	1.97057
2.21155	2.17264	1.90709	1.72971	2.38676
2.34248	2.0345	2.1919	1.92739	1.5205
2.4717	2.13985	1.89228	1.74047	2.07256
2.20463	2.26834	2.19002	2.18943	1.51788
2.2695	2.75312	2.38718	1.70355	1.70545
2.53559	2.04794	2.15802	1.90969	1.9525
2.32256	2.20028	2.35571	1.92773	2.0096
2.21918	2.13676	1.66133	1.6418	1.98481
2.42389	2.06608	2.00174	2.30982	1.99323
1.97368	2.10721	2.04885	1.80135	1.74575
2.66599	1.93332	1.76946	1.69949	1.88433
2.17722	2.6182	2.14996	2.50695	1.90256
2.246	2.57493	1.70745	2.03406	2.17129
2.20069	2.45807	2.18573	1.6563	1.86693
2.08381	1.77026	2.39444	2.18618	1.64129
2.17934	1.90342	2.1721	2.38957	1.82049
2.21757	2.39948	1.79792	2.31253	1.80828
2.31123	1.88492	1.71186	1.91284	1.6296
2.03872	2.30398	1.68375	2.12069	1.74655
2.26219	2.33698	1.94985	2.28767	1.8528
0.738069	2.04794	1.81724	2.05086	1.9737
2.31061	2.25646	2.3131	2.19724	1.67092
2.33057	2.15962	1.91234	1.91574	1.70085
2.52202	2.35267	1.95504	2.21021	1.51634
2.31449	2.08143	1.76858	2.15756	1.56478
2.24275	1.85334	1.83883	2.23318	1.67745
2.29477	2.04867	1.93573	2.35216	2.16887
2.38303	1.88702	1.75031	1.99384	1.73272
1.96703	2.24343	1.99835	1.75396	2.05763
2.51623	2.16787	1.94475	2.11902	1.75823
2.08203	2.15429	1.89752	2.57222	1.71597
2.14164	2.03006	1.98591	2.31634	1.61017
2.45888	1.98516	2.12598	2.13064	1.77949
2.472	2.17755	1.89846	2.39525	1.67373
2.56251	2.24613	1.97089	2.0674	1.76927
2.11092	2.25632	2.01681	2.15662	1.96148
2.41493	2.15817	2.01731	2.20788	1.57856
2.41834	1.78649	1.99337	2.12293	1.83645
2.05742	1.88453	1.71378	2.41874	1.64335
2.30678	2.40086	2.06161	1.77076	1.46397
2.47453	2.35264	1.82162	2.05215	1.64753
1.97997	2.16809	2.07151	1.77815	1.7811
2.24594	2.11499	1.86937	2.64561	1.92784
2.21393	2.20681	2.24473	1.84781	1.5803
2.25031	2.24583	2.20902	1.98217	1.84352
2.04935	1.99952	1.91342	2.49844	1.76669
1.88193	2.26233	2.11822	2.22362	1.73855
2.30664	2.04044	2.10102	2.16856	1.66571
2.23699	2.09159	2.20408	2.05734	1.80918
2.15535	2.04008	2.11093	2.29312	1.51964
2.37526	2.32767	1.81709	2.12244	1.83312
2.17259	2.25381	1.64239	2.29942	2.2309
2.37199	2.25448	2.2387	2.34458	2.0725
2.03435	2.30158	1.90865	2.45704	1.95955
2.16755	1.89785	2.21775	2.11576	1.86912
2.53714	2.15412	2.00981	2.24104	1.77174
2.50815	2.4509	1.91265	2.92462	1.86135
1.99701	2.39735	2.0947	2.08725	1.77413
2.35425	1.64906	2.06178	1.90663	1.67697
2.68287	2.15883	2.01854	2.3303	1.95299
2.33026	1.87125	2.17097	2.14778	1.79954
2.15366	2.45228	1.91423	2.07057	1.76405
2.28647	2.13479	2.29103	2.22214	1.61098
2.50339	1.94004	1.93348	2.29907	2.24086
2.29803	2.50083	1.83566	2.07768	1.76164
2.26782	2.24514	1.83596	2.13519	1.66869
2.28623	2.11757	2.11114	2.22109	1.85993
2.1175	2.19375	1.87558	1.9805	1.96424
2.241	1.94685	2.04635	2.06361	1.69805
2.27268	2.05143	1.74211	2.37391	2.13092
2.48246	1.9406	2.04751	2.6408	1.85336
2.33627	1.82757	2.00481	1.93832	1.89659
2.58551	1.76047	1.66759	1.76542	1.64782
2.39348	1.91809	2.11087	1.87175	1.77815
2.58434	1.82546	1.95697	2.60046	1.88844
2.49674	2.33905	1.64798	2.52312	1.82326
2.37993	2.03309	1.93678	1.94813	1.70154
2.51988	1.92327	1.73163	2.34233	1.99128
2.22457	1.84151	1.9008	2.04594	1.90678
2.46754	2.275	2.11922	2.42019	1.95006
2.39169	1.77729	2.30387	1.28972	1.69864
2.05109	2.53867	1.6887	1.73911	1.84483
2.30833	2.08603	2.08932	1.94301	2.03651
2.52941	1.82566	2.06634	1.67604	2.01651
2.09351	1.97652	1.83153	1.87445	1.58462
2.35389	2.05328	1.74215	1.81698	1.84484
2.08748	2.69265	1.83449	1.97876	1.79629
1.70373	1.87839	2.04092	1.97106	1.90421
2.42453	2.15271	1.85295	1.92358	1.88644
2.46554	2.15607	2.07448	2.08787	1.59202
2.06681	2.20421	2.04052	1.83567	1.77366
1.64135	2.26356	1.71147	2.27214	1.98156
1.59292	2.01197	1.89183	2.01923	1.49834
2.2916	2.0356	1.69827	2.21001	1.95528
2.11625	1.7976	1.5939	2.21808	1.74891
2.05838	2.33656	2.14416	2.03034	1.79712
2.23007	2.23936	1.88142	1.9678	2.11163
1.92327	2.23261	1.91207	2.08613	1.76669
2.34771	2.18719	2.14793	2.31495	1.73662
2.08157	1.97517	2.03022	1.93017	1.67333
0.520301	2.43837	1.73429	2.14771	1.73122
2.23284	2.26781	1.73156	2.23049	1.51393
0.648641	2.16514	2.24191	2.15186	1.68099
2.4109	2.26718	2.21448	2.25534	2.14029
0.492249	2.01384	1.90195	2.14448	1.8659
0.582756	1.81998	1.55872	1.62999	1.53913
2.11402	1.7504	2.21911	2.15403	1.63818
0.528403	2.12021	2.15692	2.11954	1.75737
1.85596	2.08735	1.71402	2.07258	1.89561
2.00322	2.10807	1.72608	2.35756	1.7684
2.2401	2.11739	1.7758	2.16703	1.731
2.04605	2.2065	1.63148	2.13836	1.76227
2.08623	2.15123	1.95	2.38876	1.81711
0.506753	1.9549	1.88889	2.43114	1.69239
2.18527	2.04815	1.78919	2.24539	2.16731
2.27885	2.00331	1.87129	1.92259	1.94459
2.13192	1.99781	1.89983	2.31316	2.00624
0.485854	2.08697	1.74643	2.11958	1.76552
2.38171	2.12903	1.81486	1.91293	1.97355
0.627164	2.15855	1.79201	2.20943	1.68284
1.95155	2.30342	1.71116	2.02687	1.94404
2.28127	1.91619	1.93403	2.21597	1.82964
0.568304	2.20725	2.06197	2.21809	1.68364
2.4365	1.90132	1.67765	1.94977	1.75134
2.05273	2.51614	1.74511	1.77014	1.72576
2.00726	2.06609	2.03985	2.01997	2.00835
0.503644	1.91512	1.73547	1.94783	2.15869
1.96695	2.19493	2.10855	2.06499	1.4511
2.17029	2.51664	2.42531	1.96622	1.72094
2.04841	1.86557	1.96223	2.04692	1.60485
2.18023	2.22204	1.59363	2.30061	1.61372
1.92182	2.0063	2.05344	1.73081	1.87273
2.48275	2.30875	2.17116	1.91937	1.70914
2.222	2.16995	2.01546	1.72976	1.65742
2.0063	2.02842	2.0267	2.10047	2.04576
1.93115	2.04543	1.5894	1.8384	1.81086
2.27427	2.01211	1.93125	1.76656	1.90705
2.13246	2.50734	1.94867	2.12731	1.93082
2.12347	2.06859	2.14143	1.82238	1.73939
2.23512	2.01416	2.11034	1.94367	1.88207
2.30591	1.97219	1.97234	1.85485	1.82499
2.31306	2.16467	1.82679	1.66725	1.67872
2.97872	1.9382	2.00342	2.09017	2.26266
2.38016	2.05417	1.64511	1.77501	1.53965
2.32578	2.21515	1.85376	2.20752	1.87541
2.3103	2.26589	1.75114	2.30706	1.87995
2.34041	2.00725	1.84552	1.96924	1.79649
2.2535	2.33998	1.85643	2.40301	1.60425
2.37438	1.94436	1.80573	1.97986	1.37296
2.61059	2.12894	2.03814	2.00605	1.58383
3.4704	2.09834	2.01763	1.92908	1.73637
1.9811	2.30474	2.14538	2.29995	1.51084
2.15128	2.08059	1.65243	2.16206	1.56228
2.5134	1.99363	1.70805	2.03841	1.68694
2.4376	1.78731	1.14875	2.07003	1.70902
2.08841	2.0272	2.02288	1.6123	1.75943
2.07155	2.31603	1.89053	1.85594	1.26478
2.26808	2.09699	1.7075	2.20123	1.76356
2.32341	2.25301	2.03795	1.77962	1.78651
2.11975	2.29393	1.96959	2.28	1.77723
1.84743	1.99375	1.8896	2.18135	1.71759
1.85917	2.18363	1.70478	2.28181	2.02705
2.21008	2.02222	1.89735	2.0953	2.03535
2.44667	2.4346	2.54161	1.66744	1.48266
2.63005	2.21595	1.90449	2.08669	2.00189
2.2542	2.17669	1.79456	2.07275	1.90617
1.83686	2.0724	2.02862	2.21979	1.45368
2.60373	2.12008	2.03222	2.2315	2.07063
2.02987	2.01351	2.28437	1.93871	2.13182
2.29647	2.16763	1.98605	2.47448	1.57693
1.97979	2.39804	2.00172	2.10807	1.5148
2.35191	1.90321	1.84045	1.96857	1.93016
2.062	2.17236	2.18916	2.28745	1.93929
2.13023	2.16711	1.83338	1.97362	1.54972
2.21899	2.08571	2.00248	1.99313	1.7115
2.12104	2.29842	2.08847	1.84838	1.7655
2.27994	2.02905	1.81203	2.30384	1.68674
2.44976	2.16325	0.486495	2.09306	1.49462
1.98973	1.74954	2.03591	2.32962	2.22306
2.23698	2.04184	2.05707	2.3815	1.71709
2.53667	1.96434	2.01734	2.0037	1.91115
2.54575	1.93159	1.76662	1.86393	2.24359
2.23845	2.09549	2.08264	1.81387	1.66076
2.53599	2.43653	1.5839	2.09321	1.8137
2.0403	2.22646	1.79329	2.05649	1.55398
2.00431	2.19896	2.08394	1.84655	1.7947
2.0807	1.3716	1.68618	2.05509	1.66275
1.95013	2.09517	1.77606	2.16346	1.92371
2.22676	1.42732	1.70003	2.00491	1.7425
2.24475	2.13699	1.5827	1.89258	1.51887
2.25392	1.79438	1.89629	1.95501	1.33283
2.44626	2.16166	1.88978	2.1484	1.76213
2.2956	2.56258	1.61278	2.64021	1.30289
2.36158	2.07638	1.58583	2.20377	1.53536
2.2367	2.1003	1.7994	2.14664	1.93379
2.36159	1.7039	1.7427	2.29801	1.64506
2.48346	1.73451	1.20853	2.30591	2.18728
2.4687	2.22209	1.99112	1.9555	1.78831
2.16156	2.4016	1.45009	2.14392	2.04676
2.44403	2.63344	1.85455	2.21997	1.51781
2.3192	1.99379	2.10645	2.1343	2.04689
2.28613	1.83355	2.11839	2.25852	1.62905
2.41935	1.95467	2.27383	2.03173	2.16423
2.17384	1.74468	1.87491	1.80407	1.67546
2.38106	1.95355	1.8017	2.37651	1.89796
2.25943	2.23887	1.61435	2.34826	1.70306
2.62179	1.84088	2.04127	2.27995	1.73979
2.70459	1.95619	2.06968	2.27766	1.82412
2.42167	1.78147	2.07784	2.25598	2.24425
2.35467	1.64236	1.72164	1.83413	2.0537
1.94051	1.76176	2.12087	1.82654	1.93105
2.24342	2.23937	2.1308	2.00361	1.46633
2.28974	2.13128	1.76457	2.11633	2.35195
2.27094	1.73109	2.02153	2.19957	1.87139
2.38897	2.03185	1.99842	2.14029	1.80291
1.18493	2.33586	2.27089	1.99004	1.49829
2.2886	1.62123	2.20039	2.25434	1.92188
2.39684	1.76835	2.04271	2.07054	1.81909
2.35775	1.81091	1.94563	2.03795	2.04957
2.30251	1.92958	2.51152	2.13756	1.8317
2.41685	2.19707	2.40016	1.93739	1.76081
2.3037	1.89447	1.98585	1.97287	1.7243
2.31491	2.04677	1.83584	2.32677	1.81376
2.46188	1.86641	1.79319	2.11548	2.02397
2.41205	2.16168	1.88855	1.99787	1.96723
2.52465	2.05625	1.99047	1.99563	1.82843
2.43374	1.93755	1.83682	2.27002	1.4481
2.41643	1.87564	1.94531	2.37795	1.64635
2.30642	1.91367	1.64587	2.4297	1.73189
2.2085	1.78251	2.00119	1.86573	1.90709
2.43784	1.9785	1.99269	1.50622	1.49612
2.04426	2.07324	1.61844	2.23505	1.60559
2.33015	2.02101	1.75256	2.31874	1.57303
2.22251	2.03654	1.71504	2.17878	1.70876
2.24707	2.2203	1.86694	2.27606	1.63145
2.25101	2.24079	1.61307	2.15995	1.89657
2.38252	1.93425	2.10981	1.98789	1.80291
2.39219	1.70386	1.86094	2.29291	1.60257
2.22505	1.96061	1.89628	1.97184	1.88065
2.25651	1.91287	2.15327	2.21245	1.88072
2.39007	2.1608	1.92527	2.00224	1.73915
2.13076	1.93269	1.93491	2.31587	1.74634
2.39714	2.29885	2.14974	2.12013	1.75339
2.20977	2.21136	2.10977	2.13253	1.79771
2.39185	2.16227	1.61221	2.10481	1.7522
2.16454	2.24383	1.65035	1.79923	1.83966
2.56268	2.25906	2.00643	1.89032	1.81199
2.33649	1.8216	1.63179	2.27193	1.56512
2.37833	2.1088	1.95338	2.05889	1.75713
1.9349	2.50291	2.03473	2.09135	1.52688
2.5594	1.67006	2.10021	1.94497	1.80262
2.02003	2.37436	2.13909	2.01649	1.86951
2.19412	2.10761	1.87241	2.04449	1.89787
2.48968	2.28036	1.88221	1.92267	2.16042
2.38984	2.07316	1.72701	2.03884	1.94526
2.11757	2.23911	2.02685	2.04523	1.53232
2.25083	1.90691	1.78025	2.01106	1.691
1.9918	2.22995	1.85725	1.92468	1.92488
2.3	2.17883	2.27333	2.30847	1.66975
2.28228	2.62261	1.89743	2.23323	1.75957
2.2462	2.09759	1.86729	1.96864	1.85132
2.41052	2.08534	2.09622	2.21142	1.57581
2.19196	2.27661	2.07619	2.3171	1.50813
2.41324	1.82107	2.1452	2.06075	1.77198
2.42609	2.03362	2.10173	2.16275	1.6432
2.15718	1.93859	2.12281	1.95216	1.46098
2.23571	1.83278	2.0326	2.15494	1.50225
2.19	2.09742	2.11792	1.90064	1.53585
2.37036	2.28836	1.83747	1.91379	1.57378
2.19313	2.19735	1.95777	1.93696	1.92437
2.03599	2.24413	2.04939	2.45833	1.72785
2.4011	2.06507	2.08816	1.75977	1.74257
2.17336	2.24808	1.99525	2.21072	1.63644
2.22179	2.15671	2.04331	2.06136	1.84373
2.62673	2.20967	1.80098	1.85927	1.45576
2.17773	1.79211	2.09456	1.85473	1.79642
2.56529	1.87603	1.93501	1.62748	1.55726
2.39995	2.27796	2.23579	1.98115	1.93061
2.3981	2.41863	2.10457	2.65006	2
2.33922	1.94026	1.66365	2.19468	1.49945
2.45684	2.14985	1.94605	1.91224	1.95933
1.80998	2.30294	1.91449	2.12809	1.89909
2.6135	1.8536	1.59414	2.25883	1.59568
2.19508	1.97556	2.14909	1.92646	1.75755
2.38286	1.96505	1.86193	1.95867	2.06852
2.16257	2.06482	2.07433	2.0425	1.7758
2.3313	1.86526	2.04634	2.21412	1.14362
2.21494	1.89454	2.10579	1.93013	1.69378
2.22572	2.13232	1.71403	2.47832	1.56518
2.37555	2.12629	1.82203	1.81341	1.68624
2.20277	1.9972	2.16259	2.23582	1.79618
2.31109	1.70395	1.80107	2.01676	1.67403
2.38938	1.74199	2.07596	2.32341	1.58814
2.59549	2.06941	1.86253	2.52546	1.78663
2.322	2.22356	1.97133	2.21335	1.73854
2.45271	1.98891	1.79466	2.12405	1.74662
2.20859	2.34845	2.22384	1.97733	1.55209
2.14931	2.2021	2.07075	1.84369	2.06954
2.27389	1.84539	1.74703	2.38302	1.81613
1.98233	2.02178	1.79276	1.9004	1.77619
2.0405	2.10908	2.13512	1.96086	1.86404
2.36261	2.03647	2.09962	2.2202	1.67089
2.36576	2.02174	1.66419	2.09366	1.8784
2.27256	2.03368	2.16007	2.16615	1.67026
2.28845	1.79725	2.04108	2.05954	1.82404
2.57064	2.16011	1.87447	1.98785	1.79726
2.2466	1.83345	1.69549	1.97777	1.67174
2.25244	1.97133	1.78311	1.76425	1.51981
2.21395	2.36638	1.95039	2.08439	1.81699
2.10356	2.05984	2.25605	2.01333	1.94344
2.51074	2.36119	1.95816	1.97412	1.55568
2.29715	2.10821	1.75174	2.11821	1.76927
2.3836	2.07942	2.20987	2.1202	1.72004
2.14403	2.43357	2.12682	2.2834	1.71418
2.17319	1.88314	2.09039	1.89729	1.99471
1.96322	1.84333	2.25238	1.95105	1.76657
2.05584	1.89397	1.85393	1.93687	1.67053
2.30988	1.70005	1.93793	2.34307	1.75964
2.44631	2.37925	2.05633	2.01957	1.747
2.26514	1.83166	2.03474	2.15667	1.78227
2.48998	2.34809	2.30226	1.78997	1.6522
2.38074	1.91137	2.05432	1.95588	1.91647
2.40601	1.94973	2.45572	1.79663	1.76891
2.91164	1.93154	1.92575	2.04926	1.89289
2.44527	2.09578	1.92728	1.93331	1.99349
2.17803	2.09605	2.02458	2.29328	2.01756
2.1867	2.21016	2.09091	1.9848	1.52075
2.62006	2.1701	2.09385	2.37041	2.16095
2.21927	2.17836	1.90387	1.76108	1.75239
2.12058	1.96812	2.14344	2.17721	1.68702
2.39247	2.19405	2.00907	2.05887	1.69909
2.46194	2.12427	2.07666	2.27148	1.55015
2.02793	1.91156	2.02643	1.71027	1.61423
2.47883	2.03275	1.88685	1.85897	1.77384
1.82272	2.27783	1.99094	1.91138	2.02077
2.70406	2.03409	1.91667	2.21599	1.93087
2.31564	2.14892	1.96696	1.78762	1.43361
2.16249	2.15416	1.60339	2.24417	1.64631
2.3612	2.20234	1.77456	2.32736	1.91657
2.12212	2.20417	1.94273	2.16527	1.7184
2.52259	2.47739	1.68517	2.06386	1.72713
1.99394	2.1202	2.08292	2.1308	1.50756
2.30453	2.02646	2.01972	1.93209	1.62188
2.34398	1.89744	1.81737	1.91848	1.20942
2.21665	2.23372	1.97231	2.03187	1.92773
2.42505	2.44888	1.7678	2.03289	1.72283
2.37354	2.30214	1.76353	2.14004	1.45187
2.18757	2.23588	1.81301	2.18665	1.93064
2.18892	2.23072	1.74018	2.20117	1.92115
2.1017	2.26158	1.77927	1.72933	1.71897
2.40752	1.89858	1.85568	1.80991	1.97568
2.14894	2.2997	1.76822	2.27379	1.75995
2.21666	1.72976	2.42103	2.62724	1.6007
2.03706	2.36432	2.04838	2.19669	1.92429
2.33895	2.284	1.83367	2.02766	1.39842
2.40936	2.44901	1.97291	2.44004	1.35326
2.40894	1.66617	1.84559	2.27968	1.54791
2.1629	1.95513	2.15659	2.37382	1.73855
2.44799	2.05689	1.92579	2.06252	1.52014
2.04238	2.09749	2.05481	1.73528	1.73229
2.48828	1.94764	1.72098	2.10737	2.14446
2.21042	2.39637	1.93428	1.90482	1.65576
2.02451	2.04015	1.59419	1.95354	1.51439
2.52248	2.56804	2.20695	2.52232	1.44694
2.11628	2.32727	2.03226	1.96719	1.61802
2.07503	2.52097	2.03922	2.5049	1.49372
1.88386	2.1973	1.97388	2.05619	1.91494
2.12773	2.17272	1.96349	1.94175	1.57404
2.51049	2.16755	1.82102	1.87456	1.7844
2.1257	2.0502	1.71684	2.0338	1.7857
2.21775	2.28961	1.74889	2.96801	1.93616
2.35595	1.81733	1.88057	2.44489	1.82336
2.12977	2.0696	2.1588	2.23046	1.67244
2.11221	2.09415	2.05422	2.38841	1.92427
2.58829	1.93288	2.05767	2.33123	1.8243
2.35682	1.94485	2.28732	2.23257	1.75413
2.17151	2.30869	1.86591	1.92032	1.63717
2.39543	2.02244	1.94157	1.81102	2.00305
2.63905	2.35183	1.67715	2.01738	1.80244
2.13715	2.15021	1.78752	1.63671	1.99976
2.47955	2.01962	2.20173	1.87916	1.59459
2.13515	2.09669	2.07595	2.53477	1.71808
2.33241	1.68463	2.11498	2.19787	1.73521
2.00576	2.18085	1.99097	2.51468	1.90013
1.9226	1.91022	1.63417	2.29613	1.88466
2.63	1.8383	1.99149	2.15757	1.65598
2.55825	2.06198	2.05746	2.01684	1.70286
2.33001	2.29258	1.93796	2.11712	2.35512
2.08957	1.92231	1.93069	2.21181	1.53419
2.27775	2.32854	2.02055	2.29629	1.47261
2.48337	1.98702	2.1583	1.82033	2.06841
2.34229	1.99051	1.96021	1.84035	1.8885
2.56872	2.14373	1.80472	2.05765	1.72875
1.94057	1.93735	1.70246	2.24313	1.54157
2.59694	2.09676	2.11347	2.63548	1.84347
2.33639	2.21678	1.92022	2.04712	1.54948
2.2663	2.47537	1.88453	2.40839	1.94562
1.90624	1.87619	2.13998	2.26007	1.9092
2.59467	2.17957	2.34614	2.29908	1.32653
2.23763	2.01745	1.89505	2.13276	1.55582
2.58083	2.02035	1.88862	2.10865	2.0659
2.21492	2.18176	2.20649	2.30573	1.7828
2.11292	2.00963	2.097	2.0422	1.73338
2.21088	2.13323	2.15591	2.4417	1.73479
2.09809	2.02945	2.08747	1.95398	1.83665
1.88076	2.01335	2.09545	1.92329	1.80185
2.24339	1.59333	1.93409	2.01626	1.47872
2.41726	2.2626	2.25046	2.35888	1.51466
2.35289	2.16294	2.01032	2.18409	1.83312
2.13745	1.90206	1.85265	1.99847	1.66121
2.13309	1.99049	2.01223	2.383	1.85953
2.30297	2.13306	2.36802	1.9844	1.71643
2.0768	2.29756	1.9715	1.86177	1.47126
2.09185	1.90733	1.93468	2.60735	1.84983
2.07805	2.20417	2.3601	2.31865	1.67311
2.3917	1.93338	2.13091	2.25056	2.04568
2.51902	1.80957	1.97624	2.06578	1.73576
2.26606	1.7577	1.96412	2.18642	1.97812
2.67519	2.07623	1.8041	2.17683	1.86224
2.27379	2.25197	2.2079	2.13698	2.11446
2.39402	1.79043	1.9697	2.07632	1.62196
2.09682	2.01052	2.26034	1.86235	1.61594
2.70757	1.85097	2.16534	2.62858	1.72615
2.49015	1.72067	1.66241	2.16339	1.67395
2.18656	1.93124	1.7224	2.31357	1.77075
2.63923	1.93207	1.88507	2.29877	1.8936
2.22531	1.9539	2.09085	2.1184	1.57406
1.87315	1.80554	2.14714	2.25598	1.6674
2.68113	1.81339	2.02851	2.19116	1.5766
2.56471	1.66728	2.08367	2.16391	1.67314
2.16097	2.006	2.35339	2.84861	1.53492
2.22377	2.22934	2.07101	2.15658	1.68327
2.2971	1.9524	1.93028	2.10273	2.22621
2.38507	1.71404	1.77179	2.44929	1.93103
2.1909	1.6442	1.90438	1.90348	2.10488
2.1954	2.07303	1.94735	1.98365	1.85899
2.99276	2.06613	1.76844	2.00361	2.10744
2.04134	1.76251	1.63715	2.01529	1.62641
2.27346	1.99821	2.22579	2.01534	1.6804
2.21024	2.0442	2.14924	2.0755	1.93361
2.30199	2.0034	1.69339	2.15512	2.17919
2.2616	1.99505	2.13015	2.03131	2.02246
2.45229	1.53379	1.86194	2.2417	2.27255
2.03401	1.76757	1.92512	2.3591	1.60169
2.23157	2.13558	2.24343	1.82927	1.77703
2.23398	2.41787	1.83018	1.71067	2.06664
2.21737	1.81956	2.10613	1.86647	1.59672
2.01133	1.7934	1.866	2.16304	1.88102
1.76035	2.2658	1.97305	1.95991	1.8821
2.31635	2.23768	1.86393	2.05152	1.78414
2.43432	2.03871	2.06877	1.79825	2.28677
2.41151	1.61687	2.31285	1.62962	2.20421
2.51818	2.13692	2.13344	1.93266	1.9022
2.02789	2.16053	2.24299	1.81358	2.00775
2.30336	1.98256	2.18967	1.75378	1.8995
2.53112	2.0288	1.92431	1.70464	1.82968
1.51773	1.9126	1.80221	2.02246	1.87717
2.468	2.27254	2.0412	1.95335	1.7838
2.46736	1.97174	2.03913	1.89159	1.77748
1.94505	1.82615	2.22469	2.04849	1.86223
2.38322	2.12509	1.78751	1.80357	1.76206
1.8905	1.87433	1.90559	2.1088	1.39386
1.96618	1.68781	1.95501	1.7553	1.52937
3.29506	2.12579	1.98738	1.88514	2.19503
2.41979	2.33733	1.51299	2	1.79031
2.38327	1.84273	1.57534	2.03013	1.73125
2.28533	2.04623	1.71886	1.64597	1.74701
2.46148	1.91267	2.17903	1.78303	2.03328
2.14218	2.20641	1.21579	2.18962	1.84509
2.41096	1.94634	1.57469	1.89646	1.8968
2.45384	2.07383	1.96444	1.83594	1.8124
2.33449	1.86698	1.65083	1.89867	1.74519
2.22989	2.23826	1.82339	1.97099	1.74086
2.44556	2.16667	1.94461	2.04803	2.13191
2.33744	1.95195	1.5242	1.92298	2.05681
2.38002	2.29799	1.67431	1.93677	1.76448
2.42408	1.94177	1.95187	1.72235	1.95619
2.63449	2.03793	1.91915	2.06358	1.9444
2.47977	2.39003	1.95502	1.92589	1.88069
2.33263	2.03948	1.88563	1.9451	1.68135
2.20858	1.75317	2.12453	2.19586	1.86345
2.19946	1.96839	1.91735	1.87957	1.78654
2.19327	1.85296	0.817364	2.30126	1.58091
2.55495	2.36186	1.91032	1.78722	1.64532
2.17115	1.96897	2.06219	1.80598	1.68919
2.24511	1.84265	2.22512	1.90037	1.93943
1.95881	2.14268	1.71912	2.05846	1.7875
2.40322	2.03141	2.03644	1.72709	1.89969
2.29704	1.70487	2.0211	1.77068	1.7184
2.19631	2.155	2.06776	2.06141	1.39235
2.17458	1.97737	1.81615	1.86235	2.0299
2.52551	1.98308	2.10948	2.06178	1.92398
2.47431	2.21424	2.05542	1.89522	1.63741
2.20114	1.95638	1.86118	2.07703	1.52709
2.18891	2.00518	1.59492	2.28801	1.47844
2.20975	1.9135	2.01782	2.04222	2.02074
1.92051	1.89218	2.02816	2.09384	1.78834
2.34313	2.47747	2.04036	2.05988	1.7902
2.2932	1.89606	2.19477	2.26281	2.37319
2.26155	2.55295	2.13366	2.1753	1.74757
1.93319	2.34324	1.86566	1.87879	1.75519
2.34817	1.87804	1.60016	1.93718	1.38779
2.68328	1.98417	1.76419	2.07484	2.14675
2.46225	2.13961	1.90167	1.98824	1.81513
2.50439	2.22968	2.09204	2.48237	1.67946
2.69183	1.93885	1.89459	1.8876	1.57182
2.37924	2.01973	1.81597	1.90294	1.6512
2.2461	1.99667	1.90015	1.91671	1.70211
2.01808	2.24197	1.70356	1.9873	1.89022
2.19005	2.45809	1.87464	1.97233	1.89752
2.50292	1.97798	1.92519	2.09124	1.79507
2.01419	1.47971	1.79013	1.77464	1.67243
1.85415	1.97505	1.58936	1.82882	1.70297
1.89479	1.74678	1.77498	1.92187	1.87307
2.12132	1.76103	1.50518	2.13577	1.68507
2.13116	2.11265	1.82943	2.21666	1.6867
2.55478	1.78299	2.08012	1.94572	1.7567
1.94048	2.12819	2.03946	1.83223	1.85363
2.17773	2.39035	1.73711	1.93708	1.91594
2.32882	1.99205	1.71686	1.6674	1.96764
2.32996	1.90943	2.06079	2.05638	1.66823
2.62659	1.77676	2.02671	2.29883	1.55226
2.37724	2.23028	1.85212	1.68696	1.90211
2.28209	1.98725	2.02963	2.25731	1.61431
2.26497	2.04082	2.13885	2.12789	1.78025
2.35987	2.03544	1.89513	1.96906	2.26131
2.53581	1.99818	1.5948	1.60832	1.60656
2.63457	1.99078	1.59758	1.8702	1.61628
2.27896	2.14565	2.09351	2.40272	1.41029
2.8564	2.03904	1.49666	2.23108	2.00427
2.24418	2.07966	1.98123	1.76108	1.50518
2.22058	2.14424	1.67431	1.83248	1.53654
2.15839	2.0433	1.79243	2.1518	1.96108
2.32927	2.21434	1.71957	2.02758	1.64219
2.29823	2.05852	1.76657	1.85962	1.79883
2.25599	2.00025	1.69407	1.60725	1.93116
2.28929	2.03156	1.85179	1.84887	1.65224
1.96175	0.885878	2.02459	1.85799	1.58453
1.86723	1.38677	1.69492	1.92346	1.68629
1.78791	1.13195	1.92319	1.98074	1.89149
[truncated: 2,809 more rows]
