# Supplementary material for: Oncogenic YAP sensitizes cells to CHK1 inhibition via CDK4/6 driven G1 acceleration
Source: EMBO Rep. 2025 Jul 4;26(16):4017–39. doi: 10.1038/s44319-025-00514-5 (PMC12373906; doi:10.1038/s44319-025-00514-5)
Supplement: Supplementary file 8 — Figure EV1 Source Data [file 44319_2025_514_MOESM8_ESM.zip › EV1/EV1E/pRB:RB_density_plots.xlsx]

## Sheet: EV1E
condition 1	condition 2	pRB/RB
DMSO	ctrl	1.40252
DMSO	ctrl	2.29989
DMSO	ctrl	2.58158
DMSO	ctrl	2.0469
DMSO	ctrl	1.30578
DMSO	ctrl	0.428382
DMSO	ctrl	2.46618
DMSO	ctrl	1.96756
DMSO	ctrl	2.22779
DMSO	ctrl	1.26434
DMSO	ctrl	2.03157
DMSO	ctrl	0.340261
DMSO	ctrl	0.426934
DMSO	ctrl	1.31517
DMSO	ctrl	2.04064
DMSO	ctrl	2.54305
DMSO	ctrl	0.339305
DMSO	ctrl	2.54718
DMSO	ctrl	0.608379
DMSO	ctrl	1.54868
DMSO	ctrl	2.23273
DMSO	ctrl	2.46111
DMSO	ctrl	1.35665
DMSO	ctrl	0.460765
DMSO	ctrl	1.70494
DMSO	ctrl	2.37583
DMSO	ctrl	2.53353
DMSO	ctrl	1.84646
DMSO	ctrl	1.75524
DMSO	ctrl	2.28825
DMSO	ctrl	2.73844
DMSO	ctrl	0.349372
DMSO	ctrl	2.25386
DMSO	ctrl	1.77723
DMSO	ctrl	1.0089
DMSO	ctrl	2.02164
DMSO	ctrl	2.08121
DMSO	ctrl	1.68517
DMSO	ctrl	1.9437
DMSO	ctrl	1.75192
DMSO	ctrl	1.74212
DMSO	ctrl	2.01254
DMSO	ctrl	2.42629
DMSO	ctrl	0.32782
DMSO	ctrl	1.72075
DMSO	ctrl	1.13104
DMSO	ctrl	2.07229
DMSO	ctrl	0.81883
DMSO	ctrl	2.18188
DMSO	ctrl	1.02658
DMSO	ctrl	1.67856
DMSO	ctrl	1.59879
DMSO	ctrl	2.20362
DMSO	ctrl	1.58329
DMSO	ctrl	2.17678
DMSO	ctrl	1.65075
DMSO	ctrl	1.9458
DMSO	ctrl	1.52676
DMSO	ctrl	2.18163
DMSO	ctrl	0.491333
DMSO	ctrl	2.01399
DMSO	ctrl	1.65056
DMSO	ctrl	1.81535
DMSO	ctrl	1.80894
DMSO	ctrl	1.84774
DMSO	ctrl	1.56233
DMSO	ctrl	2.3348
DMSO	ctrl	1.92242
DMSO	ctrl	2.24661
DMSO	ctrl	1.92624
DMSO	ctrl	1.92474
DMSO	ctrl	2.11669
DMSO	ctrl	2.07204
DMSO	ctrl	1.70217
DMSO	ctrl	1.93358
DMSO	ctrl	2.375
DMSO	ctrl	2.12493
DMSO	ctrl	1.24168
DMSO	ctrl	2.09786
DMSO	ctrl	1.36651
DMSO	ctrl	1.74134
DMSO	ctrl	2.01811
DMSO	ctrl	2.32777
DMSO	ctrl	2.10547
DMSO	ctrl	1.83686
DMSO	ctrl	1.73011
DMSO	ctrl	1.94485
DMSO	ctrl	1.98306
DMSO	ctrl	2.07745
DMSO	ctrl	1.80649
DMSO	ctrl	1.97829
DMSO	ctrl	2.17071
DMSO	ctrl	2.08723
DMSO	ctrl	1.99806
DMSO	ctrl	0.363892
DMSO	ctrl	2.28511
DMSO	ctrl	1.85618
DMSO	ctrl	1.72671
DMSO	ctrl	1.86552
DMSO	ctrl	2.22501
DMSO	ctrl	2.07068
DMSO	ctrl	1.75562
DMSO	ctrl	2.10731
DMSO	ctrl	2.04498
DMSO	ctrl	2.28774
DMSO	ctrl	2.35917
DMSO	ctrl	0.354349
DMSO	ctrl	2.1126
DMSO	ctrl	1.85722
DMSO	ctrl	1.45758
DMSO	ctrl	2.29898
DMSO	ctrl	2.21029
DMSO	ctrl	0.359238
DMSO	ctrl	2.27604
DMSO	ctrl	1.60085
DMSO	ctrl	2.33299
DMSO	ctrl	1.92488
DMSO	ctrl	2.09848
DMSO	ctrl	2.19839
DMSO	ctrl	1.90061
DMSO	ctrl	1.19361
DMSO	ctrl	2.06228
DMSO	ctrl	2.25725
DMSO	ctrl	1.90003
DMSO	ctrl	2.05899
DMSO	ctrl	1.53512
DMSO	ctrl	1.90138
DMSO	ctrl	0.391649
DMSO	ctrl	1.85435
DMSO	ctrl	2.35092
DMSO	ctrl	1.95423
DMSO	ctrl	1.9705
DMSO	ctrl	2.30344
DMSO	ctrl	2.30869
DMSO	ctrl	1.72022
DMSO	ctrl	0.345091
DMSO	ctrl	0.564103
DMSO	ctrl	1.49829
DMSO	ctrl	1.87888
DMSO	ctrl	1.96588
DMSO	ctrl	2.03256
DMSO	ctrl	2.21008
DMSO	ctrl	1.76437
DMSO	ctrl	1.97052
DMSO	ctrl	2.09684
DMSO	ctrl	2.36074
DMSO	ctrl	1.8669
DMSO	ctrl	2.35916
DMSO	ctrl	0.318012
DMSO	ctrl	2.3427
DMSO	ctrl	0.318388
DMSO	ctrl	2.44618
DMSO	ctrl	1.97533
DMSO	ctrl	0.331344
DMSO	ctrl	1.81369
DMSO	ctrl	2.50913
DMSO	ctrl	0.322726
DMSO	ctrl	0.328002
DMSO	ctrl	1.87745
DMSO	ctrl	2.07055
DMSO	ctrl	2.27765
DMSO	ctrl	2.46281
DMSO	ctrl	2.20542
DMSO	ctrl	2.14463
DMSO	ctrl	1.86049
DMSO	ctrl	2.13595
DMSO	ctrl	2.04636
DMSO	ctrl	1.91229
DMSO	ctrl	2.09307
DMSO	ctrl	2.07644
DMSO	ctrl	2.08012
DMSO	ctrl	2.4423
DMSO	ctrl	1.91557
DMSO	ctrl	2.03978
DMSO	ctrl	2.19765
DMSO	ctrl	2.32178
DMSO	ctrl	2.18816
DMSO	ctrl	1.20184
DMSO	ctrl	2.55279
DMSO	ctrl	2.04053
DMSO	ctrl	0.632103
DMSO	ctrl	2.04847
DMSO	ctrl	2.18416
DMSO	ctrl	2.01288
DMSO	ctrl	2.41446
DMSO	ctrl	0.868243
DMSO	ctrl	1.79853
DMSO	ctrl	2.02735
DMSO	ctrl	0.343478
DMSO	ctrl	2.10111
DMSO	ctrl	1.91083
DMSO	ctrl	2.17938
DMSO	ctrl	2.07118
DMSO	ctrl	1.89849
DMSO	ctrl	2.01362
DMSO	ctrl	1.61233
DMSO	ctrl	2.18303
DMSO	ctrl	3.0954
DMSO	ctrl	1.39972
DMSO	ctrl	2.50011
DMSO	ctrl	2.62392
DMSO	ctrl	1.46991
DMSO	ctrl	2.55511
DMSO	ctrl	3.12981
DMSO	ctrl	2.02219
DMSO	ctrl	1.99891
DMSO	ctrl	1.91891
DMSO	ctrl	2.58902
DMSO	ctrl	2.18214
DMSO	ctrl	2.73447
DMSO	ctrl	2.43698
DMSO	ctrl	2.72861
DMSO	ctrl	2.73754
DMSO	ctrl	2.17782
DMSO	ctrl	1.79616
DMSO	ctrl	2.31123
DMSO	ctrl	2.68935
DMSO	ctrl	2.66246
DMSO	ctrl	0.302514
DMSO	ctrl	2.58351
DMSO	ctrl	0.294828
DMSO	ctrl	1.86864
DMSO	ctrl	2.05464
DMSO	ctrl	2.3435
DMSO	ctrl	2.50534
DMSO	ctrl	1.77295
DMSO	ctrl	0.303845
DMSO	ctrl	2.40626
DMSO	ctrl	2.10215
DMSO	ctrl	0.444727
DMSO	ctrl	2.128
DMSO	ctrl	2.34099
DMSO	ctrl	1.98428
DMSO	ctrl	1.27033
DMSO	ctrl	2.21392
DMSO	ctrl	1.77761
DMSO	ctrl	1.77604
DMSO	ctrl	1.95981
DMSO	ctrl	0.388948
DMSO	ctrl	1.60791
DMSO	ctrl	2.00094
DMSO	ctrl	2.18736
DMSO	ctrl	2.1779
DMSO	ctrl	2.27292
DMSO	ctrl	2.3926
DMSO	ctrl	1.88231
DMSO	ctrl	2.34464
DMSO	ctrl	0.881547
DMSO	ctrl	2.33359
DMSO	ctrl	1.98487
DMSO	ctrl	1.83865
DMSO	ctrl	1.87572
DMSO	ctrl	2.34719
DMSO	ctrl	2.97251
DMSO	ctrl	1.29976
DMSO	ctrl	2.20498
DMSO	ctrl	2.1793
DMSO	ctrl	2.19062
DMSO	ctrl	3.17567
DMSO	ctrl	1.67047
DMSO	ctrl	2.0235
DMSO	ctrl	2.21181
DMSO	ctrl	2.28052
DMSO	ctrl	2.03735
DMSO	ctrl	2.14127
DMSO	ctrl	1.82802
DMSO	ctrl	2.03303
DMSO	ctrl	1.67887
DMSO	ctrl	1.99974
DMSO	ctrl	2.00899
DMSO	ctrl	2.00397
DMSO	ctrl	2.21773
DMSO	ctrl	2.06312
DMSO	ctrl	2.18396
DMSO	ctrl	1.7077
DMSO	ctrl	1.82099
DMSO	ctrl	1.78947
DMSO	ctrl	0.327023
DMSO	ctrl	2.43518
DMSO	ctrl	2.02028
DMSO	ctrl	2.26435
DMSO	ctrl	1.70274
DMSO	ctrl	2.01773
DMSO	ctrl	1.93651
DMSO	ctrl	2.00182
DMSO	ctrl	1.93243
DMSO	ctrl	2.17634
DMSO	ctrl	2.17188
DMSO	ctrl	1.98789
DMSO	ctrl	1.96448
DMSO	ctrl	1.88491
DMSO	ctrl	1.97124
DMSO	ctrl	1.43447
DMSO	ctrl	1.93522
DMSO	ctrl	1.67196
DMSO	ctrl	2.30352
DMSO	ctrl	1.96058
DMSO	ctrl	2.05426
DMSO	ctrl	1.74319
DMSO	ctrl	0.371169
DMSO	ctrl	2.82953
DMSO	ctrl	2.10795
DMSO	ctrl	1.98428
DMSO	ctrl	3.00416
DMSO	ctrl	1.95694
DMSO	ctrl	0.739699
DMSO	ctrl	1.78187
DMSO	ctrl	2.28528
DMSO	ctrl	1.68522
DMSO	ctrl	1.92464
DMSO	ctrl	2.25896
DMSO	ctrl	2.26307
DMSO	ctrl	2.5055
DMSO	ctrl	1.90267
DMSO	ctrl	1.97805
DMSO	ctrl	1.98083
DMSO	ctrl	0.321305
DMSO	ctrl	0.326241
DMSO	ctrl	2.30543
DMSO	ctrl	2.47602
DMSO	ctrl	0.327378
DMSO	ctrl	0.346651
DMSO	ctrl	2.17522
DMSO	ctrl	1.80433
DMSO	ctrl	2.37139
DMSO	ctrl	2.26646
DMSO	ctrl	0.921215
DMSO	ctrl	1.98304
DMSO	ctrl	1.94764
DMSO	ctrl	2.12126
DMSO	ctrl	0.34063
DMSO	ctrl	0.342045
DMSO	ctrl	1.81608
DMSO	ctrl	2.15219
DMSO	ctrl	1.89987
DMSO	ctrl	2.20314
DMSO	ctrl	2.2762
DMSO	ctrl	2.07182
DMSO	ctrl	1.79524
DMSO	ctrl	0.431519
DMSO	ctrl	1.81406
DMSO	ctrl	1.85734
DMSO	ctrl	2.04791
DMSO	ctrl	2.17037
DMSO	ctrl	1.16155
DMSO	ctrl	1.89948
DMSO	ctrl	2.05658
DMSO	ctrl	1.50162
DMSO	ctrl	2.3771
DMSO	ctrl	2.23882
DMSO	ctrl	1.76527
DMSO	ctrl	2.00205
DMSO	ctrl	0.335628
DMSO	ctrl	0.649335
DMSO	ctrl	0.330496
DMSO	ctrl	2.09124
DMSO	ctrl	0.329838
DMSO	ctrl	2.16268
DMSO	ctrl	0.333146
DMSO	ctrl	0.311282
DMSO	ctrl	0.35099
DMSO	ctrl	2.34814
DMSO	ctrl	2.10289
DMSO	ctrl	0.32451
DMSO	ctrl	0.337741
DMSO	ctrl	0.335278
DMSO	ctrl	0.338796
DMSO	ctrl	0.333699
DMSO	ctrl	1.81853
DMSO	ctrl	0.319137
DMSO	ctrl	1.92054
DMSO	ctrl	2.03817
DMSO	ctrl	0.32508
DMSO	ctrl	0.854073
DMSO	ctrl	2.10134
DMSO	ctrl	1.5067
DMSO	ctrl	0.355849
DMSO	ctrl	1.7117
DMSO	ctrl	2.06024
DMSO	ctrl	1.46574
DMSO	ctrl	1.88639
DMSO	ctrl	1.78571
DMSO	ctrl	2.14698
DMSO	ctrl	2.07473
DMSO	ctrl	1.89857
DMSO	ctrl	1.88587
DMSO	ctrl	2.13184
DMSO	ctrl	1.83573
DMSO	ctrl	1.44083
DMSO	ctrl	1.52732
DMSO	ctrl	1.90409
DMSO	ctrl	2.00189
DMSO	ctrl	1.8056
DMSO	ctrl	2.077
DMSO	ctrl	1.96497
DMSO	ctrl	1.93476
DMSO	ctrl	1.77442
DMSO	ctrl	1.88647
DMSO	ctrl	1.93084
DMSO	ctrl	1.84441
DMSO	ctrl	2.21233
DMSO	ctrl	1.29871
DMSO	ctrl	1.96517
DMSO	ctrl	1.80705
DMSO	ctrl	0.330178
DMSO	ctrl	0.351023
DMSO	ctrl	2.15611
DMSO	ctrl	1.03162
DMSO	ctrl	1.94416
DMSO	ctrl	1.98072
DMSO	ctrl	0.397945
DMSO	ctrl	2.41171
DMSO	ctrl	0.444591
DMSO	ctrl	2.46133
DMSO	ctrl	0.387193
DMSO	ctrl	2.12063
DMSO	ctrl	0.610949
DMSO	ctrl	1.83271
DMSO	ctrl	1.68205
DMSO	ctrl	0.381722
DMSO	ctrl	2.25282
DMSO	ctrl	0.471604
DMSO	ctrl	1.84592
DMSO	ctrl	2.35733
DMSO	ctrl	2.43122
DMSO	ctrl	0.416987
DMSO	ctrl	2.11262
DMSO	ctrl	2.02804
DMSO	ctrl	0.386457
DMSO	ctrl	0.361126
DMSO	ctrl	0.436267
DMSO	ctrl	2.14235
DMSO	ctrl	1.0404
DMSO	ctrl	2.15355
DMSO	ctrl	2.25076
DMSO	ctrl	2.53462
DMSO	ctrl	2.3327
DMSO	ctrl	2.3378
DMSO	ctrl	0.380254
DMSO	ctrl	0.383638
DMSO	ctrl	0.577017
DMSO	ctrl	3.1149
DMSO	ctrl	2.33747
DMSO	ctrl	2.82272
DMSO	ctrl	2.35419
DMSO	ctrl	2.13664
DMSO	ctrl	2.52551
DMSO	ctrl	2.312
DMSO	ctrl	2.16694
DMSO	ctrl	1.94019
DMSO	ctrl	2.02947
DMSO	ctrl	2.05851
DMSO	ctrl	2.37911
DMSO	ctrl	0.366375
DMSO	ctrl	1.93673
DMSO	ctrl	2.21179
DMSO	ctrl	2.45335
DMSO	ctrl	0.369393
DMSO	ctrl	1.39478
DMSO	ctrl	2.0038
DMSO	ctrl	2.67589
DMSO	ctrl	2.87741
DMSO	ctrl	2.98707
DMSO	ctrl	1.09894
DMSO	ctrl	2.3667
DMSO	ctrl	2.1375
DMSO	ctrl	2.39017
DMSO	ctrl	2.32141
DMSO	ctrl	2.34159
DMSO	ctrl	1.71351
DMSO	ctrl	2.27258
DMSO	ctrl	0.496161
DMSO	ctrl	2.33772
DMSO	ctrl	2.09482
DMSO	ctrl	1.79565
DMSO	ctrl	2.02536
DMSO	ctrl	0.434475
DMSO	ctrl	2.3546
DMSO	ctrl	2.22954
DMSO	ctrl	0.452695
DMSO	ctrl	2.64581
DMSO	ctrl	2.59056
DMSO	ctrl	0.409369
DMSO	ctrl	1.8829
DMSO	ctrl	1.77501
DMSO	ctrl	2.26434
DMSO	ctrl	2.09416
DMSO	ctrl	1.3928
DMSO	ctrl	1.82275
DMSO	ctrl	2.31538
DMSO	ctrl	3.00191
DMSO	ctrl	2.67712
DMSO	ctrl	1.53435
DMSO	ctrl	0.461133
DMSO	ctrl	2.03116
DMSO	ctrl	1.52934
DMSO	ctrl	2.32257
DMSO	ctrl	1.96532
DMSO	ctrl	1.22003
DMSO	ctrl	2.47102
DMSO	ctrl	2.80088
DMSO	ctrl	1.71086
DMSO	ctrl	2.14703
DMSO	ctrl	2.75702
DMSO	ctrl	2.81763
DMSO	ctrl	2.78037
DMSO	ctrl	2.6253
DMSO	ctrl	2.30273
DMSO	ctrl	2.62579
DMSO	ctrl	2.65112
DMSO	ctrl	2.34794
DMSO	ctrl	2.46921
DMSO	ctrl	1.73606
DMSO	ctrl	2.64771
DMSO	ctrl	1.71594
DMSO	ctrl	2.53598
DMSO	ctrl	0.438372
DMSO	ctrl	2.44374
DMSO	ctrl	2.43232
DMSO	ctrl	3.06419
DMSO	ctrl	2.90719
DMSO	ctrl	2.50304
DMSO	ctrl	2.37613
DMSO	ctrl	2.39981
DMSO	ctrl	1.88909
DMSO	ctrl	2.04874
DMSO	ctrl	2.5111
DMSO	ctrl	2.3027
DMSO	ctrl	0.367912
DMSO	ctrl	0.529833
DMSO	ctrl	2.54119
DMSO	ctrl	0.50065
DMSO	ctrl	2.10375
DMSO	ctrl	0.42084
DMSO	ctrl	2.72171
DMSO	ctrl	2.18485
DMSO	ctrl	2.63764
DMSO	ctrl	2.6456
DMSO	ctrl	0.436452
DMSO	ctrl	3.00266
DMSO	ctrl	2.31896
DMSO	ctrl	1.94811
DMSO	ctrl	2.02351
DMSO	ctrl	2.6052
DMSO	ctrl	2.87435
DMSO	ctrl	2.0687
DMSO	ctrl	2.17096
DMSO	ctrl	2.07793
DMSO	ctrl	2.03336
DMSO	ctrl	2.68327
DMSO	ctrl	1.873
DMSO	ctrl	2.17647
DMSO	ctrl	2.21929
DMSO	ctrl	0.421156
DMSO	ctrl	0.441449
DMSO	ctrl	0.399023
DMSO	ctrl	2.10044
DMSO	ctrl	2.34191
DMSO	ctrl	1.90248
DMSO	ctrl	2.39547
DMSO	ctrl	2.39569
DMSO	ctrl	2.14606
DMSO	ctrl	2.42382
DMSO	ctrl	2.48669
DMSO	ctrl	2.53218
DMSO	ctrl	2.45515
DMSO	ctrl	1.63468
DMSO	ctrl	2.25182
DMSO	ctrl	2.03594
DMSO	ctrl	0.309145
DMSO	ctrl	2.30868
DMSO	ctrl	0.396623
DMSO	ctrl	2.18234
DMSO	ctrl	2.19423
DMSO	ctrl	2.21513
DMSO	ctrl	2.14757
DMSO	ctrl	2.27599
DMSO	ctrl	2.04167
DMSO	ctrl	2.0375
DMSO	ctrl	0.821945
DMSO	ctrl	2.18358
DMSO	ctrl	2.48469
DMSO	ctrl	2.60623
DMSO	ctrl	2.2737
DMSO	ctrl	2.2014
DMSO	ctrl	2.23133
DMSO	ctrl	2.46815
DMSO	ctrl	2.0414
DMSO	ctrl	2.20836
DMSO	ctrl	2.0287
DMSO	ctrl	2.18226
DMSO	ctrl	0.385268
DMSO	ctrl	0.415076
DMSO	ctrl	2.22448
DMSO	ctrl	0.392265
DMSO	ctrl	0.43267
DMSO	ctrl	1.91456
DMSO	ctrl	1.57965
DMSO	ctrl	0.561417
DMSO	ctrl	0.448722
DMSO	ctrl	0.42815
DMSO	ctrl	2.36742
DMSO	ctrl	2.09634
DMSO	ctrl	1.54982
DMSO	ctrl	1.95696
DMSO	ctrl	2.15011
DMSO	ctrl	2.3319
DMSO	ctrl	1.89483
DMSO	ctrl	2.11002
DMSO	ctrl	1.79168
DMSO	ctrl	1.01193
DMSO	ctrl	2.36024
DMSO	ctrl	2.28065
DMSO	ctrl	2.04835
DMSO	ctrl	1.86413
DMSO	ctrl	2.19342
DMSO	ctrl	2.40744
DMSO	ctrl	2.04692
DMSO	ctrl	0.438261
DMSO	ctrl	0.852941
DMSO	ctrl	2.43665
DMSO	ctrl	1.40469
DMSO	ctrl	1.99892
DMSO	ctrl	1.89927
DMSO	ctrl	2.02845
DMSO	ctrl	2.281
DMSO	ctrl	2.79515
DMSO	ctrl	2.29418
DMSO	ctrl	1.89944
DMSO	ctrl	1.82228
DMSO	ctrl	1.76947
DMSO	ctrl	1.96183
DMSO	ctrl	1.99383
DMSO	ctrl	0.419514
DMSO	ctrl	1.81387
DMSO	ctrl	2.65315
DMSO	ctrl	2.07605
DMSO	ctrl	2.55338
DMSO	ctrl	2.06123
DMSO	ctrl	1.79683
DMSO	ctrl	2.15165
DMSO	ctrl	1.32657
DMSO	ctrl	1.69071
DMSO	ctrl	0.343793
DMSO	ctrl	2.37611
DMSO	ctrl	1.52086
DMSO	ctrl	2.3264
DMSO	ctrl	1.82409
DMSO	ctrl	0.302654
DMSO	ctrl	1.7453
DMSO	ctrl	0.274522
DMSO	ctrl	1.8314
DMSO	ctrl	1.90558
DMSO	ctrl	1.87881
DMSO	ctrl	0.327093
DMSO	ctrl	1.34146
DMSO	ctrl	0.359065
DMSO	ctrl	0.365714
DMSO	ctrl	2.45266
DMSO	ctrl	2.42669
DMSO	ctrl	2.12847
DMSO	ctrl	0.380029
DMSO	ctrl	2.00374
DMSO	ctrl	2.39231
DMSO	ctrl	1.59981
DMSO	ctrl	2.32534
DMSO	ctrl	2.13466
DMSO	ctrl	0.375444
DMSO	ctrl	0.372201
DMSO	ctrl	1.70655
DMSO	ctrl	2.55623
DMSO	ctrl	2.32271
DMSO	ctrl	1.82028
DMSO	ctrl	2.12117
DMSO	ctrl	1.75488
DMSO	ctrl	1.79811
DMSO	ctrl	1.76938
DMSO	ctrl	1.53975
DMSO	ctrl	0.338769
DMSO	ctrl	1.83201
DMSO	ctrl	2.06721
DMSO	ctrl	1.83275
DMSO	ctrl	1.78587
DMSO	ctrl	2.39958
DMSO	ctrl	1.92805
DMSO	ctrl	1.83147
DMSO	ctrl	2.18291
DMSO	ctrl	1.79416
DMSO	ctrl	2.14476
DMSO	ctrl	2.04409
DMSO	ctrl	1.72735
DMSO	ctrl	2.08016
DMSO	ctrl	2.40719
DMSO	ctrl	2.07603
DMSO	ctrl	1.09563
DMSO	ctrl	0.450535
DMSO	ctrl	2.11469
DMSO	ctrl	1.91436
DMSO	ctrl	2.12586
DMSO	ctrl	0.410604
DMSO	ctrl	2.26218
DMSO	ctrl	1.52941
DMSO	ctrl	1.9668
DMSO	ctrl	0.39495
DMSO	ctrl	1.8466
DMSO	ctrl	2.26823
DMSO	ctrl	1.8123
DMSO	ctrl	1.99634
DMSO	ctrl	0.37006
DMSO	ctrl	1.492
DMSO	ctrl	0.355442
DMSO	ctrl	1.41581
DMSO	ctrl	1.31612
DMSO	ctrl	2.28268
DMSO	ctrl	2.10265
DMSO	ctrl	2.06672
DMSO	ctrl	0.343457
DMSO	ctrl	2.22503
DMSO	ctrl	1.91138
DMSO	ctrl	1.98893
DMSO	ctrl	1.95055
DMSO	ctrl	0.338341
DMSO	ctrl	2.14487
DMSO	ctrl	2.25662
DMSO	ctrl	2.01559
DMSO	ctrl	2.17673
DMSO	ctrl	1.45693
DMSO	ctrl	1.72546
DMSO	ctrl	2.37238
DMSO	ctrl	2.55785
DMSO	ctrl	1.98406
DMSO	ctrl	2.03419
DMSO	ctrl	1.90181
DMSO	ctrl	0.637628
DMSO	ctrl	1.64309
DMSO	ctrl	1.68609
DMSO	ctrl	2.63395
DMSO	ctrl	1.99915
DMSO	ctrl	1.52845
DMSO	ctrl	2.78621
DMSO	ctrl	0.358623
DMSO	ctrl	0.354434
DMSO	ctrl	1.82214
DMSO	ctrl	2.57861
DMSO	ctrl	1.99517
DMSO	ctrl	0.387526
DMSO	ctrl	1.43756
DMSO	ctrl	2.56238
DMSO	ctrl	2.12779
DMSO	ctrl	1.06543
DMSO	ctrl	0.343532
DMSO	ctrl	2.6387
DMSO	ctrl	1.90953
DMSO	ctrl	2.03126
DMSO	ctrl	1.49865
DMSO	ctrl	1.97478
DMSO	ctrl	1.78217
DMSO	ctrl	2.09134
DMSO	ctrl	2.10912
DMSO	ctrl	0.347826
DMSO	ctrl	2.03445
DMSO	ctrl	0.390244
DMSO	ctrl	1.86481
DMSO	ctrl	0.307487
DMSO	ctrl	1.79213
DMSO	ctrl	2.11105
DMSO	ctrl	1.96904
DMSO	ctrl	2.29059
DMSO	ctrl	2.37164
DMSO	ctrl	1.11133
DMSO	ctrl	2.33489
DMSO	ctrl	2.12812
DMSO	ctrl	2.19601
DMSO	ctrl	2.47156
DMSO	ctrl	1.87382
DMSO	ctrl	1.64916
DMSO	ctrl	0.326239
DMSO	ctrl	2.13791
DMSO	ctrl	2.14956
DMSO	ctrl	2.48279
DMSO	ctrl	2.09867
DMSO	ctrl	1.73341
DMSO	ctrl	2.35599
DMSO	ctrl	2.65308
DMSO	ctrl	2.91062
DMSO	ctrl	2.412
DMSO	ctrl	1.58425
DMSO	ctrl	2.73731
DMSO	ctrl	1.87198
DMSO	ctrl	0.433282
DMSO	ctrl	2.24197
DMSO	ctrl	2.1397
DMSO	ctrl	2.50377
DMSO	ctrl	1.89338
DMSO	ctrl	2.77878
DMSO	ctrl	1.8292
DMSO	ctrl	1.61044
DMSO	ctrl	1.98815
DMSO	ctrl	1.95148
DMSO	ctrl	1.89582
DMSO	ctrl	2.03438
DMSO	ctrl	1.9906
DMSO	ctrl	2.578
DMSO	ctrl	1.86655
DMSO	ctrl	2.05339
DMSO	ctrl	2.26163
DMSO	ctrl	2.01728
DMSO	ctrl	1.85934
DMSO	ctrl	1.45527
DMSO	ctrl	1.92715
DMSO	ctrl	2.13067
DMSO	ctrl	1.26286
DMSO	ctrl	1.41034
DMSO	ctrl	2.17607
DMSO	ctrl	1.94036
DMSO	ctrl	1.9789
DMSO	ctrl	1.96637
DMSO	ctrl	2.28064
DMSO	ctrl	2.18418
DMSO	ctrl	1.96954
DMSO	ctrl	1.93078
DMSO	ctrl	1.92366
DMSO	ctrl	1.26871
DMSO	ctrl	1.86536
DMSO	ctrl	1.31954
DMSO	ctrl	2.29178
DMSO	ctrl	1.60685
DMSO	ctrl	1.55503
DMSO	ctrl	2.33454
DMSO	ctrl	2.03845
DMSO	ctrl	2.09227
DMSO	ctrl	2.11584
DMSO	ctrl	1.9888
DMSO	ctrl	2.30457
DMSO	ctrl	2.23139
DMSO	ctrl	1.63968
DMSO	ctrl	2.1106
DMSO	ctrl	2.28087
DMSO	ctrl	1.95104
DMSO	ctrl	0.348503
DMSO	ctrl	1.78906
DMSO	ctrl	1.59303
DMSO	ctrl	0.475114
DMSO	ctrl	2.15225
DMSO	ctrl	1.79832
DMSO	ctrl	1.36266
DMSO	ctrl	0.469041
DMSO	ctrl	1.70173
DMSO	ctrl	1.50769
DMSO	ctrl	2.22005
DMSO	ctrl	2.15329
DMSO	ctrl	2.39251
DMSO	ctrl	1.82783
DMSO	ctrl	0.532936
DMSO	ctrl	1.82726
DMSO	ctrl	1.24233
DMSO	ctrl	0.639717
DMSO	ctrl	1.80239
DMSO	ctrl	2.33242
DMSO	ctrl	1.39791
DMSO	ctrl	2.5168
DMSO	ctrl	1.8873
DMSO	ctrl	1.71143
DMSO	ctrl	1.77542
DMSO	ctrl	2.14912
DMSO	ctrl	1.48274
DMSO	ctrl	2.05025
DMSO	ctrl	2.13
DMSO	ctrl	2.02454
DMSO	ctrl	0.342966
DMSO	ctrl	1.15416
DMSO	ctrl	2.16027
DMSO	ctrl	0.339528
DMSO	ctrl	0.718317
DMSO	ctrl	2.36508
DMSO	ctrl	0.32373
DMSO	ctrl	0.405945
DMSO	ctrl	1.65455
DMSO	ctrl	2.27656
DMSO	ctrl	0.352211
DMSO	ctrl	2.09977
DMSO	ctrl	0.365861
DMSO	ctrl	2.28048
DMSO	ctrl	2.48979
DMSO	ctrl	1.96521
DMSO	ctrl	2.0378
DMSO	ctrl	0.444132
DMSO	ctrl	0.427492
DMSO	ctrl	2.38054
DMSO	ctrl	2.05005
DMSO	ctrl	2.02967
DMSO	ctrl	0.402124
DMSO	ctrl	2.17667
DMSO	ctrl	1.50719
DMSO	ctrl	2.12544
DMSO	ctrl	2.04367
DMSO	ctrl	2.07312
DMSO	ctrl	2.12773
DMSO	ctrl	1.32884
DMSO	ctrl	1.84364
DMSO	ctrl	2.05296
DMSO	ctrl	2.06459
DMSO	ctrl	2.32058
DMSO	ctrl	1.79777
DMSO	ctrl	2.05343
DMSO	ctrl	1.76446
DMSO	ctrl	1.75408
DMSO	ctrl	2.11639
DMSO	ctrl	1.81321
DMSO	ctrl	1.68596
DMSO	ctrl	1.77253
DMSO	ctrl	1.95304
DMSO	ctrl	2
DMSO	ctrl	1.68849
DMSO	ctrl	2.14418
DMSO	ctrl	1.35544
DMSO	ctrl	1.99867
DMSO	ctrl	2.25238
DMSO	ctrl	1.94689
DMSO	ctrl	2.1062
DMSO	ctrl	2.36885
DMSO	ctrl	2.18564
DMSO	ctrl	2.18526
DMSO	ctrl	2.28811
DMSO	ctrl	1.9094
DMSO	ctrl	2.68843
DMSO	ctrl	2.18204
DMSO	ctrl	1.85655
DMSO	ctrl	1.83588
DMSO	ctrl	1.78247
DMSO	ctrl	1.73082
DMSO	ctrl	1.55042
DMSO	ctrl	1.75228
DMSO	ctrl	1.79217
DMSO	ctrl	0.480348
DMSO	ctrl	2.14645
DMSO	ctrl	2.52601
DMSO	ctrl	1.73774
DMSO	ctrl	2.67175
DMSO	ctrl	0.392662
DMSO	ctrl	1.97799
DMSO	ctrl	2.06575
DMSO	ctrl	1.76102
DMSO	ctrl	1.87345
DMSO	ctrl	2.12201
DMSO	ctrl	1.90952
DMSO	ctrl	2.1361
DMSO	ctrl	1.53173
DMSO	ctrl	0.889565
DMSO	ctrl	1.79832
DMSO	ctrl	2.38802
DMSO	ctrl	1.21767
DMSO	ctrl	0.847154
DMSO	ctrl	0.473267
DMSO	ctrl	2.14218
DMSO	ctrl	0.970465
DMSO	ctrl	2.25539
DMSO	ctrl	1.85258
DMSO	ctrl	1.04051
DMSO	ctrl	2.4614
DMSO	ctrl	2.32095
DMSO	ctrl	1.50302
DMSO	ctrl	1.94438
DMSO	ctrl	1.91345
DMSO	ctrl	2.6415
DMSO	ctrl	1.82988
DMSO	ctrl	0.457621
DMSO	ctrl	2.09584
DMSO	ctrl	2.41738
DMSO	ctrl	0.75053
DMSO	ctrl	1.88436
DMSO	ctrl	2.10137
DMSO	ctrl	2.0301
DMSO	ctrl	0.511536
DMSO	ctrl	1.41193
DMSO	ctrl	1.97772
DMSO	ctrl	0.939864
DMSO	ctrl	1.75052
DMSO	ctrl	0.527786
DMSO	ctrl	2.51429
DMSO	ctrl	2.28364
DMSO	ctrl	1.70402
DMSO	ctrl	1.72722
DMSO	ctrl	2.06786
DMSO	ctrl	1.15798
DMSO	ctrl	2.26416
DMSO	ctrl	2.65878
DMSO	ctrl	2.01286
DMSO	ctrl	2.04641
DMSO	ctrl	2.21391
DMSO	ctrl	2.06528
DMSO	ctrl	1.85538
DMSO	ctrl	2.452
DMSO	ctrl	1.72109
DMSO	ctrl	2.00359
DMSO	ctrl	2.03168
DMSO	ctrl	2.13812
DMSO	ctrl	1.98028
DMSO	ctrl	1.88265
DMSO	ctrl	1.75808
DMSO	ctrl	2.46071
DMSO	ctrl	2.17423
DMSO	ctrl	0.385853
DMSO	ctrl	1.68635
DMSO	ctrl	2.32663
DMSO	ctrl	0.275631
DMSO	ctrl	2.03197
DMSO	ctrl	1.45731
DMSO	ctrl	2.11756
DMSO	ctrl	2.16589
DMSO	ctrl	1.8887
DMSO	ctrl	0.322941
DMSO	ctrl	2.30306
DMSO	ctrl	1.50323
DMSO	ctrl	0.329434
DMSO	ctrl	1.6422
DMSO	ctrl	2.10963
DMSO	ctrl	1.53516
DMSO	ctrl	2.07169
DMSO	ctrl	0.505315
DMSO	ctrl	1.80408
DMSO	ctrl	1.90647
DMSO	ctrl	2.39558
DMSO	ctrl	2.15451
DMSO	ctrl	1.38861
DMSO	ctrl	0.454766
DMSO	ctrl	1.755
DMSO	ctrl	1.87352
DMSO	ctrl	0.389575
DMSO	ctrl	1.71253
DMSO	ctrl	2.02324
DMSO	ctrl	1.90402
DMSO	ctrl	1.49884
DMSO	ctrl	1.46534
DMSO	ctrl	2.11181
DMSO	ctrl	1.88437
DMSO	ctrl	1.43262
DMSO	ctrl	0.392446
DMSO	ctrl	2.13926
DMSO	ctrl	1.81056
DMSO	ctrl	2.33764
DMSO	ctrl	1.94417
DMSO	ctrl	1.80777
DMSO	ctrl	1.91086
DMSO	ctrl	0.622566
DMSO	ctrl	1.96269
DMSO	ctrl	2.57044
DMSO	ctrl	2.31378
DMSO	ctrl	2.52429
DMSO	ctrl	1.92196
DMSO	ctrl	2.05615
DMSO	ctrl	2.03722
DMSO	ctrl	2.28159
DMSO	ctrl	2.20164
DMSO	ctrl	1.73873
DMSO	ctrl	1.68043
DMSO	ctrl	0.350373
DMSO	ctrl	0.654521
DMSO	ctrl	2.0105
DMSO	ctrl	0.333432
DMSO	ctrl	1.93824
DMSO	ctrl	2.58446
DMSO	ctrl	2.17393
DMSO	ctrl	1.88378
DMSO	ctrl	0.335975
DMSO	ctrl	0.358102
DMSO	ctrl	1.79945
DMSO	ctrl	0.40285
DMSO	ctrl	0.333974
DMSO	ctrl	2.04212
DMSO	ctrl	2.1433
DMSO	ctrl	1.03412
DMSO	ctrl	2.48346
DMSO	ctrl	2.3708
DMSO	ctrl	2.03608
DMSO	ctrl	2.14781
DMSO	ctrl	2.08947
DMSO	ctrl	1.96018
DMSO	ctrl	1.69208
DMSO	ctrl	2.10964
DMSO	ctrl	0.331714
DMSO	ctrl	1.84991
DMSO	ctrl	2.10789
DMSO	ctrl	0.334614
DMSO	ctrl	2.00446
DMSO	ctrl	0.360379
DMSO	ctrl	1.6361
DMSO	ctrl	1.63118
DMSO	ctrl	1.85125
DMSO	ctrl	2.05594
DMSO	ctrl	2.43256
DMSO	ctrl	0.330222
DMSO	ctrl	1.55748
DMSO	ctrl	0.840497
DMSO	ctrl	2.28629
DMSO	ctrl	1.81992
DMSO	ctrl	2.01274
DMSO	ctrl	1.71021
DMSO	ctrl	2.06699
DMSO	ctrl	0.426487
DMSO	ctrl	2.09064
DMSO	ctrl	0.37684
DMSO	ctrl	0.368779
DMSO	ctrl	2.23103
DMSO	ctrl	2.02457
DMSO	ctrl	1.83234
DMSO	ctrl	2.18192
DMSO	ctrl	2.33586
DMSO	ctrl	1.38958
DMSO	ctrl	2.74994
DMSO	ctrl	0.386647
DMSO	ctrl	2.15165
DMSO	ctrl	2.26959
DMSO	ctrl	1.61065
DMSO	ctrl	1.50557
DMSO	ctrl	2.22669
DMSO	ctrl	1.25517
DMSO	ctrl	1.62965
DMSO	ctrl	2.17511
DMSO	ctrl	1.80534
DMSO	ctrl	1.88506
DMSO	ctrl	1.88638
DMSO	ctrl	1.49076
DMSO	ctrl	2.58041
DMSO	ctrl	2.0313
DMSO	ctrl	2.05475
DMSO	ctrl	0.363183
DMSO	ctrl	1.80874
DMSO	ctrl	2.10173
DMSO	ctrl	0.367043
DMSO	ctrl	1.57772
DMSO	ctrl	1.13046
DMSO	ctrl	2.06815
DMSO	ctrl	2.2822
DMSO	ctrl	1.76086
DMSO	ctrl	0.347975
DMSO	ctrl	1.67323
DMSO	ctrl	1.95268
DMSO	ctrl	2.2698
DMSO	ctrl	2.44701
DMSO	ctrl	1.89111
DMSO	ctrl	1.88183
DMSO	ctrl	2.23426
DMSO	ctrl	1.99861
DMSO	ctrl	1.79179
DMSO	ctrl	1.9344
DMSO	ctrl	1.85552
DMSO	ctrl	2.42363
DMSO	ctrl	1.95097
DMSO	ctrl	1.57114
DMSO	ctrl	2.15562
DMSO	ctrl	2.29822
DMSO	ctrl	1.69847
DMSO	ctrl	0.387687
DMSO	ctrl	1.95495
DMSO	ctrl	2.35865
DMSO	ctrl	2.10316
DMSO	ctrl	2.37161
DMSO	ctrl	1.95215
DMSO	ctrl	0.466755
DMSO	ctrl	1.7292
DMSO	ctrl	1.16057
DMSO	ctrl	2.07118
DMSO	ctrl	2.25703
DMSO	ctrl	1.75534
DMSO	ctrl	2.02253
DMSO	ctrl	1.98779
DMSO	ctrl	1.92767
DMSO	ctrl	2.10335
DMSO	ctrl	1.76455
DMSO	ctrl	1.85219
DMSO	ctrl	1.72857
DMSO	ctrl	1.68846
DMSO	ctrl	2.16372
DMSO	ctrl	2.08542
DMSO	ctrl	2.07151
DMSO	ctrl	2.26907
DMSO	ctrl	1.94292
DMSO	ctrl	2.05802
DMSO	ctrl	2.20011
DMSO	ctrl	1.50745
DMSO	ctrl	2.12978
DMSO	ctrl	1.34738
DMSO	ctrl	2.29166
DMSO	ctrl	2.26547
DMSO	ctrl	0.540805
DMSO	ctrl	2.33418
DMSO	ctrl	2.2854
DMSO	ctrl	2.29406
DMSO	ctrl	2.10578
DMSO	ctrl	2.44309
DMSO	ctrl	2.14003
DMSO	ctrl	1.54812
DMSO	ctrl	1.03706
DMSO	ctrl	1.93381
DMSO	ctrl	2.2902
DMSO	ctrl	1.99917
DMSO	ctrl	2.11245
DMSO	ctrl	2.2125
DMSO	ctrl	2.23807
DMSO	ctrl	2.44103
DMSO	ctrl	1.575
DMSO	ctrl	2.24762
DMSO	ctrl	1.59078
DMSO	ctrl	1.70107
DMSO	ctrl	1.49473
DMSO	ctrl	2.61511
DMSO	ctrl	2.12138
DMSO	ctrl	2.30776
DMSO	ctrl	2.08618
DMSO	ctrl	1.25414
DMSO	ctrl	0.349221
DMSO	ctrl	2.00977
DMSO	ctrl	2.25899
DMSO	ctrl	2.86389
DMSO	ctrl	2.2564
DMSO	ctrl	2.54688
DMSO	ctrl	2.37933
DMSO	ctrl	2.30944
DMSO	ctrl	2.16763
DMSO	ctrl	2.2461
DMSO	ctrl	0.430677
DMSO	ctrl	0.929799
DMSO	ctrl	2.34907
DMSO	ctrl	2.24813
DMSO	ctrl	2.16117
DMSO	ctrl	2.28509
DMSO	ctrl	2.65171
DMSO	ctrl	2.40896
DMSO	ctrl	1.13676
DMSO	ctrl	2.05949
DMSO	ctrl	1.23709
DMSO	ctrl	2.12047
DMSO	ctrl	1.88113
DMSO	ctrl	2.14248
DMSO	ctrl	2.02993
DMSO	ctrl	1.56364
DMSO	ctrl	1.77108
DMSO	ctrl	1.72567
DMSO	ctrl	2.36898
DMSO	ctrl	2.3117
DMSO	ctrl	1.13725
DMSO	ctrl	1.9169
DMSO	ctrl	2.32774
DMSO	ctrl	1.62648
DMSO	ctrl	0.343364
DMSO	ctrl	1.87016
DMSO	ctrl	2.10133
DMSO	ctrl	2.2248
DMSO	ctrl	0.433031
DMSO	ctrl	2.12209
DMSO	ctrl	2.21269
DMSO	ctrl	1.44438
DMSO	ctrl	2.31885
DMSO	ctrl	2.28772
DMSO	ctrl	1.14889
DMSO	ctrl	0.433383
DMSO	ctrl	2.31796
DMSO	ctrl	1.38365
DMSO	ctrl	1.98519
DMSO	ctrl	2.05969
DMSO	ctrl	2.28628
DMSO	ctrl	1.71615
DMSO	ctrl	1.50285
DMSO	ctrl	1.05009
DMSO	ctrl	2.15345
DMSO	ctrl	1.56925
DMSO	ctrl	2.24597
DMSO	ctrl	2.10744
DMSO	ctrl	1.54159
DMSO	ctrl	1.71269
DMSO	ctrl	2.02666
DMSO	ctrl	0.652688
DMSO	ctrl	2.32737
DMSO	ctrl	1.72879
DMSO	ctrl	1.59786
DMSO	ctrl	2.5741
DMSO	ctrl	2.26328
DMSO	ctrl	0.678801
DMSO	ctrl	1.30174
DMSO	ctrl	2.097
DMSO	ctrl	2.03086
DMSO	ctrl	1.62659
DMSO	ctrl	0.413723
DMSO	ctrl	2.35617
DMSO	ctrl	1.81676
DMSO	ctrl	1.85572
DMSO	ctrl	1.39933
DMSO	ctrl	1.87041
DMSO	ctrl	2.10532
DMSO	ctrl	0.418094
DMSO	ctrl	1.7821
DMSO	ctrl	1.65445
DMSO	ctrl	0.828485
DMSO	ctrl	2.09406
DMSO	ctrl	0.458601
DMSO	ctrl	1.04247
DMSO	ctrl	1.51956
DMSO	ctrl	0.381496
DMSO	ctrl	0.342289
DMSO	ctrl	2.18274
DMSO	ctrl	1.52618
DMSO	ctrl	2.65676
DMSO	ctrl	0.452132
DMSO	ctrl	1.29902
DMSO	ctrl	1.31462
DMSO	ctrl	0.369605
DMSO	ctrl	2.51777
DMSO	ctrl	1.22821
DMSO	ctrl	1.90419
DMSO	ctrl	2.28277
DMSO	ctrl	2.54016
DMSO	ctrl	0.374179
DMSO	ctrl	0.335102
DMSO	ctrl	2.02795
DMSO	ctrl	2.05236
DMSO	ctrl	2.52965
DMSO	ctrl	1.98688
DMSO	ctrl	1.73644
DMSO	ctrl	2.22871
DMSO	ctrl	0.341611
DMSO	ctrl	2.36536
DMSO	ctrl	0.336901
DMSO	ctrl	2.27772
DMSO	ctrl	0.389812
DMSO	ctrl	0.496468
DMSO	ctrl	2.5088
DMSO	ctrl	0.383813
DMSO	ctrl	0.372689
DMSO	ctrl	0.353818
DMSO	ctrl	0.347905
DMSO	ctrl	1.55614
DMSO	ctrl	0.409677
DMSO	ctrl	0.356828
DMSO	ctrl	2.33092
DMSO	ctrl	0.377518
DMSO	ctrl	0.288184
DMSO	ctrl	2.52133
DMSO	ctrl	2.34741
DMSO	ctrl	2.26718
DMSO	ctrl	2.18512
DMSO	ctrl	0.458696
DMSO	ctrl	0.326081
DMSO	ctrl	0.37906
DMSO	ctrl	1.95449
DMSO	ctrl	0.472654
DMSO	ctrl	2.12757
DMSO	ctrl	2.75951
DMSO	ctrl	0.345215
DMSO	ctrl	0.347413
DMSO	ctrl	0.366529
DMSO	ctrl	2.1289
DMSO	ctrl	2.4244
DMSO	ctrl	2.19693
DMSO	ctrl	0.346781
DMSO	ctrl	2.12753
DMSO	ctrl	0.410241
DMSO	ctrl	0.3628
DMSO	ctrl	2.29837
DMSO	ctrl	2.25905
DMSO	ctrl	2.11325
DMSO	ctrl	2.23756
DMSO	ctrl	2.34372
DMSO	ctrl	2.10825
DMSO	ctrl	1.32873
DMSO	ctrl	0.342345
DMSO	ctrl	1.77088
DMSO	ctrl	2.14624
DMSO	ctrl	2.55615
DMSO	ctrl	0.67455
DMSO	ctrl	0.340067
DMSO	ctrl	1.47824
DMSO	ctrl	0.504962
DMSO	ctrl	2.00279
DMSO	ctrl	2.00184
DMSO	ctrl	2.1048
DMSO	ctrl	2.58804
DMSO	ctrl	1.93779
DMSO	ctrl	2.06615
DMSO	ctrl	1.86607
DMSO	ctrl	1.57112
DMSO	ctrl	1.67376
DMSO	ctrl	1.69495
DMSO	ctrl	2.08644
DMSO	ctrl	0.348444
DMSO	ctrl	2.34497
DMSO	ctrl	2.13417
DMSO	ctrl	2.0998
DMSO	ctrl	1.70664
DMSO	ctrl	2.08563
DMSO	ctrl	2.30047
DMSO	ctrl	1.81368
DMSO	ctrl	2.12813
DMSO	ctrl	1.54425
DMSO	ctrl	1.76788
DMSO	ctrl	2.00141
DMSO	ctrl	2.07452
DMSO	ctrl	1.92464
DMSO	ctrl	2.00253
DMSO	ctrl	1.80962
DMSO	ctrl	2.3887
DMSO	ctrl	1.91962
DMSO	ctrl	2.12201
DMSO	ctrl	0.370205
DMSO	ctrl	0.385768
DMSO	ctrl	0.331495
DMSO	ctrl	0.380637
DMSO	ctrl	0.88291
DMSO	ctrl	1.71627
DMSO	ctrl	1.1762
DMSO	ctrl	0.357824
DMSO	ctrl	1.78732
DMSO	ctrl	1.81615
DMSO	ctrl	1.85926
DMSO	ctrl	2.22996
DMSO	ctrl	0.424261
DMSO	ctrl	1.95603
DMSO	ctrl	1.65114
DMSO	ctrl	0.357875
DMSO	ctrl	1.6697
DMSO	ctrl	2.24027
DMSO	ctrl	2.2105
DMSO	ctrl	0.399508
DMSO	ctrl	1.11118
DMSO	ctrl	1.82904
DMSO	ctrl	1.95573
DMSO	ctrl	1.61725
DMSO	ctrl	1.79268
DMSO	ctrl	2.25911
DMSO	ctrl	1.75756
DMSO	ctrl	1.65292
DMSO	ctrl	2.06444
DMSO	ctrl	1.69271
DMSO	ctrl	0.659425
DMSO	ctrl	0.367197
DMSO	ctrl	1.82186
DMSO	ctrl	0.411152
DMSO	ctrl	0.349707
DMSO	ctrl	2.1491
DMSO	ctrl	2.32707
DMSO	ctrl	2.07971
DMSO	ctrl	2.10842
DMSO	ctrl	1.68285
DMSO	ctrl	0.480519
DMSO	ctrl	2.0016
DMSO	ctrl	2.41951
DMSO	ctrl	0.372442
DMSO	ctrl	2.0226
DMSO	ctrl	0.330044
DMSO	ctrl	1.77734
DMSO	ctrl	0.368025
DMSO	ctrl	1.98197
DMSO	ctrl	2.02784
DMSO	ctrl	2.34032
DMSO	ctrl	2.22869
DMSO	ctrl	2.06917
DMSO	ctrl	2.18721
DMSO	ctrl	2.24006
DMSO	ctrl	1.8128
DMSO	ctrl	1.78522
DMSO	ctrl	1.93372
DMSO	ctrl	1.76776
DMSO	ctrl	2.19777
DMSO	ctrl	1.91923
DMSO	ctrl	2.09251
DMSO	ctrl	2.0815
DMSO	ctrl	1.7453
DMSO	ctrl	2.34986
DMSO	ctrl	1.42509
DMSO	ctrl	1.97652
DMSO	ctrl	2.0747
DMSO	ctrl	2.33579
DMSO	ctrl	0.427342
DMSO	ctrl	2.07813
DMSO	ctrl	0.515796
DMSO	ctrl	2.04394
DMSO	ctrl	1.7588
DMSO	ctrl	2.53332
DMSO	ctrl	2.23359
DMSO	ctrl	2.03765
DMSO	ctrl	2.12756
DMSO	ctrl	2.50467
DMSO	ctrl	2.12636
DMSO	ctrl	0.348967
DMSO	ctrl	2.07677
DMSO	ctrl	1.91914
DMSO	ctrl	1.95895
DMSO	ctrl	2.01948
DMSO	ctrl	2.12358
DMSO	ctrl	2.4806
DMSO	ctrl	2.37604
DMSO	ctrl	1.87022
DMSO	ctrl	2.12532
DMSO	ctrl	1.82461
DMSO	ctrl	1.68724
DMSO	ctrl	2.22726
DMSO	ctrl	2.4752
DMSO	ctrl	1.94574
DMSO	ctrl	2.04378
DMSO	ctrl	2.2299
DMSO	ctrl	2.09873
DMSO	ctrl	2.1626
DMSO	ctrl	2.12637
DMSO	ctrl	2.1723
DMSO	ctrl	2.17039
DMSO	ctrl	2.38149
DMSO	ctrl	2.46071
DMSO	ctrl	2.16306
DMSO	ctrl	2.45772
DMSO	ctrl	2.4958
DMSO	ctrl	1.82246
DMSO	ctrl	2.04286
DMSO	ctrl	1.91406
DMSO	ctrl	1.94307
DMSO	ctrl	1.86305
DMSO	ctrl	2.42424
DMSO	ctrl	1.98275
DMSO	ctrl	1.86014
DMSO	ctrl	2.16336
DMSO	ctrl	2.16248
DMSO	ctrl	2.09834
DMSO	ctrl	1.95998
DMSO	ctrl	2.09436
DMSO	ctrl	2.06257
DMSO	ctrl	2.29151
DMSO	ctrl	1.42697
DMSO	ctrl	2.14512
DMSO	ctrl	2.40541
DMSO	ctrl	1.99355
DMSO	ctrl	2.45457
DMSO	ctrl	2.59496
DMSO	ctrl	1.88436
DMSO	ctrl	1.30901
DMSO	ctrl	2.05872
DMSO	ctrl	2.30231
DMSO	ctrl	2.18798
DMSO	ctrl	2.37092
DMSO	ctrl	1.78201
DMSO	ctrl	2.32374
DMSO	ctrl	2.03525
DMSO	ctrl	2.43698
DMSO	ctrl	1.98146
DMSO	ctrl	2.22765
DMSO	ctrl	1.91844
DMSO	ctrl	2.14021
DMSO	ctrl	3.07707
DMSO	ctrl	2.66128
DMSO	ctrl	1.88317
DMSO	ctrl	1.52304
DMSO	ctrl	3.52219
DMSO	ctrl	2.74948
DMSO	ctrl	1.93184
DMSO	ctrl	2.14352
DMSO	ctrl	1.76945
DMSO	ctrl	2.3796
DMSO	ctrl	0.357854
DMSO	ctrl	2.58505
DMSO	ctrl	1.80005
DMSO	ctrl	1.19439
DMSO	ctrl	2.34735
DMSO	ctrl	2.18831
DMSO	ctrl	1.62857
DMSO	ctrl	1.8038
DMSO	ctrl	1.72209
DMSO	ctrl	2.13697
DMSO	ctrl	1.99476
DMSO	ctrl	1.8103
DMSO	ctrl	2.06547
DMSO	ctrl	0.525466
DMSO	ctrl	0.340605
DMSO	ctrl	1.67664
DMSO	ctrl	2.81418
DMSO	ctrl	0.454928
DMSO	ctrl	2.2189
DMSO	ctrl	1.92639
DMSO	ctrl	1.93532
DMSO	ctrl	0.824374
DMSO	ctrl	1.90944
DMSO	ctrl	1.94536
DMSO	ctrl	1.96757
DMSO	ctrl	1.50628
DMSO	ctrl	2.93371
DMSO	ctrl	1.75035
DMSO	ctrl	0.809458
DMSO	ctrl	1.51752
DMSO	ctrl	2.35354
DMSO	ctrl	2.24596
DMSO	ctrl	2.33916
DMSO	ctrl	1.76464
DMSO	ctrl	2.2875
DMSO	ctrl	2.21295
DMSO	ctrl	1.43532
DMSO	ctrl	1.48187
DMSO	ctrl	1.87479
DMSO	ctrl	2.36998
DMSO	ctrl	2.07774
DMSO	ctrl	1.9197
DMSO	ctrl	2.42555
DMSO	ctrl	2.47768
DMSO	ctrl	1.74852
DMSO	ctrl	0.348831
DMSO	ctrl	1.53725
DMSO	ctrl	2.12863
DMSO	ctrl	1.90528
DMSO	ctrl	2.31234
DMSO	ctrl	2.2337
DMSO	ctrl	2.12183
DMSO	ctrl	2.25028
DMSO	ctrl	2.20445
DMSO	ctrl	2.60361
DMSO	ctrl	1.94404
DMSO	ctrl	2.42693
DMSO	ctrl	1.15064
DMSO	ctrl	2.17088
DMSO	ctrl	2.4166
DMSO	ctrl	1.87383
DMSO	ctrl	2.10639
DMSO	ctrl	2.61397
DMSO	ctrl	1.71637
DMSO	ctrl	1.3905
DMSO	ctrl	2.09122
DMSO	ctrl	2.30856
DMSO	ctrl	1.97802
DMSO	ctrl	2.47324
DMSO	ctrl	2.2944
DMSO	ctrl	1.7548
DMSO	ctrl	2.22056
DMSO	ctrl	2.25263
DMSO	ctrl	2.03509
DMSO	ctrl	1.84335
DMSO	ctrl	2.13556
DMSO	ctrl	2.56598
DMSO	ctrl	2.73516
DMSO	ctrl	2.70599
DMSO	ctrl	2.20663
DMSO	ctrl	0.510569
DMSO	ctrl	2.25391
DMSO	ctrl	2.43522
DMSO	ctrl	2.50939
DMSO	ctrl	2.45719
DMSO	ctrl	2.15774
DMSO	ctrl	0.361371
DMSO	ctrl	2.30337
DMSO	ctrl	1.91977
DMSO	ctrl	2.17096
DMSO	ctrl	2.08377
DMSO	ctrl	0.312518
DMSO	ctrl	0.368696
DMSO	ctrl	1.53357
DMSO	ctrl	2.13649
DMSO	ctrl	2.56586
DMSO	ctrl	2.00293
DMSO	ctrl	2.1943
DMSO	ctrl	1.84997
DMSO	ctrl	2.08314
DMSO	ctrl	2.45815
DMSO	ctrl	0.322572
DMSO	ctrl	2.0265
DMSO	ctrl	2.16057
DMSO	ctrl	2.09765
DMSO	ctrl	2.2104
DMSO	ctrl	2.42454
DMSO	ctrl	2.74609
DMSO	ctrl	1.9905
DMSO	ctrl	2.59537
DMSO	ctrl	1.60572
DMSO	ctrl	2.00272
DMSO	ctrl	0.33791
DMSO	ctrl	1.16079
DMSO	ctrl	2.17113
DMSO	ctrl	2.01879
DMSO	ctrl	0.379886
DMSO	ctrl	1.85775
DMSO	ctrl	2.28985
DMSO	ctrl	1.76773
DMSO	ctrl	1.9762
DMSO	ctrl	2.05653
DMSO	ctrl	2.49215
DMSO	ctrl	2.20158
DMSO	ctrl	2.41399
DMSO	ctrl	2.12142
DMSO	ctrl	2.18638
DMSO	ctrl	0.515562
DMSO	ctrl	1.93361
DMSO	ctrl	0.389606
DMSO	ctrl	0.311019
DMSO	ctrl	1.62787
DMSO	ctrl	1.73683
DMSO	ctrl	2.45739
DMSO	ctrl	2.70226
DMSO	ctrl	1.8282
DMSO	ctrl	2.58283
DMSO	ctrl	2.05595
DMSO	ctrl	2.08798
DMSO	ctrl	2.23199
DMSO	ctrl	0.330333
DMSO	ctrl	2.55687
DMSO	ctrl	2.31804
DMSO	ctrl	1.89756
DMSO	ctrl	0.314421
DMSO	ctrl	1.95614
DMSO	ctrl	2.30486
DMSO	ctrl	2.26788
DMSO	ctrl	2.01119
DMSO	ctrl	1.93934
DMSO	ctrl	1.92182
DMSO	ctrl	2.00139
DMSO	ctrl	2.19384
DMSO	ctrl	1.96761
DMSO	ctrl	1.92952
DMSO	ctrl	2.36442
DMSO	ctrl	2.22169
DMSO	ctrl	2.45975
DMSO	ctrl	2.29186
DMSO	ctrl	2.38385
DMSO	ctrl	0.387447
DMSO	ctrl	1.93508
DMSO	ctrl	2.2033
DMSO	ctrl	2.43951
DMSO	ctrl	1.63357
DMSO	ctrl	0.365764
DMSO	ctrl	2.09346
DMSO	ctrl	2.1092
DMSO	ctrl	1.37798
DMSO	ctrl	1.21834
DMSO	ctrl	2.33649
DMSO	ctrl	0.306374
DMSO	ctrl	0.857517
DMSO	ctrl	1.60757
DMSO	ctrl	0.766485
DMSO	ctrl	1.72416
DMSO	ctrl	0.57679
DMSO	ctrl	2.3119
DMSO	ctrl	2.35017
DMSO	ctrl	2.09376
DMSO	ctrl	2.12867
DMSO	ctrl	1.72528
DMSO	ctrl	1.61633
DMSO	ctrl	1.84103
DMSO	ctrl	1.91371
DMSO	ctrl	1.67918
DMSO	ctrl	2.22788
DMSO	ctrl	0.329903
DMSO	ctrl	0.350589
DMSO	ctrl	2.33457
DMSO	ctrl	0.315736
DMSO	ctrl	2.05877
DMSO	ctrl	0.336541
DMSO	ctrl	1.85836
DMSO	ctrl	1.59201
DMSO	ctrl	1.86005
DMSO	ctrl	2.33069
DMSO	ctrl	1.8624
DMSO	ctrl	1.9311
DMSO	ctrl	1.80774
DMSO	ctrl	0.34907
DMSO	ctrl	1.99537
DMSO	ctrl	1.75253
DMSO	ctrl	1.79086
DMSO	ctrl	1.09473
DMSO	ctrl	2.17014
DMSO	ctrl	0.35686
DMSO	ctrl	2.5114
DMSO	ctrl	2.05944
DMSO	ctrl	1.95737
DMSO	ctrl	2.34693
DMSO	ctrl	0.396341
DMSO	ctrl	2.61329
DMSO	ctrl	2.13674
DMSO	ctrl	0.363578
DMSO	ctrl	0.296063
DMSO	ctrl	1.89423
DMSO	ctrl	2.08631
DMSO	ctrl	1.27765
DMSO	ctrl	2.11288
DMSO	ctrl	1.92456
DMSO	ctrl	2.00906
DMSO	ctrl	1.97991
DMSO	ctrl	0.340801
DMSO	ctrl	0.279275
DMSO	ctrl	1.83398
DMSO	ctrl	0.832734
DMSO	ctrl	2.15444
DMSO	ctrl	1.75716
DMSO	ctrl	0.689295
DMSO	ctrl	2.46407
DMSO	ctrl	2.1122
DMSO	ctrl	2.30003
DMSO	ctrl	1.64127
DMSO	ctrl	2.1619
DMSO	ctrl	0.389305
DMSO	ctrl	0.479326
DMSO	ctrl	1.27093
DMSO	ctrl	1.27399
DMSO	ctrl	1.87991
DMSO	ctrl	0.545395
DMSO	ctrl	1.93357
DMSO	ctrl	0.383788
DMSO	ctrl	2.68573
DMSO	ctrl	2.03583
DMSO	ctrl	1.23871
DMSO	ctrl	0.41647
DMSO	ctrl	0.418824
DMSO	ctrl	1.78113
DMSO	ctrl	2.23687
DMSO	ctrl	0.818418
DMSO	ctrl	1.78386
DMSO	ctrl	1.62397
DMSO	ctrl	1.62141
DMSO	ctrl	0.352376
DMSO	ctrl	2.26481
DMSO	ctrl	2.00792
DMSO	ctrl	0.423977
DMSO	ctrl	1.50873
DMSO	ctrl	1.90545
DMSO	ctrl	1.59518
DMSO	ctrl	0.9929
DMSO	ctrl	1.97532
DMSO	ctrl	2.05283
DMSO	ctrl	0.360294
DMSO	ctrl	0.390379
DMSO	ctrl	1.18945
DMSO	ctrl	1.70839
DMSO	ctrl	0.393057
DMSO	ctrl	1.7402
DMSO	ctrl	0.362888
DMSO	ctrl	2.40834
DMSO	ctrl	1.6577
DMSO	ctrl	1.63389
DMSO	ctrl	2.23889
DMSO	ctrl	2.18945
DMSO	ctrl	2.38172
DMSO	ctrl	2.1523
DMSO	ctrl	0.996918
DMSO	ctrl	0.541363
DMSO	ctrl	2.10122
DMSO	ctrl	0.581197
DMSO	ctrl	0.628948
DMSO	ctrl	1.71108
DMSO	ctrl	2.28101
DMSO	ctrl	0.480958
DMSO	ctrl	1.54864
DMSO	ctrl	1.16373
DMSO	ctrl	2.1832
DMSO	ctrl	1.92773
DMSO	ctrl	1.95491
DMSO	ctrl	0.35367
DMSO	ctrl	0.341238
DMSO	ctrl	0.686983
DMSO	ctrl	0.431175
DMSO	ctrl	1.80439
DMSO	ctrl	0.395767
DMSO	ctrl	2.25404
DMSO	ctrl	0.548189
DMSO	ctrl	1.57671
DMSO	ctrl	2.22176
DMSO	ctrl	1.70505
DMSO	ctrl	1.92038
DMSO	ctrl	2.10147
DMSO	ctrl	0.326629
DMSO	ctrl	0.356164
DMSO	ctrl	0.421274
DMSO	ctrl	0.344907
DMSO	ctrl	0.656271
DMSO	ctrl	0.52879
DMSO	ctrl	2.0634
DMSO	ctrl	1.83973
DMSO	ctrl	2.11778
DMSO	ctrl	2.24882
DMSO	ctrl	0.716153
DMSO	ctrl	0.43175
DMSO	ctrl	1.85237
DMSO	ctrl	0.3503
DMSO	ctrl	2.0679
DMSO	ctrl	0.343229
DMSO	ctrl	2.32061
DMSO	ctrl	1.10662
DMSO	ctrl	0.541463
DMSO	ctrl	2.24343
DMSO	ctrl	2.17274
DMSO	ctrl	1.25962
DMSO	ctrl	2.2214
DMSO	ctrl	2.23852
DMSO	ctrl	2.36454
DMSO	ctrl	0.356357
DMSO	ctrl	2.08713
DMSO	ctrl	2.14201
DMSO	ctrl	1.50948
DMSO	ctrl	0.373843
DMSO	ctrl	2.0408
DMSO	ctrl	0.436359
DMSO	ctrl	0.370469
DMSO	ctrl	0.399034
DMSO	ctrl	1.85733
DMSO	ctrl	2.22856
DMSO	ctrl	0.368627
DMSO	ctrl	2.77056
DMSO	ctrl	0.464212
DMSO	ctrl	1.81494
DMSO	ctrl	0.993029
DMSO	ctrl	0.365594
DMSO	ctrl	1.34446
DMSO	ctrl	2.16928
DMSO	ctrl	2.28116
DMSO	ctrl	1.90495
DMSO	ctrl	2.64762
DMSO	ctrl	0.526826
DMSO	ctrl	1.63605
DMSO	ctrl	1.80447
DMSO	ctrl	2.4853
DMSO	ctrl	2.19439
DMSO	ctrl	0.519794
DMSO	ctrl	1.99398
DMSO	ctrl	0.540718
DMSO	ctrl	1.85419
DMSO	ctrl	2.08059
DMSO	ctrl	2.41115
DMSO	ctrl	2.32936
DMSO	ctrl	2.00808
DMSO	ctrl	2.0458
DMSO	ctrl	1.80336
DMSO	ctrl	2.07523
DMSO	ctrl	1.87489
DMSO	ctrl	0.809476
DMSO	ctrl	2.06404
DMSO	ctrl	0.412236
DMSO	ctrl	0.371212
DMSO	ctrl	1.96307
DMSO	ctrl	1.40113
DMSO	ctrl	0.353529
DMSO	ctrl	0.395781
DMSO	ctrl	2.272
DMSO	ctrl	1.5807
DMSO	ctrl	2.12941
DMSO	ctrl	2.3223
DMSO	ctrl	2.14469
DMSO	ctrl	1.97701
DMSO	ctrl	1.87388
DMSO	ctrl	1.62838
DMSO	ctrl	0.392501
DMSO	ctrl	1.90174
DMSO	ctrl	1.11092
DMSO	ctrl	0.78844
DMSO	ctrl	0.3755
DMSO	ctrl	2.0196
DMSO	ctrl	1.46137
DMSO	ctrl	0.364856
DMSO	ctrl	1.85782
DMSO	ctrl	1.82016
DMSO	ctrl	1.74279
DMSO	ctrl	2.27921
DMSO	ctrl	0.374962
DMSO	ctrl	0.355769
DMSO	ctrl	1.78911
DMSO	ctrl	0.491313
DMSO	ctrl	2.02734
DMSO	ctrl	1.65978
DMSO	ctrl	2.187
DMSO	ctrl	2.0988
DMSO	ctrl	2.17952
DMSO	ctrl	2.54624
DMSO	ctrl	2.19138
DMSO	ctrl	2.16602
DMSO	ctrl	2.12831
DMSO	ctrl	1.87915
DMSO	ctrl	2.20532
DMSO	ctrl	1.60295
DMSO	ctrl	1.88419
DMSO	ctrl	2.33406
DMSO	ctrl	1.88441
DMSO	ctrl	2.03676
DMSO	ctrl	2.05783
DMSO	ctrl	1.76925
DMSO	ctrl	2.22133
DMSO	ctrl	2.23214
DMSO	ctrl	2.20598
DMSO	ctrl	2.33131
DMSO	ctrl	2.38293
DMSO	ctrl	1.91884
DMSO	ctrl	2.15687
DMSO	ctrl	2.42356
DMSO	ctrl	0.341738
DMSO	ctrl	2.38177
DMSO	ctrl	2.02347
DMSO	ctrl	1.93072
DMSO	ctrl	2.4001
DMSO	ctrl	2.47532
DMSO	ctrl	1.86368
DMSO	ctrl	2.15493
DMSO	ctrl	1.65579
DMSO	ctrl	2.10422
DMSO	ctrl	2.32945
DMSO	ctrl	2.32282
DMSO	ctrl	0.458405
DMSO	ctrl	2.20975
DMSO	ctrl	2.50969
DMSO	ctrl	1.99774
DMSO	ctrl	0.402342
DMSO	ctrl	1.63838
[truncated: 27,750 more rows]
