# Supplementary material for: Oncogenic YAP sensitizes cells to CHK1 inhibition via CDK4/6 driven G1 acceleration
Source: EMBO Rep. 2025 Jul 4;26(16):4017–39. doi: 10.1038/s44319-025-00514-5 (PMC12373906; doi:10.1038/s44319-025-00514-5)
Supplement: Supplementary file 8 — Figure EV1 Source Data [file 44319_2025_514_MOESM8_ESM.zip › EV1/EV1B/CDK4:6_CDK2_activity.xlsx]

## Sheet: EV1B
CDK2 activity (S)	CDK2 activity (S)	CDK2 activity (G2/M)	CDK2 activity (G2/M)		CDK4 activity (S)	CDK4 activity (S)	corrected CDK4 activity (G2/M)	corrected CDK4 activity (G2/M)
ctrl	YAP	ctrl	YAP		ctrl	YAP	ctrl	YAP
0.98925	0.968168	0.997283	0.961264		0.574565	0.589424	0.6202	0.571016
0.987161	0.969892	1.00502	0.952578		0.5871	0.599511	0.615428	0.569196
0.994927	0.966949	0.958238	0.987349		0.600517	0.608677	0.63694	0.57921
0.938888	0.864272	0.99902	0.952645		0.582937	0.457597	0.595659	0.571491
0.943301	0.969263	1.01059	0.950876		0.588051	0.595396	0.660212	0.562633
0.952955	0.929594	0.974835	1.0285		0.610237	0.536898	0.597593	0.692258
1.01565	0.94241	1.01889	0.959675		0.643884	0.593026	0.692452	0.575496
0.986311	0.947003	1.0045	1.00432		0.627107	0.514976	0.638532	0.644486
0.932114	0.964642	0.97942	1.02816		0.590133	0.613519	0.612043	0.745565
1.00194	0.953555	1.0045	1.00642		0.609925	0.608719	0.637608	0.661141
0.992312	0.967962	0.910662	1.00563		0.607332	0.593703	0.388521	0.675165
1.00091	0.935303	1.01126	0.984754		0.625565	0.575602	0.656862	0.644202
0.990425	0.980004	0.986784	1.00284		0.570903	0.635987	0.607569	0.647898
0.99778	0.996536	1.01518	0.997726		0.62155	0.634663	0.665051	0.638505
0.922376	0.993502	1.00996	0.967299		0.547825	0.607798	0.704822	0.605555
0.989844	0.97683	0.989879	0.999605		0.555899	0.587629	0.623054	0.659817
0.998986	0.986102	1.00519	0.964504		0.581066	0.60301	0.633567	0.590689
0.997265	0.974439	0.999087	1.00068		0.638222	0.590703	0.624506	0.646986
0.989406	0.990423	1.00827	1.00225		0.610383	0.623354	0.655524	0.691168
0.989192	0.98809	0.992173	0.988144		0.583507	0.618519	0.598789	0.623632
1.00183	0.982113	1.01795	0.993061		0.6029	0.587711	0.655961	0.664379
0.998367	0.992556	1.0063	1.00821		0.591445	0.604425	0.623328	0.662607
0.99948	1.00178	0.993552	0.998556		0.585289	0.624144	0.618055	0.657127
0.992581	0.984854	0.999214	1.02553		0.574452	0.611698	0.614645	0.726992
0.930738	0.976042	1.00023	1.02307		0.584847	0.611679	0.614529	0.733927
1.01389	0.99564	1.01577	1.02931		0.641618	0.619169	0.656193	0.763232
1.02033	0.993125	1.01688	1.00967		0.616572	0.603697	0.671521	0.666253
1.01246	0.987729	1.02586	1.01553		0.652637	0.586249	0.703939	0.725472
1.03907	1.00165	1.00144	1.01426		0.621844	0.655599	0.630568	0.726263
1.00348	1.00294	1.00473	1.02005		0.618778	0.631756	0.652558	0.690041
0.985771	0.992308	0.994956	1.00287		0.620704	0.625572	0.636806	0.653181
1.01802	1.001	0.830332	0.999212		0.636349	0.620927	0.312374	0.635001
1.00344	0.995285	0.993917	1.02223		0.622043	0.615552	0.580287	0.693984
1.00069	1.00012	1.01584	1.01691		0.610016	0.635281	0.668601	0.678529
0.986278	1.02569	1.01788	1.03048		0.594288	0.669804	0.661989	0.710535
0.945673	0.995752	1.01385	1.02774		0.61411	0.612049	0.68299	0.727263
0.993601	0.995422	1.01301	1.00873		0.600238	0.621859	0.665624	0.653901
0.975726	0.993261	1.02729	1.02086		0.617033	0.6235	0.628243	0.694615
0.989451	0.99253	1.00163	1.03558		0.618021	0.620392	0.651758	0.705296
0.96443	0.98766	1.0055	1.02385		0.609337	0.598346	0.665702	0.688708
1.01165	0.981295	1.01421	1.00574		0.637053	0.647898	0.658777	0.67507
1.00951	0.999232	1.00259	1.02854		0.633998	0.623228	0.625731	0.720617
0.975132	0.99039	1.01202	1.04256		0.588739	0.650568	0.659319	0.754871
0.97595	1.00079	1.00607	1.01344		0.615536	0.630588	0.609255	0.675739
0.999326	0.980645	1.01721	1.01644		0.609832	0.61586	0.525423	0.710506
0.997592	0.99502	1.01776	1.00144		0.611638	0.628814	0.665891	0.648964
0.987439	0.993162	1.02814	1.00631		0.626491	0.624261	0.644532	0.680614
0.993339	0.958852	1.01621	1.02893		0.610523	0.628919	0.651114	0.70882
0.958543	0.986902	1.0189	1.02876		0.582243	0.59582	0.655777	0.710647
0.984004	0.972919	1.01294	1.00584		0.624256	0.634216	0.648395	0.663609
0.978971	0.981866	1.02649	0.989416		0.598741	0.614365	0.642058	0.639905
0.980004	0.998848	1.02105	1.02233		0.568381	0.632389	0.663543	0.701412
0.973565	0.980686	1.01118	1.02225		0.558396	0.615582	0.670558	0.676562
0.989205	0.988544	1.00326	1.03113		0.58671	0.59399	0.635559	0.726062
1.01041	1.00131	1.00609	0.997663		0.660309	0.63079	0.629365	0.649328
0.983522	0.976131	1.01121	1.0095		0.592235	0.631726	0.658777	0.679498
0.988912	0.993744	0.985189	1.02048		0.641784	0.605196	0.621247	0.692698
1.01746	0.991452	1.00514	1.00586		0.690914	0.608845	0.675435	0.673053
0.978135	0.999206	0.988138	0.992397		0.501117	0.627052	0.618892	0.614006
1.01046	0.925182	0.999083	0.999335		0.582378	0.551186	0.530729	0.676114
0.996979	0.98891	0.988303	1.00059		0.553366	0.615224	0.64847	0.649979
0.992331	0.937719	0.990417	0.989486		0.597029	0.614112	0.645626	0.606649
1.00935	0.992277	0.986127	0.957986		0.589076	0.621283	0.648528	0.522476
0.989142	0.987255	1.00631	0.99468		0.622626	0.60575	0.638398	0.678496
0.997605	0.998064	1.01232	0.985322		0.611154	0.630707	0.67435	0.624822
1.00095	0.992653	1.00547	1.01228		0.603896	0.622648	0.643036	0.668979
0.995813	0.938997	1.00926	1.01049		0.633879	0.614485	0.660341	0.644842
0.984715	0.992194	1.00394	0.989496		0.618125	0.656872	0.637388	0.641166
0.99018	0.996631	0.992764	0.969484		0.595575	0.629245	0.549477	0.637781
0.998581	0.999118	1.00779	0.98017		0.606752	0.671839	0.630643	0.605396
0.994619	0.970127	1.02347	1.00612		0.633821	0.535913	0.681628	0.640449
0.989297	0.989232	1.00324	0.995185		0.60641	0.653943	0.604832	0.633897
1.00235	0.976468	0.956712	0.982854		0.624418	0.667912	0.480527	0.576358
0.994176	0.946845	1.01019	1.0103		0.616131	0.59225	0.636142	0.630932
0.988306	1.00954	1.01463	1.03239		0.619431	0.644728	0.65877	0.700541
1.00233	0.933313	1.01206	0.956566		0.599481	0.590418	0.651643	0.494293
0.983323	0.992934	1.00296	0.99931		0.61404	0.6492	0.639329	0.655047
0.989808	0.993745	1.00607	1.00658		0.557558	0.608527	0.666783	0.680919
0.9928	0.977799	1.00236	1.00344		0.599318	0.577712	0.640103	0.655495
0.970443	0.980274	1.00047	1.02819		0.575606	0.563518	0.63988	0.593689
0.988047	0.994678	1.00428	1.02592		0.599403	0.622247	0.560791	0.642077
0.99226	1.01282	1.00274	0.85336		0.651607	0.66827	0.637467	0.333982
0.997671	1.00303	0.986188	0.989704		0.609554	0.642296	0.644699	0.650784
0.993095	0.997843	1.01127	0.981366		0.62155	0.635833	0.675222	0.608067
0.984172	0.99161	0.987523	0.991418		0.604706	0.585929	0.596378	0.643158
0.999641	0.985903	0.958346	1.00591		0.622906	0.594628	0.601065	0.709052
0.998941	0.979597	1.01381	1.00339		0.644716	0.639764	0.6217	0.646414
0.993984	0.962336	0.993207	0.998146		0.620648	0.524398	0.631887	0.640272
0.989844	1.01137	0.990155	0.968454		0.583916	0.656792	0.621228	0.538423
0.978504	0.992045	0.994672	0.991652		0.552992	0.588274	0.637118	0.612118
1.01421	0.979533	1.01642	0.941065		0.627033	0.561433	0.626664	0.49947
0.990328	1.01345	0.979675	0.965105		0.602746	0.611569	0.653831	0.471963
0.994546	0.993147	0.968769	0.971479		0.57812	0.614424	0.527071	0.586412
0.989262	0.984339	1.00388	1.04337		0.622033	0.626725	0.618563	0.64366
1.01658	0.989342	1.00987	1.00577		0.638801	0.608909	0.664657	0.668453
1.0041	0.986008	1.01144	0.986802		0.616605	0.594004	0.657302	0.647737
0.992837	0.994828	1.01662	1.00986		0.630839	0.649929	0.680497	0.669254
1.01968	0.996527	1.02021	0.976503		0.677634	0.627513	0.690134	0.611197
0.996016	0.973742	1.00651			0.582914	0.607118	0.625195
1.01361	0.994735	0.999884	1.01693		0.611836	0.625615	0.613756	0.698734
0.996496	0.965817	1.00579	1.00046		0.584249	0.501303	0.630864	0.65764
1.00544	0.998128	1.01544	0.997722		0.58883	0.638651	0.65106	0.656556
0.999387	0.993239	0.995482	1.01144		0.598054	0.631682	0.59966	0.682655
0.973667	0.987723	0.987132	0.998294		0.533882	0.594297	0.579093	0.647782
0.985848	1.01729	1.00976	0.984806		0.602771	0.607662	0.67612	0.625195
0.994933	0.99431	1.0095	0.996794		0.599187	0.634675	0.62275	0.647498
0.98872	0.971617	1.0065	0.985536		0.603086	0.541201	0.642187	0.61525
1.0022	1.00186	1.00363	0.996181		0.57525	0.622729	0.624723	0.615932
0.997884	1.00625	1.01322	0.989192		0.623181	0.633222	0.620915	0.632425
0.995146	0.987545	0.932861	1.00137		0.580777	0.606227	0.510962	0.657716
1.00232	1.0028	0.996985	1.00825		0.61584	0.632253	0.650231	0.672093
1.01003	1.00219	1.00307	1.02219		0.617271	0.63673	0.632042	0.681791
0.990565	0.996782	1.02473	1.01854		0.589708	0.601867	0.702996	0.704244
1.00632	0.996309	1.01785	1.00619		0.63178	0.625771	0.695793	0.664986
0.990586	0.992988	1.00069	1.00576		0.617537	0.62812	0.611129	0.658998
1.00503	0.979585	1.00461	0.996505		0.618081	0.653608	0.650121	0.629829
0.977717	0.95331	1.01014	0.998454		0.532524	0.590734	0.662023	0.641104
0.990465	0.985068	0.996411	1.01794		0.609946	0.568935	0.639471	0.649563
1.00145	0.996454	1.00936	1.01288		0.657332	0.561165	0.664079	0.645279
1.00187	0.974837	1.01954	1.02824		0.619728	0.603196	0.679608	0.651935
0.980897	0.996992	1.0063	0.998869		0.574268	0.644083	0.656559	0.634876
1.0012	0.955581	1.00158	0.987844		0.625856	0.617813	0.596076	0.653826
0.978598	0.987254	1.00446			0.617954	0.597773	0.647714
0.987307	0.968637	1.00267	1.02334		0.595415	0.612391	0.652536	0.687575
0.990893	0.976793	1.0128	1.0242		0.603511	0.563445	0.660622	0.64559
0.986681	0.964755	1.01959	1.0313		0.617267	0.616367	0.683095	0.698726
0.990017	0.996092	0.989595	1.03326		0.58409	0.570655	0.619551	0.730465
0.998822	0.986305	1.01125	1.01669		0.592347	0.639687	0.635938	0.701626
0.999523	1.0171	0.990085	1.00532		0.632319	0.652861	0.589225	0.674899
0.98872	1.01578	1.02404	1.01622		0.627746	0.586615	0.649265	0.681187
0.98993	1.01852	1.00652	0.989761		0.594785	0.597845	0.639264	0.631146
0.976926	1.02537	0.995364	0.980052		0.591017	0.632969	0.641835	0.600679
1.0057	0.987841	1.01476	0.999886		0.639743	0.595247	0.640389	0.652219
1.00011	0.954074	0.99173	0.989594		0.587792	0.581253	0.608205	0.603912
0.984735	0.996233	0.992133	1.00985		0.588511	0.645383	0.607213	0.662347
0.998177	0.968578	0.997385	0.984827		0.572081	0.597605	0.616501	0.592543
0.989837	0.999741	1.00135	1.00163		0.606253	0.638501	0.654604	0.642242
0.998338	0.981413	0.996412	0.998599		0.624233	0.639308	0.635053	0.634443
0.998227	0.981362	1.0081	0.980526		0.628822	0.630599	0.653521	0.616585
0.990207	0.981196	0.990952	0.97985		0.619579	0.651671	0.603099	0.624184
1.00012	0.969834	1.00968	0.964947		0.629567	0.593319	0.660764	0.563354
0.98005	0.97136	1.0018	0.973703		0.609811	0.675309	0.648775	0.612061
0.983451	0.961332	1.01371	0.902837		0.587676	0.600779	0.665966	0.389116
0.995813	0.965126	1.00119	1.0334		0.613701	0.572573	0.656513	0.69625
0.991429	0.98163	1.01677	1.02763		0.604382	0.594295	0.693061	0.733093
0.98643	0.981047	1.00555	0.983683		0.59993	0.61131	0.640836	0.321931
0.986733	0.978896	1.00905	0.998504		0.613423	0.604005	0.623777	0.649752
0.977141	0.978572	0.999543	1.0367		0.583056	0.624507	0.61304	0.72825
0.997707	0.982981	0.988218	0.988803		0.572429	0.613561	0.628	0.654793
0.984455	0.98479	0.988573	0.993836		0.577348	0.615947	0.598148	0.64784
0.96932	0.921329	1.00411	0.761375		0.574606	0.5826	0.594919	0.26579
0.967187	0.940394	1.01451	1.0159		0.577113	0.63102	0.685902	0.699617
0.969002	0.952227	0.840323	1.01899		0.589765	0.603444	0.636872	0.689367
0.975113	0.987312	1.00645	0.721358		0.603819	0.634469	0.643973	0.215021
0.986537	0.966365	1.02825	0.779066		0.568512	0.578789	0.647362	0.26551
0.984024	0.991613	0.993913	0.989088		0.610659	0.629732	0.650209	0.643205
0.982864	0.955749	1.00825	1.01144		0.568346	0.606419	0.654764	0.650747
1.00959	0.97972	1.0298	1.01144		0.591288	0.638076	0.790095	0.682263
0.986569	0.946837	1.02482	0.720169		0.597453	0.644802	0.648347	0.220706
0.994822	0.960877	1.01033	1.01903		0.624707	0.610692	0.648349	0.700105
0.983104	0.971575	1.03626	0.954173		0.594942	0.533198	0.709413	0.585486
0.989645	0.996125	1.03723	0.991119		0.61258	0.648206	0.710037	0.638294
0.978731	0.982544	1.01423	1.03393		0.569102	0.617411	0.680319	0.754018
0.994634	0.98419	1.00293	0.935676		0.634184	0.629646	0.620576	0.542638
0.995948	0.985702	1.00674	0.998685		0.62079	0.559368	0.643511	0.65792
0.996807	0.993801	1.0445	0.999545		0.62958	0.607829	0.765206	0.634969
0.9899	0.993338	1.0165	0.995594		0.61987	0.623951	0.642485	0.633721
0.988544	0.985974	1.01775	1.01979		0.622541	0.638506	0.670289	0.694909
0.96852	0.992585	1.01427	0.998585		0.546669	0.574914	0.679286	0.654052
1.01309	0.9949	1.02675	1.00066		0.617351	0.606737	0.667491	0.685984
0.976168	0.97102	1.00722	1.00294		0.585374	0.52953	0.652856	0.672081
0.986665	0.961966	1.00758	1.00056		0.583701	0.532729	0.618337	0.670913
0.995908	0.967858	1.01713	0.984056		0.616902	0.615737	0.716233	0.608081
0.975566	1.00882	1.01888	0.990521		0.58718	0.657967	0.677609	0.636013
1.0007	1.01606	1.02252	0.986394		0.619764	0.687336	0.661623	0.609727
0.995792	0.958055	1.02452	1.00098		0.5975	0.623971	0.727606	0.666804
0.956605	0.987567	1.01347	0.97175		0.552389	0.622958	0.713868	0.599552
0.980025	0.943634	1.01342	0.974556		0.568543	0.510011	0.638739	0.597705
0.975061	0.981346	1.01699	1.02437		0.652597	0.613334	0.700385	0.682875
0.994688	0.988773	1.0031	0.990379		0.59719	0.607325	0.624074	0.62012
0.990634	0.984044	1.00849	0.990485		0.64425	0.584785	0.635507	0.599478
0.991035	0.98888	1.00047	0.99485		0.608322	0.593067	0.623648	0.65986
0.976697	0.957033	1.00118	0.988678		0.633284	0.528402	0.614863	0.642648
1.01398	0.990919	1.00647	0.989543		0.626102	0.610375	0.639207	0.445769
0.967588	0.987738	1.00212	1.01413		0.56595	0.596387	0.63472	0.696485
0.966043	0.991377	1.01938	1.01907		0.579616	0.611175	0.66408	0.678314
0.988249	0.99063	0.995651	1.00803		0.608174	0.627692	0.648467	0.657725
0.99552	0.98843	0.999378	1.00865		0.624241	0.584912	0.655053	0.669446
0.967227	0.983372	1.00161	0.995125		0.584724	0.580132	0.658382	0.644984
0.996956	0.987729	0.996193	1.02038		0.637772	0.587969	0.650247	0.696606
1.00392	0.953465	0.99813	0.986611		0.601676	0.495893	0.650874	0.626329
1.00381	0.998139	0.992604	1.02307		0.638886	0.620617	0.660671	0.679051
0.998559	1.00326	1.02275	0.978431		0.615645	0.638317	0.685292	0.61171
0.992518	1.00727	1.01919	1.02582		0.634445	0.632072	0.710558	0.710913
0.998169	1.00266	1.01513	0.980598		0.62964	0.616655	0.692739	0.608634
0.993321	1.00854	1.01001	1.01587		0.637118	0.614367	0.614429	0.671819
0.992966	0.999637	0.990112	1.00592		0.625264	0.645618	0.554649	0.650095
1.02572	0.989554	1.01607	1.00325		0.656082	0.578415	0.686973	0.653432
1.00693	0.987122	0.995763	1.00363		0.629344	0.627609	0.611435	0.659274
0.994501	0.992407	0.984277	1.03435		0.640406	0.64761	0.594712	0.724789
0.982381	1.00573	0.998743	0.992076		0.603051	0.626275	0.62157	0.609173
0.999027	0.992411	0.816795	0.966042		0.64179	0.607907	0.619659	0.577629
0.990216	0.981791	1.00034	0.974657		0.632385	0.61653	0.62143	0.652159
0.999311	0.986877	0.9856	0.957445		0.654538	0.606931	0.609403	0.567144
0.958264	0.980011	0.968299	0.998211		0.627039	0.594822	0.587633	0.643598
1.00925	1.00375	0.991799	1.00206		0.632095	0.632042	0.634062	0.650928
1.00886	0.97122	0.985131	1.004		0.631789	0.567955	0.578345	0.669995
0.988692	0.976049	1.01033	1.00925		0.629625	0.574458	0.628733	0.664003
0.975701	0.993618	1.01608	0.995647		0.654028	0.649178	0.649342	0.642089
1.01458	1.00659	1.00699	0.997159		0.626009	0.618178	0.642851	0.647329
0.989255	0.987289	0.922062	1.00321		0.639611	0.591703	0.49057	0.658435
1.00106	0.960475	0.985807	0.948801		0.637441	0.590231	0.652155	0.654776
0.99807	0.960813	0.997363	0.963881		0.646232	0.561785	0.651135	0.655374
0.992634	0.98857	1.04361	1.01991		0.631413	0.621401	0.717754	0.715591
0.993937	0.989908	1.00855	0.801769		0.637102	0.631797	0.643493	0.275665
0.973995	0.99188	0.954516	1.01706		0.633066	0.622466	0.656485	0.696311
0.996523	1.00223	0.993455	0.980887		0.647601	0.647656	0.621869	0.691497
0.970071	1.00532	0.986331	0.980549		0.57654	0.645799	0.589279	0.69227
0.977921	0.988579	1.02012	0.991052		0.635925	0.607311	0.701593	0.614159
0.964848	1.00429	1.02472	1.01998		0.52778	0.64679	0.661399	0.703321
1.00333	0.991985	1.03393	1.01631		0.623842	0.642848	0.685259	0.649441
0.986181	1.00699	1.03585	0.788787		0.569037	0.656872	0.666802	0.268096
0.991456	0.974359	1.01328	1.02012		0.562549	0.590865	0.662435	0.628932
0.978503	0.995957	1.00114	0.992321		0.614023	0.613724	0.628469	0.647704
0.98263	0.9922	1.01148	0.978687		0.62526	0.640421	0.625474	0.576533
0.979577	0.986719	1.01404	0.998758		0.590566	0.627758	0.668578	0.680821
0.977459	0.985265	1.02235	1.0163		0.579519	0.633331	0.667704	0.64818
0.956722	0.973714	1.00137			0.548426	0.59145	0.637713
1.00058	0.992252	1.03593	1.01176		0.593681	0.616147	0.591021	0.66407
0.981066	0.989841	0.999299	1.01224		0.58863	0.603932	0.64949	0.649808
0.981165	0.973134	1.00548	1.02643		0.613603	0.608247	0.660646	0.646024
0.990354	0.990922	0.995873	0.991259		0.637236	0.616613	0.648559	0.637029
0.986124	0.995526	0.989142	1.01007		0.617596	0.65622	0.62631	0.690761
0.979784	0.979691	1.02872	1.00253		0.600781	0.598043	0.705989	0.665315
0.992703	0.982462	1.02713	1		0.542569	0.601378	0.697162	0.640564
0.994241	0.980271	0.999118	0.996148		0.597539	0.633775	0.620822	0.630296
0.991357	0.996913	1.00463	0.997617		0.582833	0.627353	0.634186	0.64163
0.976561	0.978297	1.00938	0.982765		0.600439	0.590667	0.675443	0.6181
0.996432	1.0192	1.01983	0.99977		0.603949	0.654426	0.686234	0.64149
0.972754	1.01042	1.00928	0.989273		0.539353	0.649884	0.665312	0.618706
0.992605	0.980998	0.996261	0.993873		0.588953	0.586453	0.633435	0.641862
0.910574	1.00374	1.03759	0.998641		0.413465	0.627494	0.67958	0.639158
0.989651	1.01147	0.971257	1.01137		0.617645	0.640881	0.653231	0.692614
0.983726	1.00603	1.01735	0.973642		0.616218	0.641817	0.645886	0.592157
0.97333	0.9972	1.01339	0.982255		0.601264	0.608314	0.675079	0.609286
1.02515	0.974385	0.991796	0.997338		0.629842	0.609958	0.639295	0.663826
	0.984242	0.996432	0.999131			0.598973	0.620497	0.641676
0.971591	1.00493	1.02917	1.00583		0.577594	0.616215	0.700122	0.656653
0.970236	0.999444	1.00891	0.997805		0.565345	0.623343	0.65593	0.623164
0.978126	0.992093	1.00023	1.02047		0.604771	0.624229	0.601031	0.660328
1.0069	0.974858	1.0163	1.03211		0.605896	0.591676	0.649505	0.685718
1.01109	0.994221	1.01374	1.01174		0.600634	0.632156	0.676059	0.678663
0.971837	1.00082	0.995417	1.00022		0.617631	0.649501	0.621833	0.671781
1.00523	0.972848	1.0096	0.991141		0.612337	0.59906	0.640571	0.641487
1.00035	0.985173	1.00544	1.00224		0.608308	0.627071	0.661384	0.66317
0.991301	0.998798	1.01338	0.987538		0.606341	0.648044	0.688834	0.647304
1.00152	0.990793	1.00846	1.04131		0.622391	0.621357	0.651147	0.734086
0.956314	0.9956	1.00589	0.990728		0.5255	0.653904	0.608627	0.640679
0.976868	0.99152	1.02281	1.03309		0.56173	0.625452	0.661824	0.718784
0.99151	0.981153	1.01259	0.98044		0.594006	0.625055	0.663831	0.617133
0.977677	0.992339	1.00603	1.06814		0.580719	0.632265	0.666849	0.798163
1.00226	0.993185	1.00939	0.971114		0.5912	0.640822	0.638485	0.596493
0.97229	0.990885	1.01021	1.04026		0.533706	0.618518	0.657883	0.740126
1.00823	0.998261	1.01023	0.993942		0.626799	0.659671	0.659773	0.645722
1.00765	0.997107	1.00525	1.02548		0.633553	0.637327	0.668989	0.708809
0.984268	1.00726	1.00792	0.994571		0.598083	0.649385	0.643589	0.574873
1.00175	1.01569	1	1.03833		0.59579	0.665419	0.670584	0.720731
1.00012	1.00462	1.01025	0.992513		0.626315	0.660345	0.681851	0.643323
0.991681	0.989356	1.01936	1.01225		0.5639	0.602542	0.689403	0.694637
0.918185	0.997181	0.988309	0.998163		0.639403	0.666225	0.60921	0.666482
1.00108	0.993327	0.973023	1.01243		0.629485	0.62352	0.589692	0.685243
0.900713	1.00608	0.980258	1.03932		0.645806	0.658558	0.606306	0.735309
0.985226	0.964372	1.06851	1.04028		0.57763	0.574748	0.77297	0.752322
0.98764	0.982735	0.987726	1.02843		0.58038	0.597531	0.625233	0.725114
0.974825	0.973183	1.01234	1.01965		0.571089	0.623613	0.673677	0.703663
1.04054	0.980098	1.00643	1.02725		0.690076	0.63951	0.664693	0.722246
1.0023	0.957215	0.977892	1.01599		0.642468	0.568147	0.60177	0.694257
1.01911	0.959202	1.01205	0.989254		0.654984	0.540558	0.657111	0.642164
0.979217	0.957066	0.999421	0.996106		0.605093	0.546712	0.637172	0.5992
1.00603	0.99881	0.964183	1.02314		0.626396	0.621111	0.582766	0.700858
0.976842	0.981139	0.988781	1.03204		0.603973	0.633765	0.623714	0.723894
1.00453	0.988793	0.999433	0.998889		0.656654	0.611963	0.638621	0.659965
0.978716	0.977115	0.973993	0.997339		0.541675	0.587114	0.656989	0.658434
0.997905	0.982435	1.02583	1.0099		0.625903	0.602696	0.664921	0.677524
0.994509	0.971627	1.01799	0.975442		0.600944	0.539833	0.661787	0.606547
1.00083	0.988813	1.03296	1.00045		0.608142	0.650927	0.696848	0.649475
0.975655	0.993646	1.0325	1.02227		0.542933	0.653719	0.730422	0.714132
1.00917	0.976074	1.00852	0.997575		0.67165	0.604699	0.585969	0.647951
0.963392	0.988283	1.06122	0.999327		0.490771	0.638269	0.766805	0.65458
1.00989	0.990167	0.871525	0.982133		0.657085	0.574276	0.491551	0.59762
1.00059	0.989425	1.04317	1.01309		0.643616	0.644265	0.708656	0.667531
0.983813	0.99977	1.01601	1.02949		0.616415	0.561408	0.644083	0.721391
0.992587	1.00642	1.01525	0.979764		0.62973	0.623844	0.637132	0.634768
0.991954	0.995811	0.998497	0.967447		0.587584	0.567613	0.637948	0.615408
0.961716	0.966215	1.00791	0.984831		0.551468	0.503023	0.586947	0.652574
1.00681	0.976815	1.03546	0.990262		0.656853	0.522872	0.690867	0.631812
0.987663	0.967884	1.01171	0.999019		0.570283	0.479524	0.607143	0.652748
1.00435	0.957007	1.03426	0.993643		0.67245	0.463876	0.669529	0.644162
0.964563	0.989929	0.999372	0.979231		0.494732	0.610187	0.638322	0.585674
0.983506	0.951038	1.00873	0.982948		0.568651	0.591052	0.671871	0.610167
1.00658	0.986788	0.999882	0.887999		0.628116	0.60736	0.647621	0.668336
0.984772	0.965044	1.01312	1.00537		0.565135	0.535678	0.65738	0.665669
0.982916	0.993263	1.00501	1.01405		0.569256	0.63127	0.618917	0.666016
1.00319	0.969444	1.00139	0.993323		0.61948	0.620555	0.664051	0.639323
0.974738	0.974877	1.00034	0.980594		0.556307	0.607454	0.628097	0.604252
0.954926	0.951561	0.995403	1.00067		0.562899	0.604306	0.654541	0.629771
0.992887	0.959329	1.00178	1.00995		0.601047	0.610291	0.652635	0.673181
0.996578	0.962598	1.00203	0.996777		0.606707	0.587336	0.660645	0.660504
0.999184	0.940833	1.00167	0.997362		0.626327	0.589358	0.638405	0.636187
1.00414	0.953825		1.00406		0.66441	0.596846		0.635946
0.984227	0.970727	1.00886	0.999887		0.59291	0.600423	0.652918	0.665044
0.989273	0.978988	1.00639	1.02264		0.59045	0.617888	0.656424	0.684982
0.985401	0.93537	1.00868	0.975892		0.587466	0.587698	0.662861	0.596878
0.981538	1.03663	1.00565	0.968715		0.600192	0.678827	0.644753	0.569993
0.974631	0.981739	1.0021	0.983385		0.555684	0.604822	0.639646	0.613944
0.97966	1.01785	1.01737	0.9671		0.558981	0.637287	0.647144	0.577573
0.986665	0.955604	1.00647	1.01272		0.583623	0.634118	0.638028	0.706682
0.996622	0.997529	1.01853	0.99409		0.586962	0.632509	0.671349	0.64647
0.99026	0.952497	1.00318	0.959407		0.596883	0.591384	0.629077	0.559505
0.985428	0.970569	0.991253	1.02207		0.565926	0.572156	0.61053	0.697984
0.999525	0.933405	1.00599	1.02609		0.619961	0.560588	0.639912	0.684826
0.993659	0.986528	1.04424	0.997682		0.637309	0.628946	0.643843	0.660179
0.983174	0.990637	1.00115	1.01269		0.57294	0.608983	0.661966	0.645771
0.997606	0.986811	0.998923	0.999652		0.632624	0.582516	0.63648	0.67994
0.996634	0.986118	1.00178	0.991116		0.604501	0.62227	0.66517	0.641303
1.02652	0.980833	0.986011	1.00951		0.658248	0.639385	0.594559	0.674852
0.993818	0.986876	1.00133	1.00849		0.593922	0.620073	0.644572	0.683896
1.01001	0.983004	1.00643	0.999095		0.602148	0.594281	0.640039	0.634757
1.04358	0.974678	1.02012	1.02171		0.616358	0.624437	0.673315	0.707673
	0.961313	0.999453	1.01395			0.56294	0.6075	0.664878
1.00429	0.985064	0.951412	1.0095		0.63415	0.63212	0.572201	0.740813
1.00438	0.955737	0.963849	0.997769		0.625468	0.58308	0.583548	0.622815
0.998435	0.972293	0.96328	1.00267		0.608829	0.640046	0.584919	0.667715
1.00208	1.00033	1.01244	1.01842		0.60507	0.608429	0.682712	0.69495
0.993076	0.986787	1.00266	0.991985		0.604173	0.638267	0.628016	0.63914
0.996518	0.96212	1.00236	0.989512		0.613792	0.631868	0.642079	0.632441
0.998052	0.984285	1.03719	1.01122		0.589928	0.638222	0.742501	0.677197
1.00412	0.991217	1.01106	1.0234		0.651645	0.622988	0.671872	0.718583
0.996027	0.974596	0.989709	1.00727		0.619356	0.631736	0.636737	0.688603
1.00343	0.998838	0.994436	1.01075		0.599306	0.658932	0.629915	0.693089
1.01576	0.989864	0.999516	1.02193		0.626378	0.665193	0.650169	0.701068
0.999182	0.970531	1.00181	1.03842		0.575184	0.595541	0.630951	0.774176
0.985087	0.963244	1.00237	1.01394		0.587854	0.613716	0.633658	0.672831
0.982107	0.967957	0.996208	1.01419		0.579813	0.635358	0.62646	0.653921
0.986704	0.954904	1.00274	1.0171		0.592669	0.62833	0.640389	0.699301
1.01144	1.00976	0.991416	1.00606		0.628888	0.651327	0.626573	0.64501
0.998839	0.987917	1.00581	1.01901		0.523409	0.611601	0.676603	0.712445
0.972017	0.980773	1.00381	1.02077		0.521444	0.578682	0.647911	0.692359
0.995333	0.946309	1.00266	1.01099		0.618886	0.571037	0.633593	0.687212
1.01147	0.955885	1.01444	1.01821		0.641001	0.612107	0.67888	0.632925
0.987181	0.965669	1.00197	1.01275		0.582384	0.63308	0.643354	0.667139
0.983163	0.990903	1.00971	0.991599		0.6012	0.634405	0.657561	0.64354
0.981014	0.963383	0.994472	0.990339		0.565344	0.570636	0.661931	0.660653
0.983796	0.949405	1.02075	0.998341		0.584413	0.607647	0.68101	0.651564
0.992518	0.97025	1.01221	1.00238		0.634146	0.583182	0.678528	0.648315
0.997539	0.999561	1.01515	1.02194		0.592993	0.619936	0.689218	0.692634
0.969606	1.011	0.997822	1.00258		0.585638	0.621389	0.616715	0.662549
0.982625	0.963505	0.795322	1.00299		0.549025	0.567883	0.385945	0.656543
1.0049	1.00682	0.866035	1.02605		0.674702	0.618033	0.393575	0.728356
0.980668	0.982393	0.790351	1.02001		0.574888	0.624028	0.427484	0.669503
1.01012	0.995444	1.00769	1.02062		0.608167	0.625668	0.683633	0.663725
0.997701	1.00869	1.00507	0.973543		0.569178	0.60493	0.655934	0.579984
0.996467	0.996333	1.00619	1.00442		0.637345	0.627255	0.639707	0.637575
0.988293	0.9472	1.01422	0.995877		0.589937	0.641665	0.646039	0.6286
1.0049	0.982673	1.01579	1.00033		0.584082	0.585278	0.65356	0.64585
1.00262	0.991277	0.98411	1.00504		0.644813	0.623567	0.60601	0.669131
1.00729	0.954348	0.990099	1.02153		0.615003	0.600007	0.60675	0.706835
0.987699	0.942192	1.00333	1.00677		0.57626	0.639863	0.610943	0.648392
0.982233	0.973559	1.0236	1.00281		0.589799	0.631156	0.689641	0.637103
1.0087	0.981116	0.998418	1.01503		0.627559	0.637418	0.654825	0.705795
0.974218	0.992535	1.00109	1.01483		0.515796	0.604163	0.64583	0.679441
0.977205	0.996781	1.02353	1.02954		0.585964	0.608406	0.646334	0.708496
0.982712	0.981566	0.995438	0.928015		0.599812	0.604819	0.651008	0.392613
0.975418	0.998317	1.00543	1.03448		0.576648	0.650053	0.639252	0.770997
0.995732	0.955749	0.993639	1.0124		0.618246	0.559105	0.665278	0.686657
0.987559	0.998977	0.994579	1.00824		0.582179	0.626077	0.650164	0.639618
0.991423	0.988732	1.00575	1.00617		0.587235	0.606495	0.663057	0.667737
0.994605	0.994642	0.998292	0.918413		0.573864	0.627135	0.644499	0.445091
0.970456	0.967792	0.994944	0.990818		0.570414	0.60072	0.664631	0.629994
0.980058	0.974754	1.01144	1.00163		0.567694	0.616478	0.621187	0.64769
0.989482	0.96741	0.989446	1.01928		0.554948	0.595172	0.653694	0.694799
0.971156	0.954168	1.00783	1.02301		0.527391	0.620753	0.65165	0.70997
0.99655	0.981621	0.998982	0.986995		0.646865	0.611514	0.622713	0.627475
0.976279	0.990725	1.00012	1.01002		0.574031	0.649582	0.662336	0.652963
0.987756	0.997838	0.994901	1.01226		0.564471	0.646557	0.615	0.675496
0.98749	0.970013	1.01347	1.00605		0.582913	0.634024	0.67062	0.708099
0.999884	0.973975	1.01182	0.865811		0.58203	0.615966	0.648103	0.458653
0.973397	0.980325	1.00715	1.02048		0.577091	0.615181	0.620384	0.699552
0.988927	0.985771	1.01486	0.976669		0.586624	0.637413	0.625879	0.593331
0.972749	0.963242	1.01721	1.00042		0.552742	0.591903	0.637209	0.638676
1.00304	0.976156	1.00274	1.03496		0.635274	0.651363	0.654602	0.719915
1.03452	1.00229	1.01484	0.997671		0.634219	0.636941	0.612497	0.627362
0.961509	0.980472	1.01038	0.997697		0.491708	0.582546	0.629523	0.640671
0.991377	1.00408	0.998151	0.980407		0.582763	0.619126	0.625029	0.609008
0.996265	0.978671	0.880532	1.00156		0.55797	0.62788	0.420931	0.65163
1.01484	0.981961	1.00903	0.988773		0.557068	0.62448	0.645757	0.616546
0.979451	0.989005	1.01318	1.0172		0.545303	0.600297	0.674288	0.664823
0.997926	0.986244	0.999294	1.00221		0.632656	0.614836	0.629785	0.655831
1.02412	0.974589	1.00656	1.00247		0.607293	0.613113	0.62722	0.655623
0.999397	0.960325	0.98211	0.995488		0.628826	0.606485	0.519297	0.660429
0.973532	0.999305	0.991178	1.02214		0.5733	0.636252	0.612622	0.685985
0.992759	0.984086	0.939422	1.00182		0.575955	0.626552	0.458688	0.655783
0.957276	0.966114	1.04572	1.00432		0.5877	0.575656	0.71609	0.668338
0.972504	0.97353	1.00839	0.996502		0.598644	0.618799	0.641886	0.637251
1.00037	0.98534	1.00146	0.994664		0.638219	0.628795	0.625075	0.639486
0.958457	0.982283	1.00707	1.03307		0.609609	0.587816	0.642309	0.743304
0.991775	0.947535	0.988373	0.993062		0.6346	0.560503	0.582015	0.628131
0.971908	0.966828	0.98722	1.00456		0.583163	0.599982	0.549476	0.648584
0.985501	0.994598	1.00023	1.01732		0.600894	0.608681	0.586275	0.691249
0.982077	0.969707	0.996642	1.01905		0.63192	0.570243	0.623028	0.691613
0.939545	1.04284	0.999418	1.01794		0.509553	0.700904	0.593664	0.683797
0.992308	0.931701	0.999185	0.993663		0.616264	0.494687	0.629566	0.646426
0.988283	0.99012	0.955826	0.98109		0.607713	0.614088	0.515527	0.603959
0.968177	1.00243	0.993886	1.03388		0.584612	0.598275	0.615237	0.7254
1.00012	1.00167	1.00024	1.00449		0.612471	0.668078	0.636981	0.666887
0.983897	0.932064	1.0006	1.00514		0.603476	0.529369	0.659353	0.659628
0.999534	0.973032	1.00287	0.982103		0.609336	0.632412	0.65053	0.608628
0.985151	0.960768	1.0133	1.01825		0.624973	0.551209	0.670968	0.698441
1.01295	0.994062	1.01791	1.02545		0.610876	0.609551	0.671415	0.690737
0.993743	0.963211	1.00967	1.00034		0.599326	0.619654	0.66603	0.660924
0.98877	0.99202	1.01792	1.00514		0.586673	0.618013	0.665404	0.650779
0.982208	1.00275	0.975046	1.01262		0.613796	0.632089	0.616997	0.647923
0.97481	1.00216	0.994238	1.02691		0.576603	0.667112	0.601831	0.709051
0.982552	0.938649	0.994926	1.00299		0.62589	0.592546	0.642799	0.662133
0.978778	0.960947	1.00585	1.01048		0.607437	0.621146	0.662458	0.681394
0.998058	0.956742	1.0224	1.03384		0.631116	0.562178	0.694737	0.716519
0.990808	0.959943	0.999561	1.02863		0.621442	0.608039	0.624345	0.699893
0.973742	0.939811	1.01477	1.02665		0.603219	0.577863	0.659301	0.70445
0.97209	0.959734	1.00319	0.989896		0.607432	0.600496	0.657023	0.633749
0.989305	1.01048	1.01161	0.994403		0.653383	0.622798	0.669992	0.646022
1.00115	0.999887	1.00456	1.00121		0.591497	0.624583	0.645282	0.658659
0.979578	0.956757	1.00463	1.0111		0.608772	0.651122	0.64599	0.673853
0.997725	0.988668	1.00851	1.00075		0.587695	0.644208	0.656352	0.642809
1.00469	0.964524	1.00764	0.993232		0.61955	0.548153	0.660412	0.652539
0.979184	0.983422	1.01207	0.980596		0.584633	0.641703	0.653603	0.605171
0.988774	0.967516	1.01131	1.00279		0.578177	0.55819	0.657821	0.648663
0.957695	0.998071	1.00852	1.00168		0.616283	0.63372	0.668289	0.677438
0.996069	0.991673	1.00836	1.01082		0.619948	0.659722	0.647074	0.654728
0.990208	0.967768	1.01153	0.994523		0.603526	0.625002	0.648488	0.645283
0.994459	0.969658	1.00524	0.987891		0.59887	0.594949	0.641456	0.628846
1.01987	0.934804	1.0146	1.0244		0.590749	0.548427	0.656651	0.695921
0.979441	0.975574	1.01468	0.989193		0.55456	0.600547	0.641691	0.635938
0.962416	0.966081	0.868722	1.00837		0.638604	0.57739	0.38835	0.669437
0.994161	0.977806	1.01989	0.985135		0.612715	0.607951	0.662916	0.641204
0.999783	0.9633	1.00246	0.992032		0.631141	0.597811	0.636572	0.630096
0.966524	0.96239	0.975071	0.996222		0.558507	0.577051	0.591891	0.64613
0.996806	0.975663	1.00392	1.00574		0.591991	0.590715	0.652181	0.683347
0.979818	0.964262	1.01859	1.00633		0.582726	0.606451	0.67387	0.658206
0.97809	0.959188	1.01218	1.0026		0.585561	0.543204	0.552303	0.653317
1.00967	0.990424	1.00932	0.998536		0.632061	0.624967	0.662419	0.661396
0.979658	0.976787	0.992023	1.00159		0.567416	0.594036	0.601561	0.650022
0.993514	0.955163	1.00423	0.996551		0.624285	0.576665	0.635922	0.645839
0.999543	0.966136	1.01182	0.997471		0.595851	0.633208	0.636875	0.650505
0.977713	0.976556	1.00241	0.990072		0.578671	0.626656	0.624858	0.637486
1.00412	0.97946	1.00092	1.00618		0.61407	0.601182	0.634195	0.674886
0.967649	0.938152	1.01127	1.00232		0.595824	0.51431	0.633635	0.645914
0.983714	0.953973	0.981273	1.01138		0.604997	0.57198	0.651853	0.681576
0.989353	0.967574	0.994113	1.01127		0.604116	0.609565	0.609569	0.690723
0.947589	0.972872	1.01817	1.00227		0.573743	0.597418	0.685384	0.661423
0.984646	0.984122	0.995537	0.994603		0.607572	0.599434	0.588509	0.66715
0.965793	0.984847	1.00834	0.997503		0.601345	0.572246	0.651435	0.656343
0.980701	0.967656	0.986548	0.978929		0.609176	0.522612	0.570243	0.618357
0.975167	0.967268	0.979266	1.00103		0.600781	0.636708	0.613137	0.626121
0.940048	0.979754	0.969595	0.961232		0.56224	0.605133	0.59131	0.580735
	0.960044	1.01214	1.04945			0.593079	0.587949	0.753516
0.996443	0.969499	0.98324	0.992752		0.627247	0.589481	0.613616	0.661483
0.983564	0.988555	0.989538	0.993194		0.622573	0.631664	0.605831	0.655607
0.991069	0.975192	0.995944	0.984276		0.586492	0.6141	0.614753	0.622991
0.933224	0.980791	1.01687	0.984742		0.6448	0.644505	0.689884	0.647578
0.961547	0.973649	1.00715	0.997134		0.640944	0.642799	0.653012	0.628944
1.00347	0.993477	1.01175	0.997843		0.613063	0.643395	0.617932	0.65249
0.989063	0.999885	1.00716	0.978942		0.544068	0.639847	0.59925	0.574432
0.986656	0.996481	1.01775	0.952992		0.590351	0.646573	0.679002	0.581105
0.989666	0.970198	0.888484	1.01386		0.586613	0.601962	0.466808	0.67019
0.993291	0.982832	0.999016	0.978195		0.63377	0.657298	0.639441	0.610704
1.00317	1.01883	1.00645	1.00368		0.635902	0.653791	0.632363	0.642853
0.998612	0.999328	0.992586	0.986613		0.634124	0.660319	0.6596	0.637724
0.983663	1.01695	1.01195	1.01401		0.628974	0.670209	0.62446	0.662602
0.97525	1.00505	1.00824	0.9946		0.585749	0.643777	0.657099	0.632408
0.981969	0.997584	1.01387	1.01553		0.598679	0.614029	0.689351	0.692365
0.964619	0.996512	1.00957	1.01429		0.58486	0.605518	0.635464	0.687687
1.00945	0.98969	1.00988	0.985309		0.632855	0.660672	0.647272	0.616528
0.97842	0.955237	1.01974	1.02011		0.612615	0.604148	0.669211	0.693384
0.97232	1.00764	0.997195	1.01154		0.592862	0.632419	0.592106	0.67055
1.00356	1.00856	1.0162	1.01699		0.640144	0.645076	0.640829	0.670459
0.995948	1.01823	0.863807	1.00521		0.616979	0.653226	0.367339	0.656719
0.999426	1.00868	1.00241	0.990334		0.627653	0.636775	0.643681	0.635062
0.976805	1.02032	0.999769	0.999884		0.577377	0.637799	0.65199	0.644831
1.00808	0.99102	1.00778	1.01316		0.609315	0.641811	0.649119	0.674816
0.988127	0.987612	1.00438	1.01949		0.617792	0.652612	0.64204	0.684565
0.980062	0.989749	1.00278	1.05609		0.601099	0.620036	0.656108	0.781429
0.967115	0.988482	1.00598	0.98292		0.588485	0.646965	0.624179	0.619164
0.969074	0.990458	0.998824	0.663056		0.599448	0.648418	0.641793	0.227612
0.985092	0.98306	1.00841	1.01465		0.610118	0.595275	0.640205	0.696084
0.99574	0.981016	1.01104	1.00185		0.620042	0.638016	0.663936	0.636087
0.973871	1.00421	1.00864	1.01668		0.608599	0.636442	0.628454	0.665442
0.996345	0.979587	1.01121	0.99922		0.611702	0.605408	0.694108	0.637808
0.999649	0.998053	0.997918	1.01774		0.629767	0.644332	0.645178	0.696472
0.997575	0.969882	1.00629	1.00566		0.613342	0.63067	0.632721	0.649651
0.980627	1.00957	1.00616	0.986577		0.604492	0.672339	0.554217	0.647761
0.937911	0.979988	0.96158	0.993095		0.579899	0.629456	0.526067	0.652853
0.995848	0.969842	1	1.0051		0.609566	0.562778	0.625065	0.676646
1.00344	0.988413	0.995805	0.982679		0.608061	0.627219	0.648049	0.62165
1.00067	0.986511	1.01003	0.984191		0.59829	0.62857	0.664504	0.618404
1.01971	0.984322	1.01021	0.976522		0.652086	0.618244	0.621845	0.590529
1.02326	0.982639	1.00839	1.00701		0.623391	0.639107	0.629845	0.662651
1.00256	0.989288	1.01847	0.999445		0.619163	0.613116	0.655132	0.650719
1.0009	0.979943	1.01543	0.996172		0.591794	0.614478	0.691301	0.649818
0.996624	0.967043	0.927418	0.993689		0.602989	0.628673	0.311303	0.627771
0.998979	0.976978	0.953812	0.998195		0.593648	0.612378	0.460244	0.656299
0.983854	0.967579	1.01524	0.991172		0.584613	0.631028	0.668021	0.615533
0.995594	0.991626	1.01744	0.994587		0.566643	0.617147	0.708426	0.649507
1.00981	0.988487	1.01208	0.985716		0.635689	0.646764	0.646334	0.630429
0.965988	0.979722	0.900399	0.992223		0.578696	0.647203	0.355802	0.643601
0.984118	0.979131	1.02046	0.990575		0.605515	0.6114	0.677897	0.621179
0.99502	0.992055	1.01237	0.982785		0.608387	0.618454	0.659513	0.617884
1.02748	1.02174	1.00656	1.02145		0.639112	0.705105	0.626453	0.687462
0.976546	1.01828	0.998639	1.00231		0.602236	0.674733	0.650306	0.64166
0.978937	1.00456	1.00058	0.995771		0.593065	0.664582	0.626884	0.650173
0.997812	0.996543	1.00501	0.984378		0.593419	0.629213	0.641178	0.620276
0.945068	0.976483	1.01539	0.981002		0.574148	0.625624	0.669746	0.619032
0.981793	0.993787	1.00737	0.968761		0.616751	0.675387	0.660734	0.588298
0.995652	0.984021	1.00328	0.994394		0.629494	0.613282	0.634923	0.651767
0.989016	0.982538	0.991906	1.01521		0.623682	0.606027	0.628893	0.663226
0.983921	0.989875	0.9366	0.998924		0.614891	0.644389	0.389997	0.581903
1.0112	1.00785	0.928702	1.00624		0.648148	0.676292	0.357818	0.664401
0.96741	0.985603	1.00531	0.987604		0.573453	0.640891	0.63875	0.619388
0.967966	0.988039	1.00247	0.987815		0.499754	0.636125	0.567625	0.637687
0.96206	0.955669	0.995272	1.00829		0.56721	0.58017	0.574295	0.664941
0.956891	0.959629	0.956223	1.0075		0.576621	0.60083	0.493873	0.680281
0.963402	0.97304	1.0061	1.04435		0.573232	0.596425	0.636928	0.775735
0.983054	0.965842	1.02908	0.991225		0.573477	0.64131	0.652584	0.62387
0.977376	0.942186	1.00857	0.990738		0.590652	0.583671	0.658052	0.639944
0.970784	0.957051	1.01757	1.01455		0.585512	0.590659	0.673886	0.656915
0.993341	1.0091	0.999517	0.987827		0.608712	0.62652	0.646708	0.646237
0.985578	0.968656	0.997414	1.00447		0.607351	0.597514	0.601454	0.667438
0.982908	1.00857	0.983702	0.99568		0.618952	0.639232	0.554746	0.650408
0.989058	0.971021	0.962913	0.987604		0.606848	0.593776	0.572628	0.643018
0.981964	0.949947	0.997058	0.992194		0.605923	0.567221	0.628799	0.623764
0.982889	1.01107	1.00889	1.01629		0.610462	0.643482	0.638831	0.698398
0.976492	0.977814	0.991251	1.00011		0.589064	0.618894	0.603757	0.627312
0.982068	0.993404	1.00314	0.984743		0.629422	0.599487	0.638184	0.624343
0.980264	1.00615	0.980405	1.00528		0.622483	0.613102	0.594242	0.672057
1.00568	0.995671	1.02076	1.00415		0.615558	0.636465	0.683697	0.685281
0.938414	1.00272	1.00587	1.02802		0.5698	0.641265	0.637492	0.728354
0.991555	0.951145	0.991881	0.998714		0.5579	0.578228	0.639076	0.663251
0.941213	1.00932	1.00249	1.00909		0.528319	0.625308	0.636618	0.683733
0.993897	0.997051	0.997718	0.993259		0.60992	0.625132	0.635701	0.642516
0.932957	0.982957	1.00432	1.00296		0.562687	0.629169	0.643625	0.657685
1.00635	1.00352	0.995488	0.988944		0.610929	0.625417	0.634155	0.614439
0.980805	1.00324	0.992118	0.983898		0.620687	0.64429	0.639505	0.629154
0.957558	1.00984	0.988891	0.993172		0.573122	0.665005	0.636536	0.623456
0.994913	1.02046	1.00037	1.00412		0.606651	0.648947	0.640732	0.627005
0.990202	0.992267	1.01179	0.990696		0.619073	0.6783	0.652395	0.633007
1.00398	0.973961	1.00495	1.01523		0.612969	0.57779	0.625789	0.680319
0.991193	0.99321	1.01493	1.02126		0.568485	0.653798	0.702582	0.696263
0.997311	0.985999	0.989652	1.02114		0.616579	0.608385	0.557813	0.685186
1.00369	1.00143	0.999648	1.00596		0.612792	0.657749	0.613449	0.663786
1.01016	0.982435	1.01134	1.00034		0.616675	0.61592	0.695769	0.636935
0.998694	0.972621	1.00703	1.01662		0.62528	0.643566	0.621456	0.671862
0.973482	1.01557	0.99536	1.00482		0.604411	0.676307	0.640586	0.648131
0.960867	1.00252	1.00777	1.00023		0.590093	0.636484	0.672016	0.640766
0.964407	0.987982	0.985643	1.0017		0.579411	0.645057	0.635261	0.629633
0.971309	0.985108	1.00396	1.0024		0.601857	0.639156	0.63921	0.641916
0.978699	0.979767	0.998211	1.0238		0.587531	0.613399	0.635974	0.701549
0.978472	1.01253	0.974895	1.00811		0.588586	0.646039	0.602217	0.660502
1.00046	0.98974	0.998029	1.01466		0.617812	0.659921	0.621979	0.65429
0.98942	1.02153	1.00652	1.02048		0.61168	0.632257	0.594231	0.702318
1.00082	0.969356	0.979754	1.00079		0.618452	0.602448	0.612404	0.663186
1.01031	0.989861	1.02124	1.00491		0.615554	0.660393	0.702105	0.638343
0.980429	1.02322	1.00107	1.00609		0.594748	0.633667	0.621381	0.677141
0.986054	0.987939	1.00191	0.982866		0.59305	0.644596	0.61977	0.620107
0.983184	1.0072	1.01078	0.987229		0.601768	0.670068	0.652636	0.625246
0.97244	0.977062	1.00384	1.04088		0.622768	0.670145	0.651032	0.759512
1.00908	0.993901	1.01777	1.01264		0.64817	0.673806	0.649098	0.69004
0.983008	1.00352	1.0075	1.0008		0.625747	0.636034	0.625623	0.657826
0.974329	1.02138	1.02083	1.01759		0.605063	0.642092	0.689274	0.692805
0.972414	0.995781	0.998814	1.00404		0.57319	0.656581	0.642028	0.692981
0.981175	0.977133	1.01013	1.01401		0.604177	0.638944	0.653596	0.676568
1.00214	0.97662	1.01115	1.0126		0.622307	0.644305	0.642412	0.679225
1.00377	1.0077	1.02124	0.935045		0.597118	0.639529	0.709848	0.41764
0.963222	1.00055	1.00247	0.998599		0.596942	0.638983	0.657701	0.663055
0.981689	1.01106	1.00141	1.01206		0.57435	0.642949	0.625657	0.681547
0.9989	0.987422	1.00544	0.947859		0.63349	0.637326	0.683389	0.46809
1.00683	0.991924	1.01492	1.00507		0.651745	0.636306	0.667544	0.681799
0.990444	0.984149	1.01203	1.00212		0.643544	0.633712	0.697601	0.675237
0.987969	1.00022	0.959039	0.997295		0.608823	0.638695	0.533005	0.645106
1.00423	0.990011	1.01293	0.991559		0.626156	0.616311	0.691242	0.638361
1.00426	0.990677	1.00475	1.01425		0.618536	0.654747	0.636633	0.684502
1.00515	1.00768	0.992896	0.99814		0.628283	0.64237	0.618319	0.644119
0.995712	0.99251	1.00305	1.01696		0.616198	0.636502	0.643581	0.699279
0.989709	0.967855	0.996865	0.990816		0.613287	0.625062	0.640347	0.618639
0.980951	0.990068	1.00292	1.00199		0.604382	0.637741	0.65242	0.663942
0.984645	0.971705	1.01279	1.02996		0.570526	0.598793	0.671854	0.713884
0.99676	0.967115	1.0036	1.01043		0.62137	0.61372	0.64932	0.690895
1.00275	0.973139	0.937902	0.997726		0.624372	0.604377	0.549228	0.660368
1.00197	1.00466	0.949306	1.00817		0.61262	0.643552	0.564226	0.66368
0.983331	0.991689	1.00649	1.00962		0.572962	0.60478	0.640174	0.699002
0.974597	0.984662	1.02287	1.00012		0.62813	0.654799	0.666861	0.664387
0.998827	0.98542	1.01205	0.99369		0.607689	0.599913	0.672905	0.650383
0.992532	0.975233	1.01184	1.00174		0.6069	0.630027	0.634712	0.650649
0.987575	0.966771	0.961629	1.00846		0.611978	0.581978	0.572165	0.650796
0.981956	0.978479	0.987986	1.00876		0.6103	0.647172	0.619716	0.6711
0.990322	0.998458	1.00261	1.04831		0.615473	0.627333	0.603829	0.791304
0.994859	0.990219	1.00257	1.06154		0.594682	0.617727	0.59137	0.756019
0.989188	1.01546	0.993743	0.992927		0.583915	0.637463	0.633894	0.604133
0.976283	1.00107	1.01205	1.01004		0.600815	0.631479	0.643443	0.69464
0.965951	0.968204	0.996864	1.01221		0.586671	0.594291	0.624782	0.697594
0.971539	0.97012	1.0029	1.01639		0.622212	0.64067	0.646632	0.705843
0.98535	1.00246	1.00628	0.990138		0.617135	0.641789	0.642976	0.646798
0.984143	1.01073	1.02073	0.986039		0.614235	0.651971	0.679358	0.633702
0.990791	0.983248	0.997311	1.01175		0.649619	0.601702	0.6183	0.66962
0.980313	0.982992	1.01159	0.99242		0.595039	0.589355	0.680086	0.644935
0.98558	0.934316	0.682985	1.00195		0.593486	0.535389	0.231026	0.67112
0.989243	0.967452	0.998719	0.993976		0.624878	0.634505	0.589997	0.633496
0.994461	0.970644	0.752912	0.999198		0.617966	0.640712	0.295273	0.678145
0.967228	1.00185	1.02358	0.995109		0.595514	0.630588	0.678298	0.639502
0.951311	0.93976	1.01168	1.0011		0.566455	0.568441	0.668234	0.666585
0.932868	0.985276	1.00473	1.02478		0.554903	0.632521	0.645956	0.696138
0.950376	0.989407	1.02143	1.0099		0.600947	0.637879	0.669436	0.663021
0.990807	0.992445	1.02168	1.00062		0.610366	0.646302	0.658157	0.689648
0.992983	0.992186	1.01307	1.00911		0.615716	0.641491	0.667528	0.681456
0.991744	0.977868	1.01394	1.00267		0.634953	0.623781	0.650506	0.671933
1.00712	0.997342	1.02773	1.0199		0.64476	0.612397	0.677921	0.695518
0.986395	0.948614	1.01206	0.994883		0.620673	0.583386	0.64355	0.634511
0.991947	0.965872	1.00696	1.00178		0.603552	0.633712	0.631813	0.647681
0.988763	0.979311	1.00788	1.00153		0.622804	0.592896	0.654216	0.632937
0.993159	1.00687	1.00624	1.00845		0.625407	0.643222	0.630658	0.687607
0.979638	0.978719	1.00107	1.00703		0.565901	0.621085	0.639292	0.644261
0.998349	0.983997	1.02983	0.992989		0.629444	0.614577	0.657768	0.617776
0.980986	0.922374	1.02001	1.00058		0.635948	0.57498	0.679346	0.664447
0.986921	0.986745	1.02285	0.995777		0.589706	0.642048	0.689519	0.630981
0.995931	0.985992	1.01083	0.98779		0.627507	0.619882	0.665298	0.600244
1.00023	0.973508	1.01446	1.00012		0.60982	0.579107	0.668678	0.640046
0.973794	0.98528	1.03828	0.994497		0.592262	0.629795	0.719706	0.664591
0.995177	0.994411	1.0157	0.997912		0.642708	0.626566	0.680036	0.634108
1.00691	1.00863	1.01365	1.01771		0.62267	0.646415	0.673627	0.698176
0.992402	0.976922	0.948474	0.987625		0.636275	0.592141	0.564206	0.615756
0.978473	0.978557	1.01652	1.01518		0.619121	0.601614	0.670591	0.687972
0.975419	0.977921	1.01275	1.02157		0.60222	0.636348	0.65663	0.705658
0.982403	0.980195	1.01258	1.03143		0.617037	0.620204	0.659935	0.74647
1.00186	0.938694	0.995856	0.989239		0.586683	0.571986	0.63017	0.61213
0.993783	0.9954	0.995962	0.999769		0.63936	0.642525	0.589244	0.671896
0.99912	0.974966	1.03355	0.988194		0.603839	0.578769	0.728223	0.632759
1.00845	1.00583	1.02351	1.01174		0.59843	0.644294	0.681551	0.680496
0.976563	0.98993	1.01271	0.987065		0.556581	0.635891	0.66273	0.609285
1.00761	0.98021	1.00267	1.01433		0.62024	0.583808	0.658587	0.689418
0.995192	0.990143	1.01449	1.02054		0.586626	0.632459	0.598134	0.718409
1.0017	0.992841	1.01549	0.990588		0.634283	0.638726	0.665129	0.619172
1.0073	0.997151	1.011	1.01708		0.622928	0.638292	0.666226	0.685283
1.00232	0.990623	1.0118	1.01178		0.616752	0.632435	0.589395	0.686609
0.985267	0.979377	1.00671	0.993637		0.568222	0.63496	0.630855	0.627976
0.990493	0.992566	1.00027	1.02659		0.566928	0.626722	0.618164	0.714612
0.998081	1.00034	1.00791	1.01593		0.648253	0.661908	0.607435	0.688279
0.981652	0.994654	1.01584	1.00641		0.612519	0.626722	0.67399	0.681976
0.983291	0.973684	1.00826	1.0124		0.57864	0.599927	0.604757	0.672823
0.99591	0.985095	1.00734	0.997288		0.602186	0.612015	0.586734	0.634577
0.995694	0.969792	1.00472	0.969995		0.617668	0.619318	0.608735	0.593847
0.993739	0.996324	1.01747	0.986557		0.606647	0.638119	0.656617	0.612472
0.996918	0.984571	1.00276	1.00549		0.617557	0.638374	0.646113	0.653025
0.992784	0.99428	1.01493	1.00239		0.624581	0.633127	0.66959	0.652771
0.985536	0.993053	0.999726	1.0202		0.584732	0.615059	0.59251	0.693981
0.974916	0.976418	0.998995	1.00842		0.603661	0.647676	0.620003	0.663694
0.997638	1.00406	1.01772	1.01148		0.604809	0.647218	0.593679	0.675429
1.0007	0.994617	1.00203	0.988636		0.638345	0.63047	0.591914	0.592394
0.998824	0.985933	1.00396	0.98929		0.615647	0.616593	0.680082	0.622288
0.98607	0.973836	1.00273	1.0054		0.624426	0.585553	0.607978	0.652983
0.992747	1.01443	1.01671	1.02334		0.641023	0.650013	0.596152	0.676599
1.00104	0.993433	0.99515	1.00133		0.629332	0.614223	0.616334	0.66845
0.996509	0.97737	1.01213	0.992814		0.649352	0.611948	0.588005	0.659508
0.985737	1.01331	1.01098	1.00287		0.619447	0.648222	0.578828	0.668765
0.984621	1.00264	1.00893	1.00632		0.621182	0.642282	0.586216	0.648949
0.993002	0.987657	1.0026	0.993133		0.59796	0.623402	0.597773	0.623887
0.974946	0.990724	0.999053	0.997925		0.598296	0.621955	0.593481	0.631506
0.987444	0.983121	1.04614	1.00668		0.60845	0.608233	0.607335	0.645767
0.988405	0.976657	0.99828	0.999185		0.612812	0.588808	0.598881	0.640255
1.00542	0.98546	1.02408	1.0154		0.600393	0.625095	0.682381	0.679836
1.0163	0.975978	1.01149	1.01049		0.605685	0.57991	0.600295	0.657176
0.991288	0.983814	0.989507	0.996902		0.626422	0.607366	0.683922	0.613626
0.984598	0.985659	0.991228	1.00412		0.566287	0.60112	0.616377	0.67681
0.996827	1.0051	0.905358	1.01699		0.602817	0.642771	0.446755	0.672237
0.982235	0.989337	0.977931	0.98787		0.611562	0.626546	0.58272	0.591061
0.994582	0.979972	0.953326	1.02085		0.574737	0.609601	0.478493	0.689667
1.00441	0.994992	0.979998	1.00373		0.606968	0.640265	0.610113	0.644701
1.0041	0.958546	0.96008	1.00067		0.635067	0.548314	0.638788	0.640122
0.951696	1.00367	0.963925	1.03313		0.566078	0.632637	0.653315	0.726495
0.998605	1.02012	0.971671	1.00979		0.634713	0.653337	0.654724	0.659023
1.00396	0.979164	0.938012	1.0141		0.604547	0.610387	0.658695	0.676706
0.998847	0.990759	1.0154	1.01139		0.611028	0.632136	0.674687	0.675413
1.00382	0.999413	0.991251	0.983323		0.637229	0.636033	0.619689	0.634765
0.972488	1.01341	0.975825	1.01017		0.628783	0.641293	0.503398	0.669545
0.991994	0.992987	1.01487	1.00971		0.599583	0.636208	0.668947	0.675398
0.99446	0.984391	1.01291	0.984665		0.575656	0.651694	0.666102	0.594143
1.0131	0.975778	1.01649	1.02309		0.636723	0.621309	0.655669	0.728653
1.00821	0.990621	1.00629	1.0189		0.62369	0.648593	0.678697	0.695997
1.00544	0.978512	1.00251	1.00881		0.631797	0.628784	0.662537	0.677925
1.00985	0.990115	1.02299	1.0128		0.613176	0.648281	0.68747	0.680838
0.989498	0.980324	1.00754	1.00784		0.602151	0.570974	0.659894	0.672779
0.99301	0.959991	1.02137	1.02288		0.603652	0.571481	0.69652	0.714613
1.01689	0.974545	1.00234	1.01211		0.653413	0.608074	0.65382	0.648799
0.99335	0.97934	1.00283	1.00354		0.601122	0.615788	0.658759	0.660485
0.997022	0.974544	0.993201	1.00821		0.60183	0.647032	0.63843	0.653033
0.99233	0.961109	0.98821	0.993746		0.628652	0.613588	0.645935	0.651808
1.00835	0.951	0.994175	0.991847		0.605214	0.595056	0.643915	0.635141
1.00231	0.989606	0.986164	1.00482		0.616578	0.48891	0.64267	0.667244
0.985165	0.991671	0.980888	0.986506		0.591719	0.620256	0.59164	0.542481
1.0024	0.989918	0.988061	0.987633		0.630368	0.574208	0.629408	0.619779
1.00081	0.999197	0.992769	1.01188		0.610274	0.623182	0.622901	0.673987
1.0007	0.984339	0.990903	1.02356		0.614019	0.624185	0.638809	0.703154
0.993643	0.975339	0.977097	1.00357		0.601286	0.58837	0.563048	0.677461
1.01928	0.972717	0.986565	1.00482		0.632027	0.644071	0.605149	0.674745
1.00834	0.958516	1.02182	1.0082		0.598629	0.523294	0.710375	0.652705
0.980158	0.981471	0.888436	0.99759		0.60603	0.590107	0.293611	0.623638
0.953648	0.991979	1.03457	1.01954		0.548911	0.609801	0.709978	0.667782
0.993228	0.957149	0.963959	1.01909		0.579416	0.519692	0.480742	0.69939
0.988047	0.957518	0.956801	1.01317		0.612788	0.484034	0.465984	0.666113
0.998383	0.975654	0.979325	0.994568		0.617316	0.570094	0.594878	0.630641
0.991202	0.990028	0.957732	0.999534		0.613064	0.604715	0.620033	0.67639
0.983528	0.992654	0.996874	0.988065		0.587329	0.603704	0.656286	0.628263
1.00676	0.974816	0.998177	1.00941		0.64241	0.565814	0.644154	0.644507
0.994955	1.00187	0.998711	0.991467		0.630027	0.625943	0.645575	0.628458
0.986497	0.995863	0.988701	0.999072		0.61796	0.608008	0.650635	0.656325
0.995054	0.989301	0.956617	1.0068		0.611068	0.599878	0.653607	0.657851
0.997958	0.989855	1.0088	1.01041		0.623894	0.573865	0.671544	0.664362
1.00706	0.98231	0.923649	0.995823		0.630051	0.640459	0.659183	0.68061
0.995092	0.996985	0.998883	0.995719		0.628619	0.605107	0.628243	0.565043
0.994827	1.00059	0.989139	1.0079		0.616874	0.64166	0.627304	0.678819
0.975879	1.00329	1.00677	0.99881		0.588551	0.630748	0.647258	0.645383
0.991667	0.986578	0.983039	1.01777		0.637912	0.604863	0.595894	0.689466
0.988729	0.990555	0.992687	0.918681		0.6268	0.610936	0.6581	0.419787
0.989323	0.989459	1	1.00937		0.607047	0.607445	0.634835	0.695167
0.993955	0.999627	0.999664	0.970025		0.626586	0.627067	0.654975	0.597489
0.98938	0.981749	1.00827	0.982385		0.626728	0.584852	0.668988	0.605997
0.997567	0.999543	0.994466	0.990265		0.629828	0.624316	0.649158	0.638547
0.987815	0.978483	0.981772	0.90675		0.586309	0.638165	0.624216	0.484452
0.964186	1.00449	1.00671	0.993683		0.484916	0.627846	0.671433	0.648646
0.977209	0.984431	1.00664	1.02676		0.578392	0.638296	0.667048	0.736283
0.971986	0.980489	1.00585	0.964158		0.583475	0.620541	0.670389	0.58539
0.976405	1.00155	1.00654	0.992117		0.597497	0.620855	0.669558	0.643518
0.997964	0.976434	1.00148	1.00965		0.583677	0.630894	0.664714	0.684308
0.99315	0.990326	1.00795	0.993681		0.549562	0.616796	0.647044	0.62519
1.00945	0.989503	0.995625	0.997811		0.598565	0.635865	0.632008	0.645676
1.00299	0.990861	0.999886	0.984352		0.611012	0.599239	0.657085	0.628026
1.00012	1.00156	1.00899	0.989684		0.606731	0.608252	0.647737	0.623545
0.999518	1.00484	1.00828	0.989489		0.638356	0.630679	0.646032	0.607464
0.993305	0.993145	1.00228	1.02032		0.572883	0.583558	0.638623	0.690413
0.968735	0.988922	1.00056	1.00875		0.507056	0.63115	0.624758	0.645294
0.97678	0.992706	1.00161	1.00745		0.596935	0.584768	0.656422	0.670215
0.975854	0.989304	0.961407	1.00797		0.591257	0.589334	0.663086	0.660009
0.994583	0.99123	1.02298	1.00725		0.576143	0.604544	0.680266	0.664998
1.00562	0.98687	1.00482	0.986626		0.615022	0.596627	0.621145	0.649233
0.984015	0.997552	0.990225	1.01815		0.564481	0.650482	0.651746	0.644085
1.00174	1.00129	1.01617	1.02934		0.595412	0.621979	0.646034	0.72061
0.997322	1.00345	1.02005	0.991676		0.564017	0.623566	0.668903	0.656675
0.983041	1.00518	1.01925	0.989953		0.554436	0.644653	0.689695	0.632194
0.985375	0.970526	1.02002	0.997049		0.56126	0.617344	0.674788	0.665923
0.989761	0.982912	1.00519	1.00949		0.607844	0.618951	0.64784	0.681444
0.983947	0.983534	1.00482	0.988228		0.593086	0.617498	0.63134	0.650656
0.987879	0.980279	1.01355	1.00679		0.569217	0.602317	0.636186	0.657089
0.990991	1.01642	1.02093	0.971574		0.572829	0.681857	0.690533	0.563037
0.964406	0.985085	1.00525	0.974462		0.520598	0.593061	0.643946	0.606372
0.992188	0.992566	1.0216	1.00265		0.616716	0.638299	0.638502	0.663679
1.00177	1.00134	1.02259	1.01579		0.605122	0.634838	0.679407	0.681085
1.0049	0.991432	0.99978	1.00594		0.586508	0.623587	0.63668	0.648138
1	0.979263	1.01086	1.00494		0.623026	0.573361	0.670306	0.654906
1.00665	0.992635	1.02058	1.0056		0.60877	0.62397	0.675253	0.647602
0.999882	1.00733	1.01663	1.00023		0.601394	0.636485	0.663561	0.644678
0.998579	0.986748	1.01525	0.993473		0.583266	0.591642	0.696793	0.640788
0.988483	1.00123	1.01656	0.999404		0.58269	0.593505	0.648748	0.676857
0.990451	0.986467	1.01917	0.985552		0.629938	0.597752	0.644928	0.630232
0.951381	0.981679	1.0141	1.00677		0.604806	0.586246	0.655037	0.670745
0.961324	0.994498	1.00714	1.00709		0.589341	0.576437	0.654519	0.645981
0.990699	0.976923	0.951358	0.988063		0.569922	0.577225	0.589265	0.636944
0.994965	1.01787	1.01485	1.01001		0.570263	0.65343	0.650718	0.677805
0.951966	1.00553	0.992783	0.999254		0.608727	0.631281	0.629525	0.683204
0.973791	0.97581	1.01187	1.00923		0.547853	0.585308	0.650908	0.671859
0.987076	0.985758	1.00835	0.976253		0.607509	0.579145	0.662109	0.599853
1.00629	1.00246	0.99824	0.990149		0.609649	0.62724	0.615761	0.619196
0.972866	0.994625	0.959654	0.994595		0.615527	0.595429	0.630061	0.642645
0.986251	0.998506	1.01777	1.05916		0.58242	0.632067	0.680763	0.756527
0.960022	1.00267	0.998091	1.01807		0.617468	0.65129	0.661614	0.667095
0.968336	0.991104	1.00871	1.01693		0.573429	0.582941	0.641446	0.655657
0.988677	1.022	1.01607	0.97208		0.586525	0.66216	0.693307	0.599313
0.972832	1.00011	1.00166	1.0242		0.575875	0.611512	0.675606	0.707943
1.00284	0.970838	0.967769	0.994323		0.617293	0.570644	0.582458	0.628315
0.958406	0.997751	1.00404	0.997117		0.616117	0.60043	0.662058	0.633008
0.993844	1.00631	0.997204	1.00724		0.600943	0.637733	0.643389	0.668569
0.992879	0.989593	1.00043	1.0061		0.593002	0.587355	0.6208	0.648815
1.00857	1.00396	1.01484	1.01891		0.614139	0.629407	0.666087	0.702351
0.982772	1.00187	1.01677	1.01914		0.613088	0.635393	0.661263	0.704823
0.992486	0.996977	1.00999	1.00023		0.600881	0.621802	0.651866	0.639371
0.989809	0.997849	1.02158	0.991425		0.605363	0.609042	0.651699	0.663877
0.986744	0.994881	1.00154	0.992579		0.585834	0.630635	0.638829	0.653501
0.991144	0.97383	1.01537	1.00308		0.613279	0.538008	0.67427	0.621107
0.980624	0.988397	1.0131	1.00586		0.619589	0.557396	0.683711	0.659847
0.982703	0.989459	1.01205	0.991891		0.618912	0.597695	0.688497	0.634088
0.983843	0.968496	0.992766	1.02457		0.581807	0.655784	0.635785	0.645139
0.979295	1.01796	1.00801	1.00104		0.612069	0.660308	0.678959	0.671115
0.977737	0.998288	1.00965	1.01404		0.603772	0.654895	0.647498	0.679944
0.98896	1.00023	1.00247	1.01201		0.623263	0.659726	0.678999	0.687565
0.995116	1.01697	1.0029	1.01264		0.616182	0.650423	0.649855	0.674392
0.986538	0.98715	1.00348	1.01318		0.587045	0.598467	0.661673	0.685357
0.985006	1.00232	1.01375	1.00236		0.585234	0.637298	0.66222	0.654703
0.99528	0.989844	1.00056	1.00025		0.635604	0.609086	0.633082	0.652981
0.989008	0.994973	0.986521	1.00327		0.586234	0.637914	0.601605	0.65217
0.988769	0.91042	0.989383	1.04023		0.601885	0.316942	0.628826	0.641409
0.984096	1.00188	1.00456	1.0326		0.634195	0.650049	0.598249	0.713458
0.981332	1.00175	1.00322	0.991933		0.595423	0.625179	0.660905	0.655189
0.993207	1.02076	0.987416	0.988178		0.601345	0.672354	0.618904	0.634843
0.991672	0.992699	1.00812	1.01898		0.597062	0.596125	0.656833	0.695691
0.996692	1	0.974684	0.977148		0.610736	0.658618	0.6267	0.612437
0.988222	1.00339	1.03067	1.04099		0.611622	0.64916	0.751941	0.728775
0.992019	1.00035	0.978134	1.01074		0.609404	0.634873	0.609181	0.678461
0.991084	0.990505	0.937578	0.99114		0.589747	0.63851	0.619015	0.635347
0.980263	0.998604	0.98232	0.998767		0.578057	0.617726	0.617277	0.668028
0.987438	1.00884	1.01196	1.00677		0.62845	0.657125	0.661892	0.669927
1.0062	0.990491	0.994554	0.992108		0.630331	0.628703	0.642566	0.657106
0.969483	0.997627	0.978804	0.989859		0.578385	0.670026	0.53842	0.60833
0.983808	0.989518	1.0297	0.999031		0.611479	0.608158	0.693878	0.641906
0.964081	1.00384	1.00128	0.995055		0.589879	0.626535	0.628464	0.647856
1.00884	0.990139	1.00897	1.00852		0.618578	0.604868	0.653713	0.682941
1.00635	1.00307	0.994609	1.02975		0.628854	0.637507	0.602908	0.732201
0.94619	0.992071	0.992113	1.03712		0.567922	0.623255	0.619341	0.681015
0.991522	1.00159	1.00921	0.996785		0.585389	0.634527	0.631645	0.651665
0.956615	0.965164	1.00364	0.993597		0.600474	0.644993	0.607586	0.655683
0.981567	0.982924	0.994606	1.03146		0.612043	0.620235	0.616025	0.728317
0.951699	0.959301	1.00734	1.00786		0.581579	0.588776	0.629922	0.675486
0.974548	0.98468	0.995908	1.03696		0.610869	0.628969	0.645657	0.735813
0.964954	0.965941	1.01232	1.00659		0.615105	0.616539	0.686506	0.676159
0.993224	0.973734	0.847307	1.00346		0.635747	0.634221	0.366515	0.665982
0.994835	1.01576	1.02317	1.01606		0.616411	0.679506	0.64111	0.666402
1.00396	0.994842	1.0067	1.01882		0.631162	0.651063	0.624715	0.69334
0.968747	0.98884	0.984334	1.0152		0.583335	0.6243	0.611623	0.694514
0.981479	0.981671	1.00359	1.02158		0.60477	0.620817	0.640006	0.699676
0.981959	0.958116	1.0009	0.962641		0.581717	0.607094	0.629465	0.534112
0.991356	0.971573	1.00456	1.00917		0.630858	0.593032	0.648228	0.689731
0.984489	0.985565	1.00228	1.01443		0.596425	0.623376	0.635291	0.723641
0.975066	0.981161	1.02245	0.989801		0.578449	0.637716	0.699215	0.629755
0.980716	0.964422	1.00503	0.9805		0.606476	0.616673	0.645855	0.613427
0.994865	0.982041	1.00543	1.01879		0.615959	0.604918	0.626536	0.707098
0.971576	0.983306	1.00248	0.976882		0.608702	0.615792	0.647861	0.555371
0.967258	1.00366	1.01332	1.00594		0.598784	0.638565	0.687362	0.701364
0.973385	0.986125	1.00538	0.994396		0.5791	0.622604	0.635826	0.630543
1.00114	1.00665	1.00116	0.980057		0.610365	0.643445	0.615284	0.502206
1.00366	0.995061	0.998296	1.00861		0.614965	0.634777	0.634479	0.680102
1.00941	0.979605	1.00872	1.0162		0.649465	0.590738	0.692666	0.707202
1.00374	0.975855	1.00343	1.00719		0.613132	0.597025	0.671971	0.666355
0.9795	0.942253	0.99749	1.01029		0.585873	0.634035	0.623976	0.657179
0.972592	0.986292	1.01711	0.988875		0.580392	0.599624	0.662467	0.619947
0.979209	1.01342	1.00729	0.992775		0.628762	0.656259	0.649209	0.607898
1.00024	1.00148	0.959987	0.996911		0.6311	0.640787	0.525531	0.630303
0.99918	1.01332	0.987324	0.999176		0.626659	0.666194	0.605675	0.629932
0.976622	0.980473	1.01034	1.02118		0.602077	0.606276	0.641033	0.704339
0.997566	0.995009	0.996738	0.996695		0.627914	0.620911	0.669415	0.648407
1.00401	0.989154	0.991231	1.00284		0.600484	0.637028	0.620005	0.642423
0.962283	0.949198	0.993503	0.919475		0.595047	0.579112	0.637225	0.350379
0.976112	0.985401	1.01657	1.01907		0.597831	0.610669	0.659003	0.710816
0.996755	1.00476	1.01162	1.01476		0.616647	0.616638	0.625718	0.67244
0.995722	1.00177	0.987973	1.02993		0.622009	0.628948	0.636546	0.716329
0.990698	1.00714	1.02105	1		0.603256	0.655526	0.624342	0.643105
0.99669	0.961777	1.02081	1.00082		0.613102	0.584058	0.614905	0.64742
0.995947	0.986763	0.983541	1.00936		0.632852	0.625019	0.608915	0.673144
1.00673	0.996307	1.00163	1.00867		0.632171	0.622736	0.621946	0.666357
1.00385	0.977163	0.839878	1.01438		0.617474	0.612785	0.358679	0.650168
1.01646	1.00619	0.968026	1.01127		0.640626	0.650554	0.595848	0.685201
0.970893	0.97794	1.00257	1.00861		0.600251	0.60414	0.674892	0.676946
0.993468	0.996902	1.02097	0.981676		0.615885	0.626824	0.679576	0.643669
0.986089	0.987067	1.00199	0.99171		0.629671	0.619	0.644765	0.612372
1.00476	1.00184	0.981788	0.991893		0.626637	0.641212	0.58586	0.626493
0.992595	0.982537	0.996826	0.909604		0.621998	0.605153	0.642135	0.315923
1.00656	0.995569	0.984226	0.989266		0.623645	0.631436	0.599783	0.631356
1.01058	0.979917	0.990345	0.984252		0.633207	0.611191	0.622328	0.585712
0.996332	0.979943	0.891195	0.951316		0.603202	0.623408	0.394031	0.414932
0.987323	0.986714	1.00772	0.970975		0.608683	0.617295	0.652659	0.49842
0.994973	0.989917	0.998168	0.988064		0.648256	0.605998	0.631725	0.612442
0.999412	0.987336	1.01714	0.991041		0.603407	0.615963	0.666356	0.619012
1.00239	0.981706	1.00806	1.00924		0.614053	0.605344	0.679248	0.6822
0.988485	0.981932	1.00977	0.851095		0.615534	0.615535	0.660996	0.33051
0.995102	0.974029	1.00058	0.968682		0.62203	0.607496	0.633183	0.653744
0.975718	0.988643	1.00469	1.00519		0.62189	0.635435	0.622457	0.655851
0.983601	0.975006	1.0039	1.05681		0.626462	0.596359	0.633204	0.656119
0.992156	0.988901	1.00883	1.01116		0.59819	0.643476	0.605316	0.688821
0.985839	0.99348	1.00458	1.01336		0.574971	0.648882	0.622933	0.698906
0.987311	0.996836	1	1.01558		0.591015	0.613738	0.636073	0.685335
0.979632	0.980959	1.00863	1.01658		0.57654	0.614859	0.671215	0.675759
0.982159	0.979221	1.01698	0.99127		0.606192	0.58745	0.659111	0.634648
0.985033	0.992275	1.02248	1.00787		0.625476	0.616891	0.672104	0.661847
1.01089	0.995251	0.990672	1.01608		0.598568	0.592152	0.61323	0.6847
0.985877	0.957534	0.995028	1.00613		0.617966	0.618624	0.622752	0.675141
0.986698	0.968043	0.995199	1.02743		0.604674	0.555044	0.635774	0.65106
0.995425	0.959977	0.974362	1.01804		0.615645	0.55702	0.596412	0.69969
0.979152	0.976381	1.00593	0.994406		0.626335	0.60152	0.648464	0.625821
1.01075	0.976388	0.959582	1.01068		0.619555	0.56471	0.564533	0.694416
0.987988	0.977015	0.968134	1.00943		0.618327	0.630488	0.565734	0.692711
0.985262	0.974351	0.956741	0.98256		0.611148	0.557272	0.573467	0.610167
1.00598	0.959489	1.00916	1.00413		0.619387	0.568599	0.671946	0.67401
0.974478	0.999879	0.986648	1.00059		0.60053	0.648311	0.568205	0.669296
0.995526	0.981951	1.00448	0.997506		0.610016	0.59238	0.643528	0.640127
1.02822	0.975936	1.00657	1.00678		0.642508	0.585347	0.642998	0.665623
1.01257	0.99521	1.01002	1.00047		0.643999	0.637024	0.668238	0.668235
0.994772	0.996325	0.996039	1.00821		0.613138	0.626494	0.638746	0.680849
1.00565	0.963218	1.00086	1.00305		0.615956	0.587328	0.662348	0.65488
1.00818	1.01144	1.00133	1.00503		0.606602	0.633346	0.632257	0.66181
0.993748	0.992503	1.00593	0.999763		0.61619	0.61737	0.705369	0.675984
0.99408	0.991786	1.01463	1.00362		0.594973	0.608675	0.637083	0.667436
0.998123	1.00274	1.00307	1.00275		0.59456	0.625778	0.664354	0.670825
1.00641	0.988075	1.00374	1.00401		0.62146	0.597761	0.648323	0.672615
0.990988	0.973265	0.951665	0.999283		0.629113	0.56538	0.5428	0.663514
0.99123	1.01275	1.00033	0.99858		0.580875	0.657444	0.659581	0.659623
0.985739	0.999244	0.98766	1.01006		0.610584	0.647049	0.662201	0.676517
0.996497	1.00644	1.00691	1.01379		0.612028	0.637399	0.662671	0.695202
1	0.996978	0.998344	1.00265		0.619897	0.625661	0.638534	0.63714
0.981657	0.986798	0.99851	1.01761		0.591836	0.631435	0.67401	0.690464
0.990318	0.993106	1.00199	1.00395		0.596407	0.606367	0.645814	0.678058
0.992505	0.961019	1	1.00785		0.596649	0.632039	0.612748	0.667835
1.00047	1.0082	1.00676	0.995919		0.616918	0.642191	0.645257	0.647978
1	0.999449	1.01053	1.00427		0.614869	0.641217	0.673242	0.650006
0.996648	0.996651	1.00895	0.998321		0.603571	0.608626	0.673667	0.651235
1.01148	0.98821	1.01314	0.993484		0.633254	0.622336	0.684688	0.655713
0.996289	1.00944	0.992786	1.00601		0.616455	0.638306	0.651964	0.671041
1.01208	0.990539	1.00558	1.00305		0.65475	0.613667	0.671052	0.692455
0.984525	0.975153	1	1.02526		0.553954	0.594549	0.648201	0.700682
0.965743	0.984146	1.02582	1.00128		0.559587	0.611692	0.701653	0.658086
0.992155	1	1.01866	1.01896		0.585114	0.630357	0.662705	0.718851
0.996966	0.994606	0.994893	1.02264		0.618739	0.628272	0.616125	0.731477
0.995074	0.97987	1.00852	0.999886		0.622785	0.590034	0.641102	0.648584
0.981865	0.984586	1.00617	1.00832		0.593621	0.607088	0.637206	0.672046
0.997665	0.981087	0.777291	0.990833		0.602679	0.581651	0.413257	0.622703
0.974085	0.987908	1.0166	1.00332		0.610738	0.607945	0.639462	0.657531
0.968498	1.00225	1.03052	0.986349		0.597052	0.622073	0.683218	0.628472
0.971452	0.993647	1.01567	1.01928		0.610445	0.671799	0.69222	0.691638
0.973894	0.994102	0.998616	1.00245		0.604106	0.61005	0.538011	0.665661
0.974562	0.997904	1.01499	1.02145		0.616374	0.65852	0.689593	0.714987
0.982576	0.993913	1.00097	1.01995		0.538949	0.673932	0.628347	0.701045
0.969032	0.98092	1.00208	1.01766		0.571492	0.618455	0.655938	0.661178
0.976647	0.947975	1.02195	1.0175		0.523417	0.567541	0.716225	0.688093
0.994952	0.991921	1.01783	1.00964		0.602483	0.628816	0.685213	0.659615
0.986088	0.958442	1.02507	1.01113		0.63109	0.614006	0.683407	0.682216
1.00082	0.977065	1.01678	1.0025		0.610526	0.63937	0.681158	0.638535
1.0007	0.967864	1.00359	1.00266		0.618007	0.571561	0.637362	0.653732
0.973045	0.990237	0.999066	1.01393		0.608072	0.638239	0.640816	0.667197
0.991717	0.996386	1.00503	1.01453		0.627741	0.636794	0.643468	0.684774
0.997245	0.992784	1.01015	1.01558		0.611914	0.639244	0.631205	0.698049
0.982696	0.994479	0.992015	0.909744		0.578532	0.63129	0.6404	0.464159
0.986785	0.995196	1.02317	1.00475		0.580748	0.648671	0.730333	0.651504
1.00618	0.98399	0.998516	1.00057		0.62783	0.556514	0.621496	0.646867
0.971154	0.994591	0.999083	1.02341		0.570279	0.635912	0.629132	0.705962
0.996989	0.985816	1.01107	0.909523		0.616989	0.63043	0.662279	0.51393
0.989081	0.992779	1.01	0.920978		0.550292	0.65318	0.69295	0.516825
0.987149	1.00206	1.0118	0.908822		0.521579	0.658884	0.655521	0.516049
0.994017	0.997595	0.999548	1.02126		0.625993	0.645687	0.618334	0.702436
0.99039	1.00327	1.01451	0.992106		0.585052	0.644127	0.656708	0.620776
0.993679	0.993227	1.0008	0.806652		0.554811	0.639367	0.642793	0.223656
0.984181	0.998548	1.01198	1.00995		0.588028	0.643623	0.675255	0.666126
1.01645	1.0022	1.02091	1.00159		0.641185	0.650962	0.703793	0.657603
0.983353	0.99218	1.00819	0.993204		0.596439	0.61486	0.654849	0.641867
1.00146	0.967358	1.00764	1.00246		0.610253	0.584121	0.683799	0.65013
1.01987	0.980221	1.00161	0.986867		0.628474	0.599555	0.630733	0.591857
1.00551	0.99351	1.0091	1.0255		0.622454	0.605824	0.680588	0.724892
1.00974	0.985533	1.01087	1.01579		0.612247	0.58128	0.660004	0.68891
0.990154	0.987039	0.974609	0.98374		0.598815	0.642719	0.568814	0.610202
1.01403	0.979447	1.01144	1.02783		0.652606	0.6005	0.649442	0.694731
0.991904	0.965591	1.01323	1.02355		0.602073	0.555425	0.668693	0.723634
1.01338	0.973316	0.998853	0.984297		0.624206	0.650607	0.579217	0.588139
1.00215	0.976973	1.01037	0.992886		0.588179	0.592515	0.658609	0.617423
0.979946	0.999645	1.00169	0.930496		0.571703	0.659558	0.610261	0.460539
0.96984	0.972976	1.0081	1.0009		0.571353	0.622237	0.654653	0.677566
0.986196	0.984974	0.995187	0.983212		0.578776	0.636395	0.602411	0.642088
1.009	0.985699	1.00542	0.973005		0.62876	0.611567	0.636202	0.530262
0.989472	0.98712	1.00673	0.97281		0.58098	0.622152	0.675706	0.528965
1.00241	0.98825	1.00765	1.00612		0.646133	0.622273	0.630884	0.670066
0.993547	0.958278	0.993466	1.00568		0.601583	0.595369	0.592483	0.653612
0.97882	0.996542	0.989424	0.987212		0.596288	0.640628	0.634282	0.642016
0.982228	0.987286	1.00305	0.961232		0.594712	0.633814	0.622574	0.476128
1.00192	0.981413	1.00276	1.00903		0.588806	0.615962	0.649483	0.672029
0.964936	0.999643	0.832646	1.00242		0.557942	0.631205	0.359454	0.653202
0.985403	0.986246	1.01734	1.00398		0.533264	0.597343	0.698807	0.656209
0.998355	0.990761	0.810949	0.997238		0.626576	0.648768	0.341575	0.65011
0.991139	0.965207	0.826232	1.02109		0.60374	0.581354	0.364082	0.719967
0.994897	0.95623	0.996485	0.991605		0.621625	0.566773	0.635799	0.641693
0.982858	0.980325	1.00825	0.968384		0.61654	0.585847	0.636329	0.494314
0.983684	0.993063	0.997164	1.02255		0.600652	0.623093	0.626839	0.701858
1.00323	1.0077	0.994023	0.981737		0.638104	0.634419	0.619545	0.60618
0.999361	0.992209	0.999659	0.921934		0.626981	0.653698	0.634582	0.367003
0.97649	0.985546	0.98137	0.997076		0.581371	0.636658	0.601018	0.651609
0.986523	0.982389	1.00531	0.996752		0.59386	0.580782	0.627633	0.637195
0.957217	0.964604	1.00279	1.01013		0.615086	0.602248	0.644131	0.672979
1.00087	0.994182	1.00683	1.01147		0.601375	0.629676	0.637806	0.679251
0.982941	0.989782	1.0118	1.00024		0.616456	0.63778	0.627728	0.659776
1.00388	0.987007	1.00433	0.997058		0.601005	0.636355	0.638624	0.658377
0.981462	0.985121	1.00615	0.85899		0.614328	0.610053	0.648022	0.27524
0.971526	0.982909	1.01158	1.012		0.586718	0.614799	0.511168	0.672755
0.99737	1.0068	1.02406	0.919204		0.545983	0.670431	0.683462	0.386425
0.98233	0.996293	0.991703	0.969037		0.603295	0.614792	0.63557	0.595079
1.02703	0.979207	1.02162	1.0085		0.653501	0.570248	0.695046	0.687025
0.983477	1.00797	1.01237	1.03098		0.57903	0.647029	0.685009	0.721784
1.00282	0.978175	0.981933	0.944552		0.626154	0.569863	0.658883	0.458981
0.991559	0.99239	0.995873	1.02394		0.600798	0.600456	0.647823	0.694012
1.00547	1.00808	1.01027	1.01204		0.618562	0.620936	0.583744	0.717317
0.975032	1.00134	1.01984	1.06487		0.604165	0.611505	0.603573	0.796397
0.996461	0.991607	0.983183	0.94519		0.584154	0.595277	0.556981	0.421898
0.967416	1.00861	1.00362	1.02152		0.567654	0.656808	0.651459	0.679707
0.99117	1.00127	0.992155	1.00921		0.546728	0.655758	0.553788	0.651025
1.00297	0.982075	0.989891	0.995685		0.598875	0.547133	0.611275	0.633966
0.996838	0.964986	1.01009	1.00204		0.637469	0.620717	0.674517	0.654082
0.999537	0.993584	1	1.02574		0.581648	0.634804	0.663523	0.692349
0.990167	0.978625	1.00898	0.990203		0.570038	0.568019	0.643437	0.682409
1.00823	0.990377	0.984994	0.968957		0.644241	0.629135	0.586557	0.57281
0.985413	0.989875	1.00211	1.0268		0.611072	0.60618	0.630028	0.678626
1.00184	0.964439	1	1.0225		0.60924	0.57938	0.653147	0.71022
1.00383	0.987512	1.01984	0.987419		0.580792	0.595515	0.691376	0.657598
0.997532	0.984403	1.00992	0.99884		0.596978	0.644437	0.637218	0.667089
0.976509	0.997349	1.01746	1.0008		0.542837	0.662866	0.673022	0.665704
0.974353	1.00131	1.02986	1.00194		0.594259	0.65075	0.671679	0.660743
0.991948	0.998831	1.00962	0.982535		0.577626	0.646754	0.653853	0.631237
0.990308	1.00335	1.0022	1.00753		0.620698	0.621397	0.632845	0.659222
1.00279	0.988988	1.01562	1.01216		0.598905	0.570619	0.68056	0.696423
1.0008	0.99754	1.00755	1.00475		0.551019	0.633347	0.621783	0.682213
0.934618	0.977711	1.00023	1.00247		0.510837	0.635178	0.632733	0.664061
0.966511	0.993046	0.996397	1.0023		0.581969	0.648157	0.634894	0.656789
0.99897	0.995541	1.00011	1.00069		0.633731	0.63352	0.64853	0.642371
0.991749	0.997026	0.990418	1.01867		0.581075	0.6414	0.619799	0.667392
0.973388	1.00634	0.981021	0.994027		0.604293	0.635607	0.601043	0.630575
1.01388	0.986076	1.00158	0.96368		0.612502	0.593664	0.642651	0.612169
0.983749	0.974595	1.0126	0.995469		0.583825	0.529499	0.649046	0.649666
0.98863	0.996379	1.02317	1.01581		0.581422	0.607099	0.660002	0.698861
0.994897	0.9834	1.01186	1.02307		0.587811	0.620563	0.664252	0.708618
0.969238	0.974515	0.995269	0.996502		0.54698	0.629496	0.652779	0.652136
0.978881	0.956357	1.0019	1.03763		0.57797	0.535195	0.641478	0.731855
0.984131	0.98919	0.999677	1.03102		0.573011	0.646515	0.657587	0.700989
0.981511	0.967285	1.02693	0.991436		0.569155	0.648178	0.661184	0.670558
0.988497	0.959519	1.03645	1.00736		0.554641	0.548548	0.689892	0.669597
1	0.966515	1.00912	0.988991		0.631495	0.593719	0.665218	0.664254
0.990575	0.982442	1.0298	0.99591		0.625269	0.581421	0.684373	0.664911
0.990925	0.970859	1.00414	1.0036		0.581877	0.529998	0.647704	0.664938
0.988655	0.952232	0.997645	0.982202		0.589277	0.553858	0.611834	0.595507
0.958338	0.972302	1.03196	1.02503		0.558666	0.601772	0.677804	0.709372
1.00212	0.958132	1.00068	1.01142		0.606909	0.609636	0.653491	0.693134
0.975444	0.986154	1.01614	1.00511		0.56688	0.604666	0.657454	0.65658
0.98118	0.960295	0.995977	1.01102		0.572239	0.565689	0.638655	0.660423
0.994171	0.983701	1.00012	1.02258		0.607894	0.614682	0.66677	0.688963
0.974867	0.984914	1.01235	1.02089		0.593307	0.6137	0.674752	0.69851
0.980944	0.989895	1.00103	1.02495		0.586193	0.586358	0.649234	0.714232
0.988492	0.971592	1.02904	0.783494		0.574561	0.571003	0.660208	0.311725
0.979819	0.986043	1.01604	0.81286		0.587128	0.576813	0.65143	0.328205
0.988615	0.952115	1.00278	1.01963		0.57346	0.617161	0.65187	0.701246
0.996868	0.960521	1.00494	0.99843		0.638068	0.624794	0.67665	0.640969
1.00931	0.980041	1.02375	1.01982		0.587944	0.59298	0.648847	0.707066
0.978052	0.974441	0.993227	1.02336		0.583148	0.628225	0.640791	0.721057
0.961305	0.973929	1.00023	0.985981		0.561915	0.57227	0.650536	0.675935
0.965891	0.997227	0.991486	1.01078		0.593659	0.629315	0.631175	0.701224
0.989434	0.980695	1.00407	1.01532		0.546951	0.579392	0.624476	0.685215
0.97453	0.974003	0.989945	0.990627		0.5901	0.572817	0.608016	0.659982
0.989261	0.987029	0.994864	0.99422		0.522421	0.592435	0.649499	0.630493
0.998524	0.980798	1.00928	0.732195		0.585787	0.633912	0.665972	0.248192
0.983994	0.975857	1.0109	1.0332		0.626601	0.612097	0.656674	0.705135
0.994576	0.934002	0.999883	0.989825		0.642791	0.602619	0.65067	0.616718
0.988361	0.993829	0.995073	1.03482		0.617774	0.635095	0.62333	0.71678
0.980189	0.990886	0.989891	1.00703		0.58835	0.605622	0.643317	0.67822
0.984586	0.977808	0.973695	0.994375		0.587816	0.58022	0.589541	0.65459
0.985234	0.988088	0.995154	0.996914		0.607826	0.612197	0.631036	0.641698
0.997709	1.00281	0.98209	1.01742		0.623296	0.629665	0.592279	0.68451
1.00906	1.00822	1.03247	1.00758		0.624656	0.659442	0.69371	0.651408
0.978945	0.997121	1.00985	0.99789		0.605117	0.61771	0.668805	0.653011
0.999883		1.00101	1.00547		0.595451		0.634393	0.646247
0.997198	0.962655	1.00193	1.00947		0.614141	0.55028	0.644149	0.666379
1.00271	1.00444	1.02168	1.01254		0.609594	0.645061	0.662394	0.64834
0.962467	1.0199	1.00235	0.913674		0.565845	0.668358	0.647226	0.583176
0.979188	0.98766	1.00409	0.975534		0.562383	0.601021	0.624777	0.615085
0.992108	1.01016	1.01576	1.01227		0.611946	0.64754	0.67102	0.632569
0.989334	0.988235	0.996852	0.726701		0.606776	0.593992	0.6446	0.308698
0.982563	0.977125	1.02789	1.01798		0.584321	0.555006	0.717533	0.685437
0.990749	0.975775	0.99977	1.01565		0.615577	0.600206	0.634017	0.698826
0.99328	0.958808	1.01575	1.02415		0.589427	0.562958	0.664563	0.725882
0.994509	0.989206	0.997222	0.955293		0.595253	0.66138	0.602708	0.420776
0.981307	0.995232	1	0.990384		0.561552	0.641369	0.633943	0.629323
1.00364	0.990375	1.01216	1.00448		0.6219	0.637578	0.682426	0.644526
0.973775	1.01348	1.00807	1.01708		0.566369	0.646643	0.666771	0.672794
0.983331	1.00915	1.00377	1.00537		0.597411	0.645647	0.622644	0.675384
0.995114	0.977883	1.00512	0.781295		0.577286	0.603965	0.658901	0.281997
1.00094	0.976188	1.01621	1.00523		0.630736	0.575001	0.676088	0.651627
1.00388	0.9492	1.00982	1.03137		0.602285	0.548227	0.651559	0.712331
0.989964	0.949779	1.00688	1.01563		0.600816	0.521844	0.654505	0.698215
0.962259	0.986261	1.01918	0.990087		0.627712	0.59669	0.67415	0.633594
1.04742	0.960651	0.996403	0.981851		0.691342	0.541569	0.628028	0.638427
0.995503	0.984186	1.00203	0.871663		0.616068	0.637868	0.657488	0.442105
0.967324	0.967528	0.996482	0.986441		0.613131	0.60711	0.63225	0.6264
0.976809	0.971939	0.978818	1.04413		0.568552	0.589372	0.591813	0.760474
1.01279	0.966856	1.01743	0.998789		0.619924	0.599341	0.684954	0.667611
1.00222	0.949516	1.0009	1.01428		0.654698	0.540628	0.645165	0.679909
0.999866	0.977808	0.997332	0.992899		0.601615	0.603866	0.636512	0.617837
0.931467	1.00126	1.02933	1.01998		0.588762	0.635363	0.736862	0.699601
0.99539	0.977436	1.00912	1.02652		0.58239	0.594599	0.692287	0.689354
1.00381	0.974141	1.00305	0.984816		0.612909	0.582667	0.616439	0.626653
0.989804	0.994232	1.08388	1.03181		0.606205	0.571441	0.687777	0.728578
0.977919	0.978305	1.00023	1.03293		0.601136	0.587982	0.628178	0.730866
0.985003	0.97772		1.03685		0.605991	0.575013		0.702687
0.995588	0.987214	1.01872	1.02016		0.612225	0.609572	0.695299	0.642721
0.991605	0.985912	1.02544	1.00301		0.616605	0.603504	0.735989	0.664216
0.96275	0.998183	1.00067	1.00338		0.608061	0.626232	0.583087	0.664151
0.971118	1.01852	1.00724	1.01307		0.598702	0.65365	0.584872	0.661678
0.980886	0.993757	1.01312	1.02143		0.584234	0.633369	0.703094	0.646418
1.00148	1.00872	1.00948	0.978191		0.613338	0.636439	0.689972	0.585681
0.983415	1.02037	1.01014	1.04256		0.611352	0.671544	0.651296	0.725857
0.976043	1.01456	1.00723	0.989894		0.621686	0.657254	0.674073	0.65029
0.969841	1.01263	0.999083	1.00946		0.614302	0.662546	0.609162	0.68331
0.972382	1.01025	1.00802	1.00588		0.579924	0.638757	0.66041	0.681569
0.958498	0.981473	1.02414	1.02935		0.585703	0.623392	0.694772	0.722714
0.977816	0.984208	1.00984	0.973006		0.588461	0.618578	0.646382	0.625573
0.998544	0.995707	0.993611	0.999221		0.606747	0.602965	0.617034	0.622856
0.987854	0.990782	1.01347	0.999888		0.601067	0.630648	0.650875	0.659418
1.01398	0.991211	1.00164	1.02231		0.63547	0.58194	0.638879	0.714369
0.980069	0.988666	0.999309	0.92355		0.621148	0.598223	0.614041	0.597312
1.0012	0.985428	1.0096	0.914255		0.668479	0.584934	0.645413	0.463647
0.982584	1.00991	1.01613	1.01148		0.64668	0.670952	0.680757	0.643026
1.00213	0.980645	1.00986	1.01928		0.619218	0.62698	0.672869	0.700447
0.966646	1.01426	0.976728	1.02827		0.573859	0.658775	0.547281	0.719048
1.01284	0.999415	0.945647	1.01135		0.616826	0.662834	0.660014	0.698323
0.990596	0.995741	1.02106	1.01694		0.583919	0.655635	0.645393	0.677797
0.985181	1.00343	1.01384	1.03095		0.564243	0.635899	0.648613	0.702359
0.996078	1.00433	1.01277	1.00982		0.650787	0.641694	0.670129	0.66942
1.01709	0.988803	0.997025	1.00477		0.622535	0.669538	0.623609	0.67422
0.994728	0.980993	1.01382	1.00853		0.599273	0.597862	0.662982	0.69767
0.981163	0.979035	0.987223	1.01382		0.489423	0.599328	0.641367	0.677581
0.984786	0.985064	1.01091	1.0203		0.636928	0.60395	0.625113	0.70221
1.00623	0.997391	0.994007	1.01146		0.584371	0.645207	0.613811	0.641914
1.01646	0.971264	1.00156	1.01168		0.628542	0.571396	0.631543	0.66827
0.998773	0.982568	1.01025	1.00778		0.612545	0.57786	0.659672	0.667886
0.998268	0.954674	0.997835	1.01726		0.612023	0.560592	0.614134	0.687861
0.990653	0.959425	1.00468	1.00215		0.609118	0.592251	0.639428	0.627172
0.997993	0.982276	1.00883	0.984114		0.614682	0.586607	0.640102	0.611837
0.986719	1.01486	0.986803	1.00534		0.578611	0.667505	0.59463	0.646126
0.972718	1.00473	1.0091	1.03764		0.599636	0.631621	0.658171	0.748121
0.982341	1.00864	0.996769	1.01647		0.608207	0.632895	0.626601	0.685048
1.01	0.961595	1.0163	0.996233		0.594163	0.578531	0.673539	0.662658
0.964029	0.992421	1.02389	1.03896		0.607827	0.591464	0.678466	0.753989
0.98924	0.980821	0.999013	1.00845		0.610025	0.632175	0.62322	0.659207
0.981974	0.970456	1.00565	0.988354		0.603624	0.596681	0.644999	0.65127
0.983511	0.977172	1.00488	1.01138		0.606535	0.599085	0.607748	0.706067
0.991985	0.983269	1.00047	0.99591		0.609569	0.615629	0.640156	0.657999
0.984638	0.972856	1.0373	1.02805		0.60446	0.5579	0.691174	0.740382
0.962851	0.995185	1.05215	1.00826		0.587984	0.625452	0.741461	0.664344
0.962893	1.01599	1.01083	1.03449		0.616183	0.663571	0.655488	0.720338
0.973507	0.998102	1.00502	1.00354		0.610437	0.660586	0.646909	0.646012
0.976216	0.9886	1.01049	1.00959		0.606301	0.623732	0.659082	0.657964
0.982915	0.993196	0.990431	0.985459		0.610996	0.601858	0.648687	0.587143
0.953777	1.00107	0.992571	1.01322		0.539676	0.630346	0.606064	0.657822
0.995682	1.00879	1.03143	1.02873		0.589678	0.639007	0.701788	0.707516
1.00554	0.98349	1.0094	1.00543		0.608221	0.614978	0.673239	0.661589
0.995289	0.99115	1.00253	1.01279		0.605476	0.595622	0.64975	0.664624
0.990316	1.00754	1.0153	1.03526		0.611851	0.644099	0.663974	0.718425
0.994336	0.998391	1.00216	1.02001		0.603028	0.661098	0.652851	0.654723
0.997979	0.968518	1.0125	1.00784		0.60491	0.613611	0.680884	0.649874
0.978916	0.991239	0.997724	1.01689		0.606135	0.62366	0.652065	0.703932
0.98358	0.982298	1.0164	1.02006		0.603186	0.604602	0.647036	0.706322
1.01044	0.981749	1.01421	1.00756		0.613131	0.65338	0.630278	0.656389
0.975693	0.983936	1.0081	1.01717		0.610572	0.632063	0.657453	0.683473
0.99639	0.987029	1.0274	0.889701		0.621722	0.592443	0.670194	0.361561
0.978277	1.00101	1.02683	1.01838		0.638267	0.631872	0.684458	0.678901
0.982603	0.980173	1.01572	1.01111		0.609164	0.600762	0.641028	0.670334
0.972888	0.982114	1.01984	0.959069		0.605757	0.615752	0.68947	0.588396
0.977839	1.01205	0.998408	0.998512		0.615748	0.66059	0.5969	0.644326
0.96882	0.955162	1.00159	1.01533		0.621979	0.561114	0.606282	0.699687
1.00216	0.957898	1.00911	1.00057		0.623075	0.567798	0.690024	0.648899
0.997124	1.01441	1.01568	0.977942		0.617541	0.624552	0.604641	0.60831
0.991594	0.999133	1.02066	0.986692		0.555081	0.630797	0.701791	0.592071
0.97762	0.993	1.01322	0.965331		0.620562	0.628867	0.633086	0.498347
0.982578	0.983751	0.989414	1.00046		0.580405	0.624689	0.623402	0.642361
0.980198	0.986041	0.902264	1.00126		0.619881	0.628014	0.531527	0.634502
0.981953	0.982747	1.03388	1.0039		0.604573	0.623683	0.679575	0.657539
0.98054	0.964377	0.995908	0.984588		0.586655	0.624485	0.691939	0.600458
0.999326	1.00396	0.998567	1.01616		0.601732	0.633458	0.623577	0.674604
0.995998	0.971229	0.993324	0.997717		0.608128	0.616846	0.617808	0.62842
0.982869	0.994729	0.979265	1.01867		0.601937	0.622486	0.589406	0.701687
0.988091	0.994373	0.979561	1.01713		0.627152	0.62815	0.593959	0.692106
0.994728	0.96673	0.995922	1.00517		0.579543	0.611394	0.679637	0.681247
0.995686	0.986778	0.998568	1.0083		0.60929	0.635838	0.690184	0.68203
0.996155	0.986833	1.00778	1.01513		0.607151	0.634656	0.655025	0.729953
0.9994	1.00232	1.00436	1.01858		0.626059	0.629949	0.62946	0.723426
1.00048	0.970334	0.997469	0.998959		0.623797	0.610323	0.676282	0.645185
0.997484	0.982527	1.002	0.997173		0.582549	0.628626	0.655769	0.619135
0.969865	0.990446	0.998095	1.00663		0.593114	0.62584	0.647916	0.667108
0.996384	0.993092	0.994463	0.992106		0.605839	0.625244	0.650262	0.616921
0.994466	0.95596	1.0025	0.993589		0.594379	0.550969	0.651872	0.623488
0.991218	0.972151	0.997625	1.06423		0.577094	0.605531	0.654008	0.824639
1.00538	0.995689	0.998344	1.01153		0.641384	0.612614	0.654358	0.676873
0.991974	0.995779	0.99412	1.00254		0.574787	0.646878	0.653304	0.672339
0.998351	0.968719	0.991168	0.991326		0.609175	0.551129	0.639133	0.637607
0.97959	0.986059	1.00237	1.01061		0.635902	0.633658	0.654018	0.676863
1.01028	0.978339	1.01585	1.00455		0.668799	0.555681	0.671448	0.664949
1.00304	1.00811	1.00059	1.00393		0.654982	0.60583	0.658966	0.652727
0.990018	0.984791	1.00726	0.997141		0.578284	0.627052	0.658105	0.619372
0.998422	0.958747	1.01288	1.00058		0.60777	0.575995	0.653107	0.653743
0.996159	0.968177	0.856134	0.997102		0.596146	0.587839	0.332967	0.645639
1.00654	1.00049	1.01501	1.01289		0.59008	0.635644	0.644195	0.67872
0.98916	0.996042	1.00547	0.994106		0.578212	0.640044	0.636472	0.634729
1.00428	0.960717	1.01544	0.987884		0.607492	0.488649	0.64304	0.61896
0.993157	1.00845	1.01556	1.01921		0.614014	0.630555	0.691792	0.714387
0.95212	0.997538	1.00091	0.989671		0.470496	0.625825	0.629128	0.603031
1.00068	0.968367	1.02354	1.01443		0.599434	0.50406	0.66675	0.694948
0.930882	0.992616	0.996846	0.997628		0.577277	0.631113	0.639966	0.616163
0.998536	0.98699	1.01066	1.00857		0.608676	0.590379	0.653537	0.617968
0.985846	0.99332	1.00111	1.02034		0.590851	0.62255	0.622698	0.706715
0.987052	0.993586	1.00681	0.995332		0.57721	0.626874	0.614032	0.616298
0.935208	0.984464	1.01362	0.982076		0.428884	0.608618	0.625515	0.638324
0.967824	0.993122	1.00258	1.00535		0.609561	0.632111	0.628439	0.647089
1.00585	0.981038	0.997705	1.00533		0.625214	0.551505	0.610686	0.664608
1.00149	1.0016	1.01418	1.01533		0.620182	0.666156	0.666702	0.684941
0.998155	0.997225	1.00695	1.01075		0.612386	0.652947	0.627543	0.686077
1.00439	0.969042	1.00438	1.01659		0.636331	0.625319	0.640711	0.714404
1.00046	1.01082	1.00818	0.978424		0.618727	0.673041	0.666336	0.614088
0.989579	1.01883	0.99185	0.873199		0.571419	0.672995	0.613772	0.41329
0.996038	0.966774	1.01871	1.01459		0.61934	0.63889	0.667625	0.685967
1.02011	0.939949	1.00057	1.01151		0.654282	0.541872	0.659957	0.656048
1.00393	0.991688	1.03141	0.993238		0.629024	0.661776	0.712887	0.606659
0.98508	0.968261	1.00215	0.999227		0.54477	0.625943	0.66168	0.678601
0.9741	0.977142	1.0069	0.989158		0.579886	0.642292	0.680386	0.623638
0.978379	0.960671	1.02195	0.985881		0.590073	0.597764	0.687652	0.643816
0.993895	0.98247	1.01217	1.01595		0.607152	0.624581	0.673806	0.68459
0.957799	0.979862	1.00431	1.0052		0.491744	0.642055	0.67255	0.64504
0.991421	0.962247	1.01252	1.00253		0.615581	0.627003	0.687613	0.644923
0.989959	0.973912	1.0091	0.960577		0.61869	0.618259	0.685186	0.533295
0.989916	0.985063	1.00632	0.967342		0.629652	0.627995	0.646722	0.607238
1.00067	0.9847	0.994171	1.02323		0.608501	0.616289	0.61083	0.666885
0.980969	0.976201	1.00313	0.98211		0.573495	0.644409	0.673993	0.546045
0.976884	0.97851	0.998319	0.972089		0.558363	0.676032	0.653142	0.595789
0.974548	0.990431	0.96736	1.02015		0.586472	0.633815	0.514861	0.669955
0.979445	0.973109	0.964592	0.99691		0.601885	0.553843	0.521904	0.641266
0.990779	0.992583	0.964121	0.999426		0.611902	0.632494	0.517752	0.644018
0.979807	1.00012	0.93832	0.781511		0.619467	0.652354	0.533325	0.336734
0.981655	1.03126	0.956726	1.02161		0.599687	0.701373	0.390579	0.697544
0.994334	0.998547	1.00735	0.988399		0.577244	0.677621	0.647969	0.630183
0.985873	1.00958	0.931693	1.04017		0.610606	0.638301	0.412289	0.714953
0.995876	0.99607	1.01057	0.988204		0.585366	0.624439	0.667519	0.652517
0.959375	1.01132	0.992674	1.03391		0.589682	0.656556	0.634616	0.693453
0.993546	0.998044	1.01121	1.00549		0.587086	0.63891	0.698727	0.655727
0.998989	1.00399	1.01021	1.02041		0.611655	0.675139	0.639301	0.702006
0.99338	0.967713	0.996345	1.0203		0.620025	0.636222	0.612713	0.697454
0.994102	0.990806	0.904757	1.01293		0.643423	0.615126	0.541406	0.684953
0.999787	0.990665	1.00971	1.00788		0.625109	0.605078	0.646787	0.670286
1.01202	1.00334	1.00194	0.99466		0.633462	0.65375	0.609478	0.644781
0.997958	1.0052	0.997728	1.02228		0.605432	0.581414	0.574649	0.665411
1.00417	1.01347	0.99864	1.04428		0.606139	0.662074	0.61369	0.74899
0.995583	0.992251	1.02167	1.01148		0.640361	0.666304	0.609676	0.696835
0.996146	0.999329	1.00929	1.0113		0.611175	0.653109	0.623324	0.70316
0.976535	1.00828	1.005	1.01204		0.605647	0.657729	0.593996	0.681168
0.999135	1.01026	0.989086	0.98489		0.607763	0.623841	0.561204	0.583654
0.96268	1.00033	1.00826	1.00167		0.584068	0.621819	0.669822	0.65125
1.0035	1.00857	1.00012	0.994102		0.624482	0.644047	0.639909	0.636268
0.999439	1.0022	1.00789	0.999281		0.616283	0.637646	0.646906	0.659386
1.0085	0.978332	0.99811	1.00234		0.630824	0.641049	0.640753	0.656134
0.979897	0.987483	0.988941	0.95025		0.62542	0.6136	0.603356	0.541057
0.987013	0.98074	0.997331	0.990653		0.626569	0.587234	0.619574	0.63668
0.986392	0.907389	0.99576	0.995442		0.622743	0.598976	0.631819	0.647586
0.997511	0.915256	0.864956	0.97141		0.606981	0.601558	0.468503	0.554119
0.999884	0.985767	0.987116	0.999311		0.634983	0.611868	0.650267	0.634419
1.00437	1.00486	0.986665	1.02041		0.625633	0.668503	0.650392	0.714486
0.99415	0.984923	1.02364	1.01071		0.63111	0.602958	0.747351	0.692932
0.995156	0.980814	0.999316	1.00839		0.626922	0.578447	0.648295	0.672182
0.991928	0.996041	0.995164	1.01117		0.630232	0.637872	0.617819	0.669409
0.997112	0.987544	1.00852	0.987275		0.619983	0.624281	0.637501	0.601857
0.998478	0.978134	1.00728	0.970444		0.609075	0.650164	0.674397	0.597702
1.00022	1.02412	1.01386	1.00349		0.612385	0.686904	0.657722	0.672999
1.00609	1.03508	1.01746	1.00676		0.625519	0.655849	0.657152	0.609643
0.984581	0.986283	1.01411	1.00429		0.608004	0.628074	0.680972	0.63808
1.00289	1.01274	1.00779	0.97729		0.60851	0.648224	0.648556	0.563752
0.978696	0.99241	1.01154	0.971479		0.606754	0.609143	0.658952	0.53942
0.987173	0.999472	1.01479	0.984488		0.643133	0.612262	0.665835	0.566157
0.984421	1.00103	0.994396	1.01044		0.579686	0.645034	0.609434	0.680418
0.990357	0.97115	1.02066	0.996387		0.608564	0.608917	0.694912	0.652622
0.975323	0.976331	1.01933	0.989786		0.553489	0.603048	0.701739	0.628618
0.994844	1.01347	0.98511	0.991454		0.620661	0.646294	0.649293	0.614869
0.986202	0.991915	0.984929	0.987784		0.603303	0.645179	0.630897	0.630262
0.98668	0.98899	1.01593	0.995838		0.608466	0.612652	0.69704	0.60601
0.985263	1.00227	1.0066	1.00058		0.592026	0.640552	0.640735	0.668964
0.995003	0.988456	0.860663	0.988827		0.598888	0.625058	0.368693	0.620455
0.985836	0.969522	1.02022	1.01032		0.583577	0.64849	0.701601	0.687291
0.998609	1.01149	0.904489	1.00674		0.62027	0.638079	0.449693	0.665461
0.994506	1.0083	1.0043	0.99559		0.614838	0.649857	0.63703	0.642366
0.990398	1.00134	1.00416	1.00864		0.552099	0.640116	0.681913	0.681366
0.98639	0.997796	1.01147	0.995956		0.577121	0.617748	0.652172	0.632141
0.992954	1.00033	0.98311	1.01703		0.558649	0.634152	0.607974	0.679512
0.997099	0.996982	0.736838	0.989807		0.636497	0.659648	0.176951	0.63794
1.00081	0.993189	1.00912	0.996821		0.583889	0.588872	0.657986	0.660431
0.992883	0.973131	1.00903	1.022		0.583988	0.593979	0.652636	0.686656
0.993619	0.992405	0.998415	0.990916		0.607455	0.619251	0.604296	0.61126
0.996523	0.981104	0.991226	1.01015		0.610524	0.604964	0.608839	0.664029
0.993008	0.968104	0.884331	0.932024		0.602942	0.566391	0.573924	0.482998
0.989924	0.971568	0.99652	1.00603		0.614566	0.596743	0.622381	0.673545
1.00221	0.975682	0.876954	1.01087		0.62143	0.64108	0.562631	0.666397
0.981948	0.997202	1.01257	0.989373		0.558873	0.631648	0.671073	0.635797
0.987055	0.980913	1.01022	1.00116		0.57631	0.618283	0.663333	0.664448
0.982428	0.992867	0.890674	1.01023		0.571508	0.621747	0.599024	0.694824
0.995025	0.95369	0.998143	1.0138		0.624834	0.564632	0.65509	0.690161
0.988405	1.00022	1.00615	0.997752		0.568738	0.64383	0.647492	0.639122
0.981925	0.972436	0.990072	0.986644		0.605599	0.629596	0.615307	0.552753
1.00124	0.980565	1.00742	1.02037		0.633997	0.587044	0.6504	0.684775
0.995444	0.969528	0.873008	1.01434		0.633552	0.524339	0.568811	0.668241
0.988919	0.986927	1.00119	1.01284		0.579374	0.647308	0.632905	0.687609
0.974286	0.990577	1.01105	0.995027		0.635591	0.637073	0.636692	0.632443
0.965987	0.980854	1.01477	0.99598		0.607993	0.583689	0.655826	0.644498
0.973398	0.992149	1.02338	0.997915		0.598657	0.604928	0.680835	0.656063
0.965219	0.99623	1.02351	1.00819		0.58889	0.618817	0.683342	0.686911
1.00217	0.9863	1.00513	0.997491		0.612946	0.60499	0.652831	0.667758
0.971809	1.01046	1.01306	1.02817		0.591685	0.662776	0.665595	0.725132
0.949151	1.00944	1.01058	1.01037		0.500945	0.645757	0.676848	0.682964
0.960249	0.984161	1.02448	1.01353		0.555024	0.600939	0.695493	0.666002
0.997188	0.994015	1.00243	1.00457		0.646427	0.644333	0.641486	0.672849
0.974596	0.978852	0.997018	1.01132		0.593389	0.586237	0.640069	0.685243
0.981909	0.995659	0.997049	1.01243		0.588916	0.681489	0.626987	0.69605
0.983023	0.986761	1.01833	1.02705		0.632639	0.626627	0.642153	0.709936
0.957263	0.981226	1.00828	1.00436		0.58007	0.634192	0.654137	0.652403
0.990161	0.97654	0.99977	0.995976		0.604859	0.548784	0.650652	0.655301
0.973474	0.988585	1.02787	1.0137		0.576564	0.586885	0.680189	0.680646
0.969116	0.989179	1.01663	1.01293		0.592098	0.63079	0.637276	0.666706
0.992401	0.99321	1.00546	1.01251		0.635135	0.609205	0.559644	0.662558
0.975564	1.00923	1.01073	1.01041		0.612362	0.664868	0.64444	0.691299
1.00023	1.01286	1.00065	1.00435		0.609485	0.663884	0.643614	0.654377
0.985093	0.994836	0.994238	1.01399		0.605303	0.651067	0.650948	0.67597
0.981535	0.996151		1.00789		0.627225	0.640021		0.673035
0.994778	0.987037	0.99001	1.01921		0.624606	0.624736	0.653497	0.706086
0.997836	0.997636	0.99446	1.01665		0.665064	0.653811	0.650861	0.70046
0.974589	0.995615	0.952783	1.00432		0.586575	0.640461	0.401177	0.64754
0.967811	0.999054	1.00657	1.00916		0.596194	0.618727	0.632075	0.668646
0.994663	0.997552	1.01406	1.00093		0.610334	0.649975	0.608731	0.642274
0.995783	1.00706	1.0023	1.01128		0.643146	0.625369	0.62322	0.668754
0.991653	0.983271	1.00935	0.998137		0.596519	0.578053	0.657571	0.66188
0.994299	1.00198	0.995023	1.02879		0.621915	0.63268	0.592055	0.728538
0.984621	1.00154	1.01487	0.986733		0.60455	0.631932	0.656672	0.592372
1.00801	0.988979	0.992884	0.995415		0.635697	0.60724	0.641599	0.644906
0.984017	1.0007	1.00759	1.00435		0.605933	0.675689	0.675783	0.678439
0.994572	1.00638	0.998755	1.01782		0.593782	0.65147	0.651315	0.693138
1.00011	0.991071	1.00558	0.99989		0.573051	0.592096	0.63402	0.655652
0.997897	1.00906	1.00656	1.01263		0.591941	0.642274	0.622874	0.66862
0.984006	0.998812	1.0041	0.979538		0.61412	0.638981	0.602502	0.617629
0.99156	1.00341	0.991362	1.01726		0.600212	0.637525	0.611272	0.695746
0.989632	1.00277	1.00416	0.988144		0.596459	0.628529	0.567038	0.641819
0.996974	0.994373	1.01119	1.0228		0.595465	0.627478	0.668159	0.701578
1.00647	1.01731	1.00247	1.02457		0.606291	0.673549	0.650217	0.716846
0.997978	0.988561	1.00526	1.00697		0.61584	0.631827	0.643397	0.676048
1.00785	1	1.00506	0.994847		0.611693	0.682447	0.647914	0.647765
1.00237	0.98	1.01205	1.01197		0.636733	0.595875	0.657938	0.688149
0.989501	0.995183	1.02506	0.993187		0.581049	0.631482	0.678737	0.63752
1.00391	0.99954	1.00865	1.00556		0.633682	0.607386	0.625265	0.671509
1.00436	0.979332	1.00771	0.992115		0.604748	0.589913	0.653477	0.642739
1.01108	0.99613	1.00033	0.993113		0.621813	0.632763	0.692059	0.641757
0.973229	1.00162	1.00997	1.00435		0.581585	0.619399	0.681131	0.641279
0.996449	0.994338	1.01601	0.996697		0.597485	0.60244	0.722308	0.653201
1.00344	0.987174	1.0067	1.00291		0.613236	0.620361	0.61585	0.659608
1.01109	0.974887	0.987462	0.995767		0.653293	0.523605	0.596138	0.634442
1.00045	0.996488	1.01298	1.00461		0.614254	0.609563	0.650456	0.656399
0.973051	0.999059	1.00681	1.0066		0.565985	0.621383	0.691749	0.677297
0.990519	1.00636	1.01894	1.03001		0.632344	0.69348	0.716456	0.72624
0.998997	1.0178	1.01235	1.02032		0.588081	0.674932	0.638963	0.666146
0.996852	0.998018	1.00943	0.83452		0.606443	0.620133	0.706776	0.258791
1.00948	1.01029	1.00056	0.938295		0.641875	0.659005	0.578632	0.541218
0.973935	1.01453	0.986452	1.00957		0.611478	0.663136	0.591819	0.640642
0.986899	1.0094	0.991208	1.00813		0.603755	0.634694	0.592043	0.642312
0.997809	0.999295	1.01066	1.02161		0.597828	0.651342	0.652979	0.672604
1.007	0.929731	1.00924	1.00853		0.621275	0.622677	0.635359	0.663243
1.01279	1.0015	0.999461	0.99091		0.644841	0.67472	0.612956	0.600419
0.985684	1.02245	1.00408	0.996256		0.608914	0.660196	0.648784	0.626741
0.989045	0.990216	1.02841	0.986028		0.591078	0.619767	0.638995	0.623456
0.982139	0.992102	1.01139	1.01638		0.619113	0.620884	0.686739	0.688563
0.992251	0.993238	0.992232	1.01955		0.642621	0.659396	0.607556	0.697613
0.999089	0.983369	1.01666	0.996695		0.628333	0.671938	0.665931	0.662472
0.971718	0.99168	1.02035	1.0099		0.599317	0.638956	0.647807	0.658699
0.998552	0.995784	1.01877	1.00683		0.596004	0.629638	0.647704	0.640393
0.987066	0.990827		1.00434		0.588793	0.611881		0.657559
0.977258	0.985082	0.867718	1.0165		0.598571	0.608227	0.409423	0.692244
0.979608	0.981371	1.00441	0.990616		0.59628	0.59437	0.641366	0.641719
0.989798	0.988303	0.995593	1.00716		0.63231	0.618543	0.638123	0.648709
0.986286	0.993305	0.998445	1.00847		0.618721	0.604253	0.66112	0.672108
0.964793	0.97686	1.01745	1.01428		0.56719	0.600361	0.670766	0.712182
1.00294	0.989912	1.01541	1.00876		0.629011	0.586317	0.646735	0.66374
0.986217	0.998147	1.01511	1.00368		0.581888	0.611006	0.643003	0.671266
0.997395	0.995735	1.0072	0.985713		0.59689	0.609901	0.619223	0.603973
1.00386	0.997928	1.01497	1.00505		0.630095	0.624648	0.64732	0.675804
0.986519	0.992278	1.02786	0.992044		0.621305	0.593038	0.644745	0.649988
0.977546	0.994526	1.00874	1.01969		0.598537	0.604113	0.648633	0.701504
1.00363	0.988311	1.00872	1.00812		0.631865	0.605724	0.661901	0.640389
0.976796	0.991829	0.999894	0.993666		0.612216	0.622195	0.644673	0.462562
1	0.960018	1.01245	0.990344		0.626245	0.567021	0.695287	0.617907
0.989621	0.994503	1.02297	1.02469		0.573336	0.629582	0.68796	0.72772
1.00338	0.994263	0.943039	0.995719		0.632438	0.591283	0.564913	0.626252
0.998281	1	1.00277	0.999215		0.633804	0.660395	0.641454	0.660321
1.01471	0.987654	0.98268	1.01568		0.647276	0.619283	0.595409	0.69898
0.997772	0.986527	0.998904	1.02385		0.639094	0.619681	0.647333	0.708895
0.991663	0.989511	0.995574	1.01777		0.629495	0.609318	0.656365	0.650621
0.969611	0.992237	1.01005	1.0116		0.585152	0.619822	0.677267	0.690871
0.991965	1.00116	1.02442	1.02425		0.606678	0.630142	0.688312	0.71493
0.993159	1.00873	0.990509	0.996973		0.613375	0.668544	0.622134	0.632204
0.98443	0.992774	0.91276	1.01119		0.624508	0.667207	0.431425	0.66393
0.969999	0.960105	1.0088	1.02713		0.598685	0.613099	0.667419	0.686347
0.995641	0.986108	1.01225	1.00534		0.615057	0.609973	0.6742	0.667766
0.970054	0.946807	0.99433	1.01907		0.552308	0.593215	0.624395	0.707747
0.985872	0.943173	0.996207	1.01848		0.613609	0.556484	0.606934	0.71407
0.984334	0.974391	1.01042	1.03367		0.641807	0.57719	0.66968	0.749625
0.980553	0.991465	1.00726	1.01374		0.628856	0.612285	0.651407	0.692801
0.966645	1.00035	1.01027	1.00757		0.542866	0.638637	0.653289	0.656642
0.976865	0.988838	1.02833	1.00697		0.568451	0.607428	0.708464	0.670318
0.995779	0.992156	1.01388	0.996488		0.615713	0.585907	0.675185	0.64219
0.980533	0.996664	1.0016	1.06265		0.602615	0.633094	0.637195	0.85654
0.99778	0.98434	0.997497	1.01521		0.643649	0.580959	0.634468	0.637514
0.967528	1.00084	1.00815	1.02372		0.595177	0.646053	0.660459	0.739487
0.99624	0.997168	1.02704	1.00102		0.653606	0.610875	0.687368	0.651012
0.967532	0.998943	0.991357	1.02625		0.595937	0.639682	0.62334	0.686651
0.979828	0.994135	1.03944	0.998981		0.626401	0.622326	0.700959	0.632465
0.979569	0.996484	1.02906	1.04494		0.612445	0.59883	0.711663	0.774226
0.989286	0.989585	1.00689	1.01445		0.634115	0.60664	0.62175	0.706075
0.995502	0.993482	1.0043	1.0299		0.632137	0.59298	0.661005	0.739186
1.01703	1.00224	1.04963	1.01859		0.652038	0.635418	0.763124	0.701033
0.984831	1.00534	1.00316	1.02131		0.631872	0.652425	0.647649	0.722922
0.985774	0.989133	1.0034	0.998007		0.60125	0.609629	0.651641	0.675928
0.994539	1.00647	1.0263	1.01148		0.635889	0.63027	0.715067	0.65601
0.994961	0.997882	0.86916	1.00124		0.644359	0.644723	0.324149	0.61734
0.992731	0.998376	1.00069	1.00946		0.601952	0.617217	0.637429	0.669389
0.985107	0.99182	1.01512	1.01115		0.631315	0.613697	0.693704	0.674988
1.00538	0.994657	1.00798	0.996409		0.627578	0.617814	0.644922	0.628859
0.976716	0.992213	1.0154	1.01113		0.61058	0.615323	0.66311	0.677676
0.959594	0.981668	1.01774	1.00359		0.572153	0.609528	0.67143	0.659182
0.98277	0.993098	1.01093	0.871861		0.618045	0.629396	0.676156	0.334332
0.98713	1.00753	1.01968	1.01374		0.598242	0.651771	0.691382	0.689448
0.998899	0.989519	1.01071	1.01222		0.619542	0.599504	0.648244	0.673236
0.990872	0.998639	0.993556	1.00562		0.602996	0.624831	0.622462	0.687898
1.0016	0.998159	1.01273	0.902177		0.625964	0.635158	0.66489	0.438813
0.97584	0.987592	1.03255	1.00481		0.583887	0.574894	0.645861	0.680822
0.992274	1.00243	0.966195	0.965619		0.596938	0.654742	0.57871	0.417945
0.987489	0.993045	0.983416	1.00561		0.619201	0.62051	0.593469	0.696469
0.999103	0.998479	0.993685	1.01283		0.658063	0.625245	0.649653	0.691303
0.991089	0.994718	1.01834	1.0072		0.582563	0.625295	0.64933	0.689802
0.987042	0.98544	0.966326	1.01457		0.584889	0.635955	0.596593	0.717742
0.983648	0.99538	1.01626	1.01158		0.58137	0.631786	0.70342	0.704969
0.979795	0.999083	1.01161	0.991594		0.607854	0.632736	0.645622	0.667812
1.00055	1.011	1.00335	1.00693		0.615806	0.6604	0.649578	0.678569
0.990201	1.0039	0.9971	1.02005		0.610964	0.638482	0.64425	0.697149
1.00195	0.971644	1.01193	0.978682		0.628905	0.647689	0.67225	0.613654
0.991635	1.0086	1.0176	1.0105		0.623871	0.662265	0.689486	0.675801
1.00614	0.951249	1.01838	1.00161		0.626613	0.582526	0.686716	0.652952
0.976612	0.996108	1.01556	1.01068		0.601621	0.603067	0.682952	0.691815
0.973103	0.993369	1.01657	1.00527		0.61816	0.608184	0.679058	0.63807
0.996397	0.992491	1.02936	1.00833		0.647467	0.618997	0.708264	0.653938
0.982705	0.980274	0.996566	1.01112		0.621199	0.646495	0.647845	0.67034
0.986206	0.988229	1.02359	1.0194		0.597147	0.641247	0.61207	0.681804
0.982843	0.987279	1.01549	1.02276		0.597689	0.634208	0.666437	0.680666
0.989376	0.997417	1.01806	1.01792		0.565645	0.661087	0.669985	0.721678
0.981375	0.996213	0.997043	0.999288		0.589656	0.606339	0.626709	0.666043
0.972808	1.01587	1.00614	1.02874		0.583356	0.69751	0.650187	0.712795
0.986457	1.00503	1.01336	1.00049		0.576765	0.660671	0.668833	0.646641
0.996641	0.943414	1.02838	1.06858		0.604817	0.581078	0.690344	0.783752
0.975874	0.951493	0.994234	1.01232		0.600387	0.611881	0.637408	0.689027
0.968594	0.995068	1.01396	0.986522		0.579037	0.624407	0.656509	0.628643
0.994292	1.00893	0.991547	1.01736		0.59378	0.614484	0.593644	0.685703
1	0.948807	1.00534	0.992779		0.606468	0.630759	0.642201	0.620887
0.995857	0.938852	1	0.984935		0.595444	0.659727	0.656235	0.613778
0.991563	0.983796	0.825651	1.01468		0.579035	0.594458	0.326949	0.672084
0.97925	0.998982	1.03746	1.00227		0.587263	0.622645	0.713482	0.628553
0.990005	0.988287	1.02902	1.016		0.607002	0.607325	0.707511	0.708714
1.00722	0.982211	1.00536	1		0.626753	0.606944	0.676955	0.631948
0.971325	1.00522	0.830441	0.874787		0.556264	0.635407	0.344742	0.476786
0.99472	0.986368	1.01157	1.033		0.599305	0.623876	0.663766	0.71346
1.01527	1.01743	0.99349	1.00318		0.627442	0.64039	0.625203	0.5531
0.971646	0.999773	0.996396	0.96298		0.53204	0.602715	0.640537	0.603307
0.961156	0.99409	0.996294	1.03849		0.57868	0.622052	0.634983	0.737686
0.983374	0.998231	1.0162	1.04206		0.587641	0.615043	0.66554	0.757678
0.994393	0.991615	1.01242	0.996794		0.608112	0.623319	0.657877	0.676321
1.00126	0.972293	0.987989	1.0126		0.608614	0.551803	0.615116	0.606201
0.982762	0.998429	0.819159	1.04108		0.634164	0.632405	0.295531	0.740757
0.960717	1.0016	1.01549	0.996821		0.578074	0.673642	0.649425	0.637687
0.993073	0.9911	1.00237	1.00011		0.589978	0.613193	0.65824	0.649776
0.996687	1.01039	1.00308	1.00414		0.591881	0.64988	0.665958	0.669702
1.00292	0.978219	0.999888	1.02271		0.60929	0.591491	0.641226	0.716566
0.978827	0.971526	0.994759	1.01785		0.586685	0.554981	0.623602	0.693502
0.99438	0.990807	1.00091	1.00567		0.594457	0.670752	0.659326	0.677055
1.02756	0.987572	0.774973	1.01481		0.640354	0.628684	0.242444	0.701696
0.993767	0.999888	1.00328	1.0133		0.610573	0.672627	0.634113	0.698354
1.0077	1.00671	1.00011	1.01639		0.613905	0.646602	0.600295	0.685803
0.989234	1.00775	1.015	0.999667		0.612794	0.660152	0.640227	0.633018
0.99247	0.99482	1.0031	1.00304		0.600202	0.619357	0.647088	0.670801
0.984957	0.989335	1.01811	1.00664		0.595285	0.655675	0.705065	0.658182
1.01226	0.956157	1.01293	1.01483		0.644326	0.513216	0.684059	0.666482
0.962595	0.999659	0.999344	1.01116		0.570947	0.639188	0.647747	0.677808
1.0032	1.00079	1.01221	1.01309		0.610321	0.650838	0.665373	0.606359
1.00229	0.98283	1.00986	1.00167		0.627818	0.654837	0.664299	0.636588
1.00879	0.995283	0.994143	1.01909		0.62222	0.622926	0.631727	0.703877
0.974575	0.969589	1.04258	1.00614		0.592768	0.593154	0.719895	0.695992
0.988672	0.991996	1.00859	1.00605		0.607027	0.618395	0.649107	0.681748
0.982042	0.992621	1.00788	0.998648		0.626623	0.628103	0.651561	0.655444
0.965732	0.940726	1.01494	1.00663		0.612027	0.585971	0.647519	0.676347
0.984996	0.975287	1.01265	1.01737		0.59061	0.55074	0.661514	0.692081
0.987384	1.01502	1.00998	1.01545		0.581397	0.664762	0.63524	0.684202
0.982996	1.0078	1.01031	0.994416		0.580868	0.631055	0.650235	0.613245
0.98159	0.995996	1.01685	0.989028		0.596507	0.624439	0.650939	0.64044
1.00069	0.994974	1.00913	0.990423		0.616025	0.618192	0.665455	0.632973
0.983265	0.993608	0.999658	0.993563		0.634849	0.630444	0.642502	0.626073
1.00781	1.00105	1.00652	0.993384		0.622092	0.635528	0.677489	0.647471
0.994133	0.990147	0.989417	0.999441		0.60379	0.618157	0.583457	0.660732
1.00629	0.99259	0.952981	0.997066		0.632196	0.630656	0.557321	0.648204
0.999351	0.98759	1.00011	0.996966		0.606488	0.598798	0.631967	0.656375
0.996617	1.00377	1.01306	1.00045		0.613599	0.643581	0.636412	0.667797
1.01404	0.992976	1.00222	0.999665		0.640776	0.611404	0.650601	0.669818
0.971719	1.00864	0.991711	1.0101		0.581549	0.657751	0.638205	0.67434
1.00096	1.00035	1.01206	0.992898		0.610013	0.633302	0.649823	0.632016
1.00079	0.991978	1.0253	1.02545		0.628523	0.616043	0.662813	0.708686
0.996693	0.99409	1.0071	1.00888		0.598104	0.631129	0.653241	0.686034
0.995165	1.01291	1.00655	1.00323		0.618978	0.657572	0.630906	0.651542
1.0067	0.982613	1.00196	1.01251		0.617593	0.55497	0.640685	0.68167
1.00999	0.970838	1.00222	0.995068		0.61629	0.556081	0.630642	0.661502
0.999331	0.986378	1.02453	0.995162		0.616392	0.613995	0.672615	0.655065
0.98388	0.985534	1.02766	1.00033		0.5903	0.605342	0.677217	0.685257
0.974924	0.977369	1.00192	0.936131		0.540135	0.580537	0.636405	0.635466
0.997573	1.00874	0.995347	1.00078		0.649517	0.666761	0.610351	0.672336
1.01149	0.978716	1.01999	1.0241		0.613174	0.639558	0.637379	0.703174
0.981177	0.982065	1.04911	1.00151		0.582844	0.601377	0.713815	0.676367
0.960833	0.983059	1.01247	1.02403		0.50919	0.617401	0.630115	0.699954
1.00012	0.984377	1.02259	0.998763		0.620055	0.618831	0.662597	0.6677
0.971635	0.981216	1.03249	1.00656		0.617048	0.604542	0.640427	0.66735
1.00067	0.967901	0.992531	1.04059		0.614286	0.590232	0.64476	0.746078
0.976056	0.965103	1.01283	1.01621		0.62587	0.557059	0.666732	0.698364
1.01086	0.975996	1.06476	1.01284		0.632146	0.625092	0.703219	0.656192
0.975244	0.987288	1.01759	1.0119		0.599145	0.627411	0.645997	0.674498
0.993315	0.957896	1.02629	1.0093		0.667333	0.563204	0.722085	0.667442
0.976567	0.988664	1.00557	0.999776		0.60909	0.608799	0.625165	0.664282
0.979651	0.985665	1.00307	0.999777		0.59314	0.601655	0.640517	0.628311
0.98161	0.979614	1.0339	0.996816		0.60887	0.650705	0.691565	0.654922
0.9885	0.96863	1.01452	1.00368		0.597554	0.660979	0.65458	0.68428
0.99978	1.00446	1.00909	0.998658		0.651588	0.652638	0.624749	0.665814
0.936103	0.979601	1.03135	1.0229		0.555859	0.645075	0.682326	0.682028
0.974995	0.984894	1.01458	0.992167		0.610685	0.63286	0.650265	0.645796
0.96659	1.00171	1.03311	0.993369		0.602608	0.625153	0.677882	0.637221
0.926442	0.979345	1.01787	1.00066		0.530991	0.653693	0.648697	0.633006
0.956743	0.99265	0.999209	1.01948		0.562312	0.636782	0.649217	0.701086
0.979743	0.985507	0.996553	1.00785		0.605589	0.650015	0.628369	0.691283
0.962477	0.941926	1.01043	0.993692		0.570817	0.573512	0.643679	0.643297
1.0009	0.975591	1.00332	0.993484		0.65021	0.578115	0.637901	0.63722
0.996598	0.993793	1.005	0.982872		0.602378	0.659056	0.633937	0.601604
0.985789	0.981315	1.0163	0.976842		0.558481	0.549961	0.66703	0.620565
0.981758	0.988332	1.01569	0.999017		0.594751	0.657249	0.64472	0.61943
0.986401	0.967398	1.01663	1.00503		0.610414	0.587195	0.647382	0.672784
0.990549	1.0015	1.00218	1.02457		0.591123	0.628897	0.650725	0.71541
1.00144	0.992141	1.00011	0.981506		0.604776	0.627138	0.623554	0.602301
0.997857	1.0114	0.998739	0.995769		0.618522	0.634527	0.619883	0.622519
0.987799	0.99106	0.98033	1.01483		0.596227	0.64431	0.583399	0.6906
0.998445	1.01604	1.01168	1.00442		0.610531	0.656097	0.648056	0.681271
1.01054	0.972007	1.00446	1.00754		0.62736	0.606685	0.62748	0.663831
0.98588	0.995422	0.995127	0.991003		0.618766	0.62123	0.639694	0.638477
0.984937	1.02352	1.00841	0.991028		0.580605	0.675006	0.658999	0.663466
0.999388	1.00373	1.00953	1.00728		0.606387	0.639792	0.658928	0.674226
0.993218	1.01287	1.01943	1.0243		0.608988	0.65404	0.657921	0.73334
0.953499	0.983927	1.00836	1.01518		0.565582	0.593576	0.631962	0.70609
0.99373	0.967246	1.0013	1.00068		0.621248	0.599676	0.630088	0.675704
0.977783	0.991967	1.00677	0.981557		0.595695	0.636962	0.62801	0.622435
0.970813	0.984925	1.00406	1.0142		0.614348	0.609359	0.630541	0.645873
0.977787	0.977112	1.02021	0.993427		0.636278	0.617609	0.677853	0.65719
0.99469	1.0031	1.01105	1.01855		0.641213	0.634806	0.684504	0.697983
0.997431	0.991253	1.02279	1.00056		0.620836	0.609165	0.647648	0.68131
0.961855	0.992538	0.989596	1.00912		0.606027	0.643193	0.6097	0.690523
0.984159	1.00505	0.995458	1.01217		0.62289	0.657642	0.616173	0.682688
0.975449	0.982929	1.00354	1.02695		0.59666	0.622596	0.626266	0.72512
0.975925	0.990648	1.00689	0.978934		0.600747	0.637184	0.652106	0.587166
1.01442	1.00246	1.01464	1.01633		0.63431	0.62447	0.646489	0.712636
0.976646	0.99591	1.01721	1.00931		0.59405	0.678992	0.698253	0.680782
1.00518	0.929222	1.00207	1.00103		0.629693	0.601696	0.624518	0.64283
0.98	0.984652	1.01239	0.996596		0.614816	0.606144	0.651785	0.626533
0.974458	1.01143	1.00717	1.02438		0.62189	0.639037	0.66966	0.723235
0.974685	0.978415	1.02891	1.01773		0.584375	0.611119	0.689497	0.699626
0.995479	0.990552	0.99599	1.02037		0.614862	0.595754	0.643956	0.728865
0.970533	0.955753	1.01577	0.993089		0.608807	0.62185	0.623256	0.635509
0.994604	0.994378	1.01229	0.833844		0.632046	0.620125	0.657678	0.339766
0.990779	0.998379	1.01624	1.02646		0.606245	0.68253	0.660445	0.742054
0.993429	0.967991	0.991493	0.991694		0.617271	0.658535	0.567898	0.635524
0.981079	1.00301	1.00643	1.00068		0.618054	0.606965	0.667976	0.637125
0.992764	0.966642	1.02651	0.987796		0.600448	0.640383	0.647966	0.630703
0.986719	1.02224	1.00374	0.991178		0.593532	0.69697	0.672074	0.666339
1.00334	0.987616	0.997777	0.97752		0.615681	0.631626	0.626923	0.597572
0.994654	1.00045	1.00505	1.01587		0.598707	0.638767	0.652806	0.689876
1.00766	0.990265	1.00892	1.01932		0.626491	0.645582	0.658139	0.677346
0.974894	0.950647	1.0072	0.990754		0.6117	0.581809	0.663649	0.618602
0.993496	0.997357	1.00552	0.976259		0.616672	0.647234	0.685098	0.600441
0.968778	0.982065	1.00103	0.846617		0.624633	0.617699	0.638283	0.272774
1.00419	0.992297	0.999449	1.01555		0.614257	0.646309	0.677692	0.687034
0.954227	0.981107	1.00234	1.0214		0.562667	0.61256	0.667652	0.682257
0.993568	0.958225	1.00091	0.992421		0.598417	0.52815	0.657415	0.631073
0.984117	0.945777	1.00233	0.970303		0.597347	0.590867	0.645121	0.59535
1.0024	0.966043	0.989358	0.963815		0.610319	0.615213	0.652858	0.613756
1.0134	0.937972	0.961909	0.989669		0.64564	0.53803	0.567224	0.656126
1.02499	0.919425	0.943225	1.00467		0.66905	0.502067	0.660738	0.680056
1.0124	0.976153	1.00763	0.914304		0.625929	0.628515	0.618552	0.529487
0.991031	0.954671	0.991113	1.01671		0.587536	0.608778	0.621575	0.700689
1.01802	0.976576	0.986299	1.00976		0.624096	0.580037	0.624502	0.690201
0.997197	0.923278	0.985264	1.01412		0.602482	0.592454	0.614897	0.703799
0.997713	0.986897	0.997619	0.664237		0.623047	0.589859	0.641317	0.248987
0.985718	0.972958	1.02438	1.0087		0.580918	0.626612	0.644979	0.652094
0.996473	0.982411	1.03188	1.01441		0.602417	0.624133	0.648117	0.701138
1.00998	0.90993	1.0288	1.00668		0.625996	0.648801	0.646453	0.650042
0.971361	0.946936	1.01673	1.02176		0.611547	0.593258	0.648105	0.64747
1.00477	0.965068	1.03625	1.01808		0.609941	0.558189	0.640817	0.643457
0.995571	0.932498	0.954392	0.995862		0.61888	0.541456	0.561263	0.64991
1.00102	0.990798	1.02751	1.00452		0.607155	0.610907	0.644233	0.670438
1.00887	1.00057	1.01752	0.989793		0.571507	0.663045	0.664326	0.648638
1.01122	1.0067	0.996497	1.01426		0.630404	0.671001	0.62992	0.64501
0.992449	0.996998	1.00994	0.980449		0.615831	0.645535	0.646091	0.62772
1.0071	0.99896	1.02684	1.01286		0.626196	0.652261	0.647653	0.682413
1.01543	1.01449	1.00826	1.02797		0.62604	0.649211	0.655248	0.715329
0.99547	1.0124	1.0324	1.02946		0.604382	0.655469	0.640158	0.684592
0.996709	0.968478	1.02221	1.01529		0.620662	0.633971	0.644995	0.690397
0.998131	1.01997	1.00185	1.04918		0.594264	0.664877	0.657594	0.754061
0.981067	0.996547	1.01339	0.98276		0.599528	0.638926	0.630819	0.618967
0.994038	1.00493	1.00384	0.928431		0.625489	0.634397	0.649573	0.523972
0.986488	1.00159	1.01299	0.984112		0.63079	0.63082	0.647792	0.634386
0.95065	0.989703	1.0173	0.999678		0.612242	0.665515	0.64885	0.617426
0.98829	0.996751	1.01142	0.982475		0.617549	0.635792	0.645366	0.611355
1.01326	0.978241	1.01291	1.00503		0.606733	0.632272	0.645483	0.667394
1.00619	1.00461	1.00465	0.983307		0.634087	0.631787	0.606343	0.640102
1.01089	0.999885	1.01853	0.995971		0.64149	0.638089	0.638317	0.655984
0.985906	1.00242	0.983607	0.983324		0.5961	0.643082	0.658059	0.64084
0.999782	1.00101	1.01843	1.00553		0.629617	0.630423	0.645457	0.665978
0.995327	1.00507	0.990729	1.00517		0.593712	0.639139	0.602135	0.671149
1.0185	1.00622	1.00721	0.999649		0.617018	0.69462	0.645563	0.654458
0.993816	1.01497	1.02923	1.00473		0.601934	0.663539	0.651403	0.668647
0.978335	0.994718	1.00095	1.0239		0.581867	0.623824	0.655561	0.642275
1.0039	0.992687	1.03017	1.01463		0.626283	0.666695	0.638596	0.705622
0.981395	0.979774	1.00596	0.989712		0.619494	0.593995	0.643155	0.612054
0.997741	0.986558	1.00842	0.985483		0.628034	0.626794	0.648725	0.585872
0.99861	0.981402	0.99912	1.0211		0.627581	0.658111	0.611979	0.640721
0.995586	0.975381	1.00416	1.03566		0.620451	0.627674	0.648752	0.850094
0.99304	0.999053	1.00391	1.01334		0.620718	0.640352	0.647782	0.68321
0.997811	0.984115	1.01483	1.00481		0.625222	0.603229	0.645169	0.674547
0.975754	1.00024	0.991312	1.02122		0.602316	0.635593	0.592559	0.703804
0.994528	0.976997	0.965732	1.03266		0.618108	0.626354	0.534817	0.6442
0.979067	1.01285	1.01919	1.02297		0.52493	0.642856	0.66792	0.648346
1.99978	1.01476	1.02839	0.990685		1.04152	0.648965	0.641551	0.638925
0.967302	0.99082	1.01459	0.982531		0.606149	0.650658	0.668054	0.623512
1.00601	0.964225	1.01016	0.953002		0.682913	0.618019	0.648134	0.546337
0.989189	0.987184	0.99869	1.00149		0.58502	0.596716	0.565773	0.664373
0.998404	0.988714	1.00963	0.904507		0.635379	0.668133	0.653001	0.396508
0.994969	0.979428	1.02134	1.0249		0.648784	0.620143	0.644644	0.724803
0.987092	0.993383	1.02313	1.00425		0.553303	0.622414	0.692427	0.682706
0.971125	1.0037	1.00099	0.980474		0.608603	0.647991	0.652438	0.640401
0.969411	0.995287	0.993226	1.00058		0.588637	0.614061	0.613617	0.668288
0.991298	0.998736	1.0117	0.979905		0.648921	0.651014	0.614578	0.601693
0.999769	1.01428	1.00663	1.02394		0.634559	0.657229	0.649371	0.70556
0.974412	0.981987	1.02342	1.01063		0.560069	0.652796	0.649091	0.67527
1.00057	0.983938	1.01429	0.98605		0.621987	0.586713	0.694269	0.624853
0.984931	0.985967	1.00575	1.01001		0.600796	0.604302	0.63915	0.700658
0.977329	0.987009	1.01136	1.00297		0.600627	0.630435	0.635281	0.659228
0.984493	1.01022	0.97592	1.05167		0.586708	0.678312	0.581806	0.774273
1.00022	0.958915	1.01182	1.00545		0.595391	0.578427	0.654997	0.654785
1.00626	0.982572	1.01727	1.01059		0.61407	0.625536	0.701161	0.669354
0.978337	0.963183	1.01637	1.01195		0.598977	0.595636	0.624535	0.696865
0.956237	0.968645	1.02571	1.00157		0.579599	0.647741	0.683167	0.651391
0.995915	0.978482	0.997121	1.00846		0.620641	0.65571	0.626999	0.683507
0.913124	0.988269	1.0196	1.03772		0.635133	0.649561	0.704171	0.764387
0.979442	0.98692	1.01158	1.0141		0.628528	0.640093	0.651257	0.691233
1.03984	0.994876	1.01889	1.06475		0.596864	0.612447	0.655651	0.78667
0.991771	0.991614	1.00068	0.983328		0.586005	0.604029	0.631782	0.603318
0.824666	0.97644	0.997533	1.05689		0.597828	0.604991	0.642969	0.798122
0.99842	0.999433	1.01727	1.00859		0.613023	0.65187	0.686049	0.647421
0.990229	1.00633	0.99712	1.0151		0.618497	0.646454	0.651008	0.689957
0.995102	1.00663	1.02078	0.794112		0.583983	0.64768	0.690945	0.255387
0.989139	0.994403	1.01822	1.03096		0.60629	0.621498	0.689523	0.728458
0.995583	0.993992	1.01448	1.00219		0.608812	0.612426	0.646427	0.641134
1.00542	1.01168	1.01987	1.00367		0.637878	0.64554	0.667491	0.644833
0.984904	0.965649	1.02035	1.01321		0.594885	0.625517	0.691142	0.647944
0.985288	1.03819	1.01319	1.03653		0.575606	0.70339	0.648979	0.726079
0.992209	1.01912	0.983694	0.988441		0.557564	0.665621	0.621562	0.65192
0.980223	0.977741	1.01271	1.02331		0.593006	0.639446	0.673076	0.643985
0.997503	0.940441	1.01554	1		0.598968	0.559049	0.671748	0.65
0.995153	0.969989	1.01062	1.01618		0.5903	0.634221	0.64842	0.652123
0.988434	0.993184	1.02348	1.03255		0.566371	0.645222	0.686202	0.64424
0.995585	1.00753	1.00593	1.02226		0.595456	0.645161	0.654688	0.647367
1.00079	1.015	1.00011	1.00806		0.630293	0.670037	0.629629	0.645901
0.994395	0.977494	1.00353	1.0165		0.634963	0.59979	0.628592	0.647661
0.992565	1.01997	1.00934	1.02807		0.627016	0.664041	0.668556	0.644455
0.989821	0.996173	0.99482	1.02253		0.570046	0.663567	0.650536	0.688686
1.0082	0.962636	1.00894	0.979153		0.638159	0.634483	0.66195	0.654947
1.00093	1.02483	0.980408	1.00908		0.549098	0.691283	0.452089	0.646605
0.98657	1.00138	1.00099	0.997625		0.568377	0.665581	0.640319	0.650404
0.99955	0.950267	0.998705	0.996837		0.586218	0.607326	0.612506	0.654871
1.03154	1.01984	1.00366	1.00842		0.650969	0.660775	0.643634	0.648777
0.970059	0.969333	1.00902	1.0198		0.578853	0.607794	0.652714	0.644351
0.994612	1.00918	0.988097	1.00397		0.647305	0.647874	0.580342	0.644149
0.99877	0.978501	0.991681	1.00571		0.600929	0.667984	0.678161	0.68343
0.992458	0.965081	0.940683	0.997753		0.695663	0.641762	0.600668	0.648415
1.0008	0.966034	0.995058	0.997716		0.596917	0.56612	0.596238	0.648233
0.991586	0.954531	0.996423	1.0114		0.604998	0.63133	0.584916	0.64644
0.993464	1.00069	1.00123	1.02219		0.602017	0.637189	0.657847	0.646583
0.98719	0.965824	0.997134	1.01719		0.600679	0.657223	0.655651	0.645279
0.98829	0.982901	1.0045	1.00974		0.647249	0.591601	0.6659	0.646375
0.992577	0.983802	0.999098	1.03393		0.597738	0.598185	0.617293	0.641806
1.00241	0.974342	1.00993	1.03107		0.614887	0.649888	0.655148	0.645003
0.991637	0.998316	1.00326	1.00402		0.565446	0.636143	0.655066	0.650978
1.00523	0.975569	1.00523	1.00399		0.627428	0.638403	0.632539	0.65243
1.00148	1.02798	0.995852	1.0333		0.610646	0.656786	0.595989	0.639643
0.984924	0.99866	0.996083	1.02332		0.582876	0.672568	0.636233	0.642912
0.992991	1.00767	0.997111	1.01654		0.601928	0.699765	0.623283	0.649404
0.991327	1.0031	1.00227	1.00829		0.611881	0.63479	0.632811	0.654127
0.972292	0.947489	1.00499	0.961299		0.590207	0.628134	0.663475	0.662466
1.00248	1.01586	1.02353	1.04438		0.623756	0.649746	0.695021	0.737581
0.994656	1.00273	1.0081	1.03556		0.638089	0.667965	0.643566	0.705228
1.00273	0.989539	1.0095	0.868318		0.642893	0.605613	0.646173	0.495398
0.98477	1.01589	1.03407	1.01055		0.597156	0.68923	0.678246	0.661155
0.994661	0.993273	1.0072	1.00527		0.611281	0.667066	0.623522	0.66413
1.0159	0.983685	1.0031	1.00593		0.66227	0.657168	0.632872	0.656723
1.00573	0.979256	1.0231	0.97979		0.635175	0.61695	0.686468	0.616639
0.996048	1.002	0.999771	0.989712		0.623173	0.638792	0.616197	0.6362
0.980857	0.997988	1.01781	1.03561		0.645686	0.614541	0.687446	0.725228
0.998283		1.00147	1.04369		0.609524		0.604723	0.719602
0.97765	0.994943	0.997631	1.01785		0.558049	0.617578	0.613721	0.676858
0.997521	1.00182	1.00655	0.990703		0.630342	0.627884	0.627637	0.60226
0.992369	0.986477	0.911086	0.999898		0.583648	0.593768	0.411396	0.630743
1.01113	0.929869	1.00237	1.05097		0.647657	0.524774	0.636478	0.728674
0.999662	0.965951	1.01245	1.01518		0.606619	0.608483	0.679116	0.701744
0.969664	0.95935	1.00196	1.03099		0.586621	0.600601	0.620569	0.688085
0.98587	0.9703	1.01672	1.06201		0.566174	0.552467	0.653173	0.762022
0.989506	0.945733	1.00589	1.03233		0.603092	0.529164	0.614562	0.710942
0.982458	0.958215	1.01408	1.00677		0.641154	0.615848	0.690564	0.680887
0.986734	0.887803	1.0027	1.0075		0.608279	0.522394	0.581872	0.659214
1.01414	0.996731	1.01189	1.02676		0.640961	0.644693	0.614488	0.713185
0.984664	1.00467	1.00853	0.947778		0.599225	0.645387	0.589951	0.590205
1.00196	0.978495	1.00194	1.00281		0.580476	0.589561	0.618976	0.644216
0.994246	0.941768	1.00817	0.994208		0.58322	0.592479	0.617934	0.637955
0.979214	0.98544	1.00388	1.01518		0.572538	0.620272	0.605575	0.701216
0.980222	0.986201	0.99805	0.985548		0.617258	0.606162	0.624687	0.637307
1.0034	1.00363	1.00421	1.01227		0.583683	0.648141	0.626937	0.693301
0.980493	0.992831	1.00406	1.00295		0.606276	0.646979	0.643023	0.668363
0.981599	0.996207	1.01859	1.01772		0.560994	0.636818	0.706159	0.709956
1.00537	1.00343	1.00123	0.982312		0.614774	0.644612	0.618784	0.625972
0.996911	0.991932	1.00967	1.00011		0.598157	0.616309	0.643246	0.6605
0.984159	1.0156	1.00943	1.0142		0.606387	0.652171	0.661212	0.684831
1.02034	1.00698	1.01298	1.00521		0.58897	0.641741	0.638315	0.682099
0.980844	1.0098	1.00761	0.983565		0.583391	0.636802	0.644326	0.629872
0.97966	0.99635	1.00927	0.999194		0.549237	0.612299	0.647626	0.663166
0.973176	0.993765	1.00652	0.97898		0.547599	0.628777	0.647011	0.618252
0.993753	1.02239	1.0057	1.01687		0.576407	0.69399	0.650294	0.699511
0.986958	0.968495	1.01295	0.98451		0.584321	0.57632	0.681336	0.627667
0.981042	0.977477	1.01811	1.00105		0.605379	0.645185	0.710253	0.679647
0.968818	1.01389	1.01222	1.01437		0.60064	0.673725	0.669927	0.707778
0.994631	1.01777	1.00897	1.02006		0.630315	0.678378	0.646204	0.690163
0.975432	1.03403	0.998244	0.990978		0.629384	0.635957	0.629535	0.632479
0.988077	1.02695	1.01224	1.0229		0.579705	0.655183	0.696109	0.700348
0.978539	0.993741	1.00548	0.987453		0.622201	0.628833	0.632457	0.608378
0.979067	0.998849	1.00525	1.02026		0.620747	0.634064	0.635679	0.635986
0.973556	0.956631	1.00337	1.02174		0.607884	0.607469	0.632541	0.706619
0.944681	0.985278	1.00438	1.0152		0.593646	0.638289	0.656032	0.705185
1.00703	1.01238	1.00524	1.01007		0.636752	0.634863	0.658136	0.665232
0.989751	1.01421	1.01084	1.02657		0.604656	0.643747	0.630047	0.695248
0.967012	0.980295	1.00209	0.988074		0.608154	0.611629	0.656485	0.645948
0.992065	0.972332	0.944212	0.991281		0.649439	0.631705	0.315798	0.655703
0.992481	1.01448	0.999662	1.00107		0.633281	0.621321	0.626408	0.630734
0.99204	0.983954	1.0129	1.02418		0.631563	0.636798	0.691809	0.700328
1.00044	0.987536	1.00991	0.904595		0.649845	0.641189	0.668802	0.417469
0.985066	1.01183	0.998873	1.02157		0.648268	0.636559	0.620467	0.713515
0.992173	1.0098	0.996596	0.897406		0.646705	0.637839	0.631045	0.422611
0.988961	0.998544	0.997891	0.77893		0.611318	0.638983	0.607178	0.275826
0.97725	1.00655	1.01024	0.761961		0.618401	0.633152	0.691886	0.25279
0.987308	1.01696	1.01239	1.00787		0.626347	0.634999	0.672374	0.647246
0.974539	1.01233	1.01215	0.994282		0.631283	0.652214	0.6321	0.66171
1.01581	0.978856	0.999663	1.00918		0.598849	0.616236	0.616412	0.674306
0.977532	1.00999	1.00527	0.929356		0.631575	0.631945	0.630167	0.622881
1.01334	0.973193	1.00335	1.0129		0.615055	0.546479	0.638668	0.698313
0.991938	1.01894	1.02483	1.03189		0.603472	0.624314	0.665016	0.690134
0.991698	0.987969	1.00398	1.00203		0.616939	0.636322	0.608486	0.649472
1.00285	0.991357	1.01429	1.05216		0.622623	0.635926	0.66749	0.773723
0.989699	0.993298	0.995236	1.00338		0.588664	0.63399	0.601531	0.640777
0.968285	1.00707	1.00789	1.02704		0.619398	0.677069	0.613093	0.720724
0.990572	0.984122	1.02706	0.997359		0.62701	0.628857	0.761197	0.658225
0.967895	1.01003	1.00412	1.00665		0.631183	0.66592	0.632698	0.665508
0.967195	1.00195	1.00638	1.02019		0.588972	0.656996	0.632293	0.690514
0.98817	0.939586	0.995618	0.999326		0.591529	0.565333	0.556349	0.670183
0.947773	1.00366	0.999439	1.02338		0.555677	0.64756	0.634247	0.712647
0.974773	1	1.01356	1.00267		0.62008	0.612747	0.64119	0.658332
0.986633	0.955031	1.00649	0.972796		0.602867	0.570035	0.62442	0.593896
0.990708	0.976105	1.00993	0.937386		0.608792	0.606171	0.661666	0.53513
0.96153	0.990918	1.0208	0.967048		0.600881	0.683552	0.668702	0.590351
0.971546	0.967333	1.00126	1.0116		0.611566	0.587404	0.63466	0.646578
0.972982	1.0097	1.0224	1.03158		0.61882	0.642157	0.670162	0.723583
0.98594	0.964011	1.01417	1.01344		0.632592	0.59524	0.674577	0.654849
0.975359	0.990651	1.0057	0.991145		0.612063	0.669495	0.64311	0.653521
0.997627	0.992946	0.996167	1.01271		0.650435	0.629657	0.596826	0.689922
0.995071	1.01243	1.01765	1.02929		0.603875	0.660762	0.666944	0.67068
0.99469	0.980997	1.01552	1.01042		0.571415	0.603056	0.66544	0.682995
0.978868	0.965027	1.02317	1.02144		0.603177	0.613354	0.725953	0.70469
0.967191	0.967507	1.00115	1.02534		0.569682	0.59674	0.668035	0.671334
0.973488	0.908484	1.01905	0.985412		0.568546	0.567414	0.670863	0.641269
0.960173	0.984529	0.954254	1.03039		0.572005	0.630558	0.567234	0.67977
1.00032	0.972751	1.01331	0.986678		0.618744	0.63678	0.661655	0.650639
0.991	0.972442	1.02495	0.997787		0.564595	0.653587	0.658706	0.667335
0.990041	0.960215	0.997314	1.00352		0.617374	0.560142	0.619827	0.656004
0.984185	0.950759	0.988257	0.999188		0.478833	0.587014	0.623574	0.644778
0.983166	0.963401	1.0137	1.01222		0.630541	0.613301	0.64251	0.668991
0.975998	0.914949	1.02727	0.786376		0.622708	0.597649	0.704228	0.338841
0.987719	0.967276	1.0071	1.02037		0.555188	0.61283	0.625721	0.647181
0.995769	1.00307	0.993776	1.01097		0.59135	0.648494	0.629988	0.683091
0.982401	0.999073	0.987046	0.975534		0.605669	0.653341	0.592754	0.622145
0.970588	0.961085	0.987088	0.885553		0.587677	0.648492	0.646533	0.37028
0.988542	0.963669	1.01995	1.01636		0.630386	0.597783	0.634416	0.648609
0.989963	0.981733	1.00919	0.990882		0.619519	0.597758	0.661981	0.656027
0.979046	0.98436	0.999103	1.02636		0.559181	0.647367	0.564835	0.631005
0.981952	0.956254	1.00315	1.00993		0.612959	0.583195	0.667146	0.65151
0.963098	1.0022	0.995956	0.995453		0.586214	0.648866	0.575447	0.655143
0.988913	0.979931	1.00494	1.02223		0.572683	0.649479	0.637504	0.647416
0.963841	0.953598	1.01931	1.04618		0.597202	0.52925	0.663654	0.746796
0.992955	0.96588	0.997689	1.0132		0.608834	0.575114	0.603288	0.650571
0.985718	0.985598	0.999335	1.03732		0.594092	0.602786	0.604922	0.691346
0.968127	0.96057	1.02296	1.01643		0.573153	0.575175	0.650732	0.694159
0.980238	0.953903	0.986644	0.986632		0.591092	0.553537	0.446889	0.59676
0.992844	0.971047	1.00519	1.02325		0.577599	0.609158	0.624888	0.706125
0.963128	0.986036	1.00735	0.777923		0.572058	0.64457	0.641931	0.339374
0.98019	0.989274	1.01018	0.883446		0.595862	0.647164	0.619055	0.484006
0.989321	1.0122	1.0008	1.02232		0.6231	0.645943	0.618652	0.646284
0.982741	1.00339	1.00925	1.02307		0.57264	0.648815	0.651094	0.69006
0.994827	1.02137	0.995122	1.00057		0.619177	0.658221	0.605177	0.64595
0.975971	1.01778	1.00221	1.00112		0.603713	0.667966	0.637566	0.640131
0.998915	0.972562	0.996794	1.02021		0.594689	0.620805	0.5988	0.693847
0.994248	1.00882	0.998816	1.02442		0.605163	0.650417	0.593948	0.708859
0.987881	0.970219	0.986091	0.989795		0.544005	0.59488	0.60762	0.647032
0.997423	0.984867	0.999778	0.98351		0.617261	0.645736	0.61645	0.62291
1.02693	0.942599	1.00137	0.996465		0.619973	0.558104	0.650387	0.664496
1.00233	0.96324	1.01153	0.99909		0.628795	0.646967	0.626053	0.639226
1.01464	0.958011	0.998654	0.964085		0.640867	0.563247	0.63035	0.585905
0.995482	0.972504	0.99839	0.97248		0.58566	0.649986	0.614065	0.598329
0.981705	0.991829	1.00934	1.01851		0.607384	0.614999	0.655077	0.644601
0.982986	0.974679	0.990259	0.970451		0.614914	0.578085	0.57902	0.605476
0.98934	0.917156	0.991952	0.995781		0.628833	0.553051	0.595412	0.620645
1.00648	0.955628	1.00674	1.01529		0.628879	0.621976	0.616497	0.674887
0.98994	0.958541	1.00034	1.00046		0.589238	0.631142	0.608891	0.65637
0.996448	1.01017	0.987379	1.00239		0.595654	0.648611	0.593148	0.655093
0.979946	0.987001	1.00256	1.00193		0.572396	0.609087	0.599134	0.648244
0.997563	0.922242	1.00068	0.967081		0.593485	0.572252	0.64906	0.610897
0.985379	0.991873	1.00631	1.02539		0.600023	0.662661	0.640389	0.713707
0.969405	0.975831	1.0175	1.01547		0.593051	0.63052	0.628417	0.695563
0.994561	0.926099	1.01384	1.00548		0.642617	0.589328	0.689054	0.656056
0.973476	0.974225	1.0184	1.00944		0.613491	0.573588	0.652767	0.655841
0.982361	0.998235	0.997893	1.00684		0.630878	0.641676	0.632378	0.648399
0.992466	0.985659	1.00957	1.02689		0.623236	0.609573	0.658577	0.691409
0.977208	0.974134	1.02614	1.00831		0.630365	0.590761	0.689493	0.657273
0.994536	0.973567	1.00694	1.02923		0.640486	0.620416	0.660109	0.707764
0.991843	0.994985	1.01948	0.999326		0.599827	0.641859	0.677663	0.641338
0.974216	0.98755	1.02193	0.989273		0.567926	0.614997	0.668285	0.636294
0.978495	0.975689	0.977445	1.00138		0.616536	0.620204	0.554541	0.658541
0.982082	0.964129	1.01787	1.00225		0.611465	0.597425	0.669639	0.667131
0.981833	0.97874	1.00258	0.974978		0.633345	0.636296	0.641526	0.658328
0.987734	0.966562	1.01795	0.97202		0.596535	0.580927	0.653201	0.578031
0.985612	0.979345	0.99272	0.991057		0.641339	0.653509	0.644018	0.658567
0.98682	0.983341	0.971724	1.00023		0.6371	0.63935	0.579865	0.668577
0.985164	0.993072	1.0001	1.02273		0.621883	0.651279	0.664663	0.71083
0.983559	0.981664	0.847979	1.01833		0.62907	0.658322	0.338419	0.660575
0.979199	0.984177	0.989814	1.02403		0.620704	0.639665	0.604627	0.645292
0.991105	0.978628	0.991592	1.02429		0.61855	0.612531	0.616398	0.644752
1.00179	0.99555	0.990213	0.998211		0.623184	0.629704	0.622044	0.646742
0.984822	0.938423	1.00216	1.02611		0.579729	0.574588	0.639251	0.645663
0.977196	0.972102	1.02999	1.01304		0.619157	0.635503	0.722087	0.645651
1.00334	1.00193	1.00085	1.00824		0.617251	0.622819	0.655808	0.649284
0.99528	0.968256	1.01599	1.0225		0.602952	0.596501	0.674633	0.648458
0.983473	0.983531	1.00976	1.00537		0.589281	0.584297	0.645493	0.646259
0.98277	0.981265	1.01215	1.0188		0.596822	0.624333	0.645919	0.661658
1.00128	1.01978	1.01185	1.01414		0.650571	0.650719	0.661873	0.623469
0.997889	1.01448	1.00898	0.997801		0.6455	0.655801	0.663488	0.640843
0.994181	0.973631	1.02153	1.03068		0.641328	0.631079	0.702326	0.701377
0.995328	0.973981	1.01699	1.01618		0.612513	0.591038	0.684847	0.661661
0.991383	1.01732	1.01453	1.00631		0.591081	0.660405	0.653424	0.658577
1.00773	0.986268	0.997668	1.00466		0.626743	0.650173	0.649571	0.648736
0.99169	0.974596	1.0091	0.968719		0.609438	0.586942	0.671467	0.601418
1.00317	0.981703	1.00307	0.79086		0.619785	0.584647	0.643314	0.419017
0.988489	0.976375	1.01692	0.878899		0.621872	0.607602	0.669553	0.60115
1.00715	0.99075	1.00972	1.00588		0.63726	0.596027	0.656504	0.671443
1.0048	0.976147	1.00455	1.00068		0.636008	0.599272	0.634243	0.672218
1.00068	1.00203	0.996471	1.00768		0.614665	0.618235	0.610937	0.699903
0.980482	0.973131	1.01124	0.996888		0.610932	0.598317	0.658647	0.651457
1.00308	0.988662	1.01092	0.879352		0.621076	0.621621	0.65498	0.462368
0.999777	0.997446	1	1.01862		0.608432	0.63513	0.625753	0.665492
0.973167	0.984766	0.994622	1.01196		0.621415	0.606121	0.614691	0.680232
0.996483	0.979842	1.00568	0.998313		0.61982	0.589675	0.647072	0.656336
0.970894	1.01901	1.01043	0.993066		0.617698	0.66969	0.66667	0.653508
0.990749	1.01087	0.869796	1.02113		0.630593	0.644965	0.394168	0.698698
0.987271	0.944255	1.0121	0.975307		0.627759	0.571782	0.667149	0.60263
0.982855	1.01463	1.00056	0.98315		0.621042	0.635193	0.616657	0.636357
0.987625	0.982705	1.00953	1.02388		0.636379	0.57602	0.663706	0.68263
0.998737	0.975549	1.00692	1.01173		0.646368	0.615545	0.657041	0.665258
0.99723	0.965827	0.990709	1.02444		0.621175	0.590069	0.585651	0.669066
0.99182	0.962562	0.990265	1.00691		0.644113	0.62809	0.620148	0.664056
0.994351	0.931879	1.0166	0.801475		0.625699	0.660902	0.686445	0.419701
0.999656	0.99311	1.01386	0.994971		0.608648	0.642602	0.663378	0.627976
0.977636	1.01643	0.999119	0.977778		0.571771	0.684495	0.633622	0.629276
0.981069	0.980515		0.981622		0.618544	0.636101		0.613912
1.00174	0.989835	1.01536	0.910679		0.613901	0.653234	0.680269	0.633448
0.992671	1.00611	1.01219	1.00778		0.612916	0.642754	0.663403	0.677358
0.995339	0.99609	1.01199	0.847662		0.646472	0.599792	0.661618	0.3692
0.988233	0.987525	0.994306	0.974597		0.622979	0.673702	0.604876	0.623926
0.995951	0.986799	1.00758	1.01427		0.595171	0.618173	0.639894	0.656975
0.992622	0.989953	1.01773	0.994345		0.626912	0.607191	0.673577	0.629923
0.991072	0.995855	1.00222	0.946759		0.59447	0.607212	0.629371	0.631274
1.00184	0.979579	0.986142	1.01127		0.631853	0.577147	0.581056	0.670998
0.996217	0.984571	1.012	0.978976		0.645944	0.574628	0.683173	0.636243
0.98871	0.978583	1.03026	0.847828		0.599356	0.579676	0.731204	0.427496
0.987803	0.960405	0.972393	1.01206		0.630958	0.586735	0.548485	0.698312
0.9869	0.993964	1.00579	1.00537		0.610559	0.597804	0.647641	0.655451
0.993572	1.00469	0.983178	0.979787		0.636205	0.62266	0.594603	0.624148
0.965953	0.977567	1.01106	1.01551		0.523565	0.600296	0.667243	0.693729
0.984999	0.986578	1.01829	0.979893		0.559061	0.663212	0.679567	0.642749
1.01	1.00239	1.00744	1.01865		0.593386	0.65306	0.649695	0.686975
0.989005	0.992967	1.01613	0.975664		0.587271	0.623637	0.685107	0.628664
1.00089	1.00109	0.981128	0.981812		0.58363	0.665797	0.597811	0.616558
0.982089	1.01657	0.775156	0.97505		0.596977	0.659084	0.253089	0.62733
0.970166	1.0219	0.997523	0.885323		0.595865	0.667824	0.649173	0.371742
0.993682	1	1.01451	0.99556		0.63019	0.624345	0.670344	0.662368
1.00515	0.998315	1.00856	1.04056		0.575022	0.635704	0.685172	0.72265
1.00351	0.970927	1.02517	1.03197		0.621813	0.554508	0.72394	0.698146
0.989967	0.992919	0.996544	1.04341		0.567048	0.663329	0.609494	0.78061
0.993787	0.998735	1.00199	1.01632		0.591112	0.597265	0.632494	0.69787
1.00102	1.01191	1.00416	1.02524		0.572067	0.663006	0.623219	0.696403
1.00056	1.02096	1.00802	1.00636		0.598149	0.660436	0.660987	0.63616
0.98441	0.989308	1.01464	1.02261		0.618573	0.599924	0.64253	0.694909
0.995233	1.01619	0.997884	1.01865		0.568459	0.664119	0.650953	0.685846
1.00466	0.986746	1.00832	1.01865		0.587742	0.58596	0.647448	0.686816
0.990837	1.00289	1.01867	1.01644		0.599233	0.656437	0.629861	0.662635
0.992731	0.984013	1.00494	1.01707		0.583473	0.641958	0.64516	0.677449
0.992226	1.0032	1.00607	1.0097		0.58359	0.642216	0.635518	0.670941
0.971927	0.97966	0.90601	1.02481		0.608236	0.657653	0.40359	0.693027
1.00545	0.985037	0.996565	1.03041		0.621619	0.589215	0.62552	0.697285
0.987224	0.983053	1.01536	0.998836		0.555308	0.658947	0.673941	0.658544
0.995758	0.996851	0.999887	1.02215		0.62465	0.595597	0.632304	0.68855
0.986595	0.993333	1.01788	1.01019		0.569847	0.614204	0.667481	0.676546
0.998498	1.01366	1.00321	1.00344		0.623783	0.637282	0.628153	0.625556
1.008	0.989186	1.00941	1.01107		0.610383	0.638058	0.632307	0.652253
1.0017	0.979765	1.00629	1.04059		0.631553	0.635676	0.652128	0.759756
1.01484	1.00287	1.01209	1.02636		0.64513	0.628492	0.613927	0.681203
0.996936	0.994971	1.00533	1.03671		0.577763	0.617725	0.635924	0.744386
0.993937	1.01099	0.993749	1.03205		0.573658	0.643506	0.582551	0.736589
1.00903	0.984175	0.997585	1.03323		0.628312	0.644499	0.621984	0.694587
0.974568	0.972555	0.998145	1.02472		0.575295	0.626291	0.62613	0.718146
0.972443	0.99301	1.03145	1.0442		0.577627	0.656095	0.703188	0.771221
1.00872	0.993546	0.998159	1.04331		0.613741	0.60173	0.646564	0.772384
0.966401	0.972337	1.01037	1.02396		0.514434	0.535557	0.64959	0.716327
0.96855	0.973998	1.01097	1.01553		0.538774	0.550365	0.679113	0.696649
0.97999	0.981988	1.01438	1.01294		0.583609	0.595425	0.659532	0.69346
0.977641	0.976975	1.0105	0.985326		0.598265	0.594466	0.665702	0.610689
1.00391	0.989269	1.00282	0.978514		0.588525	0.613659	0.649444	0.604632
1.03345	0.985231	0.984063	0.99887		0.663224	0.611235	0.656007	0.652382
1.01125	1.00475	0.999775	1.01975		0.605193	0.633414	0.608904	0.691103
1.00559	0.96981	1.01904	1.03079		0.579776	0.592057	0.644188	0.728485
1.01424	0.992549	1.01132	1.00411		0.585369	0.617098	0.647114	0.676432
0.959585	0.981372	1.004	1.00303		0.591225	0.61032	0.650118	0.661722
0.998443	0.991551	1.00831	1.01311		0.630591	0.609697	0.65096	0.683742
0.956668	0.986931	1.02087	0.992192		0.556551	0.567487	0.64827	0.64543
0.985485	0.988958	1.01046	1.00044		0.618749	0.631784	0.652336	0.659924
0.986621	0.984546	1.00441	0.944552		0.624358	0.63425	0.650599	0.589261
0.980559	0.9899	1.01165	1.03828		0.573808	0.621082	0.628758	0.737265
0.96707	0.99977	1.00779	0.998162		0.593732	0.626166	0.630141	0.657135
0.977518	0.992666	1.00759	0.984056		0.585348	0.657906	0.63484	0.6277
0.985331	0.99678	1.02194	0.997183		0.624132	0.619984	0.679562	0.659416
0.981424	1.00011	1.0026	1.01846		0.621191	0.64651	0.626093	0.715208
1.00189	1.00514	0.979555	1.04197		0.640434	0.656256	0.571741	0.702453
1.02179	0.984308	1.01808	1.00622		0.62138	0.58307	0.691374	0.686525
0.997129	0.994452	1.00398	0.963218		0.644454	0.628304	0.636176	0.592544
0.996513	0.980605	1.01255	1.02403		0.597153	0.662934	0.634164	0.695205
0.989532	0.980185	1.00056	1.02234		0.579924	0.561872	0.646031	0.683026
1.0195	0.990026	0.99346	1.01285		0.612363	0.600704	0.5714	0.683767
0.995563	0.981703	0.991507	1.01556		0.576823	0.560682	0.608392	0.676812
0.993089	0.978621	1.02186	1.01756		0.582905	0.557981	0.69274	0.677906
1.00024	0.985941	1.03437	1.00431		0.648433	0.6388	0.697078	0.671613
1.02254	0.977862	1.01076	1.0116		0.62697	0.576383	0.691282	0.685932
0.997222	1.00541	1.01891	1.01647		0.63958	0.614797	0.628514	0.679132
1.02211	0.98856	0.983489	1.02796		0.655972	0.571673	0.606429	0.715877
1.00884	0.975898	0.992188	1.02634		0.629069	0.585111	0.619583	0.702832
0.989586	0.984185	0.993038	1.03318		0.619921	0.625846	0.391567	0.721675
0.997101	0.996423	1.01438	1.01545		0.646358	0.646677	0.662909	0.669783
0.998315	0.98751	1.00938	1.02778		0.634703	0.61881	0.66305	0.724795
0.996042	1.00346	0.983646	1.01785		0.63475	0.648974	0.49832	0.676758
0.992572	1.00672	0.987187	1.00955		0.641456	0.623455	0.627068	0.669716
0.99492	0.992909	1.02245	1.02823		0.607509	0.609835	0.703956	0.701327
0.967144	0.982563	1.0033	1.04799		0.611176	0.607742	0.625737	0.761687
0.986806	1.01101	1.01092	0.99177		0.600851	0.621308	0.650798	0.653599
0.938763	0.995418	1.00204	1.00871		0.557055	0.624146	0.642458	0.666378
0.989979	0.992281	0.996033	1.01175		0.58433	0.61422	0.600772	0.70058
0.990457	0.980558	0.747883	0.979898		0.596566	0.581593	0.175763	0.62902
0.96228	0.998866	1.00387	1.02936		0.552786	0.621982	0.664043	0.725087
1.00763	1.00743	0.997724	1.03097		0.63983	0.61392	0.618772	0.71371
0.994391	0.999545	1.01104	1.02372		0.608044	0.620413	0.649001	0.719903
0.960289	0.989405	1.19599	1.03045		0.592703	0.626141	0.719696	0.719239
0.989043	0.982406	1.00091	1.01374		0.606533	0.614336	0.618472	0.684155
0.973196	1.00011	1.00164	0.989478		0.625125	0.628902	0.62235	0.607022
0.996681	0.995338	1.01373	1.01931		0.580303	0.663894	0.646651	0.701999
0.981471	1.00878	0.995076	1		0.621087	0.662394	0.611667	0.66511
0.966841	0.997429	1.02464	0.997156		0.565227	0.629237	0.683161	0.662621
0.971706	0.983416	1	1.01902		0.589268	0.609137	0.641096	0.679014
0.971885	1.00387	1.00533	1.01623		0.585696	0.63277	0.672345	0.706924
0.960939	1.00595	0.987786	0.969387		0.540964	0.647371	0.59443	0.581972
0.999222	0.995499	1.00542	1.01609		0.647841	0.630375	0.64634	0.679788
0.921038	1.0145	0.996894	1.00804		0.633712	0.660788	0.621057	0.6424
0.960126	0.981694	0.999241	1.01435		0.576686	0.619261	0.643608	0.686508
0.986485	1.00744	1.00999	1.01301		0.610897	0.640357	0.676817	0.672501
0.994052	0.977123	1.01996	1.01868		0.632683	0.591703	0.691338	0.671105
0.991221	1.00929	1.00446	1.04967		0.584222	0.652031	0.649685	0.747143
1.00778	1.01033	0.997667	1.02415		0.620347	0.657947	0.633745	0.688253
0.970828	1.01179	0.994369	1.03185		0.604451	0.667357	0.621371	0.732343
0.994934	0.990742	0.990805	0.97281		0.631881	0.632125	0.619273	0.521501
[truncated: 1,373 more rows]
