# Supplementary material for: Oncogenic YAP sensitizes cells to CHK1 inhibition via CDK4/6 driven G1 acceleration
Source: EMBO Rep. 2025 Jul 4;26(16):4017–39. doi: 10.1038/s44319-025-00514-5 (PMC12373906; doi:10.1038/s44319-025-00514-5)
Supplement: Supplementary file 8 — Figure EV1 Source Data [file 44319_2025_514_MOESM8_ESM.zip › EV1/EV1F/RT-qPCR.xlsx]

## Sheet: EV1F
replicate	CCNA2	CCND1	CDK2	CDK4	CDK6	CCNE
1	1.27	2.3	2.39	0.882703	1.64718	0.655197
2	1.07	2.11404	1.56917	0.852635	2.07053	0.646176
3	1.31	1.7411	2.37841	0.823591	1.33793	0.712025
4	1.33	2.94854	2.53151	1.03526	1.77769	0.952638
