# Supplementary material for: Oncogenic YAP sensitizes cells to CHK1 inhibition via CDK4/6 driven G1 acceleration
Source: EMBO Rep. 2025 Jul 4;26(16):4017–39. doi: 10.1038/s44319-025-00514-5 (PMC12373906; doi:10.1038/s44319-025-00514-5)
Supplement: Supplementary file 9 — Figure EV2 Source Data [file 44319_2025_514_MOESM9_ESM.zip]

Archive with 21 entries (16 files):
- EV2/
- EV2/EV2B/
- EV2/EV2D/
- EV2/EV2C/
- EV2/.DS_Store
- __MACOSX/EV2/._.DS_Store
- EV2/EV2A/
- EV2/EV2B/.DS_Store
- __MACOSX/EV2/EV2B/._.DS_Store
- EV2/EV2B/westerns_EV2B.pdf
- __MACOSX/EV2/EV2B/._westerns_EV2B.pdf
- EV2/EV2D/westerns_EV2D.pdf
- __MACOSX/EV2/EV2D/._westerns_EV2D.pdf
- EV2/EV2C/MCM7_mid_late_S_phase_G2.xlsx
- __MACOSX/EV2/EV2C/._MCM7_mid_late_S_phase_G2.xlsx
- EV2/EV2A/MCM7.tif
- __MACOSX/EV2/EV2A/._MCM7.tif
- EV2/EV2A/EdU.tif
- __MACOSX/EV2/EV2A/._EdU.tif
- EV2/EV2A/Hoechst.tif
- __MACOSX/EV2/EV2A/._Hoechst.tif
