# Supplementary material for: Oncogenic YAP sensitizes cells to CHK1 inhibition via CDK4/6 driven G1 acceleration
Source: EMBO Rep. 2025 Jul 4;26(16):4017–39. doi: 10.1038/s44319-025-00514-5 (PMC12373906; doi:10.1038/s44319-025-00514-5)
Supplement: Supplementary file 9 — Figure EV2 Source Data [file 44319_2025_514_MOESM9_ESM.zip › EV2/EV2C/MCM7_mid_late_S_phase_G2.xlsx]

## Sheet: mid_S
ctrl	YAP	CHK1i	YAP + CHK1i
4.26202	4.23707	4.26623	4.24927
4.21677	4.1577	4.16355	4.23386
4.26954	4.25823	4.2466	4.22804
4.24425	4.25746	4.19351	4.23704
4.25883	4.2216	4.23656	4.26576
4.21349	4.23114	4.27499	4.26335
4.2194	4.24844	4.27012	4.22714
4.23795	4.18628	4.2353	4.23927
4.18837	4.22167	4.28226	4.23211
4.23457	4.25823	4.25892	4.23101
4.21804	4.1941	4.26928	4.25132
4.25385	4.23297	4.29721	4.21796
4.26169	4.20055	4.26293	4.28515
4.25042	4.1407	4.21291	4.20101
4.2754	4.22126	4.28389	4.2236
4.15712	4.13344	4.27896	4.23442
4.20949	4.24022	4.26548	4.23714
4.29475	4.24944	4.26618	4.12346
4.21785	4.24986	4.28391	4.26972
4.29212	4.25035	4.19915	4.26397
4.22675	4.1848	4.33818	4.2492
4.2683	4.02189	4.26033	4.25833
4.1858	4.48458	4.21527	4.07221
4.27228	4.21072	4.25368	4.21901
4.23127	4.2743	4.19114	4.25368
4.23457	4.0505	4.25334	4.21846
4.21429	4.22804	4.2577	4.24606
4.26947	4.16962	4.25614	4.22768
4.31488	4.22853	4.22807	4.11096
4.17938	4.24986	4.29721	4.25653
4.26406	4.17673	4.25149	4.25426
4.20572	4.2493	4.11935	4.23155
4.26406	4.24082	4.05457	4.2467
4.16634	4.26555	4.20938	4.23872
4.27254	4.24746	4.27974	4.24304
4.20379	4.23393	4.26259	4.06081
4.23588	4.21593	4.29957	4.28515
4.29794	4.23815	4.26131	4.25423
4.25283	4.25193	4.29726	4.2032
4.31397	4.25035	4.2294	4.26456
4.23109	4.30077	4.19706	4.25426
4.22976	4.18264	4.11902	4.18952
4.25873	4.17586	4.27217	4.27356
4.26406	4.2387	4.26243	4.22686
4.22321	4.2352	4.25232	4.27602
4.27217	4.27012	4.26769	4.22126
4.26328	4.24433	4.26226	4.22712
4.21168	4.22691	4.2978	4.21514
4.25758	4.25037	4.31399	4.22347
4.30328	4.21924	4.2793	4.24393
4.18673	4.20772	4.22094	4.29246
4.27497	4.25648	4.16477	4.24348
4.2824	4.23261	4.29651	4.06017
4.20118	4.19739	4.25232	4.24714
4.25751	4.02959	4.24824	4.14894
4.21245	4.19612	4.28946	4.21638
4.20949	4.15857	4.28477	4.20639
4.25669	4.22518	4.06796	4.26729
4.26169	4.23211	4.26484	4.26792
4.20011	4.25746	4.26014	4.24017
4.11965	4.24504	4.25785	4.27441
4.27052	4.2108	4.26041	4.18164
4.24185	4.22807	4.23611	4.25137
4.23977	4.25037	4.23852	4.25833
4.27623	4.244	4.29992	4.19532
4.23977	4.2411	4.27012	4.27536
4.20542	4.25474	4.2909	4.24635
4.23785	4.19002	4.17409	4.191
4.27825	4.21877	4.24497	4.23629
4.19874	4.27052	4.27393	4.22598
4.28411	4.23175	4.29279	4.22539
4.27782	4.24657	4.27683	4.22598
4.28524	4.19002	4.25105	4.19648
4.2413	4.21911	4.25518	4.2647
4.16539	4.2405	4.24329	4.25314
4.14832	4.26411	4.18577	4.26569
4.21767	4.11591	4.21932	4.25928
4.25691	4.24112	4.27612	4.22902
4.2511	4.25161	4.2624	4.24371
4.25406	4.1593	4.27326	4.26456
4.2032	4.27843	4.25614	4.28605
4.2304	4.23429	4.28657	4.22311
4.21911	4.24957	4.2394	4.23124
4.25852	4.2229	4.24112	4.24269
4.20257	4.23812	4.31944	4.25998
4.20745	4.21675	4.31693	4.16274
4.2511	4.02189	4.26255	4.19451
4.28684	4.23656	4.26186	4.25032
4.26133	4.23042	4.25715	4.24704
4.24578	4.2389	4.27119	4.23429
4.23588	4.25152	4.19326	4.2477
4.28934	4.18159	4.26623	4.23689
4.2763	4.24145	4.19706	4.24714
4.19659	4.22789	4.2748	4.18645
4.25681	4.25563	4.249	4.24314
4.26947	4.23865	4.24512	4.23681
4.26183	4.23175	4.24778	4.25259
4.25928	4.22045	4.25583	4.17394
4.13644	4.23185	4.23045	4.23282
4.04755	4.04202	4.14158	4.22619
4.13408	4.2407	4.21932	4.22963
4.24522	4.24596	4.26543	4.23213
4.25159	4.22675	4.25229	4.19173
4.29535	4.21783	4.21846	4.24167
4.1924	4.29603	4.25693	4.22984
4.28664	4.24157	4.26954	4.23167
4.29894	3.95593	4.27584	4.29246
4.25722	4.24746	4.2539	4.24492
4.27782	4.24363	4.30974	4.23634
4.25873	4.48458	4.27182	4.23749
4.26862	4.20216	4.24324	4.27642
4.28192	4.21977	4.16885	4.26895
4.25042	4.22139	4.22822	4.23101
4.25986	4.22308	4.21846	4.24254
4.23037	4.23449	4.21203	4.24783
4.19571	4.24598	4.27316	4.27985
4.19209	4.197	4.2616	4.09142
4.32046	4.22902	4.24807	4.2968
4.30289	4.22126	4.25416	4.25998
4.19476	3.92273	4.19351	4.18966
4.22691	4.19783	4.19114	4.2387
4.20992	4.1577	4.27992	4.13481
4.26661	4.27747	4.29721	4.27985
4.24761	4.2285	4.27642	4.25674
4.20186	4.22053	4.07482	4.20426
4.23368	4.25782	4.27059	4.25806
4.22891	4.21935	4.28427	4.25118
4.29942	4.05698	4.24797	4.24423
4.25753	4.22042	4.25588	4.2285
4.27642	4.191	4.29752	4.14894
4.27478	4.24546	4.20317	4.19706
4.25758	4.22435	4.26736	4.24704
4.2683	4.2463	4.22324	4.2589
4.19476	4.24085	4.27609	4.24797
4.24408	4.17391	4.20477	4.22559
4.26269	4.21471	4.26741	4.23659
4.24606	4.24839	4.20088	4.23774
4.14186	4.23264	4.24667	4.15079
4.23272	4.25823	4.2694	4.2409
4.21924	4.22497	4.22502	4.25161
4.29857	4.25154	4.27609	4.18187
4.26522	4.24719	4.20055	4.23681
4.19571	4.23401	4.24472	4.27602
4.25312	4.28637	4.24657	4.21914
4.26069	4.21487	4.15103	4.24331
4.25222	4.16277	4.30127	4.23267
4.2766	4.18159	4.23515	4.24957
4.22925	4.02959	4.28643	4.26741
4.20992	4.2163	4.21527	4.23689
4.24356	4.20914	4.28012	4.25091
4.11965	4.28921	4.14715	4.0966
4.14226	4.21859	4.25183	4.22861
4.18313	4.22925	4.25907	4.24927
4.23383	4.21455	4.31399	4.25307
4.28829	4.08824	4.12917	4.21914
4.26958	4.22619	4.2405	4.24319
4.20914	4.25823	4.18631	4.27896
4.27497	4.2503	4.26769	4.26007
4.22763	4.23353	4.08998	4.2491
4.27875	4.23307	4.25559	4.26972
4.2235	4.22925	4.33049	4.24797
4.24925	4.2352	4.26406	4.24393
4.25739	4.22355	4.24613	4.15845
4.23322	4.20766	4.30696	4.25256
4.24403	4.22619	4.26661	4.24554
4.24915	4.2531	4.27175	4.25293
4.2101	4.21272	4.14715	4.22381
4.2763	4.26583	4.26148	4.24115
4.14498	4.22978	4.24657	4.26788
4.27117	4.2292	4.27503	4.22619
4.273	4.02776	4.31944	4.25693
4.24115	4.25137	4.21415	4.2656
4.24269	4.22691	4.31399	4.20798
4.24522	4.23623	4.22768	4.2553
4.25638	4.24522	4.29618	4.29024
4.24145	4.21277	4.22717	4.22804
4.27935	4.24719	4.29157	4.22632
4.2513	4.29603	4.12736	4.26276
4.20745	4.23439	4.25414	4.17383
4.27005	4.23042	4.27219	4.23165
4.20279	4.2333	4.27349	4.23277
4.26898	4.2405	4.24964	4.25399
4.25385	4.12199	4.21609	4.19962
4.27642	4.23646	4.27003	4.248
4.1608	4.25857	4.27503	4.24075
4.29631	4.22583	4.27163	4.2032
4.24859	4.19797	4.27788	4.2093
4.32129	4.24065	4.24954	4.23634
4.26043	4.24598	4.30696	4.16343
4.23492	4.23183	4.2466	4.25137
4.2633	4.30077	4.26541	4.25032
4.27623	4.08568	4.27119	4.20301
4.28578	4.19797	4.24105	4.26019
4.25782	4.22074	4.24881	4.24237
4.24167	4.10714	4.25542	4.07813
4.25195	4.24366	4.26052	4.25059
4.27028	4.21368	4.24647	4.28092
4.11177	4.22585	4.29219	4.15223
4.28117	4.23571	4.25025	4.27333
4.2588	4.23175	4.29651	4.22976
4.23785	4.26231	4.28619	4.24047
4.19321	4.26677	4.25655	4.25368
4.25866	4.21859	4.2394	4.24475
4.27052	4.26112	4.27175	4.2216
4.26902	4.20556	4.26991	4.2704
4.21357	4.17705	4.28176	4.21643
4.04427	4.04171	4.25945	4.24507
4.23977	4.20766	4.2537	4.22539
4.27026	4.24746	4.25411	4.19929
4.26169	4.21508	4.24452	4.26895
4.23543	4.21455	4.27284	4.23832
4.25481	4.21564	4.27793	4.25955
4.26862	4.27517	4.20788	4.20793
4.26731	4.2145	4.27632	4.26909
4.2683	4.23477	4.2481	4.24326
4.27584	4.235	4.26633	4.23563
4.28782	4.19254	4.25103	4.26766
4.29327	4.24145	4.29726	4.25746
4.23588	4.24974	4.18512	4.22634
4.22313	4.18007	4.25607	4.21181
4.16265	4.22139	4.25183	4.13481
4.2683	4.25563	4.27014	4.21777
4.27531	4.22541	4.24733	4.18427
4.19689	4.23109	4.25203	4.25919
4.24979	4.20583	4.26687	4.24254
4.23583	4.27052	4.26255	4.22559
4.27655	4.08568	4.25739	4.21796
4.25816	4.23827	4.24247	4.23292
4.2763	4.22461	4.24425	4.2404
4.20777	4.24588	4.2577	4.23277
4.27005	4.25356	4.22264	4.23749
4.25681	4.20593	4.20739	4.18475
4.22781	4.22053	4.14968	4.24864
4.24761	4.19033	4.26255	4.25032
4.17205	4.02731	4.26484	4.25032
4.12685	4.22497	4.28858	4.23437
4.22313	4.22053	4.24314	4.26475
4.27825	4.21376	4.24279	4.23935
4.24356	4.16965	4.29894	4.25183
4.22891	4.17566	4.29625	4.14894
4.2577	4.24175	4.2994	4.24529
4.25816	4.21471	4.23487	4.21985
4.21909	4.18395	4.30285	4.24971
4.21619	4.19739	4.28517	4.18898
4.25222	4.20602	4.24778	4.23669
4.25681	4.25037	4.2629	4.24351
4.21168	4.20014	4.25921	4.21704
4.20328	4.21654	4.25183	4.15543
4.24457	4.24125	4.26081	4.21777
4.20093	4.24177	4.23535	4.16274
4.25288	4.22922	4.26487	4.24346
4.26661	4.24254	4.23772	4.24055
4.28391	4.25042	4.26458	4.25171
4.28515	4.24172	4.24817	4.25653
4.21867	4.21593	4.23837	4.24583
4.20623	4.25785	4.30083	4.24319
4.26696	4.24792	4.26383	4.25547
4.29535	4.24746	4.26489	4.19446
4.25409	4.22735	4.27077	4.30795
4.29186	4.23636	4.26633	4.24529
4.21211	4.24966	4.18557	4.17748
4.22996	4.2265	4.24425	4.27031
4.2389	4.21437	4.24055	4.24635
4.25758	4.24065	4.21688	4.20876
4.27478	4.22896	4.12675	4.23644
4.27068	4.22534	4.26802	4.25314
4.27584	4.23165	4.25317	4.0875
4.26954	4.2164	4.2551	4.24606
4.28362	4.22845	4.28215	4.25765
4.07482	4.26088	4.22089	4.27182
4.35351	4.21675	4.29992	4.24706
4.25986	4.17409	4.24665	4.25091
4.25852	4.23862	4.30937	4.23371
4.20303	4.18851	4.19678	4.19044
4.21617	4.25375	4.27212	4.244
4.27068	4.11541	4.2035	4.22149
4.24408	4.21593	4.25414	4.25212
4.20863	4.20914	4.2809	4.08422
4.25986	4.2352	4.28511	4.23855
4.25813	4.24866	4.23378	4.22347
4.29612	4.25792	4.262	4.22963
4.16432	4.14993	4.24189	4.20892
4.2108	4.22691	4.26083	4.23915
4.2588	4.23109	4.27962	4.25693
4.26297	4.23147	4.24971	4.21846
4.25928	4.24504	4.16262	4.16596
4.27646	4.23897	4.18253	4.20553
4.20785	4.21437	4.26954	4.18427
4.22321	4.21625	4.19114	4.24502
4.32764	4.2163	4.26741	4.16708
4.27782	4.22909	4.27349	4.22968
4.25195	4.18628	4.16885	4.24351
4.25669	4.2399	4.16605	4.22425
4.22381	4.16277	4.28074	4.21045
4.24859	4.25314	4.273	4.2199
4.22248	4.21256	4.26595	4.24927
4.15712	4.2216	4.22544	4.26477
4.18469	4.27955	4.24824	4.23563
4.30289	4.21872	4.23837	4.22655
4.2652	4.20314	4.23697	4.19039
4.29259	4.20077	4.21685	4.18932
4.23012	4.23101	4.26586	4.24194
4.23902	4.23697	4.232	4.2093
4.14226	4.21688	4.2058	4.22701
4.23134	4.23742	4.21123	4.2404
4.25159	4.24027	4.23517	4.2478
4.20303	4.23937	4.29548	4.22632
4.28242	4.15266	4.24679	4.25746
4.29077	4.06967	4.25234	4.23284
4.20626	4.22461	4.25849	4.24254
4.19365	4.23109	4.13716	4.22632
4.21804	4.26855	4.25689	4.22539
4.21704	4.24601	4.28292	4.12343
4.18113	4.22748	4.27182	4.20314
4.2923	4.23815	4.09279	4.26349
4.21168	4.25823	4.19626	4.19449
4.20093	4.23917	4.27625	4.26656
4.24492	4.23183	4.21948	4.24462
4.2389	4.2285	4.29918	4.19114
4.21719	4.23697	4.27678	4.26188
4.26014	4.22131	4.24425	4.25239
4.16432	4.23211	4.22807	4.23167
4.21005	4.21357	4.27869	4.2414
4.28713	4.23213	4.28427	4.2
4.2766	4.25792	4.17129	4.14283
4.29212	4.23691	4.25614	4.25066
4.23116	4.23469	4.27471	4.26319
4.27068	4.24726	4.24983	4.25108
4.16432	4.19435	4.21386	4.07247
4.21168	4.22902	4.25302	4.18526
4.24115	4.02731	4.07617	4.22425
4.23601	4.233	4.25921	4.24376
4.27623	4.22139	4.28823	4.25242
4.25377	4.19989	4.21123	4.13306
4.26038	4.19485	4.15912	4.23679
4.28017	4.2383	4.20477	4.23019
4.27898	4.23401	4.25057	4.27142
4.24859	4.20442	4.26708	4.24714
4.29077	4.2229	4.26769	4.28988
4.27547	4.21277	4.21869	4.26468
4.22378	4.22732	4.25708	4.20976
4.26406	4.14186	4.19706	4.21139
4.19072	4.25883	4.26736	4.24237
4.24684	4.24986	4.23226	4.21756
4.18101	4.22583	4.26809	4.24314
4.28117	4.22391	4.28319	4.2205
4.174	4.19435	4.27951	4.2521
4.27497	4.2029	4.27353	4.24025
4.20192	4.24264	4.27031	4.2704
4.28117	4.24546	4.25411	4.11096
4.27582	4.24588	4.26951	4.24832
4.09079	4.21872	4.27393	4.15845
4.20739	4.15262	4.27323	4.24254
4.27825	4.21564	4.24665	4.25188
4.25377	4.19033	4.29759	4.09142
4.27112	4.12336	4.19326	3.96904
4.16265	4.22505	4.27761	4.22804
4.2188	4.2463	4.27942	4.25176
4.21293	4.2229	4.2577	4.23042
4.26335	4.22313	4.29228	4.23749
4.31488	4.19989	4.30867	4.25993
4.1858	4.25823	4.27221	4.25749
4.21704	4.19783	4.23573	4.19926
4.22886	4.24102	4.32168	4.26583
4.28357	4.26274	4.25542	4.24212
4.19476	4.30077	4.27316	4.25722
4.17324	4.11541	4.23414	4.20777
4.23297	4.21091	4.18498	4.2383
4.22894	4.06703	4.24996	4.25032
4.25739	4.16797	4.19915	4.31456
4.22976	4.22311	4.24541	4.26766
4.25188	4.23937	4.26727	4.24502
4.19984	4.23915	4.2793	4.24324
4.23361	4.22902	4.24452	4.25669
4.24057	4.22047	4.30233	4.25297
4.26623	4.25527	4.24368	4.23867
4.24115	4.22807	4.15204	4.25293
4.22347	4.21585	4.25828	4.2416
4.27035	4.17176	4.28071	4.26007
4.15755	4.22479	4.21123	4.25387
4.22691	4.24746	4.28923	4.23807
4.26621	4.20036	4.23654	4.26489
4.24336	3.92273	4.27089	4.28122
4.25222	4.25508	4.23244	4.20734
4.29894	4.23957	4.21809	4.25032
4.23583	4.23962	4.26209	4.06017
4.20388	4.23019	4.25643	4.25071
4.18879	4.24105	4.2539	4.26477
4.27005	4.22248	4.23244	4.2462
4.24194	4.22396	4.11935	4.22686
4.03989	4.24331	4.2745	4.21125
4.16539	4.23707	4.26219	4.18932
4.09861	4.2183	4.25276	4.25071
4.25691	4.03695	4.266	4.20222
4.27021	4.26479	4.27784	4.26489
4.31488	4.23832	4.2544	4.21474
4.24391	4.20828	4.26586	4.28122
4.25665	4.2285	4.25559	4.21328
4.27501	4.11591	4.1532	4.14501
4.22458	4.21675	4.24768	4.19728
4.26319	4.16797	4.24915	4.22963
4.28267	4.21935	4.09279	4.24037
4.29475	4.25515	4.18515	3.96904
4.27335	4.2664	4.24445	4.23777
4.29077	4.22316	4.27323	4.2606
4.22554	4.22896	4.24425	4.19114
4.24336	4.23216	4.2551	4.24775
4.21203	4.19254	4.27832	4.24475
4.23957	4.22763	4.26783	4.2205
4.26947	4.244	4.27644	4.2642
4.21704	4.23353	4.33818	4.27031
4.19401	4.235	4.2714	4.2478
4.23583	4.21856	4.29279	4.15543
4.27443	4.19368	4.28427	4.23644
4.03989	4.23134	4.2819	4.2085
4.18101	4.22316	4.12542	4.22136
4.16634	4.22791	4.27427	4.22565
4.21413	4.22136	4.28643	4.2355
4.28726	4.21638	4.26064	4.25833
4.06959	4.22045	4.27584	4.24986
4.28524	4.25088	4.25244	4.21756
4.25842	4.2407	4.26541	4.19929
4.25876	4.2243	4.27212	4.24694
4.27349	4.22131	4.29157	4.21667
4.20118	4.21147	4.17516	4.21051
4.2108	4.2503	4.2294	4.23167
4.28362	4.25648	4.23656	4.2502
4.25665	4.20766	4.26588	4.24172
4.25842	4.22837	4.11893	4.25066
4.20572	4.23469	4.24428	4.21643
4.29057	4.26326	4.22807	4.23211
4.24107	4.24974	4.18321	4.22513
4.26475	4.2029	4.26755	4.26319
4.27112	4.20612	4.24314	4.21117
4.24107	4.12199	4.23195	4.25928
4.24868	4.25035	4.23353	4.23459
4.25758	4.23284	4.24788	4.26588
4.25873	4.22443	4.08293	4.22748
4.27397	4.25086	4.27575	4.21638
4.26731	4.20014	4.10401	4.12463
4.21067	4.20216	4.28961	4.23475
4.20766	4.25734	4.2405	4.25336
4.27068	4.24719	4.24993	4.26588
4.24025	4.22691	4.29548	4.14023
4.25909	4.23862	4.26684	4.26152
4.27443	4.233	4.2104	4.0966
4.27026	4.21107	4.26986	4.07813
4.29794	4.23042	4.2104	4.19662
4.22458	4.23669	4.25995	4.23381
4.28562	4.18851	4.22058	4.23437
4.26623	4.23882	4.24214	4.22827
4.21767	4.2116	4.25181	4.24837
4.29201	4.20575	4.26226	4.25506
4.26832	4.2116	4.26274	4.23388
4.2235	4.2442	4.27245	4.25768
4.25481	4.23185	4.24025	4.21756
4.26705	4.2266	4.24961	4.26729
4.26328	4.22173	4.26944	4.25071
4.25876	4.23429	4.2558	4.25857
4.24939	4.25835	4.19573	4.26562
4.30289	4.19151	4.22217	4.2199
4.28517	4.27142	4.23618	4.07247
4.23777	4.36739	4.81647	4.24047
4.26288	4.22866	4.27793	4.25573
4.23457	4.26855	4.26522	4.21882
4.25312	4.26274	4.23127	4.23388
4.23543	4.2089	4.24738	4.25768
4.25665	4.18583	4.25307	4.23208
4.25638	4.22063	4.20224	4.24289
4.24753	4.2331	4.27802	4.12369
4.21165	4.198	4.22608	4.2462
4.20809	4.23699	4.26665	4.22881
4.25804	4.25035	4.25888	4.21909
4.20914	4.22968	4.2351	4.20798
4.23134	4.21638	4.23019	4.22474
4.20626	4.21553	4.2763	4.23967
4.24868	4.24341	4.19573	4.1924
4.21979	4.23832	4.28364	4.23942
4.24979	4.24348	4.20825	4.23487
4.25665	4.23396	4.29219	4.13261
4.25845	4.25174	4.27217	4.24682
4.17368	4.36739	4.22373	4.24324
4.18625	4.22139	4.24276	4.17915
4.25188	4.19981	4.21216	4.24775
4.25503	4.22243	4.25705	4.24027
4.26397	4.22804	4.19681	4.24775
4.28101	4.30077	4.22404	4.21846
4.22238	4.23381	4.25137	4.2409
4.28499	4.24898	4.21516	4.23689
4.2733	4.22261	4.24679	4.25356
4.27376	4.23477	4.25842	4.22686
4.29636	4.22853	4.29631	4.16708
4.26937	4.23216	4.23096	4.25387
4.26319	4.22435	4.25912	4.23269
4.18803	4.23042	4.272	4.26167
4.14323	4.21272	4.23409	4.21096
4.25931	4.02776	4.23897	4.19926
4.25091	4.28344	4.27527	4.25351
4.21431	4.22308	4.2743	4.19039
4.21437	4.19036	4.26093	4.24445
4.24279	4.18585	4.24795	4.24635
4.13837	4.26583	4.20442	4.24455
4.22796	4.24172	4.28686	4.19114
4.27724	4.2606	4.25744	4.21072
4.27346	4.09871	4.19967	4.25246
4.21259	4.21051	4.21535	4.23927
4.21088	4.21856	4.27326	4.24319
4.0146	4.25174	4.24105	4.23671
4.24993	4.24601	4.12775	4.25674
4.24724	4.25804	4.24102	4.21144
4.26867	4.22047	4.26701	4.23629
4.22303	4.04202	4.2392	4.24289
4.24586	4.18585	4.23239	4.20101
4.27667	4.25377	4.25969	4.16301
4.25018	4.22513	4.2992	4.23312
3.97676	4.22482	4.20167	4.2502
4.30745	4.17231	4.23588	4.21141
4.23825	4.23114	4.2909	4.23244
4.26827	4.23815	4.26647	4.24991
4.28531	4.22396	4.24135	4.01043
4.25091	4.28021	4.2782	4.22981
4.2639	4.13344	3.91965	4.24314
4.26152	4.10394	4.26259	4.25746
4.29325	4.22894	4.24878	4.15333
4.24988	4.23636	4.20677	4.2414
4.17843	4.29119	4.26375	4.2502
4.24576	4.23812	4.15963	4.2174
4.2701	4.19739	4.25607	4.27142
4.26371	4.22355	4.22812	4.25988
4.25534	4.19151	4.29161	4.19524
4.28466	4.23767	4.25169	4.2558
4.24792	4.29175	4.26867	4.07177
4.28497	4.28307	4.26	4.24714
4.22383	4.21508	4.22696	4.2462
4.23905	4.22894	4.26368	4.24927
4.28049	4.22186	4.26734	4.24067
4.27605	4.22435	4.29979	4.2404
4.24905	4.2319	4.24873	4.21914
4.31942	4.22272	4.24873	4.18952
4.23905	4.23198	4.26	4.2356
4.26538	4.15894	4.25679	4.25005
4.28963	4.22819	4.21966	4.23935
4.25943	4.23727	4.22487	4.27891
4.20464	4.23216	4.26588	4.22984
4.2294	4.21582	4.22063	4.25149
4.25537	4.2389	4.26593	4.23007
4.18027	4.21437	4.22331	4.24556
4.29274	4.22737	4.25132	4.24888
4.1858	4.23353	4.21405	4.2412
4.26633	4.22575	4.25047	4.23651
4.18746	4.2085	4.25849	4.2169
4.26734	4.26531	4.26312	4.26696
4.22629	4.20986	4.21216	4.20585
4.24694	4.23114	4.27793	4.24425
4.28183	4.23249	4.16477	4.24819
4.31788	4.2116	4.26416	4.22076
4.28773	4.24778	4.26647	4.21893
4.26293	4.30077	4.27446	4.20957
4.25914	4.23264	4.28448	4.25806
4.2675	4.23917	4.2304	4.21743
4.21463	4.2405	4.25479	4.21051
4.3076	4.17211	4.24276	4.19039
4.2008	4.29066	4.27446	4.27896
4.26174	4.25575	4.27367	4.21935
4.24299	4.22835	4.31572	4.2086
4.2553	4.21903	4.24102	4.24002
4.27443	4.19376	4.25108	4.23442
4.27939	4.26534	4.26283	4.26491
4.2714	4.22479	4.25852	4.22996
4.24219	4.25375	4.25746	4.26338
4.27775	4.27272	4.26851	4.19449
4.27012	4.22791	4.23805	4.22884
4.22807	4.24719	4.25852	4.23957
4.27286	4.23429	4.24	4.20761
4.25506	4.20623	4.24795	4.23553
4.22994	4.24618	4.28901	4.23656
4.2889	4.2417	4.22699	4.23343
4.24586	4.22505	4.2512	4.07247
4.26548	4.21259	4.24465	4.23475
4.23505	4.2405	4.25147	4.2174
4.25914	4.19033	4.23165	4.03579
4.28131	4.25356	4.26057	4.25693
4.23431	4.26531	4.81647	4.19951
4.16652	4.25297	4.25515	4.21285
4.13446	4.21783	4.26916	4.24704
4.2388	4.23815	4.25217	4.27284
4.23603	4.20455	4.10796	4.26477
4.26288	4.23832	4.27527	4.27642
4.18253	4.26427	4.26522	4.25356
4.24893	4.23651	4.2566	4.21275
4.22719	4.26112	4.28271	4.24593
4.25734	4.15266	4.26024	4.23957
4.23505	4.20575	4.23109	4.21746
4.22912	4.22443	4.29354	4.25414
4.17742	4.20036	4.28589	4.2772
4.26834	4.27747	4.28301	4.16596
4.24657	4.22126	4.23116	4.15241
4.2292	4.18628	4.28432	4.15333
4.26399	4.23284	4.27967	4.2462
4.1002	4.27964	4.20121	4.26033
4.22917	4.17768	4.22058	4.28106
4.24522	4.19797	4.24284	4.23213
4.2416	4.17079	4.25491	4.13306
4.14323	4.22383	4.27073	4.24393
4.25091	4.23636	4.29345	4.25871
4.29499	4.22435	4.24856	4.19173
4.19562	4.16965	4.24343	4.26626
4.23429	4.25527	4.2782	4.21951
4.16441	4.24366	4.26067	4.23535
4.26461	4.21561	4.30718	4.24418
4.2683	4.2229	4.23376	4.2199
4.23132	4.22927	4.23315	4.13548
4.22884	4.2503	4.22201	4.23101
4.24576	4.26593	4.18786	4.24704
4.25794	4.23393	4.25705	4.21667
4.22835	4.22053	4.2504	4.25573
4.26886	4.19254	4.25139	4.24704
4.27996	4.24065	4.27756	4.26741
4.31131	4.22886	4.19681	4.18932
4.28937	4.24499	4.24623	4.21514
4.2292	4.22471	4.22396	4.24529
4.25513	4.25857	4.30718	4.05239
4.28551	4.21232	4.27816	4.24827
4.28838	4.19407	4.24343	4.25399
4.16991	4.21245	4.27816	4.19114
4.24115	4.27314	4.24868	4.24147
4.28646	4.14993	4.30718	4.24351
4.23927	4.22894	4.29292	4.24289
4.25734	4.21561	4.22063	4.22188
3.97676	4.25452	4.23315	4.24182
4.25722	4.24591	4.25931	4.13261
4.20282	4.24418	4.23495	4.25614
4.25943	4.2389	4.2672	4.23686
4.22817	4.22763	4.27205	4.22948
4.0146	4.24443	4.27825	4.26477
4.26463	4.18642	4.23802	4.23897
4.24217	4.24504	4.23019	4.1805
4.30027	4.23862	4.21216	4.2204
4.29028	4.21903	4.27217	4.2205
4.20669	4.2183	4.26834	4.20943
4.31796	4.23144	4.24125	4.2136
4.27958	4.21487	4.23618	4.18898
4.28773	4.22011	4.29511	4.2285
4.25847	4.21365	4.28796	4.241
4.24272	4.21434	4.28124	4.24376
4.28171	4.223	4.27598	4.2973
4.2675	4.21809	4.25852	4.26491
4.2701	4.26614	4.28925	4.22837
4.19376	4.2042	4.23915	4.26788
4.21328	4.30077	4.29161	4.22984
4.27596	4.23497	4.20882	4.25242
4.24792	4.22791	4.1956	4.13341
4.2718	4.26088	4.2178	4.2717
4.25322	4.2229	4.23165	4.23371
4.23694	4.23114	4.26512	4.24296
4.20669	4.04171	4.30933	4.20777
4.26529	4.20917	4.1949	4.20301
4.21259	4.21389	4.25261	4.25132
4.23312	4.25169	4.25462	4.2478
4.23578	4.1461	4.27235	4.2481
4.18713	4.22732	4.1634	4.21117
4.27724	4.26038	4.29321	4.17383
4.23629	4.22391	4.23371	4.23967
4.23659	4.22251	4.29101	4.24758
4.20892	4.25064	4.24861	4.25314
4.33395	4.2303	4.20882	4.24062
4.44066	4.233	4.2594	4.23714
4.25959	4.17768	4.26345	4.22541
4.22313	4.22735	4.25132	4.23447
4.23636	4.23832	4.24795	4.24529
4.28594	4.2383	4.25263	4.23068
4.23399	4.23646	4.2405	4.2356
4.27948	4.20992	4.28028	4.25307
4.22789	4.30077	4.26651	4.26569
4.23945	4.24443	4.24529	4.21117
4.28012	4.24177	4.24482	4.24062
4.29321	4.26269	4.23121	4.25314
4.28049	4.25276	3.9265	4.23666
4.25525	4.22896	4.28551	4.25356
4.25655	4.20561	4.26562	4.24423
4.27942	4.20828	4.24674	4.19656
4.14761	4.26274	4.2242	4.20968
4.27221	4.24366	4.81189	4.23535
4.22675	4.22853	4.25261	4.17415
4.2392	4.14151	4.17409	4.22316
4.23927	4.21743	4.23817	4.2404
4.25259	4.1784	4.26888	4.24448
4.23965	4.20575	4.25406	4.23078
4.29596	4.22011	4.27321	4.24837
4.25931	4.22712	4.23495	4.2168
4.20208	4.19145	4.20008	4.06081
4.23053	4.27843	4.23234	4.24475
4.21088	4.25276	4.20683	4.24908
4.28706	4.22894	4.12775	4.2356
4.27713	4.23249	4.24844	4.15746
4.28838	4.23656	4.23492	4.22316
4.28937	4.25746	4.22217	4.21859
4.31854	4.22347	4.26477	4.25171
4.27376	4.21935	4.23065	4.19532
4.13837	4.25377	4.23442	4.24694
4.23132	4.21932	4.25753	4.25773
4.25943	4.20328	4.22827	4.24172
4.22961	4.2307	4.22766	4.22233
4.27543	4.22932	4.28083	4.22134
4.24326	4.24172	4.04159	4.25071
4.20213	4.24689	4.24878	4.22407
4.22961	4.22471	4.26651	4.25005
4.29347	4.17849	4.17409	4.2414
4.2901	4.26112	4.29911	4.06081
4.25914	4.24022	4.32476	4.2521
4.25873	4.23429	4.248	4.2032
4.27478	4.20593	4.20882	4.24827
4.23578	4.28587	4.24299	4.22961
4.26487	4.24866	4.25149	4.2449
4.27866	4.22515	4.27087	4.25621
4.24147	4.23198	4.26576	4.2383
4.21248	4.26593	4.09774	4.15555
4.23737	4.11591	4.17947	4.24905
4.26734	4.21564	4.24805	3.99669
4.23606	4.10394	4.27658	4.22225
4.27697	4.21471	4.27395	4.24147
4.2643	4.1593	4.23805	4.14529
4.23985	4.22318	4.2634	4.23997
4.25125	4.22837	4.15924	4.2599
4.26164	4.13956	4.25385	4.25054
4.25032	4.24348	4.28294	4.24517
4.24983	3.95593	4.29693	4.23875
4.28526	4.2229	4.23469	4.13402
4.26708	4.22534	4.23127	4.25081
4.26593	4.23165	4.20224	4.23613
4.23942	4.23832	4.23234	4.18727
4.25775	4.25103	3.91965	4.25921
4.23631	4.24546	4.25178	4.25609
4.30198	4.22136	4.27126	4.25744
4.1451	4.23957	4.24222	4.24012
4.19725	4.25895	4.22391	4.19002
4.23399	4.20442	4.25273	4.25122
4.22807	4.17774	4.23618	4.21362
4.2553	4.20917	4.24795	4.21043
4.24366	4.19368	4.81189	4.28174
4.25583	4.24986	4.27635	4.24027
4.262	4.26479	4.23165	4.25799
4.25025	4.24647	4.20658	4.24326
4.22735	4.24112	4.26226	4.27214
4.27261	4.22971	4.2504	4.24832
4.28616	4.23714	4.23621	4.23287
4.24107	4.23198	4.26799	4.263
4.28522	4.25515	4.18207	4.26621
4.15336	4.2183	4.24625	4.23167
4.26827	3.92273	4.27087	4.26354
4.29629	4.24147	4.22758	4.2216
4.25066	4.22365	4.23442	4.22534
4.28158	4.19371	4.25753	4.22961
4.26461	4.17705	4.09774	4.2583
4.26461	4.25152	4.26541	4.26423
4.27381	4.16962	4.2512	4.25765
4.25825	4.20137	4.25842	4.20968
4.21248	4.23772	4.28294	4.24485
4.20006	4.2042	4.26651	4.24445
4.29048	4.24886	4.20572	4.23361
4.28742	4.12775	4.23378	4.25823
4.25859	4.22318	4.23947	4.21627
4.26245	4.24227	4.21476	4.25319
4.23802	4.21748	4.25931	4.21664
4.18701	4.21675	4.20501	4.05358
4.27024	4.23469	4.2512	4.18583
4.2504	4.23042	4.25064	4.12346
4.23198	4.25103	4.25602	4.263
4.28012	4.23434	4.28103	4.24047
4.08838	4.22937	4.26136	4.26512
4.23897	4.11224	4.2104	4.26136
4.25914	4.17038	4.2588	4.20801
4.04387	4.23812	4.19967	4.23611
4.25127	4.22624	4.24025	4.27976
4.24694	4.25088	4.26921	4.24912
4.22313	4.23144	4.20634	4.22102
4.25818	4.17705	4.19587	4.20785
4.25263	4.18955	4.26651	4.24736
4.27724	4.24886	4.27825	4.25626
4.1712	4.23626	4.25005	4.00385
4.25062	4.22804	4.24795	4.25035
4.2867	4.10462	4.25348	4.24536
4.29325	4.21336	4.20167	4.2625
4.28183	4.2352	4.24015	4.23737
4.23406	4.23449	4.26228	4.24336
4.27605	4.2229	4.21945	4.2403
4.23134	4.21439	4.28724	4.24834
4.22412	4.27054	4.25773	4.22217
4.25857	4.25086	3.96984	4.21861
4.22917	4.22575	4.24284	4.24647
4.28551	4.04171	4.26036	4.2387
4.25777	4.23737	4.24301	4.23284
4.2643	4.2821	4.26024	4.21843
4.27221	4.25135	4.26905	4.25329
4.2237	4.19393	4.24709	4.26743
4.1451	4.26479	4.28551	4.13726
4.30088	4.18147	4.25149	4.23842
4.29274	4.26098	4.23897	4.162
4.20895	4.25717	4.2104	4.27214
4.26164	4.22608	4.27448	4.24047
4.31302	4.19465	4.26259	4.21861
4.34311	4.2749	4.19179	4.26188
4.28522	4.19151	4.28925	4.26682
4.27825	4.24022	4.24244	4.24861
4.1811	4.26626	4.22539	4.21909
4.31037	4.1378	4.25624	4.24736
4.24959	4.22287	4.27059	4.24408
4.25091	4.24152	4.23065	4.22484
4.20189	4.14836	4.23001	4.24363
4.25575	4.24219	4.10765	4.28185
4.17774	4.24743	4.18207	4.2522
4.23772	4.31292	4.24856	4.20825
4.22673	4.2096	4.19086	4.25962
4.2385	4.12548	4.248	4.26394
4.2491	4.19725	4.24494	4.25234
4.29028	4.23965	4.22884	4.24445
4.27825	4.26221	4.27685	4.1873
4.23666	4.23777	4.24002	4.20276
4.22016	4.24376	4.29068	4.17138
4.23114	4.24005	4.19273	4.23832
4.24105	4.23312	4.28724	4.25057
4.23431	4.1389	4.266	4.23732
4.05994	4.21859	4.21701	4.27538
4.28475	4.25203	4.20431	4.2742
4.2536	4.23699	4.26867	4.24067
4.29299	4.26745	4.22802	4.25411
4.2237	4.20707	4.24125	4.263
4.24652	4.23925	4.2101	4.21948
4.17742	4.22758	4.14974	4.23875
4.27142	4.29473	4.2356	4.2402
4.262	4.2071	4.26449	4.24132
4.14749	4.24795	4.29148	4.2948
4.28131	4.24895	4.1724	4.23401
4.21672	4.24573	4.23817	4.24834
4.28012	4.26762	4.30328	4.24682
4.26912	4.25118	4.22029	4.23459
4.2303	4.03699	4.18786	4.25758
4.2718	4.10954	4.25375	4.20534
4.27337	4.21291	4.26564	4.25419
4.25198	4.23995	4.24915	4.23875
4.22068	4.25195	4.21237	4.24807
4.21362	4.23545	4.24025	4.02621
4.30127	4.25464	4.2335	4.27418
3.99817	4.2401	4.23623	4.25013
4.24368	4.24408	4.26531	4.23401
4.27063	4.23885	4.27483	4.24544
4.29321	4.26002	4.21216	4.24514
4.29741	4.22526	4.24895	4.25962
4.23855	4.33421	4.28925	4.25761
4.28646	4.23482	4.2594	4.18884
4.27513	4.26281	4.23702	4.26354
4.25071	4.24709	4.18207	4.24485
4.27889	4.23885	4.80376	4.23714
4.261	4.24022	4.26916	4.20785
4.20839	4.23757	4.24371	4.23429
4.24189	4.24935	4.22063	4.24012
4.29048	4.26019	4.25169	4.2511
4.26781	4.24005	4.26	4.2414
4.25804	4.2711	4.23284	4.18884
4.29219	4.26505	4.18324	4.20211
4.2388	4.24435	4.25773	4.20801
4.3108	4.22389	4.26919	4.2334
4.22303	4.22513	4.26038	4.23857
4.29391	4.22601	4.21336	4.27217
4.25873	4.23822	4.29693	4.24682
4.23603	4.16474	4.24015	4.22554
4.22922	4.2409	4.25392	4.22386
4.2503	4.25319	4.19413	4.22619
4.24032	4.23757	4.22583	4.18224
4.27349	4.23376	4.28686	4.24736
4.25575	4.18946	4.27665	4.2387
4.30209	4.24726	4.24087	4.24207
4.2351	4.24608	4.23009	4.18412
4.26122	4.23414	4.18918	4.25047
4.18298	4.23053	4.27825	3.93661
4.22807	4.21683	4.23129	4.25816
4.23406	4.22608	4.2588	4.18633
4.26755	4.23507	4.25169	4.2085
4.26122	4.27019	4.23621	4.25636
4.27346	4.23424	4.27321	4.25971
4.20726	4.30788	4.2566	4.24087
4.30296	4.16014	4.23802	4.25083
4.2444	4.2512	4.27756	3.98498
4.2624	4.24623	4.81647	4.26687
4.26771	4.24785	4.26916	4.25583
4.25935	4.24709	4.24135	4.24339
4.2625	4.22608	4.2065	4.27976
4.2901	4.27212	4.20224	4.22963
4.20355	4.19418	4.20882	4.17464
4.25062	4.25273	4.27	4.26597
4.24623	4.23078	4.21067	4.26373
4.2589	4.08124	4.16944	4.25532
4.28832	4.22342	4.25573	4.19623
4.38236	4.25285	4.25624	4.25813
4.25859	4.23997	4.25919	4.22961
4.24893	4.19435	4.25392	4.269
4.26593	4.24711	4.26574	4.2625
4.25575	4.2544	4.03579	4.26996
4.27052	4.24405	4.21216	4.23312
4.20868	4.24259	4.24227	4.23626
4.27107	4.18047	4.21336	4.26588
4.18173	4.23502	4.28452	4.21569
4.28165	4.27282	4.27793	4.26205
4.24519	4.2224	4.23497	4.2379
4.25588	4.26005	4.25619	4.252
4.2639	4.24974	4.15924	4.06348
4.24768	4.22347	4.30933	4.25261
4.23825	4.24376	4.25001	4.25971
4.25071	4.23236	4.23109	4.05342
4.24859	4.30788	4.27087	4.22378
4.20472	4.27951	4.26553	4.25288
4.26164	4.25394	4.27073	4.23737
4.21566	4.13008	4.28852	4.18727
4.22912	4.23127	4.23109	3.93661
4.2331	4.22755	4.24155	4.27976
4.27309	4.2349	4.25705	4.26409
4.29433	4.24262	4.0983	4.25283
4.19725	4.18047	4.26531	4.26297
4.20213	4.03214		4.18727
4.27836	4.24425		4.2745
4.23292	4.25161		4.23058
4.26288	4.24348		4.2418
4.1858	4.25892		4.25799
4.25416	4.21835		4.23593
4.279	4.24935		4.21365
4.24576	4.20512		4.27662
4.28526	4.24294		4.21043
4.25857	4.12548		4.25472
4.24905	4.28337		4.08636
4.08647	4.23862		4.22427
4.22835	4.24348		4.24207
4.25399	4.26359		4.20801
4.23053	4.23009		4.2096
4.24052	4.25813		4.24524
4.24378	4.26647		4.23714
4.2536	4.0992		4.26228
4.12071	4.20371		4.25142
4.23053	4.18412		4.23631
4.27825	4.23545		4.24859
4.23388	4.24849		4.19786
4.25935	4.20726		4.2331
	4.17889		4.2411
	4.23086		4.18974
	4.263		4.19576
	4.25583		4.26682
	4.21307		4.26475
	4.23975		4.25737
	4.10823		4.27217
	4.25464		4.2858
	4.24279		4.21843
	4.17548		4.21203
	4.2448		4.11727
	4.25761		4.22771
	4.23656		4.25665
	4.25037		4.24204
	4.24294		4.24267
	4.18517		4.24959
	4.2401		4.04336
	4.20006		4.23284
	4.23862		4.28744
	4.19805		4.2257
	4.23762		4.22399
	4.25698		4.2948
	4.22401		4.25276
	4.25435		4.25251
	4.20276		4.24922
	4.24005		4.2403
	4.25042		4.26996
	4.24566		4.24859
	4.24883		4.25452
	4.23975		4.23722
	4.24709		4.21471
	4.24348		4.26176
	4.2796		4.25816
	4.17548		3.90601
	4.23623		4.25857
	4.23842		4.24981
	4.20243		4.25833
	4.24883		4.25971
	4.23231		4.23155
	4.18147		4.23917
	4.24726		4.23593
	4.12212		4.21843
	4.23022		4.26057
	4.19654		4.24202
	4.21611		4.26557
	4.20431		4.23623
	4.27554		4.28937
	4.25645		4.26769
	4.21309		4.08636
	4.21593		4.25358
	4.24608		4.23875
	4.27554		4.19376
	4.27019		4.2257
	4.23127		4.23623
	4.25698		4.23613
	4.22994		4.25713
	4.24172		4.25895
	4.26724		4.24348
	4.20382		4.13545
	4.26409		3.99669
	4.22755		4.2745
	4.2396		4.22678
	4.14179		4.05342
	4.23965		4.25852
	4.24883		4.17415
	4.21635		4.21519
	4.2096		4.22526
	4.13624		4.20922
	4.22526		4.24326
	4.22817		4.24492
	4.25744		4.24182
	4.26002		4.25101
	4.23905		4.15091
	4.2409		4.24267
	4.23656		4.24227
	4.20074		4.24165
	4.18038		4.25079
	4.22814		4.22619
	4.14195		4.25624
	4.20309		4.24807
	4.31292		4.23213
	4.23586		4.21205
	4.17064		4.22619
	4.24269		4.22474
	4.23965		4.23555
	4.23431		4.25878
	4.18213		4.26567
	4.24961		4.24841
	4.22181		4.25042
	4.21622		4.18918
	4.23502		4.2304
	4.26347		4.24264
	4.27061		4.24922
	4.21272		4.20645
	4.25037		4.18684
	4.2386		4.25489
	4.22058		4.24067
	4.20074		4.21376
	4.24487		4.25703
	4.26117		4.1991
	4.24849		4.05652
	4.26124		4.25665
	4.24381		4.22727
	4.22201		4.26884
	4.14179		4.26364
	4.16268		4.18766
	4.23295		4.28867
	4.16605		4.24861
	4.24055		4.19376
	4.15682		4.23925
	4.09747		4.24922
	4.25751		4.2462
	4.22819		4.24336
	4.2072		4.24638
	4.22456		4.26167
	4.18946		4.24366
	4.23315		4.21914
	4.21434		4.18224
	4.16456		4.25142
	4.23358		4.25895
	4.03699		4.24922
	4.23251		4.24237
	4.26076		4.27596
	4.23842		4.26806
	4.25701		4.25539
	4.27224		4.25025
	4.25645		4.21516
	4.21338		4.23244
	4.17473		4.21864
	4.2071		4.22285
	4.24895		4.25088
	4.26205		4.23832
	4.25828		4.17415
	4.24524		4.04336
	4.15682		4.26219
	3.96862		4.24638
	4.25751		4.26475
	4.24711		4.25283
	4.23218		4.2274
	4.21654		4.26512
	4.26487		4.2521
	4.26002		4.269
	4.19794		4.21402
	4.21683		4.18583
	4.26567		4.25054
	4.24368		4.24132
	4.12421		4.2511
	4.20596		4.11207
	4.16014		4.2682
	4.16224		4.18974
	4.22688		4.25636
	4.25957		4.22484
	4.03214		4.27614
	4.25698		4.18727
	4.26076		4.24012
	4.23358		4.25619
	4.2244		4.17064
	4.20464		4.28185
	4.25515		4.2606
	4.26359		4.23611
	4.26522		3.98498
	4.26529		4.23472
	4.24996		4.20211
	4.26487		4.24408
	4.2026		4.24117
	4.26479		4.26759
	4.27019		4.25895
	4.24573		4.21906
	4.24413		4.19543
	4.22961		4.26806
	4.24524		4.25869
	4.26505		4.22953
	4.19465		4.2284
	4.25222		4.20801
	4.21688		4.25823
	4.22492		4.2583
	4.25375		4.11207
	4.2501		4.22484
	4.23982		4.21157
	4.26745		4.05652
	4.26694		4.2216
	4.25744		4.12369
	4.23995		4.24807
	4.2796		4.2399
	4.23691		4.24227
	4.21506		4.23689
	4.22961		4.22243
	4.23195		4.239
	4.21622		4.2065
	4.16456		4.23732
	4.27529		4.23857
	4.26247		4.17307
	4.25062		4.22755
	4.21506		4.18918
	4.24856		4.24959
	4.20069		4.162
	4.27529		4.24415
	4.24573		4.22557
	4.24279		4.14529
	4.25203		4.22863
	4.28668		4.25358
	4.12678		4.23193
	4.2407		4.25152
	4.25969		4.26557
	4.22068		4.26399
	4.23568		4.25251
	4.22722		4.24817
	4.23172		4.25665
	4.17975		4.24922
	4.24475		4.25088
	4.2664		4.23997
	4.22047		4.23127
	4.27554		4.16164
	4.19374		4.23752
	4.24475		4.26682
	4.19725		4.2566
	4.17641		4.25813
	4.1378		4.23732
	4.23218		4.25609
	4.13624		4.25088
	4.23596		4.25878
	4.26522		4.19813
	4.15682		4.2838
	4.25974		4.24012
	4.2244		4.24726
	4.17566		4.25122
	4.24022		4.25619
	4.21099		4.22365
	4.24642		4.24062
	4.24709		4.14675
	4.21514		4.26409
	4.24849		4.23307
	4.25283		4.25022
	4.20447		4.24204
	4.25938		4.22937
	4.2577		4.24435
	4.23762		4.22227
	4.24368		4.2571
	4.21712		4.19374
	4.24209		4.25857
	4.18038		4.20994
	4.20648		4.21471
	4.19465		4.25317
	4.2216		4.20828
	4.24072		4.23401
	4.21611		4.21701
	4.23124		4.23155
	4.23925		4.21764
	4.20243		4.21088
	4.24358		4.23459
	4.26141		4.18884
	4.25373		4.2522
	4.24192		4.33488
	4.25717		4.25025
	4.19775		4.23439
	4.27305		4.24415
	4.24709		4.24861
	4.22866		4.24012
	4.24199		3.99339
	4.15555		4.2522
	4.24947		4.25317
	4.24348		4.24207
	4.23857		4.26357
	4.28668		4.20404
	4.15546		4.15091
	4.23581		4.23656
	4.248		4.25319
	4.23596		4.18974
	4.25971		4.24561
	4.25042		4.22305
	4.23975		4.2206
	4.27059		4.25234
	4.23666		4.19159
	4.2413		4.21822
	4.2528		4.22858
	4.2048		4.17707
	4.23581		4.18766
	4.26522		4.12759
	4.24107		4.2079
	4.2442		4.20922
	4.23127		4.2511
	4.2605		4.24
	4.2489		4.23152
	4.30788		4.22136
	4.14179		4.23213
	4.15737		4.22557
	4.2071		4.27418
	4.248		4.25665
	4.21982		3.93962
	4.25969		4.24142
	4.23684		4.02621
	4.18296		4.26759
	4.26501		4.26399
	4.23507		4.21018
	4.23533		4.24736
	4.22768		4.25025
	4.21099		4.25962
	4.28574		4.27277
	4.25242		4.26399
	4.20464		4.25833
	4.19767		4.26769
	4.25821		4.17237
	4.25744		4.23917
	4.25205		4.26557
	4.22287		4.23366
	4.06688		4.22305
	4.28646		4.25945
	4.23691		4.25329
	4.24721		4.17143
	4.22614		4.24147
	4.21627
	4.23139
	4.23777
	4.24591
	4.25435
	4.25205
	4.27012
	4.16637
	4.23757
	4.21333
	4.22201
	4.19151
	4.18213
	4.16605
	4.24504
	4.14098
	4.22446
	4.24102
	4.27061
	4.2749
	4.26762
	4.2711
	4.23905
	4.2407
	4.24922
	4.23684
	4.2396
	4.26919
	4.23274
	4.26354
	4.20493
	4.22688
	4.2553
	4.20935
	4.25938
	4.2351
	4.22469
	4.23626
	4.25044
	4.23862
	4.25628
	4.22549
	4.20669
	4.24947
	4.19393
	4.20669
	4.23274
	4.22321
	4.23485
	4.08124
	4.25445
	4.25135
	4.21606
	4.25684
	4.24035
	4.23596
	4.25198
	4.23001
	4.25583
	4.23431
	4.2242
	4.22961
	4.22902
	4.23414
	4.13395
	4.24964
	4.22131
	4.13008
	4.25703
	4.27614
	4.21338
	4.25698
	4.10195
	4.22469
	4.27487
	4.25324
	4.24339
	4.25118
	4.1926
	4.26102
	4.2885
	4.25244
	4.25435
	4.2442
	4.21245
	4.1754
	4.23568
	4.21582
	4.15857
	4.28149
	4.08475
	4.24573
	4.23414
	4.2051
	4.24961
	4.25725
	4.20309
	4.2386
	3.96004
	4.12015
	4.22042
	4.21611
	4.25907
	4.25556
	4.24281
	4.23315
	4.25198
	4.21804
	4.21903
	4.25137
	4.26881
	4.18107
	4.2501
	4.21688
	4.29787
	4.2479
	4.24578
	4.2639
	4.29447
	4.21683
	4.22688
	4.24726
	4.20806
	4.25324
	4.24504
	4.25327
	4.25674
	4.25069
	4.10954
	4.26881
	4.24487
	4.23251
	4.22817
	4.24262
	4.26057
	4.2331
	4.29473
	4.28646
	4.23045
	4.24475
	4.10195
	4.18946
	4.22526
	4.1389
	4.06172
	4.25945
	4.23885
	4.19712
	4.23454
	4.23195
	4.22758
	4.2489
	4.24581
	4.1926
	4.25609
	4.19692
	4.24005
	4.24443
	4.23573
	4.25681
	4.15815
	4.21982
	4.2442
	4.20447
	4.25285
	4.22814
	4.21651
	4.24331
	4.2885
	4.25285
	4.20491
	4.21582
	4.22809
	4.20006
	4.24494
	4.29447
	4.25645
	4.21814
	4.26867
	4.23116
	4.23578
	4.27462
	4.08536
	4.16155
	4.25088
	4.25293
	4.13395
	4.23517
	4.21235
	3.96862
	4.19595
	4.23684
	4.24172
	4.24964
	4.23482
	4.26019
	4.23414
	4.23444
	4.23137
	4.15455
	4.25324
	4.18744
	4.21859
	4.21979
	4.19805
	4.18047
	4.24279
	4.26224
	4.15815
	4.2443
	4.26642
	4.21688
	4.25643
	4.25293
	4.2413
	4.24452
	4.24886
	4.25681
	4.23231
	4.22152
	4.23195
	4.23882
	4.26522
	4.25319
	4.17975
	4.26522
	4.2349
	4.27238
	4.21582
	4.2647
	4.23596
	4.23837
	4.24348
	4.21888
	4.08124
	4.27054
	4.21635
	4.24077
	4.23822
	4.23078
	4.22557
	4.24895
	4.26024
	4.24788
	4.24035
	4.24935
	4.22469
	4.26647
	4.21561
	4.24294
	4.26644
	4.24961
	4.25103
	4.26188
	4.25969
	4.22326
	4.19725
	4.03575
	4.22047
	4.25554
	4.23231
	4.25974
	4.18873
	4.20895
	4.25515
	4.24986
	4.27967
	4.2396
	4.21439
	4.23581
	4.22471
	4.22331
	4.26745
	4.26019
	4.18517
	4.24635
	4.26586
	4.20763
	4.24262
	4.25237
	4.25554
	4.17473
	4.24679
	4.22188
	4.23837
	4.1975
	4.26098
	4.22557
	4.23588
	4.25527
	4.24996
	4.22149
	4.19207
	4.22368
	4.21982
	4.1926
	4.21527
	4.25198
	4.27054
	4.21309
	4.2448
	4.24331
	4.2529
	4.24262
	4.23104
	4.23581
	4.19654
	4.24861
	4.2274
	4.20488
	4.21466
	4.16014
	4.23137
	4.24748
	4.20669
	4.21176
	4.26024
	4.28668
	4.25137
	4.24072
	4.24546
	4.26762
	4.24207
	4.23507
	4.24738
	4.23022
	4.20276
	4.15546
	4.26479
	4.23454
	4.14023
	4.23086
	4.22505
	4.24743
	4.23414
	4.23982
	4.22032
	4.25486
	4.23807
	4.25825
	4.25234
	4.15857
	4.26295
	4.26019
	4.22047
	4.17765
	4.21977
	4.22469
	4.20431
	4.21651
	4.26057
	4.24748
	4.26724
	4.24961
	4.26019
	4.26626
	4.22755
	4.24443
	4.24209
	4.24082
	4.25691
	4.26487
	4.25113
	4.23393
	4.23482
	4.17765
	4.24566
	4.23568
	4.22469
	4.25539
	4.31292
	4.24443
	4.21654
	4.24783
	4.24551
	4.24368
	4.22389
	4.13114
	4.22032
	4.25205
	4.25042
	4.24871
	4.22126
	4.21835
	4.25273
	4.22342
	4.24566
	4.19725
	4.20626
	4.25501
	4.21611
	4.19712
	4.23623
	4.22081
	4.26818
	4.25701
	4.26661
	4.11454
	4.25373
	4.26626
	4.23807
	4.21622
	4.18161
	4.22812
	4.24433
	4.21309
	4.25327
	4.03699
	4.22616
	4.22471
	4.27964
	4.23007
	4.22994
	4.24192
	4.27059

## Sheet: late_S
ctrl	YAP	CHK1i	YAP + CHK1i
4.23312	4.20041	4.22791	4.23528
4.29197	4.22583	4.20866	4.18441
4.22497	4.21566	4.22904	4.20806
4.20282	4.2179	4.23712	4.22277
4.23947	4.2183	4.19193	4.31285
4.13751	4.14727	4.23528	4.23279
4.28008	4.20216	4.25633	4.12163
4.26928	4.22881	4.2243	4.22937
4.28008	4.2461	4.24596	4.22438
4.2174	4.22884	4.23284	4.24729
4.23942	4.24504	4.24655	4.23404
4.25741	4.2089	4.21898	4.26783
4.31035	4.21985	4.44271	4.25098
4.13751	4.22492	4.18321	4.22492
4.31521	4.20485	4.28108	4.23345
4.22665	4.24979	4.24057	4.22417
4.15094	4.22884	4.19493	4.21421
4.21189	4.23109	4.22745	4.20074
4.28149	4.22339	4.24309	4.20685
4.23119	4.26975	4.23825	4.26005
4.20379	4.23747	4.25346	4.16059
4.28008	4.22248	4.22536	4.24361
4.23081	4.21919	4.22396	4.21315
4.20379	4.23338	4.22714	4.21937
4.13751	4.22144	4.25657	4.22748
4.21566	4.24868	4.22225	4.17368
4.23654	4.22217	4.17534	4.21906
4.1978	4.21548	4.18321	4.23588
4.22645	4.23807	4.26818	4.23391
4.2097	4.16702	4.24655	4.22186
4.34502	4.22235	4.11677	4.21426
4.23942	4.22194	4.1656	4.23355
4.24065	4.18293	4.12028	4.23937
4.2335	4.24988	4.23714	4.13583
4.24105	4.21945	4.20901	4.22378
4.23915	4.24512	4.22495	4.22131
4.22523	4.20777	4.20866	4.1803
4.24642	4.20461	4.20812	4.21922
4.05998	4.31031	4.23832	4.13143
4.29994	4.21719	4.25052	4.27282
4.25486	4.17295	4.22536	4.22812
4.24012	4.2382	4.21384	4.2386
4.27804	4.25813	4.28713	4.21333
4.22665	4.21919	4.21479	4.19033
4.29095	4.2275	4.2382	4.21848
4.26998	4.22722	4.22904	4.20224
4.25484	4.19296	4.24487	4.23121
4.24286	4.2089	4.25597	4.22121
4.31521	4.21553	4.24571	4.28919
4.13751	4.24381	4.20564	4.27166
4.19921	4.26179	4.30062	4.2355
4.22896	4.23109	4.23684	4.21152
4.22191	4.20664	4.25597	4.25273
4.31249	4.22204	4.26841	4.23254
4.20377	4.22843	4.21484	4.22907
4.22266	4.23739	4.23767	4.21535
4.20314	4.27694	4.2405	4.23588
4.22665	4.22996	4.21224	4.24974
4.24022	4.18746	4.23714	4.21561
4.22094	4.17295	4.22699	4.23198
4.26755	4.24588	4.26385	4.22081
4.19841	4.21798	4.22953	4.22812
4.23649	4.16702	4.25933	4.22832
4.21911	4.23747	4.24662	4.23694
4.26024	4.24343	4.22624	4.21769
4.22347	4.2267	4.25346	4.21937
4.20282	4.22722	4.23381	4.23759
4.23078	4.23109	4.18441	4.25964
4.24601	4.2538	4.24259	4.25462
4.1951	4.26179	4.22259	4.21725
4.24615	4.20041	4.12704	4.21772
4.17918	4.23545	4.23867	4.23279
4.28008	4.23774	4.2243	4.22368
4.2315	4.15951	4.22835	4.23759
4.26024	4.20674	4.21922	4.14802
4.31249	4.20763	4.22791	4.21619
4.22712	4.21346	4.24306	4.27358
4.25486	4.23439	4.23401	4.2355
4.23292	4.18444	4.22973	4.2461
4.24824	4.23915	4.21484	4.24601
4.28941	4.21804	4.23907	4.22308
4.2387	4.20455	4.22227	4.21906
4.23386	4.21229	4.23671	4.20074
4.21543	4.22066	4.23139	4.21548
4.26024	4.24341	4.22227	4.18441
4.20374	4.24932	4.19193	4.12163
4.2223	4.24932	4.21835	4.2008
4.28149	4.21804	4.25455	4.23717
4.22989	4.16932	4.19193	4.21165
4.20066	4.22879	4.24966	4.22378
4.21669	4.244	4.2588	4.22344
4.23952	4.23431	4.24571	4.21315
4.25103	4.24343	4.22259	4.23977
4.27932	4.21101	4.22791	4.21754
4.2315	4.23338	4.22855	4.14273
4.29559	4.24122	4.244	4.17368
4.27932	4.20472	4.26333	4.22812
4.23947	4.23027	4.25276	4.22596
4.22858	4.24932	4.244	4.22344
4.22191	4.23241	4.2348	4.2389
4.20126	4.22996	4.22791	4.22812
4.28008	4.21617	4.25005	4.24301
4.25229	4.21804	4.24045	4.24027
4.23312	4.2461	4.19901	4.22368
4.20407	4.23086	4.2318	4.23651
4.23119	4.23737	4.20564	4.19165
4.25484	4.26157	4.22745	4.23127
4.26755	4.2461	4.22225	4.16752
4.2093	4.22339	4.44271	4.29263
4.21669	4.17903	4.25059	4.20653
4.22645	4.20186	4.23774	4.1491
4.2315	4.23274	4.21192	4.23759
4.23081	4.22274	4.21751	4.22794
4.24724	4.24581	4.25773	4.22357
4.2318	4.2334	4.24142	4.23679
4.24504	4.27694	4.44271	4.22616
4.23734	4.22207	4.23812	4.22546
4.29822	4.21208	4.23381	4.23236
4.21738	4.22763	4.2398	4.20841
4.22066	4.22414	4.18298	4.22652
4.25297	4.16702	4.24596	4.31553
4.25035	4.22678	4.22953	4.23734
4.20453	4.21181	4.26385	4.15785
4.23744	4.26811	4.22583	4.16747
4.23091	4.12698	4.24087	4.18176
4.19791	4.21181	4.23704	4.25356
4.17257	4.19546	4.24145	4.20488
4.22105	4.24876	4.24274	4.21296
4.24724	4.23012	4.23691	4.24007
4.2306	4.22484	4.2085	4.2273
4.24494	4.48184	4.26665	4.26489
4.35183	4.22819	4.20804	4.23797
4.23366	4.16702	4.22742	4.22063
4.22596	4.20213	4.23774	4.27024
4.22652	4.2267	4.25935	4.19033
4.31186	4.22134	4.20866	4.14192
4.22817	4.21804	4.17487	4.17508
4.25035	4.11032	4.23042	4.22652
4.2448	4.24274	4.29252	4.22131
4.23401	4.21445	4.22973	4.24324
4.23078	4.3235	4.23588	4.23121
4.23216	4.17014	4.23842	4.17949
4.24309	4.22645	4.23343	4.14644
4.17577	4.23565	4.24536	4.21152
4.22822	4.23737	4.22572	4.12241
4.24052	4.11032	4.22866	4.22616
4.26956	4.19698	4.23505	4.21272
4.25278	4.22845	4.23649	4.17987
4.25358	4.23404	4.23348	4.21423
4.19095	4.19134	4.23649	4.2188
4.32632	4.25414	4.21365	4.23254
4.23106	4.22526	4.21476	4.2819
4.34422	4.23825	4.24189	4.21898
4.16563	4.21882	4.23591	3.96979
4.23744	4.20436	4.20968	4.2442
4.20858	4.23812	4.24514	4.24032
4.22652	4.19449	4.24743	4.2164
4.20642	4.18293	4.21553	4.20488
4.30602	4.23282	4.23596	4.19165
4.23338	4.21002	4.22495	4.27024
4.27275	4.22414	4.22989	4.22105
4.28005	4.16735	4.21814	4.21772
4.23399	4.18929	4.18079	4.26489
4.2745	4.23757	4.19571	4.19385
4.2445	4.25268	4.23732	4.22907
4.24988	4.23127	4.23014	4.21365
4.29717	4.22879	4.24272	4.19399
4.17257	4.22204	4.24371	4.2395
4.17944	4.25164	4.1586	4.21867
4.23106	4.24381	4.21362	4.21203
4.24783	4.12015	4.24117	4.22425
4.25387	4.21898	4.24294	4.1767
4.24249	4.22624	4.19537	4.22945
4.25035	4.2275	4.23414	4.17837
4.23231	4.21101	4.23749	4.19033
4.24988	4.21656	4.2149	4.23399
4.22673	4.19546	4.14016	4.23588
4.20282	4.20041	4.24758	4.31378
4.23144	4.21381	4.22433	4.25818
4.30602	4.238	4.21362	4.21165
4.22121	4.22451	4.22152	4.16953
4.23671	4.21434	4.23596	4.25122
4.23661	4.23269	4.23769	4.23155
4.31186	4.22614	4.22932	4.25273
4.27339	4.13618	4.22927	4.25684
4.26956	4.24381	4.2045	4.23391
4.20583	4.22102	4.23096	4.19304
4.22066	4.24925	4.22487	4.25312
4.1949	4.2003	4.21243	4.25273
4.20833	4.24274	4.25025	4.25118
4.2318	4.21035	4.21365	4.31285
4.20172	4.22105	4.22927	4.2154
4.2305	4.24583	4.22866	4.1803
4.31559	4.17014	4.23759	4.22832
4.25263	4.22593	4.21977	4.25356
4.23335	4.21656	4.24598	4.2412
4.1811	4.27309	4.20968	4.2237
4.23366	4.23142	4.23664	4.19728
4.27316	4.23717	4.22984	4.20653
4.12405	4.24348	4.22873	4.21696
4.21437	4.26874	4.22804	4.22274
4.12405	4.21985	4.21141	4.2184
4.18133	4.23447	4.24961	4.24361
4.24504	4.20472	4.22162	4.19772
	4.20153	4.19053	4.25098
	4.22796	4.20407	4.2303
	4.23404	4.22381	4.25818
	4.2179	4.23616	4.2659
	4.21117	4.22433	4.19728
	4.14922	4.23664	4.16477
	4.24512	4.22712	4.21426
	4.24212	4.23616	4.19304
	4.25964	4.18949	4.16059
	4.16714	4.20817	4.22748
	4.19279	4.22162	4.04532
	4.16985	4.21133	4.21785
	4.14517	4.75883	4.26877
	4.23371	4.20295	4.23198
	4.22727	4.15564	4.20812
	4.18986	4.20385	4.1491
	4.1645	4.1586	4.1907
	4.18636	4.24017	4.23378
	4.21402	4.24694	4.26
	4.27766	4.24961	4.20531
	4.22909	4.24743	4.23593
	4.48184	4.23759	4.09479
	4.19025	4.15198	4.20219
	4.22912	4.20407	4.25818
	4.1786	4.23927	4.27976
	4.23825	4.23596	4.21906
	4.22583	4.20401	4.25701
	4.21018	4.2501	4.19165
	4.21945	4.22861	4.21529
	4.24628	4.22621	4.1917
	4.22825	4.15198	4.22063
	4.09802	4.19598	4.26877
	4.27437	4.10796	4.22484
	4.25392	4.22652	4.19095
	4.26874	4.21362	4.23802
	4.20941	4.23719	4.2395
	4.23086	4.23744	4.24324
	4.23279	4.22248	4.24324
	4.2204	4.22248	4.21139
	4.19134	4.23596	4.25638
	4.21664	4.17088	4.26193
	4.22773	4.19276	4.24286
	4.23759	4.22999	4.17883
	4.12698	4.19053	4.1803
	4.22763	4.22238	4.19772
	4.22593	4.19598	4.2461
	4.20763	4.20407	4.21165
	4.22251	4.2169	4.27791
	4.18058	4.24234	4.21421
	4.15445	4.21498	4.26827
	4.23012	4.19997	4.21421
	4.25392	4.21783	4.23782
	4.18293	4.24519	4.25693
	4.18355	4.22248	4.24448
	4.22383	4.2441	4.2395
	4.1656	4.20352	4.04532
	4.2334	4.23586	4.23345
	4.27694	4.21506	4.23404
	4.24092	4.23472	4.22701
	4.21719	4.24692	4.22097
	4.23157	4.19429	4.2188
	4.24932	4.20096	4.20793
	4.20041	4.21325	4.22081
	4.22827	4.22989	4.23027
	4.21418	4.22961	4.23684
	4.27309	4.22652	4.23593
	4.20871	4.23945	4.29263
	4.20615	4.24272	4.16477
	4.22209	4.21543	4.22021
	4.2204	4.22621	4.2303
	4.22248	4.21759	4.17958
	4.2334	4.23586	4.23792
	4.238	4.14016	4.25312
	4.16702	4.22178	4.19714
	4.23545	4.08909	4.23593
	4.22068	4.23837	4.22945
	4.2334	4.23631	4.15954
	4.21307	4.21216	4.25638
	4.26179	4.23505	4.20434
	4.21735	4.24017	4.18384
	4.23371	4.20423	4.22492
	4.16602	4.23322	4.22701
	4.20455	4.24262	4.23759
	4.22008	4.23591	4.26083
	4.20841	4.24262	4.21365
	4.23431	4.24092	4.23406
	4.22937	4.24502	4.2659
	4.23012	4.10796	4.19515
	4.21117	4.24694	4.22016
	4.20501	4.17687	4.23601
	4.21935	4.22178	4.21898
	4.21719	4.23945	4.23792
	4.48184	4.21498	4.22616
	4.23269	4.23631	4.22914
	4.23363	4.24015	4.22308
	4.24628	4.18013	4.22546
	4.23093	4.23654	4.25818
	4.22884	4.2169	4.20685
	4.16143	4.19888	4.22794
	4.19025	4.24262	4.24027
	4.21743	4.24185	4.21285
	4.24381	4.11684	4.2108
	4.21651		4.24199
	4.23523		4.23649
	4.16702		4.23917
	4.22937		4.2164
	4.22389		4.21272
	4.21719		4.24075
	4.2193		4.19714
	4.2003		4.22748
	4.22008		4.13583
	4.20069		4.26326
	4.11032		4.2058
	4.2334		4.10404
	4.29612		4.25561
	4.48184		4.22363
	4.29629		4.26855
	4.21843		4.24199
	4.23737		4.20898
	4.23345		4.2412
	4.25813		4.27166
	4.27766		4.19033
	4.2154		4.19684
	4.23674		4.21203
	4.24738		4.21333
	4.22565		4.27282
	4.2529		4.1917
	4.2003		4.23127
	4.25964		4.20898
	4.22194		4.18056
	4.23116		4.2108
	4.3468		4.27358
	4.23221		4.16752
	4.22771		4.1867
	4.23274		4.14644
	4.22204		4.24274
	4.24625		4.2319
	4.13659		4.24142
	4.24482		4.20276
	4.24007		4.24966
	4.25334		4.23282
	4.21958		4.2521
	4.25324		4.21349
	4.10887		4.2128
	4.28939		4.2412
	4.23634		4.23206
	4.27411		4.21772
	4.22914		4.22194
	4.21958		4.22932
	4.26684		4.23656
	4.23724		4.14448
	4.20669		4.17901
	4.23358		4.20328
	4.24197		4.24075
	4.21487		4.21061
	4.22266		4.22006
	4.2589		4.22575
	4.20192		4.25118
	4.25489		4.24851
	4.2633		4.21564
	4.26727		4.2513
	4.20271		4.2292
	4.24405		4.23957
	4.24514		4.2449
	4.23636		4.22996
	4.24212		4.20693
	4.21558		4.19016
	4.16158		4.19833
	4.22515		4.18704
	4.20483		4.24057
	4.27736		4.25169
	4.24964		4.24876
	4.24222		4.2124
	4.24684		4.19833
	4.28679		4.21211
	4.14258		4.23366
	4.2408		4.22053
	4.22089		4.24157
	4.20453		4.23188
	4.22196		4.19446
	4.15503		4.24571
	4.19995		4.19997
	4.22624		4.22863
	4.18633		4.23368
	4.23937		4.20852
	4.21338		4.21548
	4.22791		4.24057
	4.19501		4.22642
	4.22295		4.23373
	4.27839		4.2193
	4.20292		4.23957
	4.23603		4.21548
	4.24844		4.17053
	4.21632		4.24966
	4.21867		4.28598
	4.22521		4.27293
	4.22963		4.21053
	4.22212		4.16382
	4.19407		4.23426
	4.05694		4.19736
	4.20548		4.27124
	4.26684		4.24736
	4.21756		4.23935
	4.18611		4.23631
	4.17751		4.1907
	4.2136		4.21917
	4.22791		4.23922
	4.22688		4.20276
	4.21756		4.22076
	4.23139		4.24244
	4.24209		4.22118
	4.20164		4.11972
	4.26635		4.18924
	4.22914		4.24237
	4.26086		4.22745
	4.24304		4.26269
	4.26067		4.24145
	4.23099		4.23985
	4.2251		4.24966
	4.169		4.23366
	4.21688		4.21053
	4.2276		4.15403
	4.22285		4.253
	4.16194		4.21349
	4.26682		4.23792
	4.27411		4.21664
	4.23099		4.20181
	4.25419		4.22996
	4.23289		4.23591
	4.21743		4.22053
	4.24554		4.22932
	4.22832		4.19833
	4.22204		4.23656
	4.17126		4.23287
	4.2404		4.20992
	4.13427		4.22235
	4.22427		4.20852
	4.20825		4.23591
	4.2793		4.24433
	4.21969		4.23272
	4.24588		4.2856
	4.19904		4.25169
	4.22212		4.23206
	4.24541		4.20047
	4.21756		4.22737
	4.20575		4.2305
	4.23045		4.15201
	4.24339		4.22272
	4.2957		4.23792
	4.29387		4.23272
	4.2531		4.16982
	4.2276		4.22178
	4.24763		4.20382
	4.21751		4.17554
	4.24227		4.25118
	4.24072		4.22191
	4.20246		4.19736
	4.24155		4.21349
	4.22606		4.24157
	4.09356		4.18058
	4.21595		4.2128
	4.21558		4.15284
	4.24482		4.20693
	4.24917		4.22074
	4.23127		4.19607
	4.20642		4.12921
	4.2183		4.21136
	4.21859		4.22863
	4.22598		4.253
	4.20483		4.20047
	4.21819		4.2856
	4.1831		4.16382
	4.23014		4.23825
	4.22598		4.20887
	4.31906		4.22981
	4.24571		4.20047
	4.20575		4.20404
	4.21788		4.21155
	4.23777		4.19526
	4.24625		4.24299
	4.23777		4.22443
	4.24947		4.23957
	4.24964		4.21061
	4.23664		4.23366
	4.27135		4.22053
	4.23091		4.24571
	4.13659		4.2412
	4.24477		4.19526
	4.23088		4.22076
	4.18633		4.25588
	4.2512		4.22074
	4.13846		4.23651
	4.26262		4.21759
	4.23289		4.2412
	4.22513		4.1986
	4.22598		4.22863
	4.2418		4.2128
	4.22596		4.18239
	4.21746		4.22053
	4.27024		4.1882
	4.23593		4.20992
	4.23915		4.26269
	4.21418		4.20887
	4.249		4.1986
	4.23937		4.23985
	4.24814		4.19736
	4.22308		4.20753
	4.21746		4.24509
	4.26949		4.24274
	4.22914		4.19816
	4.21898		4.23477
	4.22518		4.21772
	4.10887		4.18704
	4.23317		4.14829
	4.21935		4.28278
	4.22295		4.23482
	4.23596		4.22053
	4.22773		4.20753
	4.21982		4.20629
	4.22256		4.20693
	4.21601		4.2204
	4.25489		4.20871
	4.24017		4.22996
	4.22614		4.13859
	4.21743		4.26867
	4.24222		4.23827
	4.08743		4.22243
	4.23134		4.22474
	4.22477		4.18313
	4.21746		4.23279
	4.24212		4.24299
	4.21059
	4.21672
	4.20874
	3.98241
	4.21248
	4.24807
	4.10887
	4.18611
	4.2222
	4.04387
	4.23664
	4.23175
	4.22515
	4.24331
	4.23538
	4.21751
	4.10605
	4.24155
	4.24405
	4.249
	4.23139
	4.21141
	4.22742
	4.21511
	4.24423
	4.22621
	4.21859
	4.22269
	4.22181
	4.23348
	4.20796
	4.24212
	4.24482
	4.26262
	4.24017
	4.21819
	4.21688
	4.2393
	4.23523
	4.21859
	4.21872
	4.21982
	4.26086
	4.22427
	4.28899
	4.09356
	4.24606
	4.18588
	4.24814
	4.21434
	4.21556
	4.26769
	4.2503
	4.18384
	4.16158
	4.21819
	4.22084
	4.22084
	4.23183
	4.2393
	4.24807
	4.24477
	4.24814
	4.22152
	4.22914
	4.25902
	4.22773
	4.18333
	4.18611
	4.24807
	4.30025
	4.22068
	4.23317
	4.21788
	4.22068
	4.22598
	4.2589
	4.24763
	4.22521
	4.27349
	4.2216
	4.10605
	4.27462
	4.29061
	4.29061
	4.21288
	4.22404
	4.2404
	4.22624
	4.18384
	4.25334
	4.23099
	4.24209
	4.21743
	4.22477
	4.24082
	4.18611
	4.17751
	4.22624
	4.19904
	4.17263
	4.15918
	4.25302
	4.22233
	4.23139
	4.2633
	4.18898
	4.23139
	4.21819
	4.27736
	4.27135
	4.20539
	4.30878
	4.25852
	4.23603
	4.2381
	4.3044
	4.23449
	4.29327
	4.25983
	4.22665
	4.15918
	4.24237
	4.34327
	4.25409
	4.24405
	4.19546
	4.24844
	4.22326
	4.23902
	4.23096
	4.24964
	4.26021
	4.21288
	4.27575
	4.2136
	4.22173
	4.21982
	4.23955
	4.2145
	4.12963
	4.25215
	4.24015
	4.23902
	4.21511
	4.23206
	4.21556
	4.24007
	4.11508
	4.28679
	4.23523
	4.24197
	4.23183
	4.1922
	4.23289
	4.21503
	4.24566
	4.20192
	4.22822
	4.27575
	4.21772
	4.2793
	4.23287
	4.28679
	4.24588
	4.22742
	4.17295
	4.22598
	4.2136
	4.20271
	4.30387

## Sheet: G2
ctrl	YAP	CHK1i	YAP + CHK1i
4.20232	4.2079	4.13504	4.21317
4.20793	4.18412	4.20737	4.19871
4.17719	4.20074	4.21176	4.20518
4.19551	4.18727	4.22487	4.15253
4.1898	4.1502	4.14498	4.20658
4.19374	4.24805	4.21806	4.00346
4.18642	4.22337	4.21961	4.18455
4.22469	4.2014	4.2008	4.23722
4.19967	4.20753	4.19604	4.19888
4.22789	4.22732	4.18862	4.20901
4.18201	4.1749	4.21293	4.20577
4.19198	4.21253	4.19761	4.25957
4.17632	4.20933	3.99511	4.20523
4.20404	4.22937	4.21943	4.21029
4.22058	4.12911	4.21296	4.20772
4.25703	4.25849	4.22081	4.18099
4.20583	4.2235	4.22251	4.20968
4.18602	4.21574	4.22141	4.22802
4.20623	4.14048	4.23119	4.00805
4.23004	4.18264	4.19551	4.19631
4.19098	4.21532	4.20737	4.07918
4.22376	4.21008	4.20496	4.17785
4.19198	4.21746	4.19579	4.04135
4.1889	4.20718	4.20599	4.18828
4.16017	4.16471	4.21801	4.05007
4.14768	4.20447	4.21112	4.21338
4.20901	4.1905	4.22412	4.25957
4.20412	4.18884	4.22861	4.07423
4.178	4.20428	4.24025	4.04135
4.20276	4.21733	4.22899	4.20058
4.22458	4.27446	4.22422	4.21251
4.21532	4.21349	4.1986	4.19282
4.19095	4.24805	4.19114	4.18744
4.15036	4.21213	4.12908	4.20328
4.21888	4.21468	4.20101	4.14829
4.15764	4.15039	4.22087	4.20806
4.21418	4.21091	4.20194	4.18375
4.22243	4.20879	4.18628	4.21288
4.17516	4.20745	4.21005	4.20879
4.17785	4.20279	4.21354	4.19246
4.22464	4.21793	4.19374	4.11929
4.21229	4.21253	4.21189	4.20388
4.21827	4.19761	4.20943	4.19548
4.18991	4.22068	4.22396	4.19896
4.18602	4.16708	4.23845	4.20997
4.23004	4.15682	4.22092	4.20607
4.2194	4.04001	4.23411	4.12655
4.19518	4.20583	4.22141	4.0125
4.20409	4.20666	4.2174	4.19521
4.15755	4.22167	4.1714	4.19827
4.23091	4.22259	4.21833	4.20737
4.17788	4.22937	4.21149	4.22027
4.19989	4.18653	4.20693	4.21945
4.19435	4.0944	4.21149	4.21614
4.21833	4.21008	4.22479	4.18021
4.20434	4.21285	4.17041	4.20049
4.11544	4.21349	4.20798	4.16652
4.15634	4.21698	4.2085	4.20577
4.21152	4.20949	4.21455	4.20806
4.19844	4.212	4.21572	4.19857
4.22207	4.04056	4.21995	4.20439
4.19515	4.23907	4.21331	4.20022
4.20677	4.11684	4.20798	4.17487
4.07649	4.20801	4.12117	4.00805
4.16791	4.21503	4.2149	4.19764
4.20019	4.21085	4.21551	4.1175
4.22902	4.25849	4.21733	4.18161
4.20071	4.20828	4.2222	4.16906
4.18873	4.19662	4.2188	4.22008
4.16679	4.21698	4.22227	4.20322
4.21746	4.1749	4.16829	4.19195
4.20901	4.20466	4.20282	4.18161
4.1959	4.17522	4.21961	4.19501
4.19518	4.21922	4.14211	4.20287
4.21558	4.21197	4.21909	4.21685
4.20801	4.0944	4.24025	4.18568
4.21468	4.21524	4.22861	4.20249
4.22378	4.22321	4.11261	4.20952
4.22243	4.21083	4.22763	4.21149
4.24112	4.22074	4.09325	4.19885
4.20404	4.21368	4.19761	4.18044
4.20055	4.20623	4.21854	4.20371
4.20693	4.20428	4.19512	4.26496
4.25983	4.19131	4.21796	4.15204
4.0855	4.04454	4.20499	4.20388
4.21458	4.18738	4.19756	4.19857
4.22691	4.21251	4.21859	4.21344
4.21187	4.20548	4.21964	4.21179
4.25387	4.21362	4.19204	4.09093
4.20745	4.21163	4.21769	4.20153
4.17667	4.20306	4.24731	4.16652
4.22376	4.21067	4.20426	4.21085
4.18041	4.20496	4.22396	4.21769
4.14548	4.19167	4.21964	4.21738
4.20737	4.23621	4.21463	4.21032
4.21582	4.13773	4.20246	4.2023
4.18583	4.20809	4.22178	4.20358
4.22251	4.17499	4.1959	4.20806
4.19207	4.23111	4.22303	4.20322
4.21141	4.21614	4.2388	4.20968
4.19198	4.21521	4.2089	4.20232
4.19075	4.21013	4.22794	4.21619
4.18602	4.19393	4.18927	4.20836
4.18179	4.21029	4.17926	4.20388
4.09124	4.21603	4.22433	4.2136
4.14999	4.2222	4.21643	4.20241
4.20669	4.18865	4.10792	4.21312
4.27238	4.22071	4.21	4.20371
4.16017	4.22536	4.21149	4.2058
4.21964	4.21325	4.22642	4.13379
4.19816	4.18324	4.19022	4.19449
4.19385	4.16749	4.21572	4.17304
4.17967	4.18324	4.20569	4.11929
4.20409	4.20033	4.22003	4.2036
4.22251	4.20542	4.1956	4.19571
4.2259	4.20483	4.23694	4.17097
4.1854	4.21953	4.24324	4.11929
4.22989	4.20358	4.22108	4.21013
4.1959	4.21951	4.22471	4.21738
4.20973	4.21	4.22479	4.15561
4.21893	4.2086	4.21798	4.1905
4.11909	4.14076	4.21307	4.20997
4.20701	4.24519	4.23742	4.19822
4.1799	4.20564	4.15308	4.14373
4.19413	4.21418	4.12097	4.2033
4.21927	4.19995	4.09342	4.20564
4.17548	4.17964	4.21775	4.20428
4.11681	4.23578	4.20734	4.20772
4.20677	4.20211	4.21748	4.23137
4.21468	4.21651	4.20763	4.19945
4.19929	4.21777	4.21492	4.20747
4.19962	4.20957	4.20774	4.19246
4.18096	4.20753	4.21659	4.19568
4.19374	4.22212	4.21224	4.19195
4.22474	4.21846	4.2158	4.18121
4.19207	4.21029	4.21987	4.16684
4.11544	4.21272	4.2194	4.19775
4.20895	4.158	4.1871	4.24763
4.28997	4.22647	4.19276	4.20879
4.22097	4.13261	4.12905	4.2112
4.16065	4.21479	4.21893	4.2136
4.21152	4.21016	4.18631	4.20118
4.17667	4.18327	4.22201	4.11949
4.20793	4.20723	4.19819	4.21035
4.15051	4.21317	4.21267	4.21632
4.20003	4.20483	4.21018	4.22986
4.20232	4.22274	4.20833	4.18907
4.21722	4.20071	4.21141	4.19615
4.20412	4.20063	4.02313	4.17785
4.19584	4.21285	4.23091	4.1175
4.19764	4.04387	4.21293	4.22344
4.20118	4.2072	4.22081	4.17984
4.22376	4.2168	4.10192	4.03238
4.1733	4.20901	4.18557	4.1784
4.22251	4.22147	4.2188	4.22063
4.17909	4.21545	4.21325	4.20577
4.21722	4.19885	4.22652	4.21638
4.21045	4.19742	4.21756	4.20222
4.19554	4.18701	4.221	4.20172
4.21341	4.21814	4.20537	4.20593
4.19435	4.20322	4.17961	4.20115
4.20137	4.19307	4.21253	4.21632
4.21147	4.20801	4.21325	4.25665
4.22619	4.21128	4.21556	4.19167
4.20935	4.21455	4.21646	4.24655
4.18842	4.18267	4.20401	4.18327
4.09496	4.2089	4.22154	4.10428
4.22474	4.21368	4.18882	4.20693
4.11717	4.20769	4.21149	4.17368
4.20572	4.20812	4.21045	4.20167
4.18817	4.1896	4.09072	4.19965
4.20701	4.22162	4.21609	4.16752
4.21315	4.21564	4.12189	4.09923
4.1898	4.20917	4.19028	4.19648
4.20728	4.14136	4.19268	4.23722
4.20629	4.21309	4.22614	4.20782
4.21698	4.21977	4.19204	4.20003
4.19689	4.20823	4.22357	4.2097
4.21088	4.21267	4.22016	4.21767
4.21229	4.20222	4.21476	4.20715
4.18969	4.21099	4.20658	4.20115
4.20063	4.22277	4.20412	4.2179
4.21964	4.20823	4.17342	4.20074
4.19932	4.20914	4.19532	4.21117
4.20685	4.21474	4.22081	4.19301
4.20292	4.15515	4.16906	4.20981
4.21354	4.21917	4.23198	4.12248
4.20801	4.21029	4.21898	4.20523
4.18921	4.22209	4.22435	4.14373
4.11568	4.19723	4.2183	4.16646
4.22123	4.21309	4.21085	4.20593
4.19844	4.21738	4.21733	4.21362
4.22809	4.21574	4.22201	4.10428
4.17542	4.20761	4.20282	4.21259
4.21296	4.21783	4.2285	4.19937
4.17696	4.22474	4.18698	4.19986
4.11909	4.22696	4.21434	4.12248
4.20066	4.22585	4.14242	4.21237
4.19753	3.93977	4.20499	4.21386
4.17679	4.19973	4.21882	4.17598
4.221	4.2223	4.22157	4.2205
4.25708	4.14873	4.20121	4.19838
4.2132	4.22032	4.20101	4.20634
4.20069	4.1583	4.20205	4.21259
4.2085	4.21429	4.21987	4.21032
4.22879	4.19667	4.2188	4.21064
4.17011	4.21291	4.1829	4.21333
4.19709	4.20693	4.17961	4.12574
4.20583	4.16764	4.20938	4.14715
4.20701	4.18167	4.2071	4.18463
4.2194	4.21362	4.22832	4.23492
4.2244	4.2168	4.21227	4.04135
4.21609	4.18358	4.22443	4.21945
4.20523	4.16524	4.20596	4.198
4.22207	4.20992	4.22435	4.21251
4.18636	4.2086	4.1907	4.19827
4.21756	4.21827	4.22233	4.1912
4.17208	4.21141	4.21664	4.2006
4.02657	4.21043	4.20798	4.18568
4.21147	4.10745	4.22251	4.18398
4.2163	4.2145	4.21685	4.19901
4.19937	4.21338	4.17528	4.20192
4.18924	4.21235	4.21365	4.19767
4.18201	4.20447	4.25297	4.2116
4.18557	4.20355	4.24092	4.19156
4.17542	4.16915	4.18775	4.19888
4.20317	4.191	4.17684	4.22027
4.14223	4.22363	4.21598	4.19148
4.28997	4.21654	4.15308	4.18167
4.1962	4.21582	4.17397	4.21187
4.16017	4.19962	4.23565	4.17516
4.20069	4.26626	4.20734	4.20852
4.14367	4.21002	4.21906	4.20917
4.22076	4.21096	4.20817	4.21056
4.20235	4.19098	4.23001	4.10548
4.22144	4.2668	4.21005	4.21767
4.21719	4.21754	4.22601	4.20434
4.13332	4.14048	4.21147	4.16426
4.20069	4.00612	4.13881	4.18375
4.21171	4.19855	4.21354	4.20415
4.20019	4.21029	4.1821	4.20997
4.21927	4.21814	4.1939	4.20677
4.17557	4.11361	4.23081	4.19676
4.21935	4.20933	4.07419	4.22904
4.21354	4.19989	4.21479	4.12408
4.20309	4.1491	4.19753	4.17225
4.18327	4.21521	4.19232	4.21719
4.19758	4.18868	4.21835	4.20197
4.1274	4.16465	4.18076	4.20287
4.19764	4.20306	4.21956	4.19165
4.19907	4.20949	4.18698	4.21746
4.18662	4.22027	4.2128	4.23447
4.08379	4.20322	4.11193	4.20091
4.1733	4.09844	4.21479	4.19899
4.18201	4.17771	4.21527	4.20474
4.20785	4.22029	4.10445	4.20112
4.21171	4.18273	4.22303	4.15564
4.19932	4.14076	4.21627	4.21176
4.17892	4.20957	4.34672	4.20938
4.21646	4.20688	4.23081	4.20615
4.22479	4.21524	4.21466	4.1978
4.20254	4.21846	4.13197	4.18662
4.21627	4.21285	4.19374	4.16548
4.21888	4.19131	4.21606	4.20151
4.22269	4.22827	4.21798	4.06254
4.19689	4.20763	4.1801	4.20268
4.19709	4.20688	4.22079	4.17929
4.15685	4.13628	4.23807	4.20415
4.18653	4.20825	4.18682	4.21267
4.21798	4.1878	4.22652	4.20466
4.2244	4.21053	4.17505	4.17557
4.21582	4.15688	4.1786	4.19593
4.19877	4.21429	4.21632	4.21903
4.2199	4.21149	4.19756	4.2029
4.18713	4.21389	4.1959	4.20434
4.17892	4.20282	4.21719	4.04309
4.21669	4.18727	4.21005	4.20823
4.23558	4.1939	4.21719	4.21203
4.2023	4.16681	4.14672	4.20088
4.22	4.04387	4.21969	4.18517
4.15697	4.15779	4.13232	4.22285
4.20317	4.21814	4.19204	4.21291
4.21437	4.20653	4.21614	4.20629
4.2217	4.21291	4.17505	4.14987
4.20917	4.17892	4.18859	4.20249
4.2714	4.18865	4.20607	4.21769
4.21112	4.21115	4.22435	4.20852
4.19365	4.20104	4.13171	4.24775
4.13713	4.21251	4.1661	4.18398
4.19984	4.22611	4.2237	4.21002
4.19554	4.20804	4.21595	4.2128
4.15872	4.17534	4.20677	4.23414
4.17091	4.22139	4.13437	4.20464
4.17548	4.22266	4.1786	4.1989
4.17557	4.21453	4.20306	4.2097
4.02776	4.2093	4.20766	4.22298
4.22714	4.13726	4.13881	4.21184
4.20693	4.20812	4.18859	4.20615
4.20933	4.21259	4.15119	4.20997
4.22251	4.20774	4.21328	4.21619
4.19981	4.18412	4.2154	4.18568
4.11418	4.1756	4.22466	4.20279
4.10113	4.09339	4.01452	4.19948
4.2149	4.12639	4.2333	4.19276
4.25983	4.18913	4.21163	4.16652
4.23528	4.21719	4.16906	4.20488
4.15869	4.17987	4.20593	4.21035
4.21617	4.17713	4.20363	4.09093
4.19816	4.18056	4.20537	4.16646
4.10616	4.21814	4.25071	4.21423
4.22835	4.21746	4.20385	4.09093
4.20774	4.17499	4.22287	4.21005
4.19301	4.20439	4.21516	4.12307
4.19293	4.21261	4.21619	4.13024
4.22879	4.21593	4.22655	4.01862
4.22287	4.23404	4.18207	4.25174
4.22688	4.17964	4.21654	4.22094
4.18602	4.16923	4.23452	4.17935
4.21609	4.21764	4.21458	4.0421
4.22758	4.1956	4.21051	4.20164
4.20339	4.21376	4.14672	4.1891
4.14696	4.2205	4.21593	4.2085
4.21654	4.21801	4.22337	4.21846
4.21545	4.19789	4.22167	4.20693
4.22458	4.19223	4.21756	4.20371
4.13188	4.18577	4.11264	4.21822
4.10582	4.21083	4.21112	4.19778
4.20069	4.18264	4.17423	4.23259
4.22668	4.22521	4.21466	4.10445
4.20844	4.22186	4.2008	4.20901
4.21793	4.12639	4.1956	4.20216
4.1887	4.21344	4.20753	4.21085
4.21418	4.1656	4.22843	4.19487
4.18755	4.20088	4.19822	4.20737
4.18991	4.13261	4.21685	4.21447
4.2163	4.22259	4.17482	4.20798
4.2154	4.21987	4.22157	4.21064
4.21437	4.21574	4.19234	4.09135
4.18628	4.2393	4.07357	4.21221
4.2149	4.20801	4.21506	4.20066
4.20817	4.21688	4.23063	4.20577
4.21101	4.13261	4.16929	4.19234
4.20058	4.14603	4.19822	4.1983
4.20339	4.22324	4.20952	4.20455
4.23312	4.23495	4.21091	4.20715
4.2315	4.18515	4.24846	4.19204
4.23155	4.19226	4.21801	4.20328
4.21344	4.21917	4.21798	4.21333
4.21893	4.18472	4.21969	4.13697
4.20523	4.21163	4.22363	4.22802
4.21269	4.21514	4.12678	4.20232
4.21447	4.20194	4.21898	4.15969
4.22414	4.23129	4.2244	4.18523
4.2026	4.21463	4.22541	4.21336
4.19413	4.19681	4.20973	4.19714
4.198	4.20933	4.14551	4.21354
4.2141	4.2137	4.21455	4.20333
4.18421	4.21733	4.22087	4.21085
4.23442	4.17577	4.23183	4.21211
4.20596	4.22068	4.2318	4.21035
4.21854	4.21521	4.22552	4.21511
4.21008	4.1593	4.12905	4.19025
4.21906	4.18884	4.21614	4.20852
4.21759	4.20428	4.2026	4.19912
4.19413	4.22029	4.21909	4.2085
4.19554	4.19429	4.21338	4.20653
4.20806	4.20823	4.17056	4.18744
4.17056	4.21035	4.20817	4.20355
4.22087	4.2072	4.23213	4.19573
4.17348	4.1648	4.16956	4.21431
4.07649	4.21719	4.20101	4.20621
4.19709	4.11684	4.22802	4.11929
4.19989	4.21008	4.15821	4.10548
4.19324	4.16785	4.22381	4.12953
4.21751	4.17944	4.21243	4.18099
4.20379	4.20868	4.20539	4.1912
4.2285	4.19962	4.20099	4.20831
4.22809	4.22021	4.21139	4.19204
4.20623	4.21376	4.21982	4.20634
4.19187	4.19962	4.21338	4.23185
4.19449	4.1648	4.23267	4.21606
4.2317	4.19912	4.20906	4.21211
4.21035	4.18056	4.1801	4.22058
4.20669	4.19973	4.2136	4.2082
4.1898	4.20726	4.21051	4.20645
4.16077	4.21384	4.18602	4.17537
4.21548	4.21487	4.21719	4.18121
4.1914	4.21901	4.22786	4.18758
4.11909	4.22266	4.2236	4.13162
4.1914	4.17644	4.20028	4.21521
4.21654	4.20858	4.25959	4.20041
4.2222	4.20153	4.19945	4.21117
4.23333	4.16227	4.19926	4.21945
4.28997	4.22225	4.03878	4.21317
3.99348	4.1896	4.22665	4.19276
4.21344	4.22807	4.17026	4.21
4.19443	4.21651	4.22722	4.13379
4.2206	4.20943	4.19882	4.17222
4.21115	4.21622	4.22045	4.13532
4.19109	4.21524	4.22272	4.22238
4.20317	4.20322	4.19081	4.2235
4.16244	4.22074	4.21798	4.20986
4.02776	4.1967	4.20782	4.19234
4.24569	4.21053	4.22812	4.20634
4.21468	4.22021	4.19551	4.16128
4.19712	4.22047	4.22154	4.17006
4.16065	4.16923	4.21798	4.20044
4.11833	4.22742	4.19022	4.18625
4.21551	4.21574	4.23845	4.15464
4.24373	4.18273	4.2274	4.20728
4.18625	4.2304	4.20172	4.15673
4.22683	4.21309	4.17505	4.20561
4.16791	4.21259	4.16376	4.20504
4.21267	4.25592	4.21722	4.19326
4.22902	4.2097	4.19204	4.18116
4.22027	4.1956	4.20556	4.18676
4.20063	4.18327	4.21147	4.19165
4.22809	4.22266	4.22074	4.20033
4.22227	4.21176	4.21503	4.20496
4.22305	4.17918	4.23608	4.21059
4.2188	4.20976	4.23088	4.21018
4.2315	4.17522	4.17765	4.20213
4.19207	4.225	4.21796	4.21139
4.21421	4.21827	4.20322	4.17067
4.23292	4.19404	4.21149	4.20523
4.20623	4.19995	4.21312	4.20434
4.21735	4.2349	4.22144	4.10548
4.21888	4.18887	4.20145	4.19678
4.16453	4.19535	4.225	4.17606
4.20626	4.20096	4.22443	4.20322
4.21751	4.20219	4.22006	4.21309
4.2222	4.223	4.21514	4.21827
4.19374	4.20585	4.21953	4.20423
4.21115	4.21572	4.21927	4.19631
4.11863	4.16758	4.22201	4.21827
4.2163	4.21155	4.20874	4.16376
4.15051	4.20548	4.19273	4.18645
4.09283	4.17426	4.22773	4.20417
4.15863	4.21338	4.22008	4.21085
4.08379	4.15094	4.14894	4.21801
4.25703	4.20262	4.16906	4.20653
4.21125	4.21574	4.14148	4.20986
4.23381	4.21139	4.22391	4.2033
4.21719	4.20006	4.14894	4.20434
4.22131	4.24702	4.21299	4.23259
4.20701	4.22742	4.20804	4.20879
4.2414	4.20801	4.15619	4.20178
4.21558	4.21869	4.22879	4.21157
4.17542	4.00043	4.24324	4.17298
4.20973	4.2112	4.22968	4.19435
4.17785	4.23001	4.22608	4.20167
4.19095	4.15682	4.21593	4.21864
4.22196	4.2168	4.1557	4.20882
4.20055	4.18913	4.22204	4.20607
4.20774	4.22266	4.19114	4.19482
4.10096	4.19324	4.21384	4.20526
4.19493	4.23259	4.18715	4.20701
4.2026	4.22225	4.07419	4.19808
4.17777	4.21197	4.2236	4.20025
4.1898	4.21192	4.20052	4.21259
4.22183	4.20553	4.25268	4.20216
4.20626	4.21754	4.04021	4.20691
4.2334	4.16749	4.22544	4.20148
4.21051	4.18957	4.2276	4.21064
4.19967	4.21487	4.22207	4.19081
4.22058	4.21901	4.21275	4.21251
4.19758	4.20825	4.20458	4.21635
4.19465	4.20828	4.2285	4.20028
4.21656	4.21537	4.15845	4.20213
4.24373	4.19739	4.22269	4.20876
4.20071	4.22363	4.21349	4.21224
4.16077	4.1905	4.1917	4.20077
4.19385	4.2072	4.21357	4.13459
4.19532	4.20901	4.22706	4.21016
4.18602	4.21349	4.20385	4.22285
4.21357	4.21617	4.22409	4.21317
4.21598	4.21389	4.06781	4.2112
4.11909	4.22149	4.215	4.20499
4.18921	4.21331	4.20339	4.19986
4.19195	4.19791	4.21437	4.19678
4.19981	4.1896	4.21943	4.2085
4.22355	4.21495	4.22285	4.20178
4.21733	4.24187	4.20101	4.20358
4.21115	4.17499	4.12882	4.19526
4.22899	4.20925	4.19262	4.18907
4.2724	4.21854	4.17447	4.19237
4.19709	4.21115	4.2206	4.20855
4.20292	4.20466	4.20252	4.20661
4.22691	4.22621	4.13985	4.21527
4.16453	4.20445	4.2267	4.20499
4.18946	4.21917	4.159	4.20167
4.20317	4.20164	4.21423	4.19687
4.14048	4.19201	4.22433	4.21267
4.14433	4.22732	4.2051	4.19568
4.18755	4.21224	4.21415	3.97377
4.22414	4.21029	4.2089	4.20099
4.19265	4.18662	4.21253	4.2116
4.20737	4.00612	4.20252	4.19943
4.21083	4.21977	4.17589	4.20355
4.19816	4.19022	4.20252	4.20997
4.15134	4.14826	4.20488	4.20358
4.15354	4.15039	4.20371	4.17537
4.20526	4.21677	4.22593	4.19571
4.21609	4.158	4.21093	4.19156
4.20745	4.20852	4.24556	4.20981
4.20055	4.21593	4.22699	4.20672
4.20181	4.15515	4.21179	4.22758
4.20273	4.17987	4.17287	4.20817
4.03419	4.19223	4.20707	4.19435
4.20205	4.2145	4.19907	4.20871
4.0855	4.158	4.19432	4.18918
4.20512	4.22991	4.20941	4.19986
4.11863	4.21521	4.20782	4.24679
4.14999	4.19662	4.21179	4.22063
4.17892	4.20882	4.20836	4.20164
4.18653	4.1602	4.18665	4.20836
4.20071	4.19662	4.21296	4.11371
4.19877	4.1827	4.19449	4.18896
4.22469	4.24805	4.20782	3.9619
4.22879	4.20428	4.1596	4.21221
4.1898	4.22647	4.20252	4.22316
4.2206	4.21854	4.2048	4.18293
4.15764	4.2235	4.186	4.19237
4.21987	4.22363	4.18834	4.21059
4.15011	4.20379	4.21277	4.21511
4.22417	4.21405	4.22681	4.17938
4.19109	4.1648	4.19449	4.19081
4.17313	4.21026	4.20309	4.20439
4.15755	4.14401	4.22863	4.19822
4.11544	4.18865	4.223	4.21171
4.20561	4.21213	4.22269	4.19778
4.18591	4.12061	4.19945	4.20556
4.19251	4.22991	4.18179	4.19195
4.19504	4.21548	4.20322	4.18662
4.18814	4.2168	4.21814	4.21511
4.22157	4.20599	4.20112	4.20044
4.18946	4.18472	4.18665	4.16029
4.21995	4.22652	4.2101	4.19808
4.17516	4.2168	4.20629	4.24057
4.20785	4.2259	4.20232	4.19992
4.19866	4.20194	4.20458	4.16444
4.22611	4.18324	4.20946	4.1661
4.07726	4.1964	4.17386	4.24152
4.21722	4.20374	4.18752	4.09923
4.19137	4.21277	4.21125	4.19747
4.19593	4.21365	4.21775	4.21267
4.22123	4.21698	4.21235	4.19165
4.24768	4.21384	4.1427	4.11846
4.18347	4.20742	4.25268	4.11062
4.20596	4.20968	4.23213	4.21328
4.21315	4.19324	4.25549	4.20981
4.24684	4.20279	4.21338	4.2235
4.19532	4.22032	4.22536	4.21272
4.21269	4.18261	4.21751	4.09363
4.21171	4.20917	4.21521	4.19805
4.20986	4.18221	4.2178	4.22515
4.15207	4.20542	4.20874	4.1891
4.22079	4.20994	4.17088	4.19435
4.18884	4.24237	4.19907	4.22123
4.21152	4.20852	4.21487	4.20593
4.20385	4.20968	4.21646	4.22316
4.11717	4.16495	4.20507	4.20737
4.2174	4.21008	4.21179	4.20333
4.20763	4.20809	4.20306	4.20626
4.20167	4.13261	4.21232	4.15229
4.23239	4.20804	4.20634	4.20428
4.2349	4.21453	4.21759	4.19937
4.23872	4.2026	4.20232	4.20898
4.17728	4.20653	4.1664	4.17464
4.22886	4.21759	4.19645	4.19813
4.21269	4.1991	4.2039	4.20523
4.20585	4.20577	4.19907	4.20997
4.22565	4.21545	4.18772	4.20474
4.22886	4.2132	4.21323	4.1983
4.09223	4.12639	4.18347	4.20691
4.20804	4.19791	4.20782	4.16906
4.19904	4.21484	4.19739	4.2141
4.23315	4.22147	4.1954	4.18808
4.20666	4.14136	4.20745	4.21099
4.19413	4.22032	4.21468	4.1882
4.20371	4.18264	4.14098	4.20066
4.20685	4.20858	4.19907	4.17006
4.18625	4.21474	4.20265	4.09356
4.23664	4.21709	4.22647	4.19521
4.2283	4.1878	4.18605	4.18267
4.21683	4.18256	4.19374	4.18673
4.18893	4.15884	4.20917	4.20099
4.21431	4.19954	4.19684	4.17097
4.21005	4.18653	4.22843	4.19937
4.20941	4.21688	4.20825	4.21381
4.20052	4.2026	4.16429	4.21643
4.22624	4.21029	4.21232	4.20036
4.14709	4.21537	4.23124	4.2112
4.18253	4.04001	4.22053	4.06715
4.23409	4.19075	4.22601	4.20917
4.21131	4.2029	4.1427	4.20167
4.20863	4.20455	4.1664	4.19379
4.26212	4.20262	4.317	4.11846
4.16693	4.19282	4.21144	4.20148
4.22047	4.20088	4.21309	4.19899
4.22559	4.21772	4.21155	4.20658
4.22619	4.12061	4.2249	4.22657
4.21882	4.18868	4.04021	4.20938
4.19338	4.24573	4.18038	4.21192
4.22342	4.223	4.21664	4.1891
4.2179	4.21264	4.1978	4.18472
4.11717	4.19075	4.1924	4.14245
4.21181	4.00043	4.18021	4.1754
4.20241	4.11893	4.198	4.17097
4.22531	4.20202	4.2045	4.18676
4.22559	4.22755	4.18256	4.21922
4.12811	4.23857	4.19645	4.19618
4.22313	4.21325	4.19432	4.24647
4.22461	4.18273	4.20903	4.20071
4.2258	4.21719	4.21013	4.10887
4.22282	4.17952	4.2075	4.18461
4.20664	4.21091	4.23213	4.20398
4.15755	4.21423	4.20841	4.20118
4.2079	4.22521	4.20637	4.20515
4.20691	3.98005	4.21117	4.20483
4.21235	4.12639	4.2071	4.20388
4.20612	4.2029	4.21253	4.20175
4.20935	4.19681	4.20621	4.21026
4.21885	4.16764	4.20629	4.18116
4.20257	4.21323	4.22753	4.16791
4.1994	4.21617	4.10216	4.19816
4.22461	4.16507	4.20782	4.15204
4.22123	4.23621	4.19874	4.20252
4.22326	4.18808	4.26449	4.20447
4.18715	4.22037	4.21495	4.19326
4.22891	4.19742	4.21948	4.19954
4.21709	4.19404	4.23213	4.16128
4.15773	4.21521	4.23835	4.2335
4.14829	4.20192	4.20003	4.20423
4.22438	4.14968	4.18079	4.14829
4.18213	4.19954	4.19948	4.20246
4.13117	4.26183	4.18859	4.21077
4.15667	4.19282	4.18665	4.17357
4.23905	4.22266	4.19151	4.20504
4.18421	4.18267	4.20227	4.20596
4.24267	4.21117	4.22412	4.20153
4.22909	4.19067	4.20569	4.23137
4.21598	4.21115	4.13475	4.20222
4.154	4.22105	4.21719	4.20003
4.23416	4.22167	4.22191	4.21088
4.22285	4.21754	4.22186	4.21299
4.22287	4.21253	4.2236	4.19714
4.21861	4.2168	4.19162	4.22165
4.22094	4.19761	4.21979	4.19676
4.21756	4.22536	4.20841	4.20629
4.22583	4.21545	4.21995	4.20556
4.22266	4.13261	4.16256	4.20997
4.23361	4.21176	4.22706	4.20852
4.15122	4.21147	4.18713	4.20358
4.22409	4.21	4.22544	4.21717
4.22409	4.20989	4.21961	4.10445
4.19976	4.18239	4.19103	4.1557
4.21827	4.21434	4.21104	4.11217
4.22404	4.20224	4.25268	4.212
4.13181	4.15345	4.21408	4.20423
4.23664	4.18472	4.19463	4.20167
4.19248	4.21833	4.18921	4.2026
4.16758	4.21115	4.1978	4.19868
4.17975	4.22474	4.21333	4.19573
4.19654	4.22274	4.17088	4.20631
4.21566	4.2389	4.21144	4.2159
4.23782	4.19399	4.21956	4.20737
4.21956	4.20398	4.18015	4.20227
4.22515	4.20933	4.21336	4.20434
4.19033	4.20496	4.19268	4.21064
4.21187	4.19662	4.21495	4.24286
4.23782	4.20404	3.99585	4.1983
4.21793	4.22621	4.21627	4.20836
4.22305	4.20202	4.20645	4.20474
4.19986	4.21397	4.15634	4.20836
4.22287	4.17644	4.21439	4.19778
4.22629	4.04454	4.19921	4.19354
4.22701	4.1648	4.20222	4.20997
4.20952	4.2014	4.23007	4.20115
4.21083	4.21434	4.20577	4.20648
4.23267	4.20477	4.21814	4.15204
4.22152	4.2206	4.20785	4.21484
4.21833	4.2072	4.20268	4.19601
4.18913	4.21777	4.22435	4.2085
4.212	4.15688	4.20984	4.20941
4.22233	4.21617	4.16696	4.18707
4.22611	4.20282	4.14301	4.20534
4.21211	4.20825	4.21032	4.17006
4.22123	4.16471	4.2293	4.1989
4.19246	4.19426	4.15217	4.19324
4.22583	4.1878	4.13697	4.20658
4.154	4.20917	4.17287	4.21717
4.20276	4.15884	4.21585	4.22737
4.22471	4.21229	4.20025	4.20493
4.04171	4.21272	4.22139	4.19435
4.19838	4.21067	4.2179	4.20208
4.23004	4.21521	4.22601	4.15229
4.23449	4.22199	4.22032	4.15204
4.18583	4.25592	4.18684	4.1891
4.21556	4.20599	4.20222	4.20823
4.19835	4.20577	4.24341	4.17214
4.21982	4.1854	4.20935	4.18758
4.21155	4.20726	4.20817	4.20553
4.19179	4.21793	4.19551	4.19329
4.23119	4.18509	4.19684	4.21349
4.23142	4.20618	4.21056	4.19849
4.23129	4.2093	4.14799	4.20515
4.20769	4.2173	4.1939	4.01536
4.21516	4.21096	4.17655	4.22282
4.20626	4.1803	4.21748	4.20499
4.20382	4.16619	4.22487	4.25957
4.27839	4.22037	4.21394	4.2136
4.19243	4.20279	4.22071	4.16128
4.21344	4.21405	4.21595	4.21251
4.21442	4.20428	4.23912	4.20723
4.1914	4.21176	4.21333	4.18738
4.22251	4.18221	4.21896	4.21447
4.25957	4.08902	4.21107	4.21293
4.20917	4.21917	4.20933	3.9619
4.21336	4.2108	4.20866	4.198
4.21524	4.21455	4.34427	4.20691
4.20483	4.09475	4.20618	4.15054
4.23014	4.20769	4.23815	4.18124
4.23457	4.2168	4.20306	4.1919
4.22732	4.21804	4.20439	4.19548
4.07755	4.24615	4.21595	4.19487
4.20917	4.23007	4.21341	4.13802
4.16965	4.21495	4.21168	4.20553
4.20284	4.2178	4.20564	4.20071
4.22763	4.22068	4.24378	4.21822
4.21859	4.21053	4.22827	4.21508
4.20777	4.21291	4.20485	4.16247
4.19243	4.19393	4.20618	4.08856
4.16959	4.2222	4.20683	4.17785
4.22105	4.18221	4.20884	4.20311
4.21131	4.22134	4.20518	4.21144
4.18355	4.19535	4.23017	4.16673
4.2206	4.21484	4.20731	4.20093
4.2179	4.16212	4.19742	4.21208
4.22105	4.21357	4.19984	4.21032
4.2173	4.21117	4.21945	4.22063
4.21224	3.97626	4.20629	4.21381
4.21566	4.21365	4.21037	4.24876
4.20728	4.21556	4.20707	4.20917
4.21373	4.19695	4.20903	4.12714
4.21646	4.19098	4.12804	4.24286
4.18503	4.22357	4.21453	4.19587
4.23277	4.21288	4.20052	4.20836
4.2136	4.191	4.2082	4.21498
4.24	4.1756	4.22855	4.19315
4.22593	4.21429	4.15134	4.0421
4.21951	4.18486	4.2259	4.24775
4.20352	4.21021	4.20273	4.03238
4.20033	4.19673	4.21096	4.2051
4.22013	3.98005	4.22953	4.19593
4.21104	4.11684	4.21333	4.19805
4.19879	4.21376	4.17519	4.21264
4.21479	4.21468	4.20222	4.1682
4.21429	4.20412	4.22981	4.20553
4.19835	4.21021	4.19612	4.20658
4.2285	4.22266	4.30724	4.23259
4.19822	4.21291	4.20917	4.21429
4.20238	4.21654	4.20634	4.18347
4.22717	4.20252	4.20344	4.17214
4.21125	4.22937	4.21864	4.19329
4.19929	4.22541	4.21125	4.20156
4.08246	4.09374	4.05767	4.20355
4.22943	4.21075	4.13216	4.20661
4.21919	4.14173	4.21447	4.20407
4.22134	4.21798	4.21123	4.20685
4.10765	4.1991	4.21203	4.18568
4.19598	4.03503	4.1954	4.21767
4.20836	4.21018	4.19984	4.21822
4.21654	4.21995	4.20491	4.20172
4.19103	4.21759	4.22139	4.16646
4.20728	4.21564	4.17869	4.21619
4.21709	4.16758	4.20569	4.18121
4.21638	4.23004	4.21056	4.00346
4.18503	4.1956	4.21251	4.20734
4.23825	4.21453	4.24556	4.20737
4.22324	4.21224	4.22495	4.20648
4.21977	4.17499	4.2149	4.21638
4.22409	4.21264	4.198	4.0125
4.21906	4.20852	4.18247	4.19673
4.22825	4.20088	4.24529	4.19601
4.18865	4.14136	4.19811	4.20876
4.22305	4.15345	4.22128	4.15464
4.22562	4.20801	4.21269	4.19824
4.20747	4.2168	4.21381	4.19846
4.21203	4.20938	4.18789	4.20715
4.19557	4.1583	4.22642	4.15109
4.21179	4.22029	4.22295	4.17791
4.22735	4.21917	4.20219	4.25363
4.23399	4.18316	4.17088	4.19959
4.18645	4.22217	4.21956	4.1577
4.20104	4.2316	4.22123	4.21498
4.17889	4.2132	4.21667	4.20723
4.15773	4.21293	4.21961	4.19521
4.21551	4.21932	4.19811	4.2052
4.19822	4.20763	4.20629	4.09293
4.14662	4.15524	4.21386	4.20208
4.14662	4.21147	4.22521	4.21301
4.21125	4.21495	4.21413	4.20039
4.20588	4.15682	4.17782	4.21338
4.18375	4.20777	4.18067	4.21013
4.2348	4.16856	4.21601	4.16426
4.09402	4.2061	4.20661	4.21013
4.16829	4.18884	4.21569	4.09923
4.23073	4.17915	4.21232	4.20181
4.2211	4.19921	4.21911	4.09363
4.24802	4.22868	4.21529	4.16752
4.21561	4.2168	4.37847	4.17452
4.22303	4.21582	4.19095	4.21969
4.21919	4.17354	4.19501	4.20028
4.21793	4.20499	4.21251	4.20728
4.22593	4.20407	4.23017	4.20672
4.24155	4.20292	4.2259	4.1914
4.21224	4.20344	4.19835	4.20798
4.21299	4.21029	4.20409	4.20466
4.15951	4.22518	4.1003	4.20428
4.2258	4.18715	4.17589	4.21002
4.17987	4.16035	4.21253	4.18327
4.20906	4.13729	4.22528	4.20723
4.20952	4.21719	4.21155	4.2097
4.24037	4.2224	4.19695	4.1905
4.2188	4.18633	4.19811	4.21171
4.20691	4.16708	4.14882	4.22624
4.23004	4.20328	4.21389	4.18907
4.22958	4.22324	4.18441	4.20077
4.24802	4.1964	4.23345	4.2136
4.2236	4.22139	4.21569	4.19932
4.16331	4.27446	4.20978	4.19463
4.21511	4.21029	4.20458	4.23925
4.22611	4.21582	4.18387	4.21064
4.22316	4.20962	4.19948	4.11949
4.1831	4.21227	4.22863	4.21301
4.22246	4.2137	4.16867	4.20561
4.20537	4.21096	4.198	4.20227
4.22311	4.1112	4.46885	4.21021
4.2258	4.2168	4.21149	4.21423
4.14829	4.16035	4.21625	4.18758
4.10907	4.21115	4.17782	4.19501
4.22513	4.20192	4.23576	4.09093
4.22699	4.20017	4.20306	4.2159
4.18679	4.22855	4.20621	4.20483
4.22329	4.06833	4.19226	4.17537
4.12811	4.22396	4.2159	4.09923
4.23825	4.214	4.19932	4.20393
4.22123	4.21147	4.22871	4.20417
4.13197	4.20836	4.20946	4.19114
4.13808	4.21091	4.14613	4.20485
4.20769	4.21131	4.22673	4.20172
4.2236	4.27045	4.2163	4.20906
4.22663	4.21503	4.18441	4.16134
4.19338	4.21717	4.22225	4.21354
4.22699	4.2055	4.19907	4.21801
4.23588	3.9758	4.21341	4.2058
4.19248	4.21817	4.19654	4.20485
4.22094	4.21394	4.21357	4.22259
4.18523	4.20769	4.20621	4.20626
4.21245	4.21764	4.22409	4.2006
4.19246	4.21147	4.23124	4.21769
4.23198	4.06562	4.2178	4.21381
4.20755	4.21514	4.21264	4.20112
4.19106	4.23702	4.18141	4.22451
4.20941	4.20836	4.22383	4.20564
4.16959	4.19631	4.24657	4.20238
4.21224	4.20458	4.09541	4.19548
4.22342	4.21013	4.21861	4.19404
4.2082	4.22162	4.21601	4.23457
4.18814	4.20753	4.19401	4.24966
4.22032	4.11521	4.21896	4.19769
4.21008	4.1707	4.18684	4.20952
4.11644	4.2101	4.21638	4.19251
4.24217	4.21032	4.22675	4.20099
4.24645	4.20254	4.2086	4.18865
4.13697	4.16578	4.20197	4.18662
4.22611	4.22681	4.16823	4.19165
4.1185	4.19215	4.1695	4.20469
4.19374	4.221	4.22076	4.20804
4.23226	4.20968	4.20556	4.19637
4.21307	4.20118	4.22225	4.21181
4.20558	4.21706	4.19973	4.21769
4.2243	4.19756	4.21911	4.22162
4.20309	4.20615	4.21352	4.16474
4.17728	4.21032	4.22845	4.24125
4.18616	4.21155	4.22601	4.19167
4.21299	4.22763	4.18684	4.22712
4.18583	4.22047	4.2178	4.17044
4.21992	4.22471	4.20477	4.21165
4.22342	4.18153	4.37847	4.19786
4.22355	4.21216	4.20841	4.1245
4.20222	4.20205	4.22032	4.18296
4.19393	4.21606	4.21333	4.18811
4.19234	4.17886	4.22115	4.22665
4.23787	4.21598	4.1695	4.20994
4.22225	4.21067	4.17687	4.20943
4.16331	4.21606	4.21061	4.19877
4.19106	4.16292	4.21133	4.20962
4.18336	4.10599	4.20044	4.185
4.22899	4.21638	4.20604	4.20077
4.2075	4.22337	4.21956	4.21951
4.22701	4.21527	4.19432	4.21267
4.23576	4.20123	4.22032	4.20485
4.22714	4.17765	4.21431	4.19728
4.22629	4.17426	4.21029	4.20347
4.20409	4.11019	4.0436	4.19363
4.23416	4.20265	4.22389	4.20036
4.22822	4.21479	4.20901	4.21675
4.21906	4.25278	4.22139	4.2141
4.20017	4.21521	4.21187	4.19282
4.2316	4.20602	4.2136	4.19764
4.23457	4.14457	4.20688	4.20788
4.23208	4.22209	4.20604	4.16062
4.22222	4.21937	4.18915	4.23139
4.23454	4.20615	4.21698	4.19165
4.21806	4.21675	4.19973	4.21519
4.21458	4.18893	4.22175	4.18021
4.1664	4.12574	4.15984	4.20276
4.19986	4.23434	4.1926	4.19593
4.21048	4.19926	4.21083	4.21211
4.19981	4.21013	4.18761	4.19112
4.22118	4.19019	4.07482	4.19251
4.19321	4.21476	4.22248	4.20317
4.2353	4.212	4.20088	4.11538
4.21948	4.17499	4.23019	4.15996
4.20371	4.2116	4.20358	4.19676
4.23121	4.10988	4.20542	4.22693
4.19418	4.212	4.20069	4.2065
4.22152	4.19824	4.21614	4.19623
4.22616	4.10599	4.22311	4.21341
4.22968	4.20208	4.2055	4.17742
4.20755	4.22466	4.21463	4.18879
4.15918	4.21325	4.21917	4.21107
4.21882	4.22414	4.17316	4.19573
4.19654	4.21675	4.22233	4.14811
4.21437	4.22899	4.15439	4.2006
4.22123	4.17817	4.20618	4.17806
4.18693	4.21675	4.2216	4.20994
4.21307	4.20153	4.15057	4.21854
4.23982	4.25452	4.18738	4.22165
3.97658	4.19092	4.24022	4.22162
4.20262	4.22308	4.1695	4.19548
4.19374	4.2141	4.21948	4.17751
4.20352	4.21437	4.21622	4.13653
4.23144	4.15531	4.10435	4.22637
4.15996	4.21524	4.22173	4.20243
4.20941	4.21439	4.20071	4.2075
4.22461	4.21293	4.21333	4.24262
4.20664	4.20126	4.20688	4.19654
4.23114	4.19487	4.18588	4.20973
4.22389	4.17898	4.15767	4.13456
4.2223	4.20973	4.21622	4.20066
4.23454	4.21622	4.20661	4.21943
4.19849	4.10887	4.12571	4.12169
4.23492	4.20825	4.21149	4.20887
4.20672	4.12107	4.221	4.20992
4.22071	4.1829	4.23689	4.18656
4.19846	4.21793	4.21107	4.20629
4.22461	4.20292	4.21213	4.13735
4.22642	4.18735	4.24227	4.20049
4.22352	4.19874	4.23292	4.18927
4.21059	4.16349	4.19304	4.17377
4.21882	4.26031	4.22139	4.20156
4.20238	4.21943	4.22154	4.09132
4.19598	4.16693	4.2293	4.20801
4.21693	4.22466	4.14934	4.19112
4.23722	4.21922	4.19739	4.19393
4.17702	4.1856	4.16388	4.185
4.22326	4.17426	4.23912	4.19443
4.19835	4.21029	4.18758	4.19642
4.23857	4.20485	4.15549	4.16888
4.22152	4.14805	4.17516	4.22391
4.22253	4.22868	4.06781	4.20344
4.20728	4.21458	4.21434	4.20588
4.20806	4.19926	4.22094	4.20804
4.21896	4.20615	4.19576	4.23762
4.13497	4.22776	4.21503	4.17889
4.20298	4.20474	4.20946	4.21376
4.22149	4.20943	4.20047	4.20962
4.22094	4.18969	4.20069	4.14392
4.20986	4.19989	4.21251	4.20763
4.22655	4.19273	4.21104	4.20121
4.22355	4.19207	4.17354	4.197
4.22585	4.22884	4.20712	4.14761
4.18164	4.21564	4.19426	4.12169
4.22407	4.22071	4.19401	4.215
4.20243	4.19151	4.22383	4.20919
4.23641	4.09705	4.21656	4.20401
4.22632	4.20159	4.21667	4.20156
4.11644	4.17292	4.22285	4.21184
4.21368	4.21638	4.20973	4.19717
4.22027	4.14795	4.15634	4.24966
4.23019	4.21846	4.20693	4.20901
4.2284	4.22233	4.21423	4.20674
4.16758	4.19304	4.20273	4.13539
4.22233	4.11012	4.21877	4.18344
4.18721	4.26031	4.20664	4.19449
4.20262	4.20653	4.21455	4.1936
4.19879	4.2145		4.1412
4.19321	4.19159		4.20134
4.21966	4.20868		4.18176
4.22853	4.21256		4.1949
4.20282	4.21008		4.21267
4.22583	4.21754		4.18316
4.22796	4.20952		4.2065
4.22853	4.21069		4.20852
4.22194	4.19756		4.21251
4.21906	4.20648		4.186
4.22152	4.21572		4.19912
4.23613	4.21656		4.19866
4.28212	4.20688		4.20745
4.20672	4.21601		4.05454
4.20882	4.20903		4.22272
4.17187	4.21551		4.22008
4.21756	4.19479		4.20017
4.23307	4.22337		4.15872
4.21203	4.21572		4.20145
4.22194	4.20458		4.19712
4.22347	4.21362		4.23119
4.21373	4.19195		4.23139
4.20464	4.21378		4.21323
4.2048	4.2154		4.21661
4.18574	4.20734		4.20019
4.22248	4.20804		4.19573
4.21216	4.19304		4.19637
4.22727	4.20734		4.15524
4.21643	4.15433		4.20997
4.22863	4.1989		4.18673
4.23315	4.20588		4.13682
4.22238	4.18574		4.20306
4.22789	4.2101		4.22451
4.24586	4.21632		4.21376
4.08874	4.18489		4.22665
4.23563	4.21498		4.20852
4.21018	4.20806		4.14761
4.19835	4.21953		4.19246
4.21566	4.221		4.22287
4.21748	4.21136		4.20515
4.20282	4.18081		4.16578
4.22583	4.21378		4.20388
4.16322	4.21622		4.16684
4.1989	4.25339		4.2036
4.21026	4.21085		4.17806
4.23992	4.14457		4.1994
4.2136	4.18943		4.20943
4.19598	4.22407		4.20028
4.21133	4.18404		4.1924
4.19562	4.17803		4.15939
4.22251	4.22866		4.20742
4.11401	4.21317		4.1912
4.21179	4.2199		4.16071
4.21373	4.20723		4.19254
4.21948	4.12172		4.14339
4.21026	4.19997		4.19142
4.08422	4.08952		4.22748
4.24428	4.21013		4.17091
4.24155	4.1936		4.16897
4.21566	4.18489		4.19451
4.19106	4.2141		4.2132
4.27715	4.19002		4.05026
4.22407	4.22717		4.21437
4.23129	4.214		4.18247
4.23134	4.15421		4.19604
4.20588	4.17777		4.20812
4.215	4.1941		4.21061
4.21812	4.17044		4.18642
4.22554	4.22791		4.19813
4.22699	4.1687		4.12169
4.23399	4.20763		4.19312
4.1854	4.2184		4.16888
4.2173	4.12574		4.20008
4.23975	4.22243		4.19042
4.22453	4.21213		4.19579
4.21906	4.14805		4.18173
4.1989	4.19304		4.22881
4.22714	4.21072		4.20205
4.23857	4.22414		4.20008
4.21431	4.22567		4.21192
4.2354	4.21545		4.21769
4.2319	4.14439		4.15894
4.20314	4.19673		4.20688
4.20631	4.22154		4.19232
4.22855	4.10285		4.21402
4.22559	4.21195		4.19167
4.20839	4.17423		4.19573
4.20685	4.21648		4.1924
4.23517	4.21349		4.10051
4.20382	4.19833		4.18176
4.22737	4.18943		4.18421
4.23495	4.17964		4.20284
4.23267	4.10164		4.20699
4.24329	4.21622		4.22272
4.21077	4.23282		4.20804
4.21455	4.12359		4.20194
4.26722	4.20642		4.16652
4.21985	4.22696		4.1975
4.23328	4.21195		4.20537
4.22704	4.20731		4.1936
	4.08558		4.215
	4.21754		4.15872
	4.20458		4.1994
	4.27249		4.15244
	4.19207		4.16803
	4.1272		4.20677
	4.19692		4.20707
	4.2222		4.20447
	4.26574		4.12398
	4.20884		4.29511
	4.17292		4.19997
	4.19429		4.21203
	4.24655		4.2149
	3.99568		4.20677
	4.19		4.20718
	4.24194		4.20093
	4.20265		4.23251
	4.19926		4.13542
	4.20661		4.18267
	4.06085		4.17432
	4.21128		4.17438
	4.23702		4.21072
	4.25074		3.90693
	4.21622		4.1972
	4.22401		4.18176
	4.13111		4.2075
	4.20946		3.90693
	4.10958		4.20548
	4.19989		4.20314
	4.22272		4.19354
	4.21037		4.19493
	4.20612		4.17111
	4.13111		4.19794
	4.21362		4.19446
	4.20731		4.20607
	4.21437		4.19956
	4.2236		4.20208
	4.2108		4.2294
	4.25278		4.18398
	4.20677		4.18492
	4.18969		4.23282
	4.21133		4.20107
	4.20292		4.19951
	4.20868		4.20884
	4.17391		4.18898
	4.17292		4.20922
	4.22404		4.20458
	4.21817		4.20666
	4.2108		4.21229
	4.21354		4.18929
	4.20447		4.19573
	4.23007		4.1949
	4.2085		4.1825
	4.21013		4.17846
	4.21293		4.20523
	4.13111		4.19287
	4.21632		4.21083
	4.19002		4.1487
	4.20887		4.19415
	4.18876		4.23121
	4.18523		4.19449
	4.21877		4.1936
	4.16563		4.14492
	4.12303		4.08913
	4.20922		4.17728
	4.21096		4.20564
	4.20973		4.1972
	4.21635		4.18398
	4.19435		4.13178
	4.19789		4.20903
	4.21638		4.19404
	4.17391		4.16569
	4.14439		4.20415
	4.20745		4.20213
	4.16498		4.20474
	4.18817		4.23684
	4.223		4.12245
	4.21195		4.18435
	4.17906		4.21738
	4.17563		4.19401
	4.21593		4.18761
	4.21521		4.26312
	4.21911		4.20314
	4.26385		4.20366
	4.22068		4.20436
	4.20558		4.23857
	4.21622		4.20172
	4.20868		4.22742
	4.21551		4.2075
	4.20534		4.16932
	4.16453		4.19279
	4.14383		4.20922
	4.21524		4.20292
	4.06085		4.1786
	4.19215		4.24588
	4.21458		4.19855
	4.19756		4.17452
	4.19376		4.21267
	4.18876		4.22963
	4.20159		4.17918
	4.15023		4.17846
	4.19496		4.19162
	4.1941		4.2085
	4.22243		4.20836
	4.21593		4.17129
	4.16486		4.20099
	4.21331		4.22881
	4.24714		4.15186
	4.23697		4.14426
	4.21064		4.20774
	4.16453		4.19767
	4.21696		4.18839
	4.20734		4.17531
	4.20664		4.18529
	4.10164		4.21096
	4.2154		4.09646
	4.21421		4.19207
	4.21016		4.23877
	4.18608		4.22637
	4.18769		4.1529
	4.21272		4.19254
	4.22683		4.14057
	4.21293		4.20658
	4.20847		4.21203
	4.20669		4.1975
	4.19504		4.19092
	4.21064		4.22673
	4.20973		4.15824
	4.21256		4.2158
	4.18608		4.2169
	4.02678		4.21625
	4.21603		4.23014
	4.20836		4.19357
	4.2236		4.20474
	4.21521		4.19044
	4.19802		4.16967
	4.2116		4.1939
	4.11012		4.17967
	4.22337		4.29511
	4.22763		4.23739
	4.24306		4.19579
	4.21437		4.14666
	4.21085		4.18659
	4.06251		4.18932
	4.21719		4.20093
	4.20874		4.12833
	4.22827		4.19279
	4.19769		4.18529
	4.16498		4.21251
	4.20615		4.20634
	4.21896		4.07871
	4.21603		4.19907
	4.20615		4.1412
	4.1959		4.2006
	4.21026		4.22342
	4.15023		4.19507
	4.18296		4.20279
	4.19033		4.21059
	4.21861		4.24032
	4.21487		4.20192
	4.21622		4.26312
	4.21846		4.20564
	4.21474		4.19212
	4.20409		4.19131
	4.21669		4.26226
	4.17886		4.18811
	4.18777		4.19468
	4.23915		4.20382
	4.19789		4.20707
	4.19912		4.17788
	4.22134		4.2079
	4.20688		4.12551
	4.21769		4.11136
	4.21304		4.08091
	4.23779		4.20328
	4.26171		4.21192
	4.21561		4.18515
	4.20769		4.232
	4.27045		4.20019
	4.20474		4.19404
	4.20726		4.20772
	4.20994		4.20545
	4.17447		4.21468
	4.21093		4.15506
	4.11521		4.19451
	4.21606		4.02461
	4.18817		4.18698
	4.16616		4.19167
	4.20946		4.14585
	4.20612		4.22693
	4.20265		4.21315
	4.08895		4.21184
	4.23707		4.17143
	4.20788		4.12398
	4.16693		4.20812
	4.21128		4.21437
	4.20077		4.18247
	4.18574		4.20577
	4.2223		4.24573
	4.21195		4.20943
	4.20664		4.1869
	4.18732		4.21123
	4.14383		4.02461
	4.21696		4.19912
	4.06833		4.19287
	4.20052		4.21256
	4.25339		4.20431
	4.17534		4.22827
	4.18901		4.19287
	4.22282		4.22907
	4.18777		4.23282
	4.15131		4.19396
	4.21253		4.14737
	4.20575		4.21516
	4.20077		4.18041
	4.16563		4.19665
	4.20077		4.20718
	4.22047		4.19207
	4.22047		4.2
	4.2179		4.19349
	4.21093		4.21508
	4.19967		4.17164
	4.20388		4.18676
	4.17857		4.19218
	4.20911		4.19631
	4.21606		4.16932
	4.2159		4.12723
	4.20691		4.21384
	4.21195		4.11062
	4.18901		4.19805
	4.21037		4.20634
	4.22681		4.16758
	4.18848		4.20238
	4.18216		4.20946
	4.20439		4.21951
	4.13472		4.2072
	4.21804		4.18566
	4.20224		4.1959
	4.21503		4.16687
	4.2048		4.19429
	4.20409		4.19451
	4.22776		4.22637
	4.14724		4.18839
	4.18873		4.15308
	4.19601		4.18974
	4.221		4.21423
	4.18438		4.19446
	4.01649		4.20192
	4.14383		4.20847
	4.16616		4.09468
	4.19019		4.16539
	4.19912		4.21704
	4.19237		4.21354
	4.18806		4.21125
	4.18997		4.18184
	4.26385		4.19844
	4.21213		4.20415
	4.20118		4.16894
	4.1941		4.21261
	4.02131		4.21447
	4.24721		4.1949
	4.21593		4.21168
	4.21688		4.19951
	4.21189		4.21675
	4.20455		4.1487
	4.24697		4.19251
	4.20382		4.20273
	4.16038		4.21037
	4.20205		4.21192
	4.20734		4.19645
	4.21437		4.21352
	4.21117		4.20561
	4.21165		4.23497
	4.19967		4.18375
	4.21638		4.21519
	4.02131		4.2032
	4.21085		4.19866
	4.20572		4.20631
	4.03483		4.18044
	4.21213		4.19207
	4.20483		4.17949
	4.20292		4.09503
	4.20731		4.18921
	4.22308		4.18848
	4.2116		4.19282
	4.2071		4.17143
	4.20906		4.19584
	4.2145		4.20943
	4.20747		4.21675
	4.22003		4.21155
	4.25074		4.1852
	4.17644		4.21165
	4.21288		4.20742
	4.20344		4.20374
	4.24065		4.15244
	4.20175		4.22886
	4.19207		4.19612
	4.20868		4.21317
	4.20126		4.19251
	4.11012		4.19813
	4.16888		4.18656
	4.2048		4.17788
	4.2071		4.20322
	4.21458		4.21389
	4.19479		4.19401
	4.19582		4.1756
	4.2085		4.15824
	4.02678		4.2017
	4.21603		4.17266
	4.21609		4.20777
	4.21221		4.169
	4.21037		4.1912
	3.99878		4.21333
	4.20658		4.17644
	4.22308		4.22776
	4.21712		4.22907
	4.2223		4.21935
	4.23915		4.17266
	4.20483		4.20156
	4.20895		4.20994
	4.16292		4.23251
	4.20731		4.19265
	4.18577		4.18015
	4.20537		4.24167
	4.21896		4.19429
	4.21675		4.21516
	4.22047		4.20823
	4.21104		4.20994
	4.24721		4.21211
	4.22899		4.15085
	4.24949		4.09726
	4.12107		4.16814
	4.19237		4.18099
	4.17187		4.22552
	4.21709		4.17949
	4.21096		4.1924
	4.21171		4.18492
	4.2154		4.19986
	4.18817		4.22451
	4.2108		4.17447
	4.2108		4.15552
	4.16164		4.11561
	4.18446		4.21037
	4.24373		4.20623
	4.26207		4.20273
	4.1825		4.19654
	4.21648		4.21447
	4.05088		4.16581
	4.24373		4.18628
	4.20379		4.22907
	4.21285		4.19728
	4.09451		4.16814
	4.19997		4.24194
	4.20658		4.19162
	4.20052		4.20962
	4.21503		4.20238
	4.19002		4.15848
	4.16486		4.15881
	4.19504		4.21237
	4.17777		4.2
	4.19833		4.21272
	4.21622		4.21125
	4.21783		4.20014
	4.23606		4.20962
	4.21527		4.21059
	4.24986		4.20162
	4.21197		4.20101
	4.21093		4.21259
	4.2243		4.1972
	4.18732		4.23699
	4.20669		4.18367
	4.18318		4.15833
	4.20726		4.18853
	4.27784		4.23684
	4.21558		4.1944
	4.21101		4.20623
	4.21147		4.19413
	4.10958		4.15284
	4.16664		4.18656
	4.17205		4.14082
	4.24714		4.2029
	4.13472		4.21492
	4.19997		4.20545
	4.21564		4.20306
	4.24267		4.2
	4.22717		4.20006
	4.20892		4.18794
	4.21595		4.19507
	4.20895		4.22331
	4.21717		4.17918
	4.24042		4.23815
	4.21141		4.23388
	4.21331		4.20994
	4.22389		4.198
	4.19706		4.2141
	4.21237		4.19131
	4.2096		4.21059
	4.16616		4.0703
	4.20731		4.22404
	4.21189		4.20071
	4.17644		4.2006
	4.21293		4.24472
	4.25392		4.21232
	4.17817		4.01695
	4.21002		4.18279
	4.21107		4.21352
	4.17765		4.19167
	4.21872		4.19962
	4.2085		4.20887
	4.21064		4.20634
	4.21378		4.22342
	4.21588		4.21181
	4.2199		4.18659
	4.17621		4.16271
	4.17638		4.20545
	4.21514		4.16307
	4.20612		4.20577
	4.19654		4.11787
	4.19496		4.20588
	4.2026		4.21426
	4.21016		4.24167
	4.23779		4.1114
	4.1856		4.14057
	4.20458		4.18044
	4.21338		4.23282
	4.22162		4.21168
	4.21896		4.16891
	4.21141		4.21619
	4.22337		4.23254
	4.21548		4.20401
	4.21685		4.20306
	4.20483		4.2029
	4.1852		4.05454
	4.21349		4.18013
	4.21208		4.23857
	4.23702		4.18932
	4.19692		4.21083
	4.16584		4.23134
	4.1959		4.16634
	4.08386		4.21096
	4.20483		4.21037
	4.21354		4.21362
	4.21561		4.17208
	4.17901		4.20986
	4.10568		4.21577
	4.21245		4.21096
	4.18261		4.15302
	4.21013		4.19893
	4.21248		4.16038
	4.21439		4.19429
	4.03088		4.21125
	4.00847		4.20039
	4.2184		4.14983
	4.19797		4.20917
	4.09451		4.13874
	4.15042		3.95766
	4.22634		4.18267
	4.20828		4.15851
	4.21195		4.2075
	4.2141		4.23877
	4.20151		4.19465
	4.20159		4.24177
	4.19376		4.21018
	4.16292		4.17949
	4.19805		4.23086
	4.20123		4.20747
	4.22261		4.19609
	4.19756		4.19207
	4.25392		4.19407
	4.1262		4.18435
	4.21221		4.20707
	4.27784		4.08913
	4.19496		4.21408
	4.212		4.18512
	4.00847		4.19279
	4.20469		4.21315
	4.12303		4.23388
	4.20314		4.20262
	4.23434		3.90693
	4.18997		4.20284
	4.212		4.20817
	4.20882		4.18839
	4.16584		4.18276
	4.1989		4.19973
	4.20232		4.19786
	4.18216		4.20634
	4.19407		4.11136
	4.17452		4.20279
	4.20314		4.21354
	4.19912		4.17102
	4.17292		4.11538
	4.10887		4.19954
	4.01787		4.20672
	4.21096		4.18358
	4.2236		4.21389
	4.17676		4.18418
	4.21037		4.18744
	4.21091		4.20718
	4.17857		4.20634
	4.18873		4.19271
	4.17292		4.20718
	4.2108		4.18732
	4.22526		4.20142
			4.19956
			4.22383
			4.18783
			4.20279
			4.16271
			4.19934
			4.22466
			4.20123
			4.19548
			4.21423
			4.23442
			4.19951
			4.09496
			4.13539
			4.20575
			4.1786
			4.20008
			4.20817
			4.19326
			3.90693
			4.23764
			4.21219
			4.20205
			4.18577
			4.11787
			4.03411
			4.212
			4.18409
			4.24588
			4.20866
			4.18492
			4.15506
			4.18794
			4.18642
			4.11823
			4.22008
			4.1949
			4.19501
			4.22963
			4.212
			4.16373
			4.19279
			4.19571
			4.20377
			4.20962
			4.20718
			4.26224
			4.20828
			4.20194
			4.1922
			4.21192
			4.19321
			4.16687
			4.19404
			4.20276
			4.24157
			4.22552
			4.19363
			4.16092
			4.19794
			4.19451
			4.18247
			4.21667
			4.17875
			4.23363
			4.19112
			4.1936
			4.215
			4.21384
			4.20903
			4.20806
			4.18913
			4.18848
			4.16432
			4.21125
			4.17102
			4.19962
			4.18839
			4.23877
			4.20485
			4.19396
			4.14666
			4.21762
			4.19642
			4.16098
			4.18676
			4.20488
			4.19507
			4.20943
			4.20436
			4.21299
			4.2085
			4.20148
			4.18636
			4.17386
			4.2014
			4.20836
			4.17176
			4.19089
			4.15085
			4.18375
			4.20162
			4.11823
			4.21237
			4.21423
			4.20129
			4.20728
			4.21261
			4.19907
			4.19451
			4.19959
			4.20664
			4.20298
			4.20618
			4.20629
			4.20112
			4.18898
			4.20219
			4.19959
			4.19271
			4.19393
			4.21181
			4.17432
			4.1959
			4.21093
			4.21267
			4.09496
			4.20279
			4.19849
			4.16373
			4.20804
			4.21083
			4.19844
			4.19656
			4.21037
			4.15984
			4.2267
			4.17967
			4.21269
			4.21109
			4.20548
			4.19822
			4.20309
			4.18021
			4.05026
			4.16962
			4.13796
			4.20917
			4.18313
			4.22383
			4.18381
			4.19131
			4.17713
			4.21352
			4.16516
			4.20431
			4.20583
			4.1758
			4.20049
			4.21484
			4.21341
			4.19095
			4.22776
			4.24812
			4.20112
			4.19415
			4.16758
			4.21806
			4.20836
			4.2017
			4.18656
			4.21125
			4.21179
			4.21195
			4.21123
