# Supplementary material for: Oncogenic YAP sensitizes cells to CHK1 inhibition via CDK4/6 driven G1 acceleration
Source: EMBO Rep. 2025 Jul 4;26(16):4017–39. doi: 10.1038/s44319-025-00514-5 (PMC12373906; doi:10.1038/s44319-025-00514-5)
Supplement: Supplementary file 10 — Figure EV3 Source Data [file 44319_2025_514_MOESM10_ESM.zip]

Archive with 22 entries (16 files):
- EV3/
- EV3/.DS_Store
- __MACOSX/EV3/._.DS_Store
- EV3/EV3A/
- EV3/EV3D/
- EV3/EV3C/
- EV3/EV3B/
- EV3/EV3E/
- EV3/EV3A/gammaH2AX.tif
- __MACOSX/EV3/EV3A/._gammaH2AX.tif
- EV3/EV3A/EdU.tif
- __MACOSX/EV3/EV3A/._EdU.tif
- EV3/EV3A/Hoechst.tif
- __MACOSX/EV3/EV3A/._Hoechst.tif
- EV3/EV3D/QBIC_plots_pLAMIN A:C.xlsx
- __MACOSX/EV3/EV3D/._QBIC_plots_pLAMIN A:C.xlsx
- EV3/EV3C/RT-qPCR_WEE1_PKMYT1.xlsx
- __MACOSX/EV3/EV3C/._RT-qPCR_WEE1_PKMYT1.xlsx
- EV3/EV3B/QBIC_plots_EV3B.xlsx
- __MACOSX/EV3/EV3B/._QBIC_plots_EV3B.xlsx
- EV3/EV3E/pLAMIN A:C_positive cells.xlsx
- __MACOSX/EV3/EV3E/._pLAMIN A:C_positive cells.xlsx
