# Supplementary material for: Oncogenic YAP sensitizes cells to CHK1 inhibition via CDK4/6 driven G1 acceleration
Source: EMBO Rep. 2025 Jul 4;26(16):4017–39. doi: 10.1038/s44319-025-00514-5 (PMC12373906; doi:10.1038/s44319-025-00514-5)
Supplement: Supplementary file 10 — Figure EV3 Source Data [file 44319_2025_514_MOESM10_ESM.zip › EV3/EV3D/QBIC_plots_pLAMIN A:C.xlsx]

## Sheet: EV3D
	HOECHST 33342 Sum	EdU Mean	pLAMIN A/C Mean
ctrl siRNA	3416100	1079	3205
ctrl siRNA	3550340	2039	2437
ctrl siRNA	6541000	1851	3373
ctrl siRNA	3432260	1045	2779
ctrl siRNA	6557100	1052	3760
ctrl siRNA	2734660	1564	23033
ctrl siRNA	3486240	1056	2346
ctrl siRNA	3384500	1006	1941
ctrl siRNA	3405670	2295	4446
ctrl siRNA	3664830	3067	3887
ctrl siRNA	3338520	1113	2091
ctrl siRNA	6824180	1139	25002
ctrl siRNA	3293980	1065	3644
ctrl siRNA	3931340	5053	2942
ctrl siRNA	3162010	1144	3568
ctrl siRNA	3980220	9515	3856
ctrl siRNA	6721180	1041	4328
ctrl siRNA	3440290	1005	2688
ctrl siRNA	6711080	1058	6547
ctrl siRNA	3476130	1028	2070
ctrl siRNA	7142120	1189	10690
ctrl siRNA	3550740	1318	6682
ctrl siRNA	3902930	5368	2850
ctrl siRNA	3158650	1102	2393
ctrl siRNA	4488310	6963	2865
ctrl siRNA	3276580	1094	2779
ctrl siRNA	4203950	9065	3638
ctrl siRNA	3558120	4698	2464
ctrl siRNA	6274120	1049	2895
ctrl siRNA	3628810	2678	2213
ctrl siRNA	3999580	6603	2210
ctrl siRNA	6814820	2199	2538
ctrl siRNA	6648040	1185	8877
ctrl siRNA	3624860	3698	2525
ctrl siRNA	5430450	6004	4028
ctrl siRNA	3529730	4811	3033
ctrl siRNA	6127430	6302	3879
ctrl siRNA	3259860	1085	3015
ctrl siRNA	6938750	1136	7334
ctrl siRNA	3361880	1122	1950
ctrl siRNA	6397960	1088	8283
ctrl siRNA	6518380	1179	3978
ctrl siRNA	6521730	1163	5213
ctrl siRNA	6966150	1032	3541
ctrl siRNA	4947500	5979	2699
ctrl siRNA	3225220	1084	3058
ctrl siRNA	6555660	1131	3664
ctrl siRNA	6422840	1161	4748
ctrl siRNA	6591490	1253	6600
ctrl siRNA	3328270	1111	2979
ctrl siRNA	3466610	2655	2109
ctrl siRNA	3322080	1052	2498
ctrl siRNA	3973640	5750	2683
ctrl siRNA	3399250	1102	3032
ctrl siRNA	6774230	1139	3532
ctrl siRNA	6998690	1075	4952
ctrl siRNA	5584490	5551	2632
ctrl siRNA	6733110	1069	4018
ctrl siRNA	6502260	1188	6224
ctrl siRNA	5235090	8218	3495
ctrl siRNA	4054440	5800	3167
ctrl siRNA	3372210	1162	2536
ctrl siRNA	3457900	1087	2734
ctrl siRNA	3416000	1010	2097
ctrl siRNA	4799950	5265	2689
ctrl siRNA	3863990	12507	2373
ctrl siRNA	3551560	2887	3171
ctrl siRNA	3678130	6199	2427
ctrl siRNA	6666550	1248	6146
ctrl siRNA	4218340	6731	2820
ctrl siRNA	3460340	2774	2581
ctrl siRNA	7688040	3175	5919
ctrl siRNA	6392950	1197	5541
ctrl siRNA	6540150	1225	4042
ctrl siRNA	3267260	994.6	2331
ctrl siRNA	3391240	1018	2863
ctrl siRNA	4947500	5979	2699
ctrl siRNA	3389950	970.7	1979
ctrl siRNA	3462150	1017	2023
ctrl siRNA	5716530	6365	2816
ctrl siRNA	4471190	6007	2209
ctrl siRNA	4307620	8749	4105
ctrl siRNA	6797030	1034	4367
ctrl siRNA	3436660	2955	2783
ctrl siRNA	3512220	1104	2534
ctrl siRNA	3313080	1032	2089
ctrl siRNA	3397680	1192	2323
ctrl siRNA	5198240	4700	2624
ctrl siRNA	4553950	5413	2427
ctrl siRNA	3181730	1348	5151
ctrl siRNA	6047310	5180	2840
ctrl siRNA	3343350	1212	2870
ctrl siRNA	2852760	1517	20646
ctrl siRNA	3395320	2782	2570
ctrl siRNA	5633140	6057	2699
ctrl siRNA	3602810	3793	3291
ctrl siRNA	3823280	4461	2486
ctrl siRNA	3551780	3762	2313
ctrl siRNA	3259290	993.1	2454
ctrl siRNA	5210350	4983	2330
ctrl siRNA	3340040	1088	2488
ctrl siRNA	3702560	1329	2105
ctrl siRNA	6160100	4020	3815
ctrl siRNA	6648900	1100	2996
ctrl siRNA	6560120	4121	2758
ctrl siRNA	5782280	5798	2808
ctrl siRNA	4960040	5521	2167
ctrl siRNA	6595650	1354	12109
ctrl siRNA	3265180	1232	4485
ctrl siRNA	3702560	1329	2105
ctrl siRNA	4891140	6782	2703
ctrl siRNA	3219200	1024	2093
ctrl siRNA	3170950	1466	4800
ctrl siRNA	3417470	1006	1934
ctrl siRNA	4202630	12967	2300
ctrl siRNA	6507290	3275	3250
ctrl siRNA	3222430	1117	2605
ctrl siRNA	3063400	1187	2214
ctrl siRNA	5531440	4039	2331
ctrl siRNA	3399030	1057	2080
ctrl siRNA	3494110	3727	2561
ctrl siRNA	3324790	1110	2380
ctrl siRNA	3913070	7174	2612
ctrl siRNA	6561950	1176	9811
ctrl siRNA	3244630	1107	2346
ctrl siRNA	3652940	3764	2916
ctrl siRNA	6443750	3929	2788
ctrl siRNA	3343890	1074	3018
ctrl siRNA	5451470	7271	2121
ctrl siRNA	3367750	1003	1924
ctrl siRNA	3351160	1070	4698
ctrl siRNA	3316610	1055	2426
ctrl siRNA	5990590	7449	3200
ctrl siRNA	3380680	1001	2041
ctrl siRNA	3411030	1027	2014
ctrl siRNA	4032580	4693	2157
ctrl siRNA	3432780	2868	2305
ctrl siRNA	6760460	1120	3503
ctrl siRNA	3680040	5398	2513
ctrl siRNA	3427120	1228	3689
ctrl siRNA	3451210	1069	2150
ctrl siRNA	3241280	972.6	2360
ctrl siRNA	6820060	1925	2727
ctrl siRNA	3543350	1151	2352
ctrl siRNA	3378530	1594	2500
ctrl siRNA	4735430	6283	2775
ctrl siRNA	3530780	994.7	2645
ctrl siRNA	3345680	982.6	1907
ctrl siRNA	3324030	1082	2901
ctrl siRNA	6823070	1049	8679
ctrl siRNA	3405670	2295	4446
ctrl siRNA	4671700	5841	2617
ctrl siRNA	6655670	1033	13788
ctrl siRNA	3311060	1317	2221
ctrl siRNA	4733280	5984	2252
ctrl siRNA	5357610	6059	2363
ctrl siRNA	3352620	1134	5201
ctrl siRNA	3449910	996.9	1907
ctrl siRNA	4236800	5069	2320
ctrl siRNA	5051740	6155	2838
ctrl siRNA	3364210	2380	2250
ctrl siRNA	3440980	1062	1953
ctrl siRNA	5602190	1252	18833
ctrl siRNA	4083180	4486	3158
ctrl siRNA	6425240	1132	3486
ctrl siRNA	3466440	1100	2143
ctrl siRNA	3420190	1436	5049
ctrl siRNA	6762420	1087	3768
ctrl siRNA	3364000	2927	2626
ctrl siRNA	6172340	8239	2103
ctrl siRNA	3304530	1315	4033
ctrl siRNA	3693520	1074	2814
ctrl siRNA	4573260	5454	2656
ctrl siRNA	3462890	1307	2715
ctrl siRNA	6482230	1200	4996
ctrl siRNA	3305190	1142	2348
ctrl siRNA	3291850	1139	2253
ctrl siRNA	5905380	5400	2502
ctrl siRNA	3363870	1041	2083
ctrl siRNA	2621580	1453	28181
ctrl siRNA	3271070	1052	2062
ctrl siRNA	3554690	1241	2575
ctrl siRNA	6022840	1130	14138
ctrl siRNA	4093870	5226	2928
ctrl siRNA	6184330	1184	4072
ctrl siRNA	3244470	994.6	2240
ctrl siRNA	3316530	1689	2768
ctrl siRNA	6702080	1187	3675
ctrl siRNA	5608200	5409	2511
ctrl siRNA	6715820	1084	5478
ctrl siRNA	3325680	1005	1967
ctrl siRNA	3368850	1069	2526
ctrl siRNA	5180480	6320	2777
ctrl siRNA	3970050	6209	2434
ctrl siRNA	6072270	4819	3770
ctrl siRNA	3270270	1126	2060
ctrl siRNA	6259280	5635	2976
ctrl siRNA	3243310	1091	3270
ctrl siRNA	3346270	1006	2058
ctrl siRNA	6906890	1129	5004
ctrl siRNA	5092880	5544	2627
ctrl siRNA	6579740	1085	4009
ctrl siRNA	3518610	1041	2012
ctrl siRNA	6225220	3783	2640
ctrl siRNA	3398420	1043	2425
ctrl siRNA	4479710	1026	2657
ctrl siRNA	3272990	1124	2153
ctrl siRNA	3316810	1060	2843
ctrl siRNA	3203180	1072	2134
ctrl siRNA	3408500	3568	2717
ctrl siRNA	4656290	5882	2903
ctrl siRNA	3294190	1104	3559
ctrl siRNA	7008390	1071	18628
ctrl siRNA	3450520	1589	2299
ctrl siRNA	6246330	4438	2619
ctrl siRNA	7497720	1731	8519
ctrl siRNA	3523870	1008	2066
ctrl siRNA	4834900	1080	3068
ctrl siRNA	3296570	1084	2379
ctrl siRNA	5012100	6217	3257
ctrl siRNA	3499990	1009	2706
ctrl siRNA	6592580	1038	7151
ctrl siRNA	6602240	1076	6294
ctrl siRNA	3707270	4724	2271
ctrl siRNA	6318940	1059	7342
ctrl siRNA	3626800	3814	2517
ctrl siRNA	6306760	3663	3077
ctrl siRNA	3262850	1133	3407
ctrl siRNA	3491530	1156	2582
ctrl siRNA	6645310	1149	6737
ctrl siRNA	6629190	1125	7286
ctrl siRNA	3234200	1036	4443
ctrl siRNA	5094580	7319	2819
ctrl siRNA	5360360	4647	3553
ctrl siRNA	6619600	1590	3691
ctrl siRNA	2995090	1260	3341
ctrl siRNA	5579290	12859	2103
ctrl siRNA	3273010	1178	3451
ctrl siRNA	3438010	1689	2538
ctrl siRNA	3393260	1098	2905
ctrl siRNA	3460030	1083	2154
ctrl siRNA	3893460	7895	2073
ctrl siRNA	4425890	5056	2437
ctrl siRNA	4050260	6470	2755
ctrl siRNA	4091770	5960	2790
ctrl siRNA	6787600	1058	3360
ctrl siRNA	3228160	1122	2413
ctrl siRNA	6584230	1151	4734
ctrl siRNA	3678980	2132	2280
ctrl siRNA	3317710	1087	3261
ctrl siRNA	3397110	999.1	1970
ctrl siRNA	6476150	1146	4608
ctrl siRNA	4239010	5994	2819
ctrl siRNA	6378510	1309	6182
ctrl siRNA	3447690	1144	2437
ctrl siRNA	4574870	5287	2499
ctrl siRNA	5113520	5040	2493
ctrl siRNA	5960040	6025	3509
ctrl siRNA	3534130	1342	2651
ctrl siRNA	3306980	1004	2165
ctrl siRNA	3181040	1105	3554
ctrl siRNA	3536420	1004	2312
ctrl siRNA	4871290	6687	2495
ctrl siRNA	5925210	5000	2559
ctrl siRNA	6660080	1049	5124
ctrl siRNA	6661420	1140	3389
ctrl siRNA	6565080	1101	3884
ctrl siRNA	6470960	1094	4123
ctrl siRNA	5456120	4880	3344
ctrl siRNA	6144940	4455	2871
ctrl siRNA	3192490	1034	2074
ctrl siRNA	5341880	6226	3430
ctrl siRNA	3437010	2595	2958
ctrl siRNA	3714950	1341	3083
ctrl siRNA	3308080	1057	2663
ctrl siRNA	4453820	5325	2830
ctrl siRNA	3368310	1065	2575
ctrl siRNA	4143000	5939	2402
ctrl siRNA	4863080	3322	2411
ctrl siRNA	3481630	2322	2339
ctrl siRNA	3613230	1042	2484
ctrl siRNA	3438620	1053	2362
ctrl siRNA	6506760	1025	3074
ctrl siRNA	4054440	5800	3167
ctrl siRNA	2958970	2472	2298
ctrl siRNA	5572130	6483	3067
ctrl siRNA	3501880	1799	2120
ctrl siRNA	3440650	1040	2477
ctrl siRNA	3542330	972.3	2049
ctrl siRNA	3205590	1087	3894
ctrl siRNA	4447830	5529	2767
ctrl siRNA	3879830	5595	3462
ctrl siRNA	3855890	5053	3233
ctrl siRNA	4704840	5597	2809
ctrl siRNA	4382740	5980	2961
ctrl siRNA	4251260	5795	2544
ctrl siRNA	3255390	1054	1989
ctrl siRNA	3398560	1014	2264
ctrl siRNA	3811600	5788	2361
ctrl siRNA	3666850	5234	2132
ctrl siRNA	3459580	1093	3263
ctrl siRNA	6661680	1039	6160
ctrl siRNA	3260910	1109	4639
ctrl siRNA	6007670	6950	2766
ctrl siRNA	3324030	1082	2901
ctrl siRNA	4879420	6283	2716
ctrl siRNA	3419520	1876	2651
ctrl siRNA	3340610	994.6	2231
ctrl siRNA	3506900	1223	2075
ctrl siRNA	3438620	1053	2362
ctrl siRNA	3244470	994.6	2240
ctrl siRNA	3468150	2373	2439
ctrl siRNA	3272990	1124	2153
ctrl siRNA	3355090	996.6	2002
ctrl siRNA	3431570	1018	2958
ctrl siRNA	6864280	5344	3079
ctrl siRNA	3969150	5711	2772
ctrl siRNA	5273810	6920	3548
ctrl siRNA	3936520	1548	3281
ctrl siRNA	6648040	1185	8877
ctrl siRNA	7105170	1647	4645
ctrl siRNA	5157660	6214	3088
ctrl siRNA	3293400	1014	1970
ctrl siRNA	3482140	994.7	2762
ctrl siRNA	4194480	4915	2625
ctrl siRNA	6586150	1150	8129
ctrl siRNA	4529200	6534	3157
ctrl siRNA	6025080	4439	3364
ctrl siRNA	3311120	1017	2711
ctrl siRNA	4683410	6472	2650
ctrl siRNA	6692560	1110	4002
ctrl siRNA	5108940	6608	3034
ctrl siRNA	3366440	1046	2463
ctrl siRNA	6134040	5660	3101
ctrl siRNA	3288960	1011	2062
ctrl siRNA	6615330	1060	4163
ctrl siRNA	3513660	1511	6549
ctrl siRNA	6675240	1084	3530
ctrl siRNA	3407130	1034	3019
ctrl siRNA	6375320	1167	6281
ctrl siRNA	3728640	6769	2743
ctrl siRNA	3266410	1630	2900
ctrl siRNA	3960860	4289	3056
ctrl siRNA	3190870	1184	2996
ctrl siRNA	6380650	3159	3363
ctrl siRNA	6765280	1968	4418
ctrl siRNA	6674870	1064	4419
ctrl siRNA	4771310	5044	4075
ctrl siRNA	4695370	5661	2849
ctrl siRNA	5382660	4317	3678
ctrl siRNA	3472960	3267	3388
ctrl siRNA	3181040	1105	3554
ctrl siRNA	6937460	1014	3866
ctrl siRNA	3390960	995.7	1872
ctrl siRNA	3340530	1065	3186
ctrl siRNA	4833710	11062	1896
ctrl siRNA	3445160	1061	2549
ctrl siRNA	6496280	1127	3310
ctrl siRNA	5920510	5623	3343
ctrl siRNA	5082700	8386	4410
ctrl siRNA	6577930	1091	3636
ctrl siRNA	3534130	1342	2651
ctrl siRNA	7733840	1610	11008
ctrl siRNA	6757590	1149	6433
ctrl siRNA	6647670	1183	9056
ctrl siRNA	3334610	1156	2392
ctrl siRNA	4197130	3221	8950
ctrl siRNA	6403160	1741	44554
ctrl siRNA	6734510	1510	2791
ctrl siRNA	6643620	1012	2961
ctrl siRNA	3371060	1047	2249
ctrl siRNA	6558310	1248	6120
ctrl siRNA	3280940	1120	4862
ctrl siRNA	3810820	5057	2843
ctrl siRNA	3646780	3457	5809
ctrl siRNA	2943550	1204	2402
ctrl siRNA	6914380	1100	4893
ctrl siRNA	3673520	3851	2829
ctrl siRNA	3902050	4460	2435
ctrl siRNA	3417500	1851	2486
ctrl siRNA	3324670	2381	2453
ctrl siRNA	3368310	1065	2575
ctrl siRNA	6718680	1010	3174
ctrl siRNA	3695030	4967	2224
ctrl siRNA	3739310	2016	2543
ctrl siRNA	3164370	1119	2157
ctrl siRNA	3222430	1117	2605
ctrl siRNA	5921570	3935	2517
ctrl siRNA	3381040	988.7	1917
ctrl siRNA	3477310	1018	2100
ctrl siRNA	6515510	1068	4680
ctrl siRNA	3419320	1048	2711
ctrl siRNA	3409920	1078	2726
ctrl siRNA	6326300	2966	2740
ctrl siRNA	4572650	5862	2541
ctrl siRNA	5527050	1603	44099
ctrl siRNA	3826290	3180	4138
ctrl siRNA	3446190	986.3	1974
ctrl siRNA	3335690	1210	2739
ctrl siRNA	3530780	994.7	2645
ctrl siRNA	6559850	1229	5641
ctrl siRNA	3368550	1010	2447
ctrl siRNA	6560610	1273	3438
ctrl siRNA	3362050	994.5	1957
ctrl siRNA	6587840	1027	2788
ctrl siRNA	6470400	3211	2948
ctrl siRNA	3232190	1089	4217
ctrl siRNA	3343430	1284	1998
ctrl siRNA	3445160	1061	2549
ctrl siRNA	3446190	986.3	1974
ctrl siRNA	4391240	7033	2731
ctrl siRNA	4031560	1056	3577
ctrl siRNA	3510890	1096	2474
ctrl siRNA	6200740	7089	3878
ctrl siRNA	6523540	3175	3035
ctrl siRNA	5281910	5546	2919
ctrl siRNA	3458010	1017	2895
ctrl siRNA	7022270	985.4	3308
ctrl siRNA	5159570	6838	2759
ctrl siRNA	3153900	978.2	2875
ctrl siRNA	3554130	4196	2480
ctrl siRNA	7295850	5516	6751
ctrl siRNA	6654550	1072	3739
ctrl siRNA	3390290	1289	2189
ctrl siRNA	4724990	5587	3341
ctrl siRNA	3393130	1194	2575
ctrl siRNA	6717450	1147	5857
ctrl siRNA	6739380	1035	3202
ctrl siRNA	6425240	1132	3486
ctrl siRNA	6601710	2168	3510
ctrl siRNA	3322320	978.1	1948
ctrl siRNA	3465230	990	2255
ctrl siRNA	3563830	1110	3394
ctrl siRNA	6339390	983.3	3288
ctrl siRNA	3910850	5922	2754
ctrl siRNA	4837190	4560	2418
ctrl siRNA	6019380	4880	2705
ctrl siRNA	3361880	1122	1950
ctrl siRNA	4891140	6782	2703
ctrl siRNA	5610260	6073	2446
ctrl siRNA	6443750	3929	2788
ctrl siRNA	4709970	5651	2347
ctrl siRNA	3751040	5362	2635
ctrl siRNA	6647790	1042	13147
ctrl siRNA	5223340	5716	2392
ctrl siRNA	6610780	1062	3460
ctrl siRNA	3759350	5527	2286
ctrl siRNA	3287770	1219	2754
ctrl siRNA	3510070	1101	2221
ctrl siRNA	5655630	5141	2438
ctrl siRNA	6573750	1255	7841
ctrl siRNA	4771100	6883	3351
ctrl siRNA	3266640	1173	2918
ctrl siRNA	3589080	1082	3335
ctrl siRNA	3485230	1156	2286
ctrl siRNA	5190510	4318	2391
ctrl siRNA	3936440	1005	2219
ctrl siRNA	6862710	1046	20950
ctrl siRNA	5865540	5115	2968
ctrl siRNA	5044820	5223	2742
ctrl siRNA	5019550	7285	2839
ctrl siRNA	3464130	2835	2328
ctrl siRNA	4717370	8841	1939
ctrl siRNA	5065520	5793	2684
ctrl siRNA	6617890	1267	3129
ctrl siRNA	4756710	7223	1823
ctrl siRNA	3386840	1148	2262
ctrl siRNA	3280130	1201	2325
ctrl siRNA	3296040	1033	2127
ctrl siRNA	6621310	1165	3350
ctrl siRNA	3401170	2478	2398
ctrl siRNA	5517460	1898	50296
ctrl siRNA	3357040	998	1973
ctrl siRNA	3245410	1256	2484
ctrl siRNA	3542090	1178	7123
ctrl siRNA	6994540	1047	3001
ctrl siRNA	6444320	3735	2758
ctrl siRNA	6667640	1151	5574
ctrl siRNA	6714480	1128	3670
ctrl siRNA	6133550	1104	14913
ctrl siRNA	3735120	5076	2717
ctrl siRNA	3530810	1040	2816
ctrl siRNA	7599070	1789	2142
ctrl siRNA	6790880	1026	3309
ctrl siRNA	3433170	972.2	1872
ctrl siRNA	3771720	4437	2888
ctrl siRNA	7133520	1518	3090
ctrl siRNA	3501880	1799	2120
ctrl siRNA	3708690	1782	2996
ctrl siRNA	6675240	1084	3530
ctrl siRNA	5329510	6604	3054
ctrl siRNA	3133630	1300	2513
ctrl siRNA	6528410	1103	4895
ctrl siRNA	6670950	1087	4679
ctrl siRNA	6553800	3389	2951
ctrl siRNA	3368190	1009	3319
ctrl siRNA	6519930	5033	3355
ctrl siRNA	6510710	1155	4144
ctrl siRNA	3554690	1241	2575
ctrl siRNA	3454220	1724	1824
ctrl siRNA	3313240	1131	3042
ctrl siRNA	3532740	4027	3451
ctrl siRNA	3825990	5516	2519
ctrl siRNA	3336680	1218	2390
ctrl siRNA	3305610	1075	2603
ctrl siRNA	3358860	1014	2181
ctrl siRNA	6546620	2863	2940
ctrl siRNA	4047910	3673	5641
ctrl siRNA	7437380	1630	5571
ctrl siRNA	5303580	4858	2297
ctrl siRNA	3484890	1243	3198
ctrl siRNA	3408730	1042	2101
ctrl siRNA	6606470	1127	3779
ctrl siRNA	6378510	1309	6182
ctrl siRNA	4890630	6899	3024
ctrl siRNA	6076630	5428	2656
ctrl siRNA	4422800	1278	2761
ctrl siRNA	3380000	1060	3246
ctrl siRNA	6838500	1121	5539
ctrl siRNA	3286790	1139	2117
ctrl siRNA	3522790	1041	2142
ctrl siRNA	3270060	1087	2625
ctrl siRNA	3368850	1069	2526
ctrl siRNA	3420410	981.3	1917
ctrl siRNA	3410830	1227	2221
ctrl siRNA	6617440	1057	3744
ctrl siRNA	6310050	1262	11564
ctrl siRNA	3425670	1325	3371
ctrl siRNA	3487830	5189	3117
ctrl siRNA	3289740	1078	2312
ctrl siRNA	5814530	5065	2766
ctrl siRNA	3377210	1059	2277
ctrl siRNA	6715920	1299	5377
ctrl siRNA	3355130	1075	1959
ctrl siRNA	5651690	4636	3166
ctrl siRNA	3371820	1070	4282
ctrl siRNA	6279340	1158	18980
ctrl siRNA	3285530	1111	1936
ctrl siRNA	6693540	1069	4263
ctrl siRNA	3330180	1006	2304
ctrl siRNA	3577100	1040	2386
ctrl siRNA	6120310	3930	4640
ctrl siRNA	5341880	6226	3430
ctrl siRNA	3601270	1229	2697
ctrl siRNA	2791330	1162	2207
ctrl siRNA	3634940	3950	2726
ctrl siRNA	3465150	2494	2389
ctrl siRNA	6812790	1119	4250
ctrl siRNA	3406620	1132	3761
ctrl siRNA	6439190	1180	4207
ctrl siRNA	3406390	1075	2258
ctrl siRNA	6546440	3387	2501
ctrl siRNA	4840810	7941	2605
ctrl siRNA	3266370	951.4	1828
ctrl siRNA	3457360	989.3	2118
ctrl siRNA	4905670	5352	2504
ctrl siRNA	6727720	1079	3911
ctrl siRNA	3466130	993	2485
ctrl siRNA	5000410	6198	2379
ctrl siRNA	5031040	5077	2752
ctrl siRNA	6608930	1110	5462
ctrl siRNA	3271070	1052	2062
ctrl siRNA	3351710	2790	2712
ctrl siRNA	3422400	1074	2111
ctrl siRNA	6735250	1131	11381
ctrl siRNA	3376250	1044	2210
ctrl siRNA	6751280	1130	6014
ctrl siRNA	3357220	1490	2420
ctrl siRNA	3391690	1118	2217
ctrl siRNA	3399100	1003	2098
ctrl siRNA	3693180	5769	2248
ctrl siRNA	6249790	4785	3345
ctrl siRNA	5520720	5207	2984
ctrl siRNA	6912650	1007	2316
ctrl siRNA	3988970	5280	3227
ctrl siRNA	6648930	967.1	3806
ctrl siRNA	2591470	1405	2679
ctrl siRNA	6780860	1312	3933
ctrl siRNA	4809310	7613	3476
ctrl siRNA	3416310	2197	2574
ctrl siRNA	3378530	1594	2500
ctrl siRNA	3267780	1122	2767
ctrl siRNA	3628310	3831	3051
ctrl siRNA	3730010	5522	3515
ctrl siRNA	5059990	5055	2382
ctrl siRNA	4433470	1054	3540
ctrl siRNA	3471000	1089	2247
ctrl siRNA	6609710	1103	5510
ctrl siRNA	3325680	1005	1967
ctrl siRNA	3823280	4461	2486
ctrl siRNA	2953180	1139	4320
ctrl siRNA	3287260	1040	2415
ctrl siRNA	5986620	4871	3101
ctrl siRNA	6619450	1246	5661
ctrl siRNA	5025360	6749	3114
ctrl siRNA	6424020	1127	5541
ctrl siRNA	7340150	1321	11702
ctrl siRNA	3476170	982.9	2292
ctrl siRNA	3448250	2985	2500
ctrl siRNA	3507220	4290	3068
ctrl siRNA	6522500	1076	6696
ctrl siRNA	4028590	4222	2672
ctrl siRNA	6742670	1136	6389
ctrl siRNA	3377380	1017	1995
ctrl siRNA	5729620	5790	3255
ctrl siRNA	3552570	1019	3268
ctrl siRNA	4529200	6534	3157
ctrl siRNA	2703410	1420	14482
ctrl siRNA	6002830	6147	2917
ctrl siRNA	6522140	1192	8048
ctrl siRNA	4640450	6956	3473
ctrl siRNA	4944280	5473	2523
ctrl siRNA	3383120	1056	3291
ctrl siRNA	3299100	991.8	2237
ctrl siRNA	4527220	5590	2474
ctrl siRNA	3398360	1091	2204
ctrl siRNA	3310840	1091	4354
ctrl siRNA	3802000	1422	2131
ctrl siRNA	3740280	3372	2572
ctrl siRNA	3463940	959.3	2645
ctrl siRNA	3478120	1044	2182
ctrl siRNA	4194480	4915	2625
ctrl siRNA	3021400	1177	3039
ctrl siRNA	3369530	1039	2569
ctrl siRNA	3475840	4757	2659
ctrl siRNA	3464130	2835	2328
ctrl siRNA	6134040	5660	3101
ctrl siRNA	3793110	7900	3213
ctrl siRNA	3980220	9515	3856
ctrl siRNA	3268490	1150	2284
ctrl siRNA	3445930	1172	3375
ctrl siRNA	6787050	1138	6904
ctrl siRNA	4649560	6241	2609
ctrl siRNA	3206540	1059	2400
ctrl siRNA	4293350	4962	2365
ctrl siRNA	3229150	1062	3237
ctrl siRNA	3380190	973.8	1835
ctrl siRNA	6538070	1181	6624
ctrl siRNA	3261580	1113	2448
ctrl siRNA	6792600	1049	3909
ctrl siRNA	4494370	9546	2155
ctrl siRNA	3579860	3079	3945
ctrl siRNA	6011160	5356	4637
ctrl siRNA	4891220	1091	2042
ctrl siRNA	3367970	3393	2825
ctrl siRNA	3254350	1037	3350
ctrl siRNA	7588980	1262	3738
ctrl siRNA	3265360	1167	2629
ctrl siRNA	6726400	1079	4743
ctrl siRNA	3735550	4803	3348
ctrl siRNA	6541380	1037	3438
ctrl siRNA	6681450	1109	5299
ctrl siRNA	3399100	1003	2098
ctrl siRNA	3335820	2375	2002
ctrl siRNA	6858540	1102	5661
ctrl siRNA	3988970	5280	3227
ctrl siRNA	3375770	1202	3175
ctrl siRNA	3268340	1082	2133
ctrl siRNA	3362070	2383	2980
ctrl siRNA	2866250	1560	9228
ctrl siRNA	6813290	1136	5546
ctrl siRNA	6860210	1073	4831
ctrl siRNA	3342690	1019	2253
ctrl siRNA	3501650	1230	2752
ctrl siRNA	3448590	996.6	2192
ctrl siRNA	6797030	1034	4367
ctrl siRNA	4958770	6760	3336
ctrl siRNA	6584230	1201	5931
ctrl siRNA	4213230	6505	2676
ctrl siRNA	3548660	3274	2226
ctrl siRNA	3241280	972.6	2360
ctrl siRNA	3173330	1113	3952
ctrl siRNA	6483360	1192	3759
ctrl siRNA	6708220	1095	4156
ctrl siRNA	3309570	1117	2541
ctrl siRNA	6826880	1044	4260
ctrl siRNA	3343430	1284	1998
ctrl siRNA	6999150	1045	4283
ctrl siRNA	3960860	4289	3056
ctrl siRNA	7029930	1259	4625
ctrl siRNA	3837100	3918	1989
ctrl siRNA	6535230	1213	7954
ctrl siRNA	7501980	1405	7865
ctrl siRNA	6570920	1152	3790
ctrl siRNA	3316000	992.6	2216
ctrl siRNA	7208360	3924	3528
ctrl siRNA	3343890	1074	3018
ctrl siRNA	3381000	1117	2355
ctrl siRNA	3451780	1028	2155
ctrl siRNA	3458070	1006	2410
ctrl siRNA	6445490	1120	4249
ctrl siRNA	4505570	7331	3171
ctrl siRNA	5920710	5495	2400
ctrl siRNA	3497420	1191	2894
ctrl siRNA	3697820	6555	4951
ctrl siRNA	6191560	3812	4095
ctrl siRNA	5527050	1603	44099
ctrl siRNA	3425450	1678	2980
ctrl siRNA	6559850	1229	5641
ctrl siRNA	3073080	1135	2468
ctrl siRNA	3334550	1079	2200
ctrl siRNA	6482330	1226	24959
ctrl siRNA	4160150	6993	2908
ctrl siRNA	3343570	1045	1963
ctrl siRNA	3457210	2006	3495
ctrl siRNA	6912650	1007	2316
ctrl siRNA	7217680	1365	3328
ctrl siRNA	3401770	3602	2780
ctrl siRNA	3533620	2948	4197
ctrl siRNA	3684210	4587	3492
ctrl siRNA	5096530	6037	3207
ctrl siRNA	3408200	1209	4702
ctrl siRNA	3445940	3621	3179
ctrl siRNA	4061110	5656	2508
ctrl siRNA	3501270	1556	1828
ctrl siRNA	3372220	1059	1921
ctrl siRNA	3227620	1223	3838
ctrl siRNA	5448270	6532	2463
ctrl siRNA	6332660	4554	2653
ctrl siRNA	6339070	3999	2273
ctrl siRNA	3275720	1166	2134
ctrl siRNA	6373920	2103	2518
ctrl siRNA	7299590	1529	3460
ctrl siRNA	4237250	6916	3505
ctrl siRNA	3575390	1085	2093
ctrl siRNA	6795360	1269	10922
ctrl siRNA	6475320	1160	3331
ctrl siRNA	6439190	1180	4207
ctrl siRNA	3376630	1111	2470
ctrl siRNA	7311040	1914	5176
ctrl siRNA	6817100	1053	4051
ctrl siRNA	3267350	1084	2253
ctrl siRNA	6295780	3855	3146
ctrl siRNA	6056000	5452	3183
ctrl siRNA	3304510	995.1	2358
ctrl siRNA	5783920	6794	2564
ctrl siRNA	3508770	1027	2566
ctrl siRNA	4817300	6748	2903
ctrl siRNA	4617020	5475	2118
ctrl siRNA	3431310	1351	5264
ctrl siRNA	6487320	1199	5782
ctrl siRNA	4847900	5668	3828
ctrl siRNA	3368570	1022	2289
ctrl siRNA	3305340	2359	2658
ctrl siRNA	3866640	6650	2814
ctrl siRNA	3498350	1062	2332
ctrl siRNA	4134990	5370	2652
ctrl siRNA	6787540	1109	7495
ctrl siRNA	6121740	5512	2694
ctrl siRNA	3520520	1440	4287
ctrl siRNA	3349620	1035	2368
ctrl siRNA	3282780	1068	3365
ctrl siRNA	3421100	1098	3179
ctrl siRNA	6339560	3702	6288
ctrl siRNA	4709120	7056	3935
ctrl siRNA	6744740	1123	13271
ctrl siRNA	3245420	973.5	2070
ctrl siRNA	6435400	1444	8606
ctrl siRNA	4288820	6646	2708
ctrl siRNA	6900810	2062	7594
ctrl siRNA	6726380	1335	3495
ctrl siRNA	6697750	1005	3435
ctrl siRNA	3823280	4461	2486
ctrl siRNA	3474470	1044	2374
ctrl siRNA	3424270	3566	2910
ctrl siRNA	3910850	5922	2754
ctrl siRNA	3327140	1058	2158
ctrl siRNA	4766000	8114	3063
ctrl siRNA	3247500	996.2	2978
ctrl siRNA	4442910	6464	3002
ctrl siRNA	3316720	1490	2230
ctrl siRNA	6372990	3066	4405
ctrl siRNA	3240840	988.1	2061
ctrl siRNA	4073560	6107	2671
ctrl siRNA	5186070	5732	2486
ctrl siRNA	6497280	2498	2752
ctrl siRNA	3220630	1061	2710
ctrl siRNA	6747090	1066	3208
ctrl siRNA	6808090	1286	6476
ctrl siRNA	3600180	4149	2694
ctrl siRNA	5872950	5574	3852
ctrl siRNA	5600240	4620	2444
ctrl siRNA	3441110	974.5	1863
ctrl siRNA	6242350	1156	25399
ctrl siRNA	3475430	1015	2184
ctrl siRNA	6257140	5601	3141
ctrl siRNA	3362440	1001	2183
ctrl siRNA	3418200	1100	2430
ctrl siRNA	3361120	1685	2521
ctrl siRNA	3522350	1175	3053
ctrl siRNA	4671700	5841	2617
ctrl siRNA	3316530	1689	2768
ctrl siRNA	6704860	1565	2893
ctrl siRNA	3246940	1036	2472
ctrl siRNA	6804980	1033	17721
ctrl siRNA	3729810	3320	2689
ctrl siRNA	4058200	6049	2275
ctrl siRNA	3273310	1160	2124
ctrl siRNA	3182580	1164	3758
ctrl siRNA	3511630	1038	2921
ctrl siRNA	3372420	1003	2008
ctrl siRNA	3349680	997.2	2644
ctrl siRNA	4728330	6132	2654
ctrl siRNA	3224530	2290	2429
ctrl siRNA	4572650	5862	2541
ctrl siRNA	6886060	1423	19768
ctrl siRNA	3340040	1088	2488
ctrl siRNA	6457050	1232	3837
ctrl siRNA	3424030	1112	4360
ctrl siRNA	6640580	2953	2951
ctrl siRNA	4095700	7110	3539
ctrl siRNA	3446490	1135	2970
ctrl siRNA	3420190	1436	5049
ctrl siRNA	5571090	5970	3402
ctrl siRNA	3368040	3841	2601
ctrl siRNA	6360040	1079	2633
ctrl siRNA	4414660	6463	2826
ctrl siRNA	4768890	6509	3175
ctrl siRNA	5267970	7564	2886
ctrl siRNA	6720560	2673	3771
ctrl siRNA	3528130	1028	2737
ctrl siRNA	3341400	1234	2172
ctrl siRNA	3234970	1116	3610
ctrl siRNA	3465540	1122	2165
ctrl siRNA	6408470	4973	3912
ctrl siRNA	5695640	4473	2382
ctrl siRNA	3332540	1004	2522
ctrl siRNA	3331850	2209	2525
ctrl siRNA	6887860	1127	6409
ctrl siRNA	6802640	3637	4205
ctrl siRNA	3309570	1117	2541
ctrl siRNA	3479430	1305	3004
ctrl siRNA	4771310	5044	4075
ctrl siRNA	5914950	5539	3416
ctrl siRNA	3203720	1152	2073
ctrl siRNA	3203720	1152	2073
ctrl siRNA	3319540	1031	1944
ctrl siRNA	6260660	5264	3669
ctrl siRNA	3354780	1110	2039
ctrl siRNA	6510710	1155	4144
ctrl siRNA	6765280	1968	4418
ctrl siRNA	3448330	1075	2479
ctrl siRNA	3483090	1010	2397
ctrl siRNA	6726400	1079	4743
ctrl siRNA	5137960	5880	4046
ctrl siRNA	6547310	1159	7183
ctrl siRNA	6594430	1202	4967
ctrl siRNA	6708220	1095	4156
ctrl siRNA	6506760	1025	3074
ctrl siRNA	3230100	2078	2143
ctrl siRNA	3221770	2811	2403
ctrl siRNA	3702560	1329	2105
ctrl siRNA	6595650	1354	12109
ctrl siRNA	4794570	6148	2135
ctrl siRNA	6747090	1066	3208
ctrl siRNA	3241140	1350	2375
ctrl siRNA	3643620	8866	3249
ctrl siRNA	3272990	1124	2153
ctrl siRNA	6665390	1546	3308
ctrl siRNA	6789620	1077	6433
ctrl siRNA	3410830	1227	2221
ctrl siRNA	3566410	5549	2335
ctrl siRNA	4969630	6029	3428
ctrl siRNA	5313560	5412	2467
ctrl siRNA	3652940	3764	2916
ctrl siRNA	3301030	1086	2097
ctrl siRNA	7008390	1071	18628
ctrl siRNA	3067490	1144	2509
ctrl siRNA	3723710	3636	2736
ctrl siRNA	3428220	1456	2135
ctrl siRNA	3363870	1041	2083
ctrl siRNA	3752970	5604	2423
ctrl siRNA	3473470	1121	2876
ctrl siRNA	3604370	1073	2151
ctrl siRNA	5898800	6163	2994
ctrl siRNA	3740740	1044	2634
ctrl siRNA	3345680	982.6	1907
ctrl siRNA	6653190	1169	5611
ctrl siRNA	6241660	4499	3747
ctrl siRNA	3924970	1037	2767
ctrl siRNA	4891140	6782	2703
ctrl siRNA	3110170	1081	2394
ctrl siRNA	3395930	1096	2197
ctrl siRNA	3450070	1042	2395
ctrl siRNA	3008700	1149	3098
ctrl siRNA	3458600	992.5	2187
ctrl siRNA	3810820	5057	2843
ctrl siRNA	6698860	1079	3151
ctrl siRNA	3336270	1011	2184
ctrl siRNA	6616160	1427	5025
ctrl siRNA	3317710	1087	3261
ctrl siRNA	6695950	1743	3105
ctrl siRNA	4416940	5378	3116
ctrl siRNA	3391020	1362	4152
ctrl siRNA	3487940	1772	2019
ctrl siRNA	3296120	1015	2278
ctrl siRNA	3473780	3671	2298
ctrl siRNA	6909010	1079	6631
ctrl siRNA	3666850	5234	2132
ctrl siRNA	6695730	1050	4366
ctrl siRNA	6846690	1070	4543
ctrl siRNA	6681210	1208	3874
ctrl siRNA	6561950	1176	9811
ctrl siRNA	4651080	1121	3813
ctrl siRNA	6912650	1007	2316
ctrl siRNA	3844280	1703	3859
ctrl siRNA	4140670	5555	2682
ctrl siRNA	3286460	1297	2480
ctrl siRNA	4999440	8290	3110
ctrl siRNA	3702560	1329	2105
ctrl siRNA	3424160	1133	5465
ctrl siRNA	6684740	1167	7484
ctrl siRNA	3306010	1002	1840
ctrl siRNA	3466280	1070	2660
ctrl siRNA	3349700	1072	3706
ctrl siRNA	3375950	2576	2568
ctrl siRNA	6531220	3222	2933
ctrl siRNA	3510510	4392	2171
ctrl siRNA	4646580	1646	5841
ctrl siRNA	3959170	6681	2998
ctrl siRNA	6581300	1069	3532
ctrl siRNA	4010600	7248	3335
ctrl siRNA	4767790	3898	4008
ctrl siRNA	3287260	1040	2415
ctrl siRNA	5826830	6218	3603
ctrl siRNA	5140980	6901	2965
ctrl siRNA	4168810	5680	3346
ctrl siRNA	4905670	5352	2504
ctrl siRNA	6737290	2045	28359
ctrl siRNA	3419220	1076	2240
ctrl siRNA	6160100	4020	3815
ctrl siRNA	2576440	1555	24079
ctrl siRNA	3179690	1199	4056
ctrl siRNA	6545400	2257	3080
ctrl siRNA	3720340	3509	2760
ctrl siRNA	6030240	5001	3009
ctrl siRNA	3442300	2513	2407
ctrl siRNA	4507050	4972	2347
ctrl siRNA	3465700	1048	1952
ctrl siRNA	3517880	1007	2012
ctrl siRNA	4368700	8009	3062
ctrl siRNA	3856690	1957	9653
ctrl siRNA	3219850	1272	2147
ctrl siRNA	3676020	6541	2425
ctrl siRNA	3261580	1113	2448
ctrl siRNA	3259500	1205	2870
ctrl siRNA	6361920	1217	5561
ctrl siRNA	3305340	2359	2658
ctrl siRNA	6814730	1748	3734
ctrl siRNA	3102720	1763	1852
ctrl siRNA	6457730	1123	5389
ctrl siRNA	5258290	3694	2385
ctrl siRNA	3287260	1040	2415
ctrl siRNA	3266000	1063	2136
ctrl siRNA	3367590	1008	3120
ctrl siRNA	6883280	1035	4065
ctrl siRNA	6824180	1139	25002
ctrl siRNA	6715820	1084	5478
ctrl siRNA	7330840	2516	3216
ctrl siRNA	6383010	3903	3201
ctrl siRNA	6330860	1242	8589
ctrl siRNA	3302100	1016	3778
ctrl siRNA	6881380	1102	5465
ctrl siRNA	3269930	998.8	1922
ctrl siRNA	6774090	1636	3690
ctrl siRNA	6800390	1122	3626
ctrl siRNA	3532740	4027	3451
ctrl siRNA	3571320	1120	2885
ctrl siRNA	3569450	5615	2578
ctrl siRNA	3271070	1052	2062
ctrl siRNA	3506450	1099	3631
ctrl siRNA	4296180	6097	2903
ctrl siRNA	3305830	1088	4914
ctrl siRNA	5583520	5324	3403
ctrl siRNA	6974240	1191	6768
ctrl siRNA	4549020	6043	2644
ctrl siRNA	3251370	1280	2142
ctrl siRNA	3494480	1063	2645
ctrl siRNA	6808290	1067	3659
ctrl siRNA	3475370	4510	2665
ctrl siRNA	4520920	6712	2891
ctrl siRNA	3448250	2985	2500
ctrl siRNA	3453060	1184	2363
ctrl siRNA	3489780	989.4	1867
ctrl siRNA	7596110	1407	4782
ctrl siRNA	6543360	1141	5622
ctrl siRNA	6567150	1048	3258
ctrl siRNA	3339230	1042	2438
ctrl siRNA	3434250	1003	2810
ctrl siRNA	6553570	1022	4099
ctrl siRNA	6602240	1076	6294
ctrl siRNA	3227620	1223	3838
ctrl siRNA	3524360	4892	2823
ctrl siRNA	6999150	1045	4283
ctrl siRNA	6678290	1062	6381
ctrl siRNA	3405420	989	2035
ctrl siRNA	6724380	1075	6247
ctrl siRNA	3973250	5393	2211
ctrl siRNA	3359530	1024	1998
ctrl siRNA	4943390	5702	2403
ctrl siRNA	5049810	7609	3813
ctrl siRNA	3444470	1054	1928
ctrl siRNA	4524960	6177	3778
ctrl siRNA	6161100	3892	2822
ctrl siRNA	6643680	2849	4507
ctrl siRNA	3512700	1005	2086
ctrl siRNA	3264690	1177	3788
ctrl siRNA	3485000	1897	4848
ctrl siRNA	3357410	1067	2292
ctrl siRNA	3373590	1736	3097
ctrl siRNA	3407830	1121	2452
ctrl siRNA	6476440	1531	15033
ctrl siRNA	3296570	1084	2379
ctrl siRNA	6916700	1035	3889
ctrl siRNA	6691030	1162	8741
ctrl siRNA	6818240	1028	3213
ctrl siRNA	7015800	1029	4059
ctrl siRNA	5303580	4858	2297
ctrl siRNA	3353240	1073	4969
ctrl siRNA	3261060	1171	3502
ctrl siRNA	6212550	1522	8834
ctrl siRNA	3281200	1058	2184
ctrl siRNA	3363000	1041	2057
ctrl siRNA	3327220	1053	2470
ctrl siRNA	6744840	2113	2984
ctrl siRNA	3621640	2773	2430
ctrl siRNA	6503680	2780	3485
ctrl siRNA	3230090	1156	3855
ctrl siRNA	3759350	5527	2286
ctrl siRNA	3967960	5931	2496
ctrl siRNA	4999060	7388	2672
ctrl siRNA	6664310	1351	6263
ctrl siRNA	4001890	1039	2272
ctrl siRNA	3317790	1096	2946
ctrl siRNA	5225570	6042	2601
ctrl siRNA	3624860	3698	2525
ctrl siRNA	3307650	3336	3188
ctrl siRNA	3132860	1279	4242
ctrl siRNA	3266000	1066	1974
ctrl siRNA	6639520	1078	3568
ctrl siRNA	2763700	1458	9104
ctrl siRNA	5616950	5866	3287
ctrl siRNA	3837100	3918	1989
ctrl siRNA	3343890	1074	3018
ctrl siRNA	3317200	1026	2126
ctrl siRNA	3417500	1851	2486
ctrl siRNA	3393350	1013	1954
ctrl siRNA	4054440	5800	3167
ctrl siRNA	3157820	1155	3359
ctrl siRNA	3350590	986.9	2552
ctrl siRNA	5518500	7787	3139
ctrl siRNA	6585410	1141	5607
ctrl siRNA	4308750	5488	2761
ctrl siRNA	3339390	1064	3030
ctrl siRNA	3457900	1087	2734
ctrl siRNA	3454950	996.2	2120
ctrl siRNA	3116370	1068	2114
ctrl siRNA	3300630	1245	3469
ctrl siRNA	6592580	1038	7151
ctrl siRNA	4997400	6182	2539
ctrl siRNA	3518660	2254	2261
ctrl siRNA	3428880	1038	2266
ctrl siRNA	3426530	1235	1988
ctrl siRNA	3276580	1094	2779
ctrl siRNA	5601560	6023	2886
ctrl siRNA	4969060	7149	2923
ctrl siRNA	3296080	1228	4241
ctrl siRNA	3475840	4757	2659
ctrl siRNA	3428780	1018	2048
ctrl siRNA	7548380	1219	2441
ctrl siRNA	6587460	1914	3811
ctrl siRNA	3188310	1083	2160
ctrl siRNA	6639520	1078	3568
ctrl siRNA	3194840	1093	2427
ctrl siRNA	4028590	4222	2672
ctrl siRNA	5302650	4616	2347
ctrl siRNA	3270620	1233	3107
ctrl siRNA	3415980	1020	1997
ctrl siRNA	4187960	7657	2986
ctrl siRNA	3398640	1089	1987
ctrl siRNA	3563830	1110	3394
ctrl siRNA	3361400	1036	2028
ctrl siRNA	6369290	1671	3787
ctrl siRNA	4952760	5912	2936
ctrl siRNA	3479430	1305	3004
ctrl siRNA	4860820	7006	3622
ctrl siRNA	3475760	1061	2174
ctrl siRNA	3263020	1051	2883
ctrl siRNA	6878000	2253	2468
ctrl siRNA	6878860	1405	6362
ctrl siRNA	7498400	1792	1955
ctrl siRNA	6413290	3731	3892
ctrl siRNA	4028590	4222	2672
ctrl siRNA	6423250	1176	4865
ctrl siRNA	7275630	1695	3575
ctrl siRNA	6697750	1005	3435
ctrl siRNA	6492120	1069	3495
ctrl siRNA	3969550	6814	2814
ctrl siRNA	3381350	1081	2175
ctrl siRNA	6558810	1328	3361
ctrl siRNA	5547550	1500	27171
ctrl siRNA	4627550	5191	2611
ctrl siRNA	3380000	1060	3246
ctrl siRNA	6527180	4299	2892
ctrl siRNA	6270230	1204	4740
ctrl siRNA	4386420	6236	2775
ctrl siRNA	3496860	973.3	1833
ctrl siRNA	6409800	1315	2917
ctrl siRNA	4253960	8342	2984
ctrl siRNA	3224980	1123	2058
ctrl siRNA	7605020	1544	2748
ctrl siRNA	3720340	3509	2760
ctrl siRNA	3480190	1080	2062
ctrl siRNA	6465720	1213	4366
ctrl siRNA	3524290	1033	2651
ctrl siRNA	6485560	1146	3516
ctrl siRNA	3656550	1222	2848
ctrl siRNA	6232380	4899	3204
ctrl siRNA	6260660	5264	3669
ctrl siRNA	6654150	1046	2651
ctrl siRNA	3311120	1017	2711
ctrl siRNA	3334420	1063	3161
ctrl siRNA	3735550	4803	3348
ctrl siRNA	5677800	6428	3368
ctrl siRNA	3983480	5240	3295
ctrl siRNA	3350060	1042	2196
ctrl siRNA	4540870	6672	2676
ctrl siRNA	6558370	1182	4730
ctrl siRNA	3407130	1034	3019
ctrl siRNA	6350530	1284	7309
ctrl siRNA	3445940	3621	3179
ctrl siRNA	3646780	3457	5809
ctrl siRNA	3475370	4510	2665
ctrl siRNA	3837270	4661	2753
ctrl siRNA	6576740	3885	3120
ctrl siRNA	3381140	1060	2497
ctrl siRNA	6395900	3925	3382
ctrl siRNA	3316940	1028	2465
ctrl siRNA	6480340	1038	3809
ctrl siRNA	6735410	1125	6294
ctrl siRNA	6808090	1286	6476
ctrl siRNA	3434310	3557	2460
ctrl siRNA	6704890	1069	3525
ctrl siRNA	3485060	1043	2495
ctrl siRNA	4909200	6416	2881
ctrl siRNA	2608380	1221	3062
ctrl siRNA	5362490	6038	2895
ctrl siRNA	5158200	5655	2752
ctrl siRNA	2764390	1468	24330
ctrl siRNA	5703700	5606	2904
ctrl siRNA	6470770	7813	2673
ctrl siRNA	3322890	1070	2514
ctrl siRNA	3411280	1244	2226
ctrl siRNA	3365540	1060	2539
ctrl siRNA	6413290	3731	3892
ctrl siRNA	3331120	1154	1970
ctrl siRNA	3376470	971	1857
ctrl siRNA	4965720	5214	3109
ctrl siRNA	3310690	1157	2865
ctrl siRNA	4313630	6097	2766
ctrl siRNA	3370670	1257	2404
ctrl siRNA	3318810	1019	2022
ctrl siRNA	3371360	955.5	2687
ctrl siRNA	3636890	2706	2846
ctrl siRNA	6799250	1167	5738
ctrl siRNA	3199340	1062	2310
ctrl siRNA	6611200	1207	10963
ctrl siRNA	6792600	1049	3909
ctrl siRNA	3377110	2081	2263
ctrl siRNA	4892480	7012	2978
ctrl siRNA	3540470	4654	2529
ctrl siRNA	3361780	1289	2308
ctrl siRNA	3265560	1035	3616
ctrl siRNA	3405890	1227	3183
ctrl siRNA	6350530	1284	7309
ctrl siRNA	3444070	1118	2811
ctrl siRNA	3288170	1178	3627
ctrl siRNA	6434900	1099	3370
ctrl siRNA	3336740	1302	2170
ctrl siRNA	3484580	1274	3151
ctrl siRNA	6659880	1025	3110
ctrl siRNA	3494550	4066	2910
ctrl siRNA	3247960	1039	2231
ctrl siRNA	4293350	4962	2365
ctrl siRNA	3701380	4437	3245
ctrl siRNA	3714950	1341	3083
ctrl siRNA	6740570	1074	3697
ctrl siRNA	3443630	1147	2843
ctrl siRNA	3412920	1058	2104
ctrl siRNA	3643160	3335	3180
ctrl siRNA	7032680	1643	2366
ctrl siRNA	3305610	1075	2603
ctrl siRNA	3658380	1338	2407
ctrl siRNA	3415980	1020	1997
ctrl siRNA	6662710	1062	4548
ctrl siRNA	3370630	1010	2071
ctrl siRNA	2785880	1110	3144
ctrl siRNA	6925330	1500	2261
ctrl siRNA	3974440	5695	2868
ctrl siRNA	4199510	6087	2638
ctrl siRNA	2959300	1141	8618
ctrl siRNA	3581290	1226	3659
ctrl siRNA	3361780	1289	2308
ctrl siRNA	3247510	1202	2482
ctrl siRNA	3563530	972.5	1906
ctrl siRNA	6664310	1351	6263
ctrl siRNA	4308280	4979	2237
ctrl siRNA	6747000	1084	5544
ctrl siRNA	5716530	6365	2816
ctrl siRNA	3268910	1062	2291
ctrl siRNA	5452760	4534	2767
ctrl siRNA	6658800	1083	4565
ctrl siRNA	5735760	5792	3684
ctrl siRNA	3804560	5782	2854
ctrl siRNA	3248790	1125	3562
ctrl siRNA	3656320	3182	2433
ctrl siRNA	4359020	10150	3268
ctrl siRNA	3362140	1045	2126
ctrl siRNA	3893460	7895	2073
ctrl siRNA	3753650	6308	2696
ctrl siRNA	3358930	1092	2180
ctrl siRNA	6686090	1081	5010
ctrl siRNA	6475710	1268	8425
ctrl siRNA	3481060	997.2	1972
ctrl siRNA	4031820	6291	2884
ctrl siRNA	3632800	5126	2738
ctrl siRNA	3672030	3876	3838
ctrl siRNA	6653020	1067	3591
ctrl siRNA	5591040	7593	3736
ctrl siRNA	6765320	1155	5244
ctrl siRNA	3601270	1229	2697
ctrl siRNA	6246330	4438	2619
ctrl siRNA	3516540	1126	2653
ctrl siRNA	3403900	1007	2163
ctrl siRNA	2701020	1444	19133
ctrl siRNA	3678110	5160	2373
ctrl siRNA	6401430	1182	6911
ctrl siRNA	6674870	1064	4419
ctrl siRNA	4639400	4617	2335
ctrl siRNA	3906100	1948	3017
ctrl siRNA	6741350	1119	6889
ctrl siRNA	5906070	5844	2591
ctrl siRNA	4898430	6058	2580
ctrl siRNA	3283710	1212	3052
ctrl siRNA	6161100	3892	2822
ctrl siRNA	5579290	12859	2103
ctrl siRNA	3719370	4769	3338
ctrl siRNA	3363460	1113	3048
ctrl siRNA	3559050	989.9	2189
ctrl siRNA	6629360	1194	4187
ctrl siRNA	6594390	1126	4241
ctrl siRNA	3448520	1074	2508
ctrl siRNA	4772650	5379	2813
ctrl siRNA	3367080	2418	2556
ctrl siRNA	6717070	1140	3669
ctrl siRNA	4821000	7121	3589
ctrl siRNA	4507050	4972	2347
ctrl siRNA	6635140	1032	3943
ctrl siRNA	3133630	1300	2513
ctrl siRNA	5342900	5775	3364
ctrl siRNA	4669690	6454	2309
ctrl siRNA	3024520	1189	4785
ctrl siRNA	6542170	1079	4035
ctrl siRNA	3292190	1132	3690
ctrl siRNA	3514830	1044	2171
ctrl siRNA	3422640	1047	2304
ctrl siRNA	3722580	4230	2183
ctrl siRNA	2965410	1306	4649
ctrl siRNA	3406690	1178	3051
ctrl siRNA	4290840	6661	2545
ctrl siRNA	3652940	3764	2916
ctrl siRNA	3487830	5189	3117
ctrl siRNA	3194840	1093	2427
ctrl siRNA	3283460	1027	2107
ctrl siRNA	5790630	6268	3694
ctrl siRNA	6732730	1192	11097
ctrl siRNA	3221510	1064	2181
ctrl siRNA	3297000	1034	2006
ctrl siRNA	3575390	1085	2093
ctrl siRNA	3734170	3642	2531
ctrl siRNA	4875760	6848	3210
ctrl siRNA	6442010	1621	3575
ctrl siRNA	6623890	1126	3516
ctrl siRNA	3304180	1101	2707
ctrl siRNA	3315210	998.4	2539
ctrl siRNA	2958970	2472	2298
ctrl siRNA	6187180	4378	2509
ctrl siRNA	3281200	1058	2184
ctrl siRNA	3371360	955.5	2687
ctrl siRNA	3494110	3727	2561
ctrl siRNA	6408810	2452	3305
ctrl siRNA	6198530	4975	2437
ctrl siRNA	3341460	1002	2344
ctrl siRNA	6220730	1439	5067
ctrl siRNA	3474920	1519	2280
ctrl siRNA	6012760	4445	2835
ctrl siRNA	6902850	1056	4867
ctrl siRNA	6906890	1129	5004
ctrl siRNA	4172210	5063	2354
ctrl siRNA	3448440	4143	2875
ctrl siRNA	6723030	1167	5560
ctrl siRNA	6620440	1153	7628
ctrl siRNA	5951030	4979	3133
ctrl siRNA	4171970	5516	2210
ctrl siRNA	3403900	1007	2163
ctrl siRNA	6457140	1212	5727
ctrl siRNA	3515340	1018	2206
ctrl siRNA	6647060	1034	4207
ctrl siRNA	6593500	1206	3510
ctrl siRNA	6925900	1084	4241
ctrl siRNA	5980460	6760	3141
ctrl siRNA	6623740	1191	7144
ctrl siRNA	3226600	1094	2739
ctrl siRNA	3408500	3568	2717
ctrl siRNA	5467040	8825	1933
ctrl siRNA	6928250	1054	4224
ctrl siRNA	4047910	3673	5641
ctrl siRNA	3474440	1365	2319
ctrl siRNA	6444320	3735	2758
ctrl siRNA	5745180	5077	3054
ctrl siRNA	6565190	1130	5202
ctrl siRNA	3251470	1061	2002
ctrl siRNA	3288960	1011	2062
ctrl siRNA	3479710	1074	3107
ctrl siRNA	3207470	1074	2754
ctrl siRNA	6681450	1109	5299
ctrl siRNA	3345680	982.6	1907
ctrl siRNA	4359440	5011	2582
ctrl siRNA	3244970	1703	2653
ctrl siRNA	3335690	949.9	1881
ctrl siRNA	3297000	1034	2006
ctrl siRNA	6379160	3843	3283
ctrl siRNA	6279340	1158	18980
ctrl siRNA	3166570	1168	3117
ctrl siRNA	3280480	1145	2125
ctrl siRNA	3334420	1063	3161
ctrl siRNA	6463090	1122	4328
ctrl siRNA	3656610	5104	2702
ctrl siRNA	4429330	6740	2447
ctrl siRNA	3264400	1086	3284
ctrl siRNA	6808090	1286	6476
ctrl siRNA	5531440	4039	2331
ctrl siRNA	5972980	6032	3812
ctrl siRNA	6413290	3731	3892
ctrl siRNA	5258290	3694	2385
ctrl siRNA	3365990	1142	2681
ctrl siRNA	6531110	1097	3574
ctrl siRNA	3315370	1093	2509
ctrl siRNA	3442220	961.1	1815
ctrl siRNA	3428880	1038	2266
ctrl siRNA	4446020	4653	2251
ctrl siRNA	4879420	6283	2716
ctrl siRNA	3281700	1964	2811
ctrl siRNA	3338090	1069	2620
ctrl siRNA	4115510	5902	2311
ctrl siRNA	4811600	5882	4438
ctrl siRNA	3488110	1013	2003
ctrl siRNA	6629360	1194	4187
ctrl siRNA	3420390	2325	2342
ctrl siRNA	3825350	6648	2335
ctrl siRNA	3203180	1072	2134
ctrl siRNA	3372280	955.2	2047
ctrl siRNA	3222900	1150	3183
ctrl siRNA	6704290	1185	5693
ctrl siRNA	3311300	1050	2142
ctrl siRNA	3358380	1027	2432
ctrl siRNA	4479710	1026	2657
ctrl siRNA	5062680	5710	2406
ctrl siRNA	5036380	6480	2369
ctrl siRNA	3283330	1134	4260
ctrl siRNA	3356870	1017	2168
ctrl siRNA	6736880	1072	2903
ctrl siRNA	6855580	1122	5480
ctrl siRNA	5906070	5844	2591
ctrl siRNA	6596170	1141	3672
ctrl siRNA	3340510	1066	2121
ctrl siRNA	3518660	2254	2261
ctrl siRNA	6704310	1025	4324
ctrl siRNA	4304030	6663	3329
ctrl siRNA	3389620	2422	2332
ctrl siRNA	4445620	6746	3203
ctrl siRNA	3522790	1041	2142
ctrl siRNA	6325440	1114	3700
ctrl siRNA	3041740	1070	2964
ctrl siRNA	6862710	1046	20950
ctrl siRNA	3448530	1069	3657
ctrl siRNA	3200730	1094	3681
ctrl siRNA	3287260	1040	2415
ctrl siRNA	6909010	1079	6631
ctrl siRNA	3349510	1031	1893
ctrl siRNA	3432780	2868	2305
ctrl siRNA	6645640	1100	4573
ctrl siRNA	6715990	1103	9852
ctrl siRNA	6790440	1066	3526
ctrl siRNA	3424160	1133	5465
ctrl siRNA	3521150	4663	2707
ctrl siRNA	3327220	1053	2470
ctrl siRNA	7596110	1407	4782
ctrl siRNA	6531210	1107	4649
ctrl siRNA	2873310	1111	6873
ctrl siRNA	6849830	1204	6930
ctrl siRNA	3768800	3780	2591
ctrl siRNA	3985380	6387	3225
ctrl siRNA	5019550	7285	2839
ctrl siRNA	6555660	1131	3664
ctrl siRNA	6634550	2754	4674
ctrl siRNA	6380650	3159	3363
ctrl siRNA	4167430	7226	2872
ctrl siRNA	3391690	1118	2217
ctrl siRNA	3367960	1092	2155
ctrl siRNA	5260580	980.5	1857
ctrl siRNA	3391690	1118	2217
ctrl siRNA	6522140	1192	8048
ctrl siRNA	3249790	1094	2449
ctrl siRNA	3155460	1239	3158
ctrl siRNA	5049810	7609	3813
ctrl siRNA	6744840	2113	2984
ctrl siRNA	5243300	7754	2847
ctrl siRNA	6770360	1128	3445
ctrl siRNA	3735120	5076	2717
ctrl siRNA	3438770	1003	1994
ctrl siRNA	6776990	1206	6430
ctrl siRNA	3219720	1010	2079
ctrl siRNA	6497280	2498	2752
ctrl siRNA	6597730	1051	3910
ctrl siRNA	4134940	1310	5342
ctrl siRNA	4617020	5475	2118
ctrl siRNA	4649560	6241	2609
ctrl siRNA	3420520	934.7	1804
ctrl siRNA	6787540	1109	7495
ctrl siRNA	3416840	1053	3652
ctrl siRNA	5113520	5040	2493
ctrl siRNA	3321630	1078	2188
ctrl siRNA	3246940	1036	2472
ctrl siRNA	3438980	1116	2319
ctrl siRNA	3328890	1348	2690
ctrl siRNA	4048590	6331	2160
ctrl siRNA	3414640	1179	2290
ctrl siRNA	3463850	1543	2670
ctrl siRNA	3572020	4778	2900
ctrl siRNA	3244470	994.6	2240
ctrl siRNA	5677760	4302	3723
ctrl siRNA	3367590	1082	2324
ctrl siRNA	3600180	4149	2694
ctrl siRNA	6504520	1077	4628
ctrl siRNA	6401630	1110	4196
ctrl siRNA	3465230	990	2255
ctrl siRNA	3310690	1157	2865
ctrl siRNA	3384110	1079	2252
ctrl siRNA	3266000	1066	1974
ctrl siRNA	4695210	5652	3406
ctrl siRNA	2993740	1002	3131
ctrl siRNA	3364100	992.2	1900
ctrl siRNA	3682060	6644	2672
ctrl siRNA	3306010	1002	1840
ctrl siRNA	4872410	6151	2292
ctrl siRNA	3301160	1024	2103
ctrl siRNA	3391070	1024	1994
ctrl siRNA	3428080	2725	2495
ctrl siRNA	3538430	1167	4490
ctrl siRNA	3444620	1068	2852
ctrl siRNA	3517880	1007	2012
ctrl siRNA	6442010	1621	3575
ctrl siRNA	6695950	1743	3105
ctrl siRNA	3457610	1123	2790
ctrl siRNA	6457730	1123	5389
ctrl siRNA	6505610	1190	4363
ctrl siRNA	3800410	1096	2556
ctrl siRNA	3331220	1031	1919
ctrl siRNA	6629360	1194	4187
ctrl siRNA	7306230	3849	3135
ctrl siRNA	4453820	5325	2830
ctrl siRNA	3645520	1216	3857
ctrl siRNA	3083940	1077	2711
ctrl siRNA	2561520	2790	3868
ctrl siRNA	3250950	1066	3400
ctrl siRNA	4380310	6412	2591
ctrl siRNA	6274120	1049	2895
ctrl siRNA	3318610	1044	1768
ctrl siRNA	3395990	984.7	2123
ctrl siRNA	4003520	4744	2753
ctrl siRNA	3449910	996.9	1907
ctrl siRNA	3613660	3065	3575
ctrl siRNA	3226440	1072	2139
ctrl siRNA	3555350	1206	5747
ctrl siRNA	3337610	1094	4182
ctrl siRNA	3792000	5184	2365
ctrl siRNA	6102060	5310	3910
ctrl siRNA	7022270	985.4	3308
ctrl siRNA	3518440	5176	2998
ctrl siRNA	4697630	6160	2542
ctrl siRNA	3381350	1081	2175
ctrl siRNA	3306560	1133	2196
ctrl siRNA	6395900	3925	3382
ctrl siRNA	3315210	998.4	2539
ctrl siRNA	6679070	1128	5257
ctrl siRNA	6426470	2980	2932
ctrl siRNA	3617020	4277	2209
ctrl siRNA	3231150	1135	2870
ctrl siRNA	6531110	1097	3574
ctrl siRNA	3286460	1297	2480
ctrl siRNA	3230100	2078	2143
ctrl siRNA	5174390	6718	2658
ctrl siRNA	6689720	1151	10099
ctrl siRNA	4454420	5922	2579
ctrl siRNA	3901840	1707	2436
ctrl siRNA	3438010	1689	2538
ctrl siRNA	3300790	2376	2396
ctrl siRNA	4771310	5044	4075
ctrl siRNA	6444320	3735	2758
ctrl siRNA	3380190	973.8	1835
ctrl siRNA	3772140	6215	2976
ctrl siRNA	4366250	5455	2901
ctrl siRNA	6012760	4445	2835
ctrl siRNA	3695030	4967	2224
ctrl siRNA	3700090	1443	3235
ctrl siRNA	3276530	1389	2573
ctrl siRNA	3320240	1097	1986
ctrl siRNA	3463940	959.3	2645
ctrl siRNA	6506760	1025	3074
ctrl siRNA	4032580	4693	2157
ctrl siRNA	4475940	8241	3459
ctrl siRNA	3885800	6299	2926
ctrl siRNA	3083500	934.7	2285
ctrl siRNA	3522350	3474	2472
ctrl siRNA	6441850	3074	2682
ctrl siRNA	6676950	1055	3879
ctrl siRNA	3486820	1068	2456
ctrl siRNA	5362490	6038	2895
ctrl siRNA	3426540	1010	2240
ctrl siRNA	6590750	2847	6135
ctrl siRNA	3626780	3572	5110
ctrl siRNA	3334690	1040	1904
ctrl siRNA	5929140	5058	2288
ctrl siRNA	3340420	1158	4160
ctrl siRNA	3406330	1071	2715
ctrl siRNA	3346270	1006	2058
ctrl siRNA	3162570	1135	2811
ctrl siRNA	6558310	1248	6120
ctrl siRNA	6811870	1104	8663
ctrl siRNA	6372390	1249	4460
ctrl siRNA	5545250	7528	2637
ctrl siRNA	3360720	1033	2476
ctrl siRNA	3948860	1352	4844
ctrl siRNA	6828020	1071	4301
ctrl siRNA	3334760	984.5	2286
ctrl siRNA	6278310	4160	7899
ctrl siRNA	6683010	1125	6649
ctrl siRNA	3123240	1179	4072
ctrl siRNA	6860210	1073	4831
ctrl siRNA	6461590	1173	5498
ctrl siRNA	3542950	4405	2451
ctrl siRNA	4969060	7149	2923
ctrl siRNA	6769510	1032	4449
ctrl siRNA	6975990	7590	6801
ctrl siRNA	3285530	1111	1936
ctrl siRNA	6739410	1066	6934
ctrl siRNA	6572580	1139	3387
ctrl siRNA	3417560	2039	2331
ctrl siRNA	3479430	1140	2710
ctrl siRNA	6318940	1059	7342
ctrl siRNA	3428550	1886	2280
ctrl siRNA	6913210	1097	6613
ctrl siRNA	4878750	5882	2769
ctrl siRNA	3294680	1059	2313
ctrl siRNA	6758070	1002	4675
ctrl siRNA	3675870	1376	3670
ctrl siRNA	4766670	5897	2624
ctrl siRNA	3457210	2006	3495
ctrl siRNA	5967780	1080	6654
ctrl siRNA	3506330	3354	2584
ctrl siRNA	3304160	1059	2301
ctrl siRNA	6737980	1076	3130
ctrl siRNA	3331440	1029	2155
ctrl siRNA	3293400	1014	1970
ctrl siRNA	3323560	1141	3571
ctrl siRNA	6849830	1204	6930
ctrl siRNA	4935230	6603	3554
ctrl siRNA	3459770	1082	2170
ctrl siRNA	6268710	4799	3481
ctrl siRNA	3463000	1001	1972
ctrl siRNA	3597640	4937	2952
ctrl siRNA	3302220	1070	2608
ctrl siRNA	6473430	1095	4541
ctrl siRNA	3365520	1309	3440
ctrl siRNA	3706320	1091	2904
ctrl siRNA	5976330	4593	3542
ctrl siRNA	3501880	1799	2120
ctrl siRNA	3365090	984.4	2085
ctrl siRNA	3257160	1055	3095
ctrl siRNA	3396330	1026	2054
ctrl siRNA	3362050	994.5	1957
ctrl siRNA	3444570	1076	3064
ctrl siRNA	7088300	1053	5274
ctrl siRNA	7013720	1225	15189
ctrl siRNA	2602650	1325	8407
ctrl siRNA	3719400	4486	3419
ctrl siRNA	6596170	1141	3672
ctrl siRNA	3693520	1074	2814
ctrl siRNA	3400760	1102	2754
ctrl siRNA	3334200	1077	2234
ctrl siRNA	6715820	1084	5478
ctrl siRNA	3533620	2948	4197
ctrl siRNA	4203950	9065	3638
ctrl siRNA	3450520	1589	2299
ctrl siRNA	3175230	1184	4026
ctrl siRNA	6656300	1096	5821
ctrl siRNA	3372280	955.2	2047
ctrl siRNA	6909010	1079	6631
ctrl siRNA	6431040	4474	4731
ctrl siRNA	6736880	1072	2903
ctrl siRNA	3460190	2938	3536
ctrl siRNA	3415390	1169	3951
ctrl siRNA	6826100	1231	3549
ctrl siRNA	6455640	4659	3645
ctrl siRNA	3119380	1057	2561
ctrl siRNA	3466280	1070	2660
ctrl siRNA	5530580	6512	2931
ctrl siRNA	3185780	1067	2349
ctrl siRNA	3384500	1006	1941
ctrl siRNA	3791170	4359	2236
ctrl siRNA	6629280	1071	5881
ctrl siRNA	6850380	1018	3905
ctrl siRNA	3697820	6555	4951
ctrl siRNA	6457200	1287	4491
ctrl siRNA	5226850	11493	2869
ctrl siRNA	3454520	3845	2538
ctrl siRNA	5826830	6218	3603
ctrl siRNA	3398930	975.9	2177
ctrl siRNA	3331790	1063	2166
ctrl siRNA	3292230	1058	2209
ctrl siRNA	3672380	1011	2409
ctrl siRNA	5310340	5522	3368
ctrl siRNA	3517660	2571	3678
ctrl siRNA	3441880	1030	2693
ctrl siRNA	6076630	5428	2656
ctrl siRNA	3738280	5501	3082
ctrl siRNA	6572580	1139	3387
ctrl siRNA	3464940	999.9	2245
ctrl siRNA	6370020	3304	3758
ctrl siRNA	3990480	5589	2678
ctrl siRNA	6622230	1060	3911
ctrl siRNA	4527430	7686	3686
ctrl siRNA	6560780	1234	9623
ctrl siRNA	3575390	1085	2093
ctrl siRNA	6238120	1165	5030
ctrl siRNA	3510510	4392	2171
ctrl siRNA	5847850	5899	2550
ctrl siRNA	3241700	1184	3485
ctrl siRNA	3522350	1175	3053
ctrl siRNA	3581290	1226	3659
ctrl siRNA	3401530	1061	2256
ctrl siRNA	3311310	1083	2748
ctrl siRNA	4683410	6472	2650
ctrl siRNA	5557510	4255	2378
ctrl siRNA	3555640	1349	2270
ctrl siRNA	3204040	1093	2680
ctrl siRNA	4092030	6896	3256
ctrl siRNA	6666210	1114	3916
ctrl siRNA	3424580	1018	2055
ctrl siRNA	6625840	1256	8426
ctrl siRNA	3534130	1342	2651
ctrl siRNA	6383230	1257	25585
ctrl siRNA	5602190	1252	18833
ctrl siRNA	6624030	1146	6119
ctrl siRNA	3388860	1116	2177
ctrl siRNA	6169370	5402	3739
ctrl siRNA	3206140	1070	3259
ctrl siRNA	4736190	6250	2815
ctrl siRNA	6599500	1169	7409
ctrl siRNA	4021310	5245	2105
ctrl siRNA	6587070	1121	4765
ctrl siRNA	3628810	2678	2213
ctrl siRNA	3155150	1112	2100
ctrl siRNA	4761750	6004	3119
ctrl siRNA	4042800	4719	2301
ctrl siRNA	3406690	1178	3051
ctrl siRNA	6728600	1174	5604
ctrl siRNA	6578590	1220	5387
ctrl siRNA	3429680	2713	3244
ctrl siRNA	3182430	1057	1997
ctrl siRNA	3354780	1110	2039
ctrl siRNA	6103700	5511	2428
ctrl siRNA	4756000	6274	2763
ctrl siRNA	3300330	1023	2695
ctrl siRNA	3437320	1077	2158
ctrl siRNA	5007660	7290	3950
ctrl siRNA	6704890	1069	3525
ctrl siRNA	6815970	1035	5440
ctrl siRNA	3199410	1126	3475
ctrl siRNA	3392410	1054	2133
ctrl siRNA	3349700	1072	3706
ctrl siRNA	6878860	1405	6362
ctrl siRNA	6473330	1363	3313
ctrl siRNA	3397680	1192	2323
ctrl siRNA	3273120	1070	2040
ctrl siRNA	3502120	988.8	2306
ctrl siRNA	3856690	1957	9653
ctrl siRNA	3314920	1013	2487
ctrl siRNA	6419590	1229	4733
ctrl siRNA	6566550	1107	4564
ctrl siRNA	3210430	1022	2065
ctrl siRNA	2734660	1564	23033
ctrl siRNA	6450930	1131	6737
ctrl siRNA	4031820	6291	2884
ctrl siRNA	3263150	1095	2739
ctrl siRNA	3266410	1630	2900
ctrl siRNA	4032580	4693	2157
ctrl siRNA	4068420	5800	3532
ctrl siRNA	5735760	5792	3684
ctrl siRNA	3276530	1389	2573
ctrl siRNA	3386790	963.1	2425
ctrl siRNA	3379850	1088	3849
ctrl siRNA	3361780	1289	2308
ctrl siRNA	6731690	1063	4364
ctrl siRNA	3380680	1001	2041
ctrl siRNA	4718050	5477	2665
ctrl siRNA	3691630	4447	2683
ctrl siRNA	3249010	1120	2102
ctrl siRNA	3292870	1068	2762
ctrl siRNA	3589690	1575	2151
ctrl siRNA	3309520	1128	1975
ctrl siRNA	3330180	1006	2304
ctrl siRNA	3154350	1152	3405
ctrl siRNA	3272750	1072	3436
ctrl siRNA	3406690	1178	3051
ctrl siRNA	5062680	5710	2406
ctrl siRNA	6610200	1077	4063
ctrl siRNA	2995090	1260	3341
ctrl siRNA	3366810	1030	1974
ctrl siRNA	7497720	1731	8519
ctrl siRNA	5643890	4774	2371
ctrl siRNA	3213080	1039	2178
ctrl siRNA	3258700	1194	5087
ctrl siRNA	4941740	5866	2795
ctrl siRNA	3450130	1039	2688
ctrl siRNA	6805990	1063	5469
ctrl siRNA	5186070	5732	2486
ctrl siRNA	6473430	1095	4541
ctrl siRNA	3655560	5849	2956
ctrl siRNA	3613660	3065	3575
ctrl siRNA	5154190	6724	2582
ctrl siRNA	3368360	1239	2667
ctrl siRNA	3398660	1068	2127
ctrl siRNA	6647790	1042	13147
ctrl siRNA	4248330	5272	2942
ctrl siRNA	4239010	5994	2819
ctrl siRNA	3025090	1542	2274
ctrl siRNA	3358860	1014	2181
ctrl siRNA	5036940	5124	2447
ctrl siRNA	3354500	1046	2039
ctrl siRNA	6726400	1079	4743
ctrl siRNA	3332270	1107	4267
ctrl siRNA	3911640	3480	2177
ctrl siRNA	4471190	6007	2209
ctrl siRNA	4884500	5735	4119
ctrl siRNA	5979640	5298	3077
ctrl siRNA	3203720	1152	2073
ctrl siRNA	3321920	970.3	2111
ctrl siRNA	3311430	1037	2160
ctrl siRNA	4724990	5587	3341
ctrl siRNA	3365880	1049	1990
ctrl siRNA	3416060	1889	2488
ctrl siRNA	6865190	1099	8384
ctrl siRNA	3615540	4284	2354
ctrl siRNA	3467730	1143	2522
ctrl siRNA	5863680	6405	2350
ctrl siRNA	6629020	1106	3398
ctrl siRNA	3430230	1135	2454
ctrl siRNA	6581720	1352	4304
ctrl siRNA	4821000	7121	3589
ctrl siRNA	6288970	3044	2747
ctrl siRNA	6768220	1011	2854
ctrl siRNA	6480060	1018	4279
ctrl siRNA	6580630	1001	4765
ctrl siRNA	6634660	1091	4613
ctrl siRNA	3302350	1010	2042
ctrl siRNA	6076630	5428	2656
ctrl siRNA	4596120	6091	2572
ctrl siRNA	3054400	1077	2362
ctrl siRNA	4176930	5586	2489
ctrl siRNA	3467840	2415	2485
ctrl siRNA	3528200	1143	2477
ctrl siRNA	3825990	5516	2519
ctrl siRNA	6396780	1235	6132
ctrl siRNA	6789620	1077	6433
ctrl siRNA	3879830	5595	3462
ctrl siRNA	4512790	6935	3360
ctrl siRNA	3423480	1041	1953
ctrl siRNA	3879830	5595	3462
ctrl siRNA	3265710	1070	3490
ctrl siRNA	3317200	1026	2126
ctrl siRNA	6641600	1232	12126
ctrl siRNA	6457050	1232	3837
ctrl siRNA	3492670	1018	2381
ctrl siRNA	4535490	5929	2552
ctrl siRNA	3799130	2848	2358
ctrl siRNA	6778990	1110	4571
ctrl siRNA	6611200	1207	10963
ctrl siRNA	3428080	2725	2495
ctrl siRNA	3888710	4255	2720
ctrl siRNA	3392620	2089	3073
ctrl siRNA	4426810	6767	2704
ctrl siRNA	4640800	6366	3650
ctrl siRNA	4920770	6802	2787
ctrl siRNA	3302060	1068	2586
ctrl siRNA	3410010	1140	2346
ctrl siRNA	3469440	1035	1892
ctrl siRNA	3454950	996.2	2120
ctrl siRNA	3013860	1128	2385
ctrl siRNA	3325690	1152	2385
ctrl siRNA	6641310	1125	5276
ctrl siRNA	2542860	1572	19478
ctrl siRNA	3182580	1164	3758
ctrl siRNA	3497420	1191	2894
ctrl siRNA	3214090	1030	2514
ctrl siRNA	2769830	1786	24570
ctrl siRNA	6527180	4299	2892
ctrl siRNA	3233020	1130	2358
ctrl siRNA	6478640	1338	3433
ctrl siRNA	3247510	1202	2482
ctrl siRNA	6278310	4160	7899
ctrl siRNA	6846690	1070	4543
ctrl siRNA	3241140	1350	2375
ctrl siRNA	6684400	1025	4119
ctrl siRNA	6619600	1590	3691
ctrl siRNA	3578660	963.9	2375
ctrl siRNA	5310370	6133	3256
ctrl siRNA	3472350	1026	2419
ctrl siRNA	3324790	1110	2380
ctrl siRNA	3205580	1184	4798
ctrl siRNA	3772140	6215	2976
ctrl siRNA	3994570	12453	2105
ctrl siRNA	3474810	1177	3617
ctrl siRNA	6640450	1507	4774
ctrl siRNA	4454740	5320	2388
ctrl siRNA	3664140	5530	2558
ctrl siRNA	3345440	1082	2676
ctrl siRNA	6646370	1230	14487
ctrl siRNA	3289990	976.4	1875
ctrl siRNA	3533620	2948	4197
ctrl siRNA	3378210	1053	1922
ctrl siRNA	3396010	1279	2728
ctrl siRNA	4329580	4436	2161
ctrl siRNA	6576740	3885	3120
ctrl siRNA	3386360	1088	2518
ctrl siRNA	3408500	3568	2717
ctrl siRNA	3586510	4971	2313
ctrl siRNA	6444360	1085	3718
ctrl siRNA	4811600	5882	4438
ctrl siRNA	5159980	5662	2402
ctrl siRNA	3777210	1872	2093
ctrl siRNA	6908880	1018	3871
ctrl siRNA	5488160	8459	3528
ctrl siRNA	6771230	1068	3280
ctrl siRNA	6054160	1427	30419
ctrl siRNA	3610970	1587	2024
ctrl siRNA	3157430	1076	2166
ctrl siRNA	4048590	6331	2160
ctrl siRNA	6056000	5452	3183
ctrl siRNA	3244970	1703	2653
ctrl siRNA	5015650	5993	2647
ctrl siRNA	6197920	5142	2659
ctrl siRNA	3279120	1304	2192
ctrl siRNA	3394350	1086	2728
ctrl siRNA	4646580	1646	5841
ctrl siRNA	3431030	1043	2096
ctrl siRNA	4772650	5379	2813
ctrl siRNA	3360250	1081	2296
ctrl siRNA	4304030	6663	3329
ctrl siRNA	5341880	6226	3430
ctrl siRNA	5324730	8860	3457
ctrl siRNA	4168210	7544	2434
ctrl siRNA	2621580	1453	28181
ctrl siRNA	5070650	5875	2841
ctrl siRNA	3252420	3181	2247
ctrl siRNA	6751860	1046	4776
ctrl siRNA	4562600	7151	2873
ctrl siRNA	3218930	1113	3150
ctrl siRNA	4260200	6250	2776
ctrl siRNA	6976740	1059	3967
ctrl siRNA	3506330	3354	2584
ctrl siRNA	6938750	1136	7334
ctrl siRNA	5878680	4931	2854
ctrl siRNA	3485270	1337	6735
ctrl siRNA	5520270	5665	2537
ctrl siRNA	3312740	1264	2572
ctrl siRNA	3670380	969.5	2050
ctrl siRNA	5296840	6280	2684
ctrl siRNA	6623890	1126	3516
ctrl siRNA	6558770	1190	6174
ctrl siRNA	4628740	6477	2861
ctrl siRNA	5358290	6566	3656
ctrl siRNA	5798760	5042	2182
ctrl siRNA	5313560	5412	2467
ctrl siRNA	6553800	3389	2951
ctrl siRNA	6757590	1149	6433
ctrl siRNA	3440290	1005	2688
ctrl siRNA	3361880	1122	1950
ctrl siRNA	3487120	992.6	2186
ctrl siRNA	3298830	1080	2249
ctrl siRNA	6444380	1160	5403
ctrl siRNA	6328400	4514	4826
ctrl siRNA	4873570	6204	2819
ctrl siRNA	2888980	1500	14458
ctrl siRNA	3751030	3210	2779
ctrl siRNA	3286050	1061	3529
ctrl siRNA	3137720	1166	3293
ctrl siRNA	5601560	6023	2886
ctrl siRNA	6486170	1237	4529
ctrl siRNA	6779480	984	2963
ctrl siRNA	6576740	3885	3120
ctrl siRNA	6569990	1096	4318
ctrl siRNA	3399880	1039	2117
ctrl siRNA	4965060	5631	2913
ctrl siRNA	6348930	1207	9143
ctrl siRNA	6627980	1135	8425
ctrl siRNA	6561680	1213	4088
ctrl siRNA	3445750	3361	3566
ctrl siRNA	4597980	5654	3428
ctrl siRNA	2542860	1572	19478
ctrl siRNA	3554620	2131	1961
ctrl siRNA	3445160	1061	2549
ctrl siRNA	3726690	5757	3524
ctrl siRNA	3224580	1071	2936
ctrl siRNA	3394570	1028	2275
ctrl siRNA	7596110	1407	4782
ctrl siRNA	3349680	997.2	2644
ctrl siRNA	3175230	1184	4026
ctrl siRNA	3187880	1133	2267
ctrl siRNA	4300000	6854	3080
ctrl siRNA	3435720	985.5	2141
ctrl siRNA	3446530	2455	2403
ctrl siRNA	3362440	1001	2183
ctrl siRNA	3364820	1022	2305
ctrl siRNA	6886060	1423	19768
ctrl siRNA	3299850	1113	4256
ctrl siRNA	6290810	1089	13576
ctrl siRNA	3268490	1150	2284
ctrl siRNA	6584230	1151	4734
ctrl siRNA	3145090	1149	2347
ctrl siRNA	6830130	1307	3937
ctrl siRNA	3051660	1073	2839
ctrl siRNA	6737230	1810	4631
ctrl siRNA	5218250	1489	37264
ctrl siRNA	6886060	1423	19768
ctrl siRNA	3675870	1376	3670
ctrl siRNA	3201280	1135	5168
ctrl siRNA	2902580	1349	4738
ctrl siRNA	3906920	8364	3490
ctrl siRNA	3740260	6182	2081
ctrl siRNA	3358730	1103	1967
ctrl siRNA	3208340	1096	4371
ctrl siRNA	6833920	1134	8161
ctrl siRNA	3859960	6063	2969
ctrl siRNA	4920770	6802	2787
ctrl siRNA	6594430	1202	4967
ctrl siRNA	3425350	1036	1996
ctrl siRNA	3556670	3125	2510
ctrl siRNA	7227000	1304	2453
ctrl siRNA	4171970	5516	2210
ctrl siRNA	3477810	1043	2533
ctrl siRNA	3477310	1018	2100
ctrl siRNA	6566550	1107	4564
ctrl siRNA	6041490	5476	3105
ctrl siRNA	3403910	993.6	2031
ctrl siRNA	4401520	6195	2252
ctrl siRNA	3302220	1070	2608
ctrl siRNA	5674020	6087	3127
ctrl siRNA	3327970	2701	2441
ctrl siRNA	5314120	5648	3600
ctrl siRNA	6745470	1092	4553
ctrl siRNA	6753530	1071	2807
ctrl siRNA	4093870	5226	2928
ctrl siRNA	5094580	7319	2819
ctrl siRNA	3309570	1117	2541
ctrl siRNA	6383010	3903	3201
ctrl siRNA	6376510	1148	6061
ctrl siRNA	2968470	2801	10774
ctrl siRNA	3367960	1092	2155
ctrl siRNA	6700760	1711	3369
ctrl siRNA	6880290	1256	3515
ctrl siRNA	3482500	1027	1935
ctrl siRNA	6676700	1021	3118
ctrl siRNA	3396330	1026	2054
ctrl siRNA	6754710	1093	5259
ctrl siRNA	6900890	1259	10633
ctrl siRNA	3686720	4557	2418
ctrl siRNA	3579860	3079	3945
ctrl siRNA	5853490	5308	4953
ctrl siRNA	3406390	1075	2258
ctrl siRNA	3336740	1302	2170
ctrl siRNA	6835410	1036	5886
ctrl siRNA	3334050	1026	2733
ctrl siRNA	6598960	1095	6555
ctrl siRNA	3381000	1117	2355
ctrl siRNA	6016280	4351	3626
ctrl siRNA	3271010	1030	2783
ctrl siRNA	3289740	1078	2312
[truncated: 10,001 more rows]
