# Supplementary material for: Oncogenic YAP sensitizes cells to CHK1 inhibition via CDK4/6 driven G1 acceleration
Source: EMBO Rep. 2025 Jul 4;26(16):4017–39. doi: 10.1038/s44319-025-00514-5 (PMC12373906; doi:10.1038/s44319-025-00514-5)
Supplement: Supplementary file 10 — Figure EV3 Source Data [file 44319_2025_514_MOESM10_ESM.zip › EV3/EV3C/RT-qPCR_WEE1_PKMYT1.xlsx]

## Sheet: Sheet1
	WEE1		PKMYT1
	rep1	rep2	rep1	rep2
siCtrl	1	1	1	1
siWEE1	0.0953912	0.10083	0.888843	0.566442
siPKMYT1	0.97942	0.952638	0.114229	0.0733022
