# Supplementary material for: Oncogenic YAP sensitizes cells to CHK1 inhibition via CDK4/6 driven G1 acceleration
Source: EMBO Rep. 2025 Jul 4;26(16):4017–39. doi: 10.1038/s44319-025-00514-5 (PMC12373906; doi:10.1038/s44319-025-00514-5)
Supplement: Supplementary file 10 — Figure EV3 Source Data [file 44319_2025_514_MOESM10_ESM.zip › EV3/EV3B/QBIC_plots_EV3B.xlsx]

## Sheet: cytoplasmic Cyclin B
	HOECHST 33342 Sum	EdU Mean	Cytoplasmic Cyclin B Mean
YAP + CHK1i	4359830	11802	2274
YAP + CHK1i	6666970	1157	4109
YAP + CHK1i	3315430	1634	3385
YAP + CHK1i	6449080	6243	2548
YAP + CHK1i	6406460	1022	4774
YAP + CHK1i	5558070	20046	3117
YAP + CHK1i	5918870	1108	7202
YAP + CHK1i	3148290	1199	3374
YAP + CHK1i	3551620	1035	1790
YAP + CHK1i	6652270	1369	7188
YAP + CHK1i	6860290	1276	5417
YAP + CHK1i	3796000	5927	2314
YAP + CHK1i	3859340	7760	2502
YAP + CHK1i	3111810	1042	1876
YAP + CHK1i	3370930	1130	2354
YAP + CHK1i	6108110	11885	2895
YAP + CHK1i	6819720	1111	6846
YAP + CHK1i	3576630	7350	2333
YAP + CHK1i	3773580	10834	2971
YAP + CHK1i	6638580	1159	5794
YAP + CHK1i	6741620	1039	4497
YAP + CHK1i	2637690	1025	1975
YAP + CHK1i	6763640	993.7	6050
YAP + CHK1i	3216400	1128	3396
YAP + CHK1i	6615570	1067	6058
YAP + CHK1i	4205170	15314	2831
YAP + CHK1i	4532480	20645	4390
YAP + CHK1i	3466640	1071	2492
YAP + CHK1i	3514300	7624	4935
YAP + CHK1i	3933510	10156	2657
YAP + CHK1i	6580920	1060	4252
YAP + CHK1i	5338460	1400	7685
YAP + CHK1i	6865950	1152	6129
YAP + CHK1i	5304150	25015	5331
YAP + CHK1i	3295900	2811	2515
YAP + CHK1i	5254040	18662	5334
YAP + CHK1i	6535810	1122	7724
YAP + CHK1i	6482760	1037	4694
YAP + CHK1i	5990610	14846	2595
YAP + CHK1i	3189830	1013	1855
YAP + CHK1i	5725130	22482	3476
YAP + CHK1i	3680870	976.6	2866
YAP + CHK1i	3510500	1101	3741
YAP + CHK1i	5356040	16002	3114
YAP + CHK1i	3390490	4862	6043
YAP + CHK1i	4293190	9974	2744
YAP + CHK1i	6497830	2002	3547
YAP + CHK1i	6376040	9248	5083
YAP + CHK1i	6773090	1024	6171
YAP + CHK1i	6316540	1043	3827
YAP + CHK1i	4658020	16884	2833
YAP + CHK1i	3408140	986.7	1874
YAP + CHK1i	5057420	16426	3023
YAP + CHK1i	3625910	3946	2251
YAP + CHK1i	6465990	1068	5876
YAP + CHK1i	3936190	22793	4233
YAP + CHK1i	3091040	3837	2588
YAP + CHK1i	3743820	10394	3731
YAP + CHK1i	6308470	10237	4532
YAP + CHK1i	3171180	1079	2485
YAP + CHK1i	6277560	1043	4331
YAP + CHK1i	7421190	1011	2152
YAP + CHK1i	6378270	1059	5524
YAP + CHK1i	6672270	1288	5758
YAP + CHK1i	6641660	1103	4366
YAP + CHK1i	3248760	2213	2150
YAP + CHK1i	4045680	19294	3895
YAP + CHK1i	3703240	15202	2943
YAP + CHK1i	7060390	16585	5089
YAP + CHK1i	6422800	1070	7090
YAP + CHK1i	6683430	1084	5170
YAP + CHK1i	5294900	14032	3073
YAP + CHK1i	7101040	5196	3279
YAP + CHK1i	3248310	2462	2073
YAP + CHK1i	6339910	1078	6003
YAP + CHK1i	3266080	999.3	1937
YAP + CHK1i	3593280	8000	2632
YAP + CHK1i	3180810	1026	1816
YAP + CHK1i	3667840	14556	3671
YAP + CHK1i	3380790	2814	2829
YAP + CHK1i	3761000	1275	3565
YAP + CHK1i	2790060	1121	4329
YAP + CHK1i	6498280	1051	5133
YAP + CHK1i	5558260	8548	3361
YAP + CHK1i	4269590	21892	3516
YAP + CHK1i	4918500	16936	3732
YAP + CHK1i	5977570	7112	2960
YAP + CHK1i	6652850	996.1	3621
YAP + CHK1i	4828970	26922	5258
YAP + CHK1i	3918250	7759	2762
YAP + CHK1i	3276450	1054	1963
YAP + CHK1i	3351710	1019	1940
YAP + CHK1i	3102280	1078	3925
YAP + CHK1i	6472580	1073	7364
YAP + CHK1i	6291270	19538	3950
YAP + CHK1i	3372570	5726	3047
YAP + CHK1i	6496390	1051	5455
YAP + CHK1i	5289260	21740	3673
YAP + CHK1i	3966250	1135	3168
YAP + CHK1i	6360280	1024	4308
YAP + CHK1i	6213490	6112	4099
YAP + CHK1i	5472540	13673	3229
YAP + CHK1i	6687660	1056	5378
YAP + CHK1i	5582170	13730	3231
YAP + CHK1i	6535000	10802	2717
YAP + CHK1i	6370120	6545	4002
YAP + CHK1i	3285200	980	1848
YAP + CHK1i	3893170	12457	3117
YAP + CHK1i	5272150	19280	5750
YAP + CHK1i	6430330	1039	3530
YAP + CHK1i	6495530	994.2	4255
YAP + CHK1i	4337010	1045	2121
YAP + CHK1i	6413530	1102	6270
YAP + CHK1i	6414410	1086	6300
YAP + CHK1i	6419090	1132	4389
YAP + CHK1i	6462820	1048	7340
YAP + CHK1i	5404850	13481	3061
YAP + CHK1i	3214040	1342	3386
YAP + CHK1i	3153280	1252	2814
YAP + CHK1i	5850180	9516	3430
YAP + CHK1i	6744330	1849	4884
YAP + CHK1i	3523470	1003	2727
YAP + CHK1i	6419180	1050	4261
YAP + CHK1i	3293640	1343	3123
YAP + CHK1i	4909480	11257	3507
YAP + CHK1i	5282170	17276	3255
YAP + CHK1i	4015270	18409	3812
YAP + CHK1i	3218580	1097	2085
YAP + CHK1i	6520350	1058	7509
YAP + CHK1i	5066310	6419	3422
YAP + CHK1i	4595930	14926	2472
YAP + CHK1i	5113860	17805	2493
YAP + CHK1i	3298840	1279	4079
YAP + CHK1i	6314430	5151	3094
YAP + CHK1i	6792120	1079	6519
YAP + CHK1i	3065790	1008	1849
YAP + CHK1i	4752700	18575	4578
YAP + CHK1i	6366080	1192	3006
YAP + CHK1i	3887230	10507	2699
YAP + CHK1i	6569960	1073	5017
YAP + CHK1i	3393950	4862	3700
YAP + CHK1i	4313240	1062	2593
YAP + CHK1i	3190660	1041	2458
YAP + CHK1i	5698280	9793	3449
YAP + CHK1i	7319980	996.4	4588
YAP + CHK1i	6359950	1054	3543
YAP + CHK1i	3116200	1307	3144
YAP + CHK1i	6462360	1180	4607
YAP + CHK1i	3252490	1029	1979
YAP + CHK1i	3477740	1009	1991
YAP + CHK1i	4578090	11504	2636
YAP + CHK1i	6278900	17497	3069
YAP + CHK1i	5040700	13621	3258
YAP + CHK1i	5823800	18291	3024
YAP + CHK1i	3956250	8860	2321
YAP + CHK1i	4439830	8353	2856
YAP + CHK1i	6120590	14061	3937
YAP + CHK1i	6531360	1287	3000
YAP + CHK1i	7394450	1062	4540
YAP + CHK1i	6625370	1032	3475
YAP + CHK1i	4163920	11032	2421
YAP + CHK1i	4885800	17314	3159
YAP + CHK1i	3244280	1096	2326
YAP + CHK1i	5987790	7982	3635
YAP + CHK1i	5355940	17800	2626
YAP + CHK1i	3430260	1091	2548
YAP + CHK1i	3266130	1171	4184
YAP + CHK1i	6592230	1159	2290
YAP + CHK1i	3151530	1008	1866
YAP + CHK1i	7317460	1095	2189
YAP + CHK1i	3338730	1435	2298
YAP + CHK1i	3935360	10196	2243
YAP + CHK1i	4396910	16832	1832
YAP + CHK1i	6384830	1252	7356
YAP + CHK1i	3247200	1014	1825
YAP + CHK1i	3005360	1033	1916
YAP + CHK1i	3107270	1151	2988
YAP + CHK1i	6477850	1058	4134
YAP + CHK1i	6323370	1057	4351
YAP + CHK1i	4467640	12166	2135
YAP + CHK1i	4304720	13994	3012
YAP + CHK1i	3079360	1097	2596
YAP + CHK1i	3452590	8555	3468
YAP + CHK1i	3324710	1048	3347
YAP + CHK1i	3229960	1051	3081
YAP + CHK1i	3513380	5071	4142
YAP + CHK1i	3378910	1014	2059
YAP + CHK1i	6688710	1136	5659
YAP + CHK1i	5901540	19421	3939
YAP + CHK1i	6430930	1134	5539
YAP + CHK1i	6384830	1043	4436
YAP + CHK1i	3900150	13332	2781
YAP + CHK1i	5276570	17004	3185
YAP + CHK1i	3939970	15600	3118
YAP + CHK1i	3272010	1009	2243
YAP + CHK1i	6497640	1034	5757
YAP + CHK1i	6252010	1019	3512
YAP + CHK1i	3335290	994.5	2453
YAP + CHK1i	5756970	10729	3145
YAP + CHK1i	6352930	7340	3832
YAP + CHK1i	4656700	1069	2419
YAP + CHK1i	3169080	1539	2446
YAP + CHK1i	3946610	11963	3068
YAP + CHK1i	4116200	15298	3036
YAP + CHK1i	3692180	1114	2852
YAP + CHK1i	6422570	1023	5151
YAP + CHK1i	3339820	3702	2743
YAP + CHK1i	4001320	6326	1819
YAP + CHK1i	3167380	1173	4913
YAP + CHK1i	3614150	10198	2602
YAP + CHK1i	3136080	1270	2729
YAP + CHK1i	3349210	1187	2583
YAP + CHK1i	6825820	996	3795
YAP + CHK1i	6427120	1380	7702
YAP + CHK1i	3664850	15934	4042
YAP + CHK1i	4854750	22295	4896
YAP + CHK1i	6757470	1075	6059
YAP + CHK1i	3983810	11322	2528
YAP + CHK1i	3803110	8744	2350
YAP + CHK1i	3624150	8711	3044
YAP + CHK1i	6443010	10629	4360
YAP + CHK1i	4189540	10998	2540
YAP + CHK1i	6223450	8391	3104
YAP + CHK1i	3495430	1022	2116
YAP + CHK1i	5274820	14708	3939
YAP + CHK1i	5152150	10467	3675
YAP + CHK1i	3275870	1044	1904
YAP + CHK1i	3379180	3409	2515
YAP + CHK1i	5680890	11206	2889
YAP + CHK1i	4112510	5765	2517
YAP + CHK1i	3457590	6901	3088
YAP + CHK1i	3153390	1052	2321
YAP + CHK1i	5321980	17957	4914
YAP + CHK1i	5652790	10376	3123
YAP + CHK1i	3059520	1156	4048
YAP + CHK1i	6450420	1046	4326
YAP + CHK1i	3294910	1288	3805
YAP + CHK1i	3257270	987.6	2197
YAP + CHK1i	3213210	3325	3212
YAP + CHK1i	5462920	8635	3101
YAP + CHK1i	3367950	2708	2492
YAP + CHK1i	5953120	5854	2404
YAP + CHK1i	5023770	22287	4202
YAP + CHK1i	6880240	1005	3640
YAP + CHK1i	4204390	12821	3535
YAP + CHK1i	2930210	930.9	1914
YAP + CHK1i	3916520	19335	3090
YAP + CHK1i	3951980	14004	3263
YAP + CHK1i	3303300	1013	1868
YAP + CHK1i	5353230	3814	5515
YAP + CHK1i	3432610	1005	2202
YAP + CHK1i	4961850	13416	2570
YAP + CHK1i	5134810	13280	2524
YAP + CHK1i	4925410	11816	2965
YAP + CHK1i	3452750	5243	3159
YAP + CHK1i	4767590	15028	2523
YAP + CHK1i	3473560	5460	2828
YAP + CHK1i	3258710	1061	2593
YAP + CHK1i	3547630	1019	2011
YAP + CHK1i	4198550	1135	2820
YAP + CHK1i	6871060	1035	4255
YAP + CHK1i	4222000	15412	2737
YAP + CHK1i	3980540	7702	2487
YAP + CHK1i	6275960	1073	3876
YAP + CHK1i	6236840	5671	5996
YAP + CHK1i	4026550	10029	2843
YAP + CHK1i	6020500	17807	2670
YAP + CHK1i	3197410	1046	2424
YAP + CHK1i	5356160	12594	3472
YAP + CHK1i	7241760	1037	4154
YAP + CHK1i	6348220	1025	5454
YAP + CHK1i	6587470	1061	3451
YAP + CHK1i	3322510	1009	2462
YAP + CHK1i	3619060	4718	2564
YAP + CHK1i	3242020	1025	1947
YAP + CHK1i	4839240	17080	3854
YAP + CHK1i	4682720	11412	3055
YAP + CHK1i	6766930	1020	3353
YAP + CHK1i	5962550	6479	3759
YAP + CHK1i	4829270	10052	2679
YAP + CHK1i	4084740	15248	3282
YAP + CHK1i	6694610	1267	3371
YAP + CHK1i	4732440	18072	3169
YAP + CHK1i	6602910	986.2	3342
YAP + CHK1i	6751510	989.7	4255
YAP + CHK1i	4676310	11329	2510
YAP + CHK1i	4112750	16656	2971
YAP + CHK1i	6739260	1010	4887
YAP + CHK1i	5888790	17095	3108
YAP + CHK1i	4284320	11995	2896
YAP + CHK1i	3027950	5162	2874
YAP + CHK1i	4003550	13351	2763
YAP + CHK1i	3632610	12953	4026
YAP + CHK1i	6041480	16594	4160
YAP + CHK1i	6655870	1061	5243
YAP + CHK1i	3305670	969.1	1750
YAP + CHK1i	4128090	12793	2724
YAP + CHK1i	4823920	9209	2987
YAP + CHK1i	6837440	1138	5173
YAP + CHK1i	6129900	13535	3304
YAP + CHK1i	6194560	23076	2874
YAP + CHK1i	3359090	1061	3200
YAP + CHK1i	5658660	14940	3222
YAP + CHK1i	3465410	5011	3412
YAP + CHK1i	3453870	6195	2983
YAP + CHK1i	5246560	12264	3378
YAP + CHK1i	6230530	1229	5036
YAP + CHK1i	3498430	1022	1960
YAP + CHK1i	3297250	1029	1968
YAP + CHK1i	3412000	1022	1966
YAP + CHK1i	3464600	7952	2084
YAP + CHK1i	4819310	31597	6217
YAP + CHK1i	6261700	1059	4855
YAP + CHK1i	6584050	1030	4259
YAP + CHK1i	6054970	1084	7652
YAP + CHK1i	6418040	1033	6609
YAP + CHK1i	6823660	1007	6355
YAP + CHK1i	6638280	1113	5934
YAP + CHK1i	6357110	2871	3898
YAP + CHK1i	4068400	19328	3945
YAP + CHK1i	6305760	1294	3094
YAP + CHK1i	4109940	14675	3375
YAP + CHK1i	3212310	1071	2795
YAP + CHK1i	4132400	19357	2975
YAP + CHK1i	3529580	4538	2280
YAP + CHK1i	6803940	1010	3843
YAP + CHK1i	3327380	1072	2765
YAP + CHK1i	7261390	1115	1865
YAP + CHK1i	4945250	20214	3071
YAP + CHK1i	3550980	1093	1792
YAP + CHK1i	5360940	12162	3214
YAP + CHK1i	6410990	1087	4116
YAP + CHK1i	3545180	1016	1856
YAP + CHK1i	3134340	1045	1973
YAP + CHK1i	6433420	1243	5528
YAP + CHK1i	7242870	1082	1783
YAP + CHK1i	3361720	3500	2450
YAP + CHK1i	6987650	28538	2736
YAP + CHK1i	6398650	1122	4180
YAP + CHK1i	3288300	3268	2756
YAP + CHK1i	2725200	1173	3600
YAP + CHK1i	3554330	8641	2328
YAP + CHK1i	4219600	9319	2574
YAP + CHK1i	3188510	1044	2122
YAP + CHK1i	6303190	1038	1828
YAP + CHK1i	3996650	6168	2701
YAP + CHK1i	3272830	995	2256
YAP + CHK1i	6831550	1108	5322
YAP + CHK1i	3147370	7387	5012
YAP + CHK1i	3313490	1014	2417
YAP + CHK1i	4789550	12863	3954
YAP + CHK1i	6580810	1014	5099
YAP + CHK1i	5401140	12555	2836
YAP + CHK1i	6790590	1033	4413
YAP + CHK1i	3227630	2166	2256
YAP + CHK1i	3342600	5150	3332
YAP + CHK1i	6288400	11735	2692
YAP + CHK1i	3510290	1068	2269
YAP + CHK1i	2971160	16472	2844
YAP + CHK1i	6652800	1529	3364
YAP + CHK1i	6816440	15495	2935
YAP + CHK1i	3480340	7029	3129
YAP + CHK1i	4573480	15686	3272
YAP + CHK1i	3524540	12044	3262
YAP + CHK1i	6653850	1067	4093
YAP + CHK1i	3384750	4871	2290
YAP + CHK1i	3708400	9896	2752
YAP + CHK1i	6480680	1016	4344
YAP + CHK1i	3460020	7295	2659
YAP + CHK1i	3476840	1787	2331
YAP + CHK1i	6252990	1185	5653
YAP + CHK1i	6072220	10946	4521
YAP + CHK1i	4582100	12782	3039
YAP + CHK1i	3163610	1043	2619
YAP + CHK1i	4855390	22235	4399
YAP + CHK1i	4109210	12033	3113
YAP + CHK1i	4512340	9333	2400
YAP + CHK1i	3535470	1076	2427
YAP + CHK1i	5117270	21620	4461
YAP + CHK1i	3795350	6226	3104
YAP + CHK1i	3289930	1006	2189
YAP + CHK1i	3814100	1064	2834
YAP + CHK1i	5637100	15477	3925
YAP + CHK1i	3269280	1038	2376
YAP + CHK1i	4347410	24780	3074
YAP + CHK1i	6581500	1032	4323
YAP + CHK1i	3258050	1123	3336
YAP + CHK1i	6054840	8853	3853
YAP + CHK1i	6199880	12193	3746
YAP + CHK1i	6660470	1057	5852
YAP + CHK1i	3319970	1125	2616
YAP + CHK1i	6285230	1113	7590
YAP + CHK1i	6652530	1056	5152
YAP + CHK1i	4227520	12637	3311
YAP + CHK1i	3371760	5136	2722
YAP + CHK1i	4003130	16037	2557
YAP + CHK1i	4029600	8563	2492
YAP + CHK1i	3502150	5444	3827
YAP + CHK1i	5369890	11386	2469
YAP + CHK1i	4689180	10312	2920
YAP + CHK1i	3150580	1239	3719
YAP + CHK1i	3178740	1059	2327
YAP + CHK1i	3238980	2459	2384
YAP + CHK1i	4025920	11160	2617
YAP + CHK1i	3371030	996	1974
YAP + CHK1i	5252350	13317	2652
YAP + CHK1i	5551100	21438	2784
YAP + CHK1i	3367260	1556	2730
YAP + CHK1i	3356740	1369	3328
YAP + CHK1i	6616860	1047	4768
YAP + CHK1i	6517580	1357	5274
YAP + CHK1i	3487990	1957	3644
YAP + CHK1i	3863660	10962	3728
YAP + CHK1i	3588100	12168	2737
YAP + CHK1i	6781570	1026	5007
YAP + CHK1i	3319110	1814	5585
YAP + CHK1i	3664000	1153	2615
YAP + CHK1i	3589780	1216	2471
YAP + CHK1i	5639390	1020	3925
YAP + CHK1i	3323150	1044	3192
YAP + CHK1i	5622230	17422	2912
YAP + CHK1i	3743570	8157	2559
YAP + CHK1i	6634070	1027	5216
YAP + CHK1i	4986070	14377	3307
YAP + CHK1i	3173720	1017	2581
YAP + CHK1i	3891970	1032	2291
YAP + CHK1i	6603650	1069	5125
YAP + CHK1i	4585850	9718	3129
YAP + CHK1i	3454520	1002	2215
YAP + CHK1i	3401570	1243	3119
YAP + CHK1i	3509050	1046	2037
YAP + CHK1i	4716010	10941	3423
YAP + CHK1i	6394840	1019	4530
YAP + CHK1i	4213260	8264	3173
YAP + CHK1i	3093310	1037	1919
YAP + CHK1i	3413050	13580	3873
YAP + CHK1i	6459330	1017	4919
YAP + CHK1i	4066020	14098	2631
YAP + CHK1i	3533620	1211	2669
YAP + CHK1i	6978540	27854	1983
YAP + CHK1i	3264260	1062	2448
YAP + CHK1i	3571530	1351	2123
YAP + CHK1i	7298360	1019	3711
YAP + CHK1i	4618260	15068	2460
YAP + CHK1i	3221540	993.3	2386
YAP + CHK1i	3164380	992.9	1975
YAP + CHK1i	6290410	1018	6573
YAP + CHK1i	3358190	3084	2946
YAP + CHK1i	3923560	11586	3260
YAP + CHK1i	4397250	18961	3894
YAP + CHK1i	6621310	1038	6413
YAP + CHK1i	3184650	1572	5522
YAP + CHK1i	3636420	4737	2701
YAP + CHK1i	4992030	8319	2651
YAP + CHK1i	3506560	9468	2339
YAP + CHK1i	6378180	1307	3421
YAP + CHK1i	6563720	1159	4985
YAP + CHK1i	4469610	12399	3240
YAP + CHK1i	6541210	1011	5282
YAP + CHK1i	3224280	1045	2392
YAP + CHK1i	4169950	9091	3052
YAP + CHK1i	3774020	8435	2749
YAP + CHK1i	3815130	14731	2803
YAP + CHK1i	3817130	1019	1875
YAP + CHK1i	3326260	1035	2009
YAP + CHK1i	3412830	7963	3638
YAP + CHK1i	6548820	15423	3900
YAP + CHK1i	3320400	1065	2598
YAP + CHK1i	6350980	1025	4557
YAP + CHK1i	6231870	8396	3092
YAP + CHK1i	3485830	11468	3685
YAP + CHK1i	4005210	9948	3184
YAP + CHK1i	6402680	5903	3428
YAP + CHK1i	3995810	1012	1856
YAP + CHK1i	6491840	6492	4168
YAP + CHK1i	6689630	12249	4036
YAP + CHK1i	6202850	6487	4076
YAP + CHK1i	4407950	10008	2635
YAP + CHK1i	3369490	1093	3294
YAP + CHK1i	3137290	1034	1982
YAP + CHK1i	3246020	1014	1768
YAP + CHK1i	6826360	1038	4449
YAP + CHK1i	3745200	12380	3289
YAP + CHK1i	6325780	1025	5507
YAP + CHK1i	3277980	1326	6384
YAP + CHK1i	6571480	1245	2865
YAP + CHK1i	3763060	10138	2844
YAP + CHK1i	3125320	1143	2496
YAP + CHK1i	3387500	1034	2005
YAP + CHK1i	3137030	989.1	2170
YAP + CHK1i	3417580	3683	2070
YAP + CHK1i	6459640	1053	3615
YAP + CHK1i	6729470	1015	4868
YAP + CHK1i	3394520	2013	2564
YAP + CHK1i	4078080	9208	2563
YAP + CHK1i	6437040	1606	5282
YAP + CHK1i	3358580	1176	3594
YAP + CHK1i	3563060	8594	3687
YAP + CHK1i	6687170	1027	6180
YAP + CHK1i	5138380	14122	2957
YAP + CHK1i	3499850	4090	4086
YAP + CHK1i	6539970	4381	3990
YAP + CHK1i	4438600	14176	2638
YAP + CHK1i	3287250	1006	2051
YAP + CHK1i	6446650	1067	5428
YAP + CHK1i	3461600	5509	2848
YAP + CHK1i	6001380	9868	3846
YAP + CHK1i	6519850	1749	3772
YAP + CHK1i	3843680	13747	2736
YAP + CHK1i	3327680	1111	2734
YAP + CHK1i	6219680	1125	6511
YAP + CHK1i	3212540	1066	2031
YAP + CHK1i	3418130	1052	3079
YAP + CHK1i	3503800	10193	2930
YAP + CHK1i	6502040	1043	7097
YAP + CHK1i	3285680	1061	2367
YAP + CHK1i	3885050	7919	3447
YAP + CHK1i	5503540	13467	2779
YAP + CHK1i	4763770	16815	3539
YAP + CHK1i	6130220	22008	3891
YAP + CHK1i	3621660	4984	2557
YAP + CHK1i	5708430	16719	3315
YAP + CHK1i	5633860	10885	3499
YAP + CHK1i	3316420	1089	2248
YAP + CHK1i	4538870	23560	3706
YAP + CHK1i	6078170	9420	2863
YAP + CHK1i	3164940	1027	2218
YAP + CHK1i	4160500	12823	2495
YAP + CHK1i	6239080	1027	3024
YAP + CHK1i	6159760	12502	3852
YAP + CHK1i	6458870	1033	4809
YAP + CHK1i	3171080	1007	2269
YAP + CHK1i	5599210	14779	2982
YAP + CHK1i	4353330	14719	3367
YAP + CHK1i	3348710	1129	3105
YAP + CHK1i	6265370	1069	4940
YAP + CHK1i	3533590	1182	3093
YAP + CHK1i	3325970	1760	1975
YAP + CHK1i	6385990	1024	5548
YAP + CHK1i	3286570	3006	2949
YAP + CHK1i	4795010	15816	2966
YAP + CHK1i	6870370	1001	3576
YAP + CHK1i	2724370	1134	2773
YAP + CHK1i	3096950	1055	2507
YAP + CHK1i	3537910	1002	1865
YAP + CHK1i	7444750	8371	3194
YAP + CHK1i	5972870	14996	3837
YAP + CHK1i	3745670	10063	3916
YAP + CHK1i	6796600	1022	3318
YAP + CHK1i	6797340	1151	4774
YAP + CHK1i	4678960	9230	2850
YAP + CHK1i	4323830	19221	3414
YAP + CHK1i	6273890	1607	8817
YAP + CHK1i	4823000	9510	3482
YAP + CHK1i	6372450	1019	4532
YAP + CHK1i	6337590	1031	5595
YAP + CHK1i	6439720	1033	3917
YAP + CHK1i	7403320	23714	5315
YAP + CHK1i	6898210	1103	5966
YAP + CHK1i	4563560	7761	3191
YAP + CHK1i	3303490	1036	1781
YAP + CHK1i	3227040	1044	1949
YAP + CHK1i	3812540	1291	2632
YAP + CHK1i	3094660	1062	1988
YAP + CHK1i	3200370	1530	4811
YAP + CHK1i	3449170	6905	3377
YAP + CHK1i	6765910	1007	3841
YAP + CHK1i	3552010	11329	2553
YAP + CHK1i	6567650	8720	3799
YAP + CHK1i	6199520	15206	4405
YAP + CHK1i	6643620	1114	6757
YAP + CHK1i	6338840	11845	3130
YAP + CHK1i	2855750	1018	5199
YAP + CHK1i	3849900	23111	3920
YAP + CHK1i	6479190	1057	5509
YAP + CHK1i	3663370	4814	2504
YAP + CHK1i	3517120	1160	2652
YAP + CHK1i	3524820	992.5	1743
YAP + CHK1i	4414320	13240	2792
YAP + CHK1i	4762500	19187	4174
YAP + CHK1i	6173690	13548	2915
YAP + CHK1i	3611340	1043	2293
YAP + CHK1i	6438300	1018	3529
YAP + CHK1i	5188170	22498	5094
YAP + CHK1i	6735470	1094	4605
YAP + CHK1i	3362310	1004	2226
YAP + CHK1i	3427720	4112	2534
YAP + CHK1i	3630890	1060	2813
YAP + CHK1i	4808610	12421	3006
YAP + CHK1i	5600890	19234	4148
YAP + CHK1i	4339770	24785	4432
YAP + CHK1i	4534300	14950	3615
YAP + CHK1i	3846580	1110	3601
YAP + CHK1i	6241140	1009	3346
YAP + CHK1i	3944350	8290	2427
YAP + CHK1i	5113010	20149	2975
YAP + CHK1i	4375020	16885	3256
YAP + CHK1i	4989670	23157	3846
YAP + CHK1i	6574590	1102	6732
YAP + CHK1i	4290560	10208	2485
YAP + CHK1i	5592660	14708	2853
YAP + CHK1i	6491450	1032	5682
YAP + CHK1i	3274220	3083	2280
YAP + CHK1i	5423350	26345	5427
YAP + CHK1i	5278120	22652	4057
YAP + CHK1i	3155100	3687	2438
YAP + CHK1i	4253540	14287	4107
YAP + CHK1i	4108530	10668	2877
YAP + CHK1i	5148620	11977	3530
YAP + CHK1i	4558340	12891	2721
YAP + CHK1i	3947230	1022	1802
YAP + CHK1i	5429810	13612	3155
YAP + CHK1i	3891050	1011	2577
YAP + CHK1i	3422200	1002	1847
YAP + CHK1i	4199150	20122	4139
YAP + CHK1i	4116900	14309	2700
YAP + CHK1i	6187080	1082	4257
YAP + CHK1i	3594830	1039	1864
YAP + CHK1i	4374470	11406	4041
YAP + CHK1i	4131680	10063	2297
YAP + CHK1i	3157130	7692	2593
YAP + CHK1i	3328160	7839	3106
YAP + CHK1i	3252680	1062	1901
YAP + CHK1i	6542600	4224	3681
YAP + CHK1i	3428230	1028	1832
YAP + CHK1i	3394190	1074	2914
YAP + CHK1i	3760710	1054	1886
YAP + CHK1i	3521570	1091	3301
YAP + CHK1i	3294890	3617	3242
YAP + CHK1i	5004810	19368	3283
YAP + CHK1i	3430350	3400	2851
YAP + CHK1i	3266370	1117	2223
YAP + CHK1i	3299170	1073	2029
YAP + CHK1i	4283870	11558	3066
YAP + CHK1i	3332510	1663	2501
YAP + CHK1i	3406580	1030	1996
YAP + CHK1i	6571180	1066	4763
YAP + CHK1i	6517710	1043	4990
YAP + CHK1i	5125790	12309	3533
YAP + CHK1i	3527710	5246	2679
YAP + CHK1i	6597320	1012	5161
YAP + CHK1i	3190480	1102	2630
YAP + CHK1i	3516220	1022	1889
YAP + CHK1i	3406560	3202	2177
YAP + CHK1i	3248720	1035	1964
YAP + CHK1i	7019330	3056	6051
YAP + CHK1i	6617540	1148	5959
YAP + CHK1i	3596920	10521	3438
YAP + CHK1i	6787880	1088	6060
YAP + CHK1i	4807840	19040	2107
YAP + CHK1i	6666880	1046	3679
YAP + CHK1i	3872750	1026	1988
YAP + CHK1i	4417180	12119	2412
YAP + CHK1i	3896530	10546	2960
YAP + CHK1i	3261990	1037	2458
YAP + CHK1i	7481490	1178	2640
YAP + CHK1i	3429670	2372	2749
YAP + CHK1i	6182710	12237	3310
YAP + CHK1i	6559630	1058	4181
YAP + CHK1i	3577610	11914	2933
YAP + CHK1i	5383660	11264	2748
YAP + CHK1i	5270840	18939	2955
YAP + CHK1i	5733850	13465	3709
YAP + CHK1i	6169180	9302	3646
YAP + CHK1i	3633490	1035	2065
YAP + CHK1i	3301310	2021	2511
YAP + CHK1i	6422840	1010	4200
YAP + CHK1i	3378330	1030	2346
YAP + CHK1i	6230460	5542	4133
YAP + CHK1i	4638510	20648	6765
YAP + CHK1i	3287390	999.2	1967
YAP + CHK1i	4319550	18915	4154
YAP + CHK1i	6284930	10251	2898
YAP + CHK1i	3448380	5857	2294
YAP + CHK1i	3276340	1107	2981
YAP + CHK1i	3385420	1851	2082
YAP + CHK1i	6153770	1196	5941
YAP + CHK1i	3349840	4561	2584
YAP + CHK1i	6324830	1048	4414
YAP + CHK1i	3904470	12936	3396
YAP + CHK1i	3511010	4579	2933
YAP + CHK1i	3611350	11183	2688
YAP + CHK1i	3335520	1028	2095
YAP + CHK1i	4556490	11184	3111
YAP + CHK1i	3334810	1048	2153
YAP + CHK1i	3507710	11007	2866
YAP + CHK1i	3708800	1001	2126
YAP + CHK1i	3320550	1036	2016
YAP + CHK1i	2960490	1111	3269
YAP + CHK1i	4058590	9810	3132
YAP + CHK1i	6740200	1046	3875
YAP + CHK1i	7314150	25125	1906
YAP + CHK1i	4851350	10817	2538
YAP + CHK1i	4540010	4543	3798
YAP + CHK1i	4490580	9735	2380
YAP + CHK1i	3534060	11695	2745
YAP + CHK1i	5893110	22779	3742
YAP + CHK1i	3267720	5280	2163
YAP + CHK1i	6547800	1044	7935
YAP + CHK1i	7285630	6956	3691
YAP + CHK1i	3866720	6464	2537
YAP + CHK1i	3247170	1014	1963
YAP + CHK1i	3124900	1175	3111
YAP + CHK1i	6340300	2020	3708
YAP + CHK1i	7450680	23477	3390
YAP + CHK1i	3245310	1141	3012
YAP + CHK1i	3561090	1061	2264
YAP + CHK1i	6462900	1003	3680
YAP + CHK1i	6331650	1345	7717
YAP + CHK1i	4151500	23239	3607
YAP + CHK1i	3969220	12139	3135
YAP + CHK1i	6395460	30831	3455
YAP + CHK1i	5441750	17164	3411
YAP + CHK1i	3178500	2617	2772
YAP + CHK1i	4334760	9627	2300
YAP + CHK1i	6819330	2278	2850
YAP + CHK1i	6598560	1010	4550
YAP + CHK1i	3169350	1043	2696
YAP + CHK1i	4394640	13351	2715
YAP + CHK1i	4206330	14856	3359
YAP + CHK1i	4303530	12556	3119
YAP + CHK1i	3444400	1146	2865
YAP + CHK1i	3763000	9527	2294
YAP + CHK1i	6411350	1061	5879
YAP + CHK1i	3200160	989.4	2059
YAP + CHK1i	5845740	18339	3818
YAP + CHK1i	5254390	10083	3307
YAP + CHK1i	3083760	1254	3169
YAP + CHK1i	6336110	953.3	3493
YAP + CHK1i	3333010	992.4	1799
YAP + CHK1i	3778300	11651	2825
YAP + CHK1i	3319410	1030	2062
YAP + CHK1i	3380170	4414	2305
YAP + CHK1i	3141120	1156	3556
YAP + CHK1i	6332220	11525	3337
YAP + CHK1i	4016730	7117	1990
YAP + CHK1i	6623190	1026	4072
YAP + CHK1i	7043930	1099	5920
YAP + CHK1i	3346810	1031	1948
YAP + CHK1i	3284640	1003	1845
YAP + CHK1i	3462380	999.5	2007
YAP + CHK1i	3235440	1138	2412
YAP + CHK1i	6411320	1059	5536
YAP + CHK1i	5993210	8880	3538
YAP + CHK1i	6607910	2915	4042
YAP + CHK1i	6377960	1046	4641
YAP + CHK1i	4086050	9009	2805
YAP + CHK1i	4282190	13973	4305
YAP + CHK1i	3388140	1035	2157
YAP + CHK1i	6807620	1078	8569
YAP + CHK1i	3504940	4232	3082
YAP + CHK1i	3179530	6961	3560
YAP + CHK1i	6615470	1042	3981
YAP + CHK1i	6456610	1097	4946
YAP + CHK1i	5048320	27931	4486
YAP + CHK1i	3414300	1014	2070
YAP + CHK1i	4877000	15773	2888
YAP + CHK1i	3745620	13560	2624
YAP + CHK1i	4175190	17406	3009
YAP + CHK1i	6458340	1076	6290
YAP + CHK1i	3191200	1010	1876
YAP + CHK1i	4507440	14374	5640
YAP + CHK1i	5255220	23627	3071
YAP + CHK1i	6896240	1096	5106
YAP + CHK1i	4009850	11883	3001
YAP + CHK1i	6737720	1031	2769
YAP + CHK1i	3404760	988.4	1906
YAP + CHK1i	3449490	1015	1912
YAP + CHK1i	5685320	20734	4259
YAP + CHK1i	3447970	8048	2674
YAP + CHK1i	5339030	18595	5208
YAP + CHK1i	3939810	11559	3031
YAP + CHK1i	4717620	15883	3699
YAP + CHK1i	6687790	1461	3125
YAP + CHK1i	5622230	8721	2974
YAP + CHK1i	3241570	1005	1863
YAP + CHK1i	2593130	1163	3531
YAP + CHK1i	3341200	1013	2010
YAP + CHK1i	6714980	1020	4578
YAP + CHK1i	6159820	14030	4138
YAP + CHK1i	4991610	11523	2400
YAP + CHK1i	3935480	9632	2525
YAP + CHK1i	3538260	1011	2743
YAP + CHK1i	3326620	1016	2217
YAP + CHK1i	3616520	5031	2420
YAP + CHK1i	6388520	1023	3563
YAP + CHK1i	3195690	1100	2672
YAP + CHK1i	3940810	1280	5103
YAP + CHK1i	5863820	14268	3358
YAP + CHK1i	6847390	1032	5230
YAP + CHK1i	3749070	13853	3710
YAP + CHK1i	4452830	8652	2516
YAP + CHK1i	6668360	1088	4424
YAP + CHK1i	6491040	21598	4568
YAP + CHK1i	6717010	4614	3126
YAP + CHK1i	3203560	1005	1898
YAP + CHK1i	3364310	1051	2295
YAP + CHK1i	3548970	11058	4076
YAP + CHK1i	6701180	1224	4428
YAP + CHK1i	3870960	12382	2572
YAP + CHK1i	6264580	1107	6233
YAP + CHK1i	3322300	1093	2065
YAP + CHK1i	4293800	13210	2933
YAP + CHK1i	6424620	1114	6011
YAP + CHK1i	3608180	8587	5009
YAP + CHK1i	3914570	12619	2364
YAP + CHK1i	6501580	1175	4718
YAP + CHK1i	3305080	1038	1869
YAP + CHK1i	3577360	7452	2262
YAP + CHK1i	3286350	1803	4141
YAP + CHK1i	6573360	1055	4244
YAP + CHK1i	3427670	1251	2608
YAP + CHK1i	3262570	3923	3621
YAP + CHK1i	3964780	13821	2553
YAP + CHK1i	3703160	1017	1866
YAP + CHK1i	3230980	1001	1877
YAP + CHK1i	3009620	1699	4881
YAP + CHK1i	3584240	8700	2861
YAP + CHK1i	4930390	20846	5505
YAP + CHK1i	6773520	1012	4331
YAP + CHK1i	6497950	1051	5201
YAP + CHK1i	7455070	15074	4402
YAP + CHK1i	5550990	8558	3597
YAP + CHK1i	3299130	1030	1938
YAP + CHK1i	3185270	7202	4334
YAP + CHK1i	3274490	988.5	1829
YAP + CHK1i	6592210	1184	5472
YAP + CHK1i	3354320	4557	2507
YAP + CHK1i	3774050	991.6	1943
YAP + CHK1i	3204730	1084	4052
YAP + CHK1i	6954820	9138	3781
YAP + CHK1i	3645530	7145	2780
YAP + CHK1i	3149100	1014	2060
YAP + CHK1i	5210580	12541	3021
YAP + CHK1i	6596680	1014	4382
YAP + CHK1i	5626920	16224	3197
YAP + CHK1i	3902530	12279	3493
YAP + CHK1i	3615700	16638	4604
YAP + CHK1i	3903010	15553	2533
YAP + CHK1i	5150570	22265	3881
YAP + CHK1i	6432180	1021	3225
YAP + CHK1i	3465640	1287	3368
YAP + CHK1i	5783290	12827	3394
YAP + CHK1i	6789870	1049	6003
YAP + CHK1i	6611540	1142	6648
YAP + CHK1i	5219750	14716	3279
YAP + CHK1i	4336640	10406	2792
YAP + CHK1i	6373130	11664	3784
YAP + CHK1i	3556680	1026	1904
YAP + CHK1i	6283780	1022	5354
YAP + CHK1i	6767910	1143	5143
YAP + CHK1i	4055790	15386	2434
YAP + CHK1i	3247970	1366	4627
YAP + CHK1i	6031630	13487	3821
YAP + CHK1i	3383840	1339	2487
YAP + CHK1i	2846570	6094	2437
YAP + CHK1i	4456730	11649	2292
YAP + CHK1i	3238550	1059	2301
YAP + CHK1i	6363950	1158	8362
YAP + CHK1i	3136230	1043	2540
YAP + CHK1i	4365330	11056	3695
YAP + CHK1i	5110020	17346	4304
YAP + CHK1i	3583880	3654	5704
YAP + CHK1i	4831030	23120	3622
YAP + CHK1i	4684650	25347	3520
YAP + CHK1i	3331030	1058	2496
YAP + CHK1i	3893690	12971	3229
YAP + CHK1i	6433930	1018	5888
YAP + CHK1i	6885420	1057	7281
YAP + CHK1i	4256110	8141	3725
YAP + CHK1i	3936510	12197	2936
YAP + CHK1i	6818280	1608	4176
YAP + CHK1i	5732190	13093	3716
YAP + CHK1i	5533230	12945	2994
YAP + CHK1i	3304680	1038	2332
YAP + CHK1i	4333470	13612	4142
YAP + CHK1i	6398380	15686	3275
YAP + CHK1i	3378590	1048	2555
YAP + CHK1i	6702060	1025	3987
YAP + CHK1i	6585340	1031	4683
YAP + CHK1i	4217870	1504	6555
YAP + CHK1i	3356190	1075	2141
YAP + CHK1i	6725900	1025	5877
YAP + CHK1i	3465460	6993	2179
YAP + CHK1i	5104040	12872	3330
YAP + CHK1i	3775940	8491	2559
YAP + CHK1i	7052290	1103	6759
YAP + CHK1i	3214390	1793	2371
YAP + CHK1i	6655040	1909	4761
YAP + CHK1i	5668770	13533	2903
YAP + CHK1i	3485320	1027	2593
YAP + CHK1i	5381400	17032	4269
YAP + CHK1i	7058660	1018	5439
YAP + CHK1i	3156950	4199	2661
YAP + CHK1i	6298620	1019	3584
YAP + CHK1i	3714520	1083	2510
YAP + CHK1i	3296170	1321	2750
YAP + CHK1i	3170870	1084	4258
YAP + CHK1i	3720480	1051	2172
YAP + CHK1i	3594620	1118	2462
YAP + CHK1i	4097930	16342	2893
YAP + CHK1i	3212690	3365	2559
YAP + CHK1i	6922130	1087	5574
YAP + CHK1i	6431890	1024	6624
YAP + CHK1i	5960500	14120	3675
YAP + CHK1i	4899590	15629	2869
YAP + CHK1i	3695460	1412	2317
YAP + CHK1i	5482360	11390	2638
YAP + CHK1i	5790690	11014	3647
YAP + CHK1i	3256170	3557	2232
YAP + CHK1i	5639380	22349	4197
YAP + CHK1i	3284920	5624	5268
YAP + CHK1i	5204760	13485	3687
YAP + CHK1i	5112120	17243	4597
YAP + CHK1i	6474570	1072	4530
YAP + CHK1i	6802090	1047	7615
YAP + CHK1i	6734970	1083	3494
YAP + CHK1i	3231440	2523	2411
YAP + CHK1i	4078080	19737	2951
YAP + CHK1i	3135850	1255	4582
YAP + CHK1i	3333900	998.3	2174
YAP + CHK1i	3562320	993.2	1809
YAP + CHK1i	5345540	13233	2731
YAP + CHK1i	3097600	1055	2759
YAP + CHK1i	2791850	1021	1716
YAP + CHK1i	3774900	21635	4144
YAP + CHK1i	5852020	15542	2156
YAP + CHK1i	6324900	1114	7110
YAP + CHK1i	3712390	13770	3116
YAP + CHK1i	6455830	1028	3532
YAP + CHK1i	6454850	1013	3105
YAP + CHK1i	4117780	17007	4211
YAP + CHK1i	3393290	1117	2207
YAP + CHK1i	4615400	18086	4312
YAP + CHK1i	3075400	991.2	2079
YAP + CHK1i	4791470	21542	2792
YAP + CHK1i	2923630	1074	2905
YAP + CHK1i	4756330	9293	2951
YAP + CHK1i	6639120	1063	4497
YAP + CHK1i	5109710	19532	4246
YAP + CHK1i	5952140	16210	2760
YAP + CHK1i	6133740	12972	3407
YAP + CHK1i	4340200	12753	3429
YAP + CHK1i	3294800	3630	2653
YAP + CHK1i	3308250	1493	3378
YAP + CHK1i	6086280	1261	6542
YAP + CHK1i	5813910	22085	4832
YAP + CHK1i	3240990	1043	2280
YAP + CHK1i	3404590	1157	3184
YAP + CHK1i	6602440	1125	6333
YAP + CHK1i	3608930	1023	1877
YAP + CHK1i	6200400	1149	3385
YAP + CHK1i	4069720	25052	3638
YAP + CHK1i	4140920	16008	2736
YAP + CHK1i	3584310	1829	2196
YAP + CHK1i	4622110	19693	4010
YAP + CHK1i	3357170	1048	3039
YAP + CHK1i	3410450	4347	3069
YAP + CHK1i	5825300	14869	3758
YAP + CHK1i	3244710	993.9	1947
YAP + CHK1i	4376000	7792	3422
YAP + CHK1i	6199140	1047	3771
YAP + CHK1i	3434800	2661	2657
YAP + CHK1i	3316380	2368	2523
YAP + CHK1i	3515190	11713	3142
YAP + CHK1i	5863460	15708	2550
YAP + CHK1i	3675720	11385	2221
YAP + CHK1i	7156410	16316	5621
YAP + CHK1i	3420010	2976	2937
YAP + CHK1i	6652350	1066	5775
YAP + CHK1i	5653130	17708	3995
YAP + CHK1i	5516930	8749	2876
YAP + CHK1i	4676600	9452	2834
YAP + CHK1i	3364740	1050	1935
YAP + CHK1i	5932110	18425	3301
YAP + CHK1i	3212040	5093	2486
YAP + CHK1i	4734450	12334	3458
YAP + CHK1i	6648850	1016	6099
YAP + CHK1i	5643880	12938	1774
YAP + CHK1i	5433670	15331	3202
YAP + CHK1i	5202560	15013	2944
YAP + CHK1i	5588500	10053	2899
YAP + CHK1i	3252420	1039	2072
YAP + CHK1i	3082440	1123	4992
YAP + CHK1i	4574610	13747	2700
YAP + CHK1i	6392710	1035	3764
YAP + CHK1i	6435000	9057	4285
YAP + CHK1i	6839170	1064	5776
YAP + CHK1i	6508550	1051	5619
YAP + CHK1i	3459860	2042	1948
YAP + CHK1i	3168630	1009	1838
YAP + CHK1i	3385880	1065	2827
YAP + CHK1i	3379540	1039	1821
YAP + CHK1i	4646500	13319	3268
YAP + CHK1i	6502340	5590	3623
YAP + CHK1i	5384290	15603	6910
YAP + CHK1i	5337240	16487	1946
YAP + CHK1i	5510430	16529	2695
YAP + CHK1i	6868250	1095	6016
YAP + CHK1i	6708440	1019	5187
YAP + CHK1i	6515720	997.1	3473
YAP + CHK1i	2550290	1104	3523
YAP + CHK1i	3675250	13076	3764
YAP + CHK1i	3380980	5836	2577
YAP + CHK1i	3436870	1043	1844
YAP + CHK1i	3582020	24456	3956
YAP + CHK1i	6104260	8502	3054
YAP + CHK1i	3173410	4414	2943
YAP + CHK1i	5951110	9013	3342
YAP + CHK1i	3296510	993.3	2134
YAP + CHK1i	6700080	1189	5399
YAP + CHK1i	6267830	2399	3990
YAP + CHK1i	5703430	18016	4047
YAP + CHK1i	3214480	1031	1906
YAP + CHK1i	4941120	20704	3613
YAP + CHK1i	7022800	1045	4439
YAP + CHK1i	2574340	1211	3650
YAP + CHK1i	3103890	1041	2894
YAP + CHK1i	6181230	19830	5516
YAP + CHK1i	5380440	16779	4084
YAP + CHK1i	5596590	9127	3526
YAP + CHK1i	3665530	10618	2984
YAP + CHK1i	4356270	7820	3603
YAP + CHK1i	3139950	1051	3077
YAP + CHK1i	6476520	1081	5188
YAP + CHK1i	5592250	14858	3443
YAP + CHK1i	4183320	12916	3042
YAP + CHK1i	3239310	1154	4008
YAP + CHK1i	5564530	14191	3091
YAP + CHK1i	6857790	1012	5601
YAP + CHK1i	6735050	1004	3989
YAP + CHK1i	6454790	1043	5011
YAP + CHK1i	6678470	1075	8686
YAP + CHK1i	6355550	3585	2894
YAP + CHK1i	3289520	2116	2431
YAP + CHK1i	3182110	1008	2319
YAP + CHK1i	5029590	14876	2628
YAP + CHK1i	4085450	18300	2910
YAP + CHK1i	5564520	23325	5537
YAP + CHK1i	6857140	1124	7357
YAP + CHK1i	6564210	1047	4791
YAP + CHK1i	3387320	1054	3041
YAP + CHK1i	6408220	1208	6849
YAP + CHK1i	3167770	1049	2048
YAP + CHK1i	3311230	1058	2219
YAP + CHK1i	3461360	1046	2134
YAP + CHK1i	3420960	3792	3690
YAP + CHK1i	4806960	6105	3015
YAP + CHK1i	6388530	1094	6365
YAP + CHK1i	3327590	1027	1936
YAP + CHK1i	3174940	991.8	2280
YAP + CHK1i	6315130	982.1	3675
YAP + CHK1i	3210750	1033	1949
YAP + CHK1i	4178350	15859	3038
YAP + CHK1i	4633370	11972	3184
YAP + CHK1i	3052940	1154	2557
YAP + CHK1i	4157570	14769	3168
YAP + CHK1i	3207850	1033	2239
YAP + CHK1i	6532460	1237	7562
YAP + CHK1i	6886480	1067	6638
YAP + CHK1i	5688110	10072	3395
YAP + CHK1i	2852420	1114	4119
YAP + CHK1i	6207240	15046	4127
YAP + CHK1i	3222180	1044	2379
YAP + CHK1i	6049470	6863	3336
YAP + CHK1i	7334570	12322	5505
YAP + CHK1i	5671030	9887	3456
YAP + CHK1i	5511840	15144	2947
YAP + CHK1i	2849550	1371	3100
YAP + CHK1i	6665690	1026	4047
YAP + CHK1i	5590510	13982	2589
YAP + CHK1i	3327440	1214	3068
YAP + CHK1i	3384520	1763	2536
YAP + CHK1i	3132610	1036	2229
YAP + CHK1i	6580440	1044	6098
YAP + CHK1i	7019370	1064	6437
YAP + CHK1i	3258460	1030	2154
YAP + CHK1i	4124920	18465	3561
YAP + CHK1i	6589710	9656	5259
YAP + CHK1i	7039940	1079	2662
YAP + CHK1i	5064210	17227	2653
YAP + CHK1i	4852180	9352	2467
YAP + CHK1i	6610660	1032	5466
YAP + CHK1i	3375400	1099	2802
YAP + CHK1i	3165810	1035	2228
YAP + CHK1i	6899490	1069	4674
YAP + CHK1i	3286250	1270	2946
YAP + CHK1i	3420130	1684	3154
YAP + CHK1i	6351670	6928	2784
YAP + CHK1i	3700290	9315	3413
YAP + CHK1i	3445210	6114	2937
YAP + CHK1i	2925440	1042	2245
YAP + CHK1i	3459360	1035	2439
YAP + CHK1i	4529560	1036	1812
YAP + CHK1i	4630220	12812	2424
YAP + CHK1i	3497320	6278	2624
YAP + CHK1i	3235250	1024	2125
YAP + CHK1i	3519350	8567	3217
YAP + CHK1i	3545780	1576	3658
YAP + CHK1i	6302760	1013	4631
YAP + CHK1i	3317650	1063	3266
YAP + CHK1i	3952100	10407	3398
YAP + CHK1i	3610950	11973	2883
YAP + CHK1i	3804180	1020	1885
YAP + CHK1i	6049430	12813	3026
YAP + CHK1i	4258110	16212	3453
YAP + CHK1i	3402090	11999	5432
YAP + CHK1i	6855500	1046	3925
YAP + CHK1i	6238990	1054	3680
YAP + CHK1i	4011320	11269	2590
YAP + CHK1i	3816590	13062	3658
YAP + CHK1i	5962890	20924	3927
YAP + CHK1i	5363310	13020	3101
YAP + CHK1i	3380740	1054	1868
YAP + CHK1i	5792970	4374	2704
YAP + CHK1i	3610850	6767	2823
YAP + CHK1i	3178060	3385	3467
YAP + CHK1i	6837820	1002	4074
YAP + CHK1i	3299310	11245	2068
YAP + CHK1i	3338220	1144	2341
YAP + CHK1i	5550410	13873	2947
YAP + CHK1i	3462380	4475	2573
YAP + CHK1i	5157480	10237	3176
YAP + CHK1i	3253790	988.4	1851
YAP + CHK1i	6726240	2996	3237
YAP + CHK1i	4768900	20220	2072
YAP + CHK1i	5053200	12537	3311
YAP + CHK1i	6470710	1078	5689
YAP + CHK1i	6471770	1073	6214
YAP + CHK1i	3636490	12448	3009
YAP + CHK1i	6592960	1089	5853
YAP + CHK1i	6578940	1180	6877
YAP + CHK1i	6810510	1220	5141
YAP + CHK1i	5771450	12499	3349
YAP + CHK1i	3772140	4221	2172
YAP + CHK1i	3565790	1304	3037
YAP + CHK1i	3435420	5544	3067
YAP + CHK1i	4079460	8424	2437
YAP + CHK1i	7009380	1054	1915
YAP + CHK1i	6425870	1152	4068
YAP + CHK1i	6520210	997.7	4647
YAP + CHK1i	3625140	1050	2322
YAP + CHK1i	3420040	1041	1982
YAP + CHK1i	3547520	1336	3024
YAP + CHK1i	6678110	1038	7480
YAP + CHK1i	4078120	1050	1971
YAP + CHK1i	7491820	1057	2678
YAP + CHK1i	6808130	997.3	5611
YAP + CHK1i	3615450	6369	2481
YAP + CHK1i	3392560	7144	2663
YAP + CHK1i	3257480	5456	2298
YAP + CHK1i	5620090	15705	2193
YAP + CHK1i	4010300	7551	2118
YAP + CHK1i	3349140	4260	2232
YAP + CHK1i	4234830	22783	5129
YAP + CHK1i	6877900	1048	3685
YAP + CHK1i	5412850	1070	1968
YAP + CHK1i	2985410	1435	4130
YAP + CHK1i	3594500	9077	2527
YAP + CHK1i	3708320	12286	2841
YAP + CHK1i	3212310	1313	2292
YAP + CHK1i	3390190	999.2	2224
YAP + CHK1i	6585430	1632	4918
YAP + CHK1i	3312240	1643	2739
YAP + CHK1i	3411170	4680	2202
YAP + CHK1i	7088630	1097	3916
YAP + CHK1i	3635510	986	1975
YAP + CHK1i	6301680	11003	6252
YAP + CHK1i	6820420	1052	3617
YAP + CHK1i	6844920	1006	5327
YAP + CHK1i	3427530	3197	2842
YAP + CHK1i	5080860	15999	3444
YAP + CHK1i	3429980	10339	3807
YAP + CHK1i	3365590	4163	2999
YAP + CHK1i	4285350	18638	4196
YAP + CHK1i	6067930	10193	4223
YAP + CHK1i	6386980	9340	3060
YAP + CHK1i	4165770	8062	2241
YAP + CHK1i	4457010	15807	2592
YAP + CHK1i	6460870	4566	3022
YAP + CHK1i	3379740	1370	2807
YAP + CHK1i	5818870	10042	3359
YAP + CHK1i	3251520	1045	3054
YAP + CHK1i	4118670	9546	2571
YAP + CHK1i	3066560	1273	2666
YAP + CHK1i	3141820	993.2	1862
YAP + CHK1i	5373740	8127	3146
YAP + CHK1i	3394060	2611	3873
YAP + CHK1i	5992370	10425	3518
YAP + CHK1i	3694990	14695	3263
YAP + CHK1i	6659860	1039	6099
YAP + CHK1i	3507810	4018	2483
YAP + CHK1i	3567620	9235	2439
YAP + CHK1i	3251300	1040	1840
YAP + CHK1i	3361980	1049	2087
YAP + CHK1i	3196970	1022	1919
YAP + CHK1i	3337060	1830	2658
YAP + CHK1i	6404980	1059	5061
YAP + CHK1i	6604660	1043	4000
YAP + CHK1i	5222680	8266	2818
YAP + CHK1i	4315880	15380	3147
YAP + CHK1i	6025340	1045	3918
YAP + CHK1i	6519010	1032	4443
YAP + CHK1i	3205270	1032	2044
YAP + CHK1i	3776050	8021	1806
YAP + CHK1i	7038070	1280	7854
YAP + CHK1i	6810720	1757	5492
YAP + CHK1i	6467710	3817	2948
YAP + CHK1i	3435270	6223	3015
YAP + CHK1i	7330360	1068	3729
YAP + CHK1i	3611070	1054	2611
YAP + CHK1i	3911800	13552	2367
YAP + CHK1i	6369720	1002	4804
YAP + CHK1i	3221440	1012	1769
YAP + CHK1i	6381420	1258	5411
YAP + CHK1i	3277520	3490	1951
YAP + CHK1i	4673430	6324	3663
YAP + CHK1i	6585140	1057	5181
YAP + CHK1i	3261870	1090	2018
YAP + CHK1i	3258450	1013	2373
YAP + CHK1i	6393920	1024	5156
YAP + CHK1i	3510140	3756	2540
YAP + CHK1i	7086190	1039	6171
YAP + CHK1i	3504120	8921	2602
YAP + CHK1i	3329450	1241	2389
YAP + CHK1i	6176660	1202	5104
YAP + CHK1i	6636990	998.3	6081
YAP + CHK1i	3514590	1326	4056
YAP + CHK1i	7414420	1133	2705
YAP + CHK1i	5208270	15223	3020
YAP + CHK1i	3292190	1068	1970
YAP + CHK1i	6731180	11171	3372
YAP + CHK1i	6405850	7442	4102
YAP + CHK1i	6770610	1107	4247
YAP + CHK1i	3882210	1064	1791
YAP + CHK1i	5871750	11889	2993
YAP + CHK1i	3753480	1876	2624
YAP + CHK1i	3351780	6366	2546
YAP + CHK1i	3305790	1222	2432
YAP + CHK1i	4598150	14197	3410
YAP + CHK1i	4685160	9687	2858
YAP + CHK1i	3002820	1008	1893
YAP + CHK1i	3515750	1007	2046
YAP + CHK1i	5123850	15847	2953
YAP + CHK1i	6519820	1079	4874
YAP + CHK1i	3591900	15250	2619
YAP + CHK1i	6576930	997.8	3410
YAP + CHK1i	5318440	9915	2994
YAP + CHK1i	6284090	9103	2757
YAP + CHK1i	3392810	1033	1968
YAP + CHK1i	6476830	5440	4245
YAP + CHK1i	4894720	9593	2698
YAP + CHK1i	3216570	1006	1831
YAP + CHK1i	5384050	25440	4750
YAP + CHK1i	2725010	1133	2771
YAP + CHK1i	3896550	8868	2869
YAP + CHK1i	3127360	6574	2583
YAP + CHK1i	6199330	5005	2801
YAP + CHK1i	6976950	21510	4448
YAP + CHK1i	3300800	1010	2298
YAP + CHK1i	4379740	1002	1778
YAP + CHK1i	3524670	1027	1793
YAP + CHK1i	4852380	10045	2596
YAP + CHK1i	3829240	12677	3449
YAP + CHK1i	4744860	8964	2845
YAP + CHK1i	2753270	1129	3143
YAP + CHK1i	3646770	5671	3085
YAP + CHK1i	6296120	1115	4036
YAP + CHK1i	7057880	1108	2530
YAP + CHK1i	5507970	14400	3037
YAP + CHK1i	3243830	1001	1919
YAP + CHK1i	3248140	1022	1787
YAP + CHK1i	6635220	1061	7478
YAP + CHK1i	4794690	13998	3036
YAP + CHK1i	3211290	1062	2873
YAP + CHK1i	3420840	1031	1824
YAP + CHK1i	4798310	18853	3524
YAP + CHK1i	5658800	12493	3212
YAP + CHK1i	3206550	2644	2370
YAP + CHK1i	6838100	1201	4231
YAP + CHK1i	4736490	20164	2601
YAP + CHK1i	5177280	12220	2898
YAP + CHK1i	6506390	1110	6812
YAP + CHK1i	5941730	15707	3256
YAP + CHK1i	3238510	1706	1966
YAP + CHK1i	6390260	1055	5435
YAP + CHK1i	5469570	13057	3304
YAP + CHK1i	3341130	6070	3421
YAP + CHK1i	5932480	16270	3932
YAP + CHK1i	4367060	1121	5075
YAP + CHK1i	6507140	1117	3757
YAP + CHK1i	3358560	1014	1905
YAP + CHK1i	6723520	1077	5253
YAP + CHK1i	6271740	12377	3069
YAP + CHK1i	5189180	14999	3340
YAP + CHK1i	3761840	14867	3857
YAP + CHK1i	6861450	1031	3823
YAP + CHK1i	6780140	1025	4204
YAP + CHK1i	6435430	1007	4052
YAP + CHK1i	6077890	11164	4426
YAP + CHK1i	3415110	1314	3178
YAP + CHK1i	3571130	1009	2049
YAP + CHK1i	5485640	13035	3797
YAP + CHK1i	6224100	10392	4003
YAP + CHK1i	7421310	1037	2330
YAP + CHK1i	3226650	1294	2002
YAP + CHK1i	6268930	5945	2610
YAP + CHK1i	6360880	1077	6034
YAP + CHK1i	3596910	1172	3055
YAP + CHK1i	4368170	12450	1981
YAP + CHK1i	6379650	1222	6620
YAP + CHK1i	3142960	1027	2070
YAP + CHK1i	3293480	1119	2530
YAP + CHK1i	3167530	3119	2328
YAP + CHK1i	6468270	1061	5297
YAP + CHK1i	4317950	16434	2844
YAP + CHK1i	5455650	20244	3895
YAP + CHK1i	3538970	1541	2572
YAP + CHK1i	6418180	8211	3556
YAP + CHK1i	4955990	13057	2637
YAP + CHK1i	5964820	16331	3682
YAP + CHK1i	3608210	1048	2427
YAP + CHK1i	3190950	1119	2928
YAP + CHK1i	3060940	1137	5075
YAP + CHK1i	3416950	1169	3306
YAP + CHK1i	2969110	1296	4573
YAP + CHK1i	5577950	12793	2946
YAP + CHK1i	3099720	1118	2642
YAP + CHK1i	3193030	1011	2072
YAP + CHK1i	6712070	988.6	3489
YAP + CHK1i	6282840	1053	5157
YAP + CHK1i	6764310	1124	6100
YAP + CHK1i	6965540	1008	3404
YAP + CHK1i	6030540	9571	4365
YAP + CHK1i	5827620	11760	3015
YAP + CHK1i	6626750	1046	4894
YAP + CHK1i	5705900	17345	3228
YAP + CHK1i	3428240	1369	2967
YAP + CHK1i	6812900	1049	4667
YAP + CHK1i	3404790	3914	3028
YAP + CHK1i	6874990	2129	3785
YAP + CHK1i	5674740	12676	3138
YAP + CHK1i	6702750	996.6	3725
YAP + CHK1i	3235930	1024	2013
YAP + CHK1i	3355750	3206	2754
YAP + CHK1i	3240760	975.5	2130
YAP + CHK1i	6540250	1042	6467
YAP + CHK1i	6632670	1227	5631
YAP + CHK1i	3159010	1020	2223
YAP + CHK1i	6657620	1608	2656
YAP + CHK1i	3509470	5670	2605
YAP + CHK1i	6280200	1151	6848
YAP + CHK1i	3383620	1979	2011
YAP + CHK1i	3365370	1089	2780
YAP + CHK1i	6940000	2150	3191
YAP + CHK1i	3986790	13916	3247
YAP + CHK1i	6953430	1043	4395
YAP + CHK1i	6508950	1050	5009
YAP + CHK1i	6078950	1115	8699
YAP + CHK1i	4494850	28144	4013
YAP + CHK1i	5095410	16577	2958
YAP + CHK1i	6013390	12841	3286
YAP + CHK1i	6329890	1279	3232
YAP + CHK1i	7019860	14314	1962
YAP + CHK1i	4493840	18990	4794
YAP + CHK1i	5468490	14140	3714
YAP + CHK1i	5374870	27898	5396
YAP + CHK1i	3181720	1040	2235
YAP + CHK1i	6571060	5309	4472
YAP + CHK1i	6676700	1023	7136
YAP + CHK1i	3745740	6483	2653
YAP + CHK1i	3463450	993.5	1813
YAP + CHK1i	6579540	1025	3106
YAP + CHK1i	3343870	1703	3430
YAP + CHK1i	4454710	7840	2987
YAP + CHK1i	3180610	1048	2606
YAP + CHK1i	6684370	1166	6429
YAP + CHK1i	6401340	1052	4590
YAP + CHK1i	6860750	1211	4000
YAP + CHK1i	6604370	1009	3387
YAP + CHK1i	4091370	10826	3819
YAP + CHK1i	3403630	1119	2720
YAP + CHK1i	6477750	1551	5611
YAP + CHK1i	4232230	9060	3135
YAP + CHK1i	6661810	1110	4900
YAP + CHK1i	6144780	1162	6021
YAP + CHK1i	5554020	1184	5158
YAP + CHK1i	6503640	2733	2832
YAP + CHK1i	3458500	5262	2816
YAP + CHK1i	6535860	1085	7339
YAP + CHK1i	6837330	1031	4369
YAP + CHK1i	3438950	998.5	2256
YAP + CHK1i	3014770	1034	2136
YAP + CHK1i	6760250	3901	5788
YAP + CHK1i	3861250	6903	2348
YAP + CHK1i	3633700	7331	2881
YAP + CHK1i	3268680	995.9	2091
YAP + CHK1i	4467520	9801	2662
YAP + CHK1i	3146410	1031	2710
YAP + CHK1i	6447970	1048	3408
YAP + CHK1i	5088550	11238	2916
YAP + CHK1i	6551490	1025	4788
YAP + CHK1i	3608360	7216	2699
YAP + CHK1i	6159630	1078	6745
YAP + CHK1i	3345320	1030	2032
YAP + CHK1i	7498650	1063	2257
YAP + CHK1i	4801400	29161	4785
YAP + CHK1i	6698410	1159	5579
YAP + CHK1i	3959270	11249	2550
YAP + CHK1i	5930870	14649	3124
YAP + CHK1i	3629470	5291	2785
YAP + CHK1i	6843060	1099	6323
YAP + CHK1i	4763190	14970	4282
YAP + CHK1i	6634810	1019	4713
YAP + CHK1i	3261050	1043	1916
YAP + CHK1i	3360310	7080	2282
YAP + CHK1i	6526300	2566	3243
YAP + CHK1i	4742030	15159	2554
YAP + CHK1i	3511900	4223	3052
YAP + CHK1i	3827960	7854	2538
YAP + CHK1i	3411090	1057	2661
YAP + CHK1i	6107010	10169	3565
YAP + CHK1i	3428290	8472	2547
YAP + CHK1i	3531110	4401	2710
YAP + CHK1i	4842470	8582	3693
YAP + CHK1i	5813390	19563	2054
YAP + CHK1i	3315950	1066	2201
YAP + CHK1i	4620700	27153	2380
YAP + CHK1i	7034610	1053	4572
YAP + CHK1i	3643950	3700	2220
YAP + CHK1i	6558350	1011	5879
YAP + CHK1i	5809150	1036	5883
YAP + CHK1i	3331610	1017	1973
YAP + CHK1i	4218900	9055	2541
YAP + CHK1i	4098400	17277	3061
YAP + CHK1i	6249150	14638	1843
YAP + CHK1i	3636200	4840	2254
YAP + CHK1i	3889780	9016	3469
YAP + CHK1i	6310650	1427	8001
YAP + CHK1i	5727950	9385	3085
YAP + CHK1i	3531570	1007	2078
YAP + CHK1i	3374260	2993	2783
YAP + CHK1i	3125210	1046	2075
YAP + CHK1i	6479710	1007	1899
YAP + CHK1i	3339180	1054	3314
YAP + CHK1i	3459160	1065	2016
YAP + CHK1i	3271690	5492	4884
YAP + CHK1i	6991750	1144	7312
YAP + CHK1i	3583610	1046	3108
YAP + CHK1i	6519360	1042	5520
YAP + CHK1i	6812400	1072	7805
YAP + CHK1i	6636680	999.4	4795
YAP + CHK1i	3394840	4500	2392
YAP + CHK1i	3498010	4717	2328
YAP + CHK1i	5129990	13551	3181
YAP + CHK1i	3149470	3264	2623
YAP + CHK1i	6590860	1123	6101
YAP + CHK1i	6692540	4305	2579
YAP + CHK1i	5759920	13730	2939
YAP + CHK1i	3825130	5739	2572
YAP + CHK1i	3261980	1065	2078
YAP + CHK1i	6376090	1061	7845
YAP + CHK1i	7093410	1053	4905
YAP + CHK1i	6570810	1016	6317
YAP + CHK1i	5843480	15054	3414
YAP + CHK1i	3900610	13545	2557
YAP + CHK1i	5776380	14782	3013
YAP + CHK1i	3324930	10273	2349
YAP + CHK1i	4471060	9203	2803
YAP + CHK1i	3306550	1020	1870
YAP + CHK1i	4783250	8079	2682
YAP + CHK1i	4367070	7284	2844
YAP + CHK1i	6576580	1022	4787
YAP + CHK1i	5191470	12424	3143
YAP + CHK1i	6622780	2427	3191
YAP + CHK1i	3357780	1499	2674
YAP + CHK1i	5205540	10974	2757
YAP + CHK1i	3504650	4274	2211
YAP + CHK1i	4156840	5988	2885
YAP + CHK1i	6577170	1031	4317
YAP + CHK1i	6478780	1113	6848
YAP + CHK1i	2622540	22995	5802
YAP + CHK1i	4249030	13776	4391
YAP + CHK1i	6382260	1070	4857
YAP + CHK1i	6618430	1078	6037
YAP + CHK1i	6546390	1050	7790
YAP + CHK1i	4261200	12009	1698
YAP + CHK1i	4658410	14857	2834
YAP + CHK1i	5014250	28245	4608
YAP + CHK1i	3002930	1044	2053
YAP + CHK1i	6214980	11711	2910
YAP + CHK1i	3353300	1841	2526
YAP + CHK1i	3663190	9996	2566
YAP + CHK1i	3513870	1054	2736
YAP + CHK1i	5994320	1558	5796
YAP + CHK1i	3258010	1299	2363
YAP + CHK1i	3278430	1048	2068
YAP + CHK1i	6357210	8101	3254
YAP + CHK1i	7184330	1060	2505
YAP + CHK1i	3488010	1007	1957
YAP + CHK1i	3144180	1581	4705
YAP + CHK1i	6668060	1019	4138
YAP + CHK1i	3285710	4648	2993
YAP + CHK1i	6341180	8345	5730
YAP + CHK1i	3696190	1123	2454
YAP + CHK1i	7395070	1025	2257
YAP + CHK1i	4149300	18922	4999
YAP + CHK1i	4985980	7432	3406
YAP + CHK1i	3120600	1195	2514
YAP + CHK1i	4754010	25706	5262
YAP + CHK1i	5157210	13881	3110
YAP + CHK1i	3179420	1443	2947
YAP + CHK1i	3207120	1595	2412
YAP + CHK1i	3508530	1038	2911
YAP + CHK1i	7387810	1088	2828
YAP + CHK1i	5055750	22999	4417
YAP + CHK1i	4059420	13823	2797
YAP + CHK1i	7017640	23807	3801
YAP + CHK1i	2942220	1435	2686
YAP + CHK1i	6335030	1224	6796
YAP + CHK1i	3316530	1031	1904
YAP + CHK1i	3383110	1029	3178
YAP + CHK1i	5190350	10671	2820
YAP + CHK1i	5662470	19745	4620
YAP + CHK1i	3293250	1100	1848
YAP + CHK1i	5975970	21189	6084
YAP + CHK1i	3405620	7609	2781
YAP + CHK1i	3184350	1054	2612
YAP + CHK1i	3469000	1089	2814
YAP + CHK1i	5545220	21342	6252
YAP + CHK1i	3155900	1120	3189
YAP + CHK1i	3446650	6690	3758
YAP + CHK1i	6606530	1227	6350
YAP + CHK1i	6299430	1071	3833
YAP + CHK1i	4169750	1040	2027
YAP + CHK1i	5305740	14869	3566
YAP + CHK1i	6639600	1035	5860
YAP + CHK1i	5316740	19410	5548
YAP + CHK1i	6229230	16488	3436
YAP + CHK1i	6734740	1060	7678
YAP + CHK1i	3350490	1044	1828
YAP + CHK1i	3567380	10210	3863
YAP + CHK1i	5341480	13805	3371
YAP + CHK1i	3380780	4137	2975
YAP + CHK1i	6462860	1012	4211
YAP + CHK1i	5909120	25437	4645
YAP + CHK1i	3243590	1105	3255
YAP + CHK1i	3323630	1017	2129
YAP + CHK1i	3190000	1118	2999
YAP + CHK1i	6459890	1034	3876
YAP + CHK1i	4494690	11956	3440
YAP + CHK1i	3386330	1052	2452
YAP + CHK1i	7108580	1057	5760
YAP + CHK1i	6514150	1040	4625
YAP + CHK1i	6820050	1061	5129
YAP + CHK1i	3192890	1002	2087
YAP + CHK1i	6276350	1116	2937
YAP + CHK1i	4905380	11153	3149
YAP + CHK1i	3978860	14858	3366
YAP + CHK1i	3453940	1101	2929
YAP + CHK1i	4099910	1101	1991
YAP + CHK1i	5007100	8420	3331
YAP + CHK1i	3908740	1018	1830
YAP + CHK1i	6582020	1085	4355
YAP + CHK1i	3244480	991	1781
YAP + CHK1i	3508550	1665	2274
YAP + CHK1i	6625970	6336	3759
YAP + CHK1i	6826570	2602	2981
YAP + CHK1i	6442160	1040	4045
YAP + CHK1i	3765430	7372	3217
YAP + CHK1i	3418230	7338	2777
YAP + CHK1i	3339560	1139	3375
YAP + CHK1i	5100370	12140	4918
YAP + CHK1i	6254760	10298	3995
YAP + CHK1i	2609640	1141	3655
YAP + CHK1i	7047550	1004	4698
YAP + CHK1i	3335110	1181	2141
YAP + CHK1i	6670310	1027	4363
YAP + CHK1i	3041630	2142	2634
YAP + CHK1i	3452510	4190	2303
YAP + CHK1i	6651380	10004	4045
YAP + CHK1i	5219030	13443	3808
YAP + CHK1i	3761790	16734	3084
YAP + CHK1i	6704070	1045	5279
YAP + CHK1i	6559750	1067	4723
YAP + CHK1i	3240680	1032	2300
YAP + CHK1i	3329650	1304	2040
YAP + CHK1i	3455670	1088	2191
YAP + CHK1i	5710940	16803	3262
YAP + CHK1i	6263970	14119	4084
YAP + CHK1i	4700820	16653	3506
YAP + CHK1i	3715880	1000	2089
YAP + CHK1i	3547380	13854	3279
YAP + CHK1i	5177720	17843	2700
YAP + CHK1i	4215800	15939	2718
YAP + CHK1i	5269020	15782	3445
YAP + CHK1i	3414590	8524	2997
YAP + CHK1i	3306270	1036	2388
YAP + CHK1i	3064300	1038	1843
YAP + CHK1i	3230830	5730	3026
YAP + CHK1i	6583950	1048	7059
YAP + CHK1i	5597960	16128	3148
YAP + CHK1i	3402350	1957	2446
YAP + CHK1i	7477170	1016	1742
YAP + CHK1i	3709100	2275	2080
YAP + CHK1i	6359130	1326	8385
YAP + CHK1i	3314230	5474	2564
YAP + CHK1i	6496310	2921	3764
YAP + CHK1i	4998850	20388	4219
YAP + CHK1i	3588800	8275	3953
YAP + CHK1i	5699760	15602	2694
YAP + CHK1i	6263080	1056	3980
YAP + CHK1i	6331940	1065	5267
YAP + CHK1i	7139350	5169	2730
YAP + CHK1i	6246950	1336	7007
YAP + CHK1i	3308880	1032	2048
YAP + CHK1i	5997670	9832	5442
YAP + CHK1i	3678480	7588	3042
YAP + CHK1i	3417400	7674	3363
YAP + CHK1i	3213760	1010	1927
YAP + CHK1i	2984560	1010	2162
YAP + CHK1i	3514280	1288	2584
YAP + CHK1i	5091460	20671	2978
YAP + CHK1i	3816680	1031	2252
YAP + CHK1i	3501830	1024	2043
YAP + CHK1i	6573910	1177	6262
YAP + CHK1i	3359420	1047	2167
YAP + CHK1i	3321980	4171	2977
YAP + CHK1i	6885050	1053	5647
YAP + CHK1i	6722530	1020	3788
YAP + CHK1i	5846580	16102	4471
YAP + CHK1i	3494050	9766	2723
YAP + CHK1i	4676540	12127	2975
YAP + CHK1i	3308330	994.5	1897
YAP + CHK1i	5993340	7960	4704
YAP + CHK1i	5547170	14483	3021
YAP + CHK1i	5928770	23338	6262
YAP + CHK1i	3265560	2608	2348
YAP + CHK1i	3196230	988.2	3873
YAP + CHK1i	3370180	1681	2498
YAP + CHK1i	5717530	11075	4656
YAP + CHK1i	3280600	1572	3698
YAP + CHK1i	3451500	1040	1885
YAP + CHK1i	6592730	1041	5860
YAP + CHK1i	5120550	23681	3732
YAP + CHK1i	6589810	1061	4577
YAP + CHK1i	3678300	12185	2462
YAP + CHK1i	4495780	27244	5286
YAP + CHK1i	6921920	1103	5414
YAP + CHK1i	3362730	1137	2883
YAP + CHK1i	6335520	10718	5498
YAP + CHK1i	6192500	9493	3143
YAP + CHK1i	3809840	1075	1990
YAP + CHK1i	7284000	2049	5299
YAP + CHK1i	3314310	1048	1894
YAP + CHK1i	6551780	1059	5121
YAP + CHK1i	6199680	11351	2789
YAP + CHK1i	4832940	13457	3910
YAP + CHK1i	4611600	9651	2227
YAP + CHK1i	3463600	1054	3427
YAP + CHK1i	3200210	1004	2163
YAP + CHK1i	4246090	10876	2513
YAP + CHK1i	6510960	1022	4881
YAP + CHK1i	4141260	17910	2661
YAP + CHK1i	7201170	6454	5165
YAP + CHK1i	5151660	14083	6013
YAP + CHK1i	6679400	1144	4859
YAP + CHK1i	6992800	1097	5267
YAP + CHK1i	3038170	1124	2613
YAP + CHK1i	7356020	18165	2838
YAP + CHK1i	6469430	1047	6516
YAP + CHK1i	5148500	11879	3205
YAP + CHK1i	3128210	1029	2908
YAP + CHK1i	6296110	6433	2909
YAP + CHK1i	3425560	4751	3011
YAP + CHK1i	4422630	9579	2604
YAP + CHK1i	3392170	1058	2969
YAP + CHK1i	5962030	3202	2247
YAP + CHK1i	3793150	15175	4191
YAP + CHK1i	3172860	1048	2391
YAP + CHK1i	4033650	13476	5250
YAP + CHK1i	5439480	16655	2452
YAP + CHK1i	3185730	1007	2040
YAP + CHK1i	7207840	1032	4020
YAP + CHK1i	4649680	12146	2816
YAP + CHK1i	6461920	1031	4183
YAP + CHK1i	3371470	1057	2474
YAP + CHK1i	4517520	13732	2804
YAP + CHK1i	3238860	1041	1905
YAP + CHK1i	6488950	1031	3071
YAP + CHK1i	3367990	1006	2951
YAP + CHK1i	4224920	9405	3312
YAP + CHK1i	4746660	26105	3655
YAP + CHK1i	3526890	985.5	1991
YAP + CHK1i	5701030	17005	4215
YAP + CHK1i	3635970	1084	2018
YAP + CHK1i	4138840	18753	3709
YAP + CHK1i	6812420	1118	2570
YAP + CHK1i	6148680	13271	4488
YAP + CHK1i	3305660	1051	2048
YAP + CHK1i	6051500	1203	11416
YAP + CHK1i	6365100	1057	6018
YAP + CHK1i	3271120	1004	2075
YAP + CHK1i	2837100	1660	2568
YAP + CHK1i	3209840	1063	2356
YAP + CHK1i	3663100	11686	2958
YAP + CHK1i	4134100	11514	2357
YAP + CHK1i	6475010	1081	5761
YAP + CHK1i	4052800	23487	2893
YAP + CHK1i	3064450	1129	3255
YAP + CHK1i	3170960	1055	2546
YAP + CHK1i	6465360	1052	6422
YAP + CHK1i	6554020	1027	5387
YAP + CHK1i	6023560	24960	3504
YAP + CHK1i	3211420	1183	2443
YAP + CHK1i	5263390	22270	3323
YAP + CHK1i	4776720	14123	2985
YAP + CHK1i	3442460	10459	2784
YAP + CHK1i	6359830	1077	4366
YAP + CHK1i	5327860	29376	4656
YAP + CHK1i	3615150	7949	2353
YAP + CHK1i	6770480	2904	5042
YAP + CHK1i	3298800	2271	2607
YAP + CHK1i	4125190	5648	2953
YAP + CHK1i	5774480	19243	3041
YAP + CHK1i	6543840	1031	3176
YAP + CHK1i	6260250	14271	3873
YAP + CHK1i	3546660	2761	2055
YAP + CHK1i	5733020	14166	2479
YAP + CHK1i	6597950	997.5	2906
YAP + CHK1i	3298520	976.7	2112
YAP + CHK1i	6903980	7005	4418
YAP + CHK1i	3408230	1756	2549
YAP + CHK1i	3426100	1343	4760
YAP + CHK1i	3532950	8425	5237
YAP + CHK1i	6362660	1210	6429
YAP + CHK1i	5260880	14486	3309
YAP + CHK1i	5624550	16209	3618
YAP + CHK1i	4546560	11731	2022
YAP + CHK1i	5099200	21143	3631
YAP + CHK1i	6199300	1017	4949
YAP + CHK1i	5886750	10048	2792
YAP + CHK1i	6060520	13616	5761
YAP + CHK1i	3948920	18936	3676
YAP + CHK1i	3293350	1034	1904
YAP + CHK1i	3497550	1144	1905
YAP + CHK1i	5821590	12320	3082
YAP + CHK1i	6678950	1073	4872
YAP + CHK1i	3403630	1068	1866
YAP + CHK1i	6667660	1031	4709
YAP + CHK1i	3204450	997.6	2137
YAP + CHK1i	2896760	5168	3549
YAP + CHK1i	5503100	1241	4006
YAP + CHK1i	3384310	994.3	2314
YAP + CHK1i	2700470	1423	3202
YAP + CHK1i	5737570	10312	3419
YAP + CHK1i	3403330	5427	3286
YAP + CHK1i	4648220	15779	2542
YAP + CHK1i	6922610	3366	2882
YAP + CHK1i	3150790	1065	2582
YAP + CHK1i	6722180	1006	4143
YAP + CHK1i	3318230	1198	2605
YAP + CHK1i	4491180	14458	2729
YAP + CHK1i	6437290	1151	3951
YAP + CHK1i	4348440	29427	4908
YAP + CHK1i	6409040	1025	6734
YAP + CHK1i	3266650	1039	2020
YAP + CHK1i	3495270	7423	2835
YAP + CHK1i	3807490	8449	2706
YAP + CHK1i	3280060	1052	2662
YAP + CHK1i	6311450	10159	3239
YAP + CHK1i	3297230	1028	2197
YAP + CHK1i	6019340	11868	3636
YAP + CHK1i	4701080	20125	2813
YAP + CHK1i	6605220	1010	4048
YAP + CHK1i	3425710	4324	4026
YAP + CHK1i	3210720	1043	2857
YAP + CHK1i	6698930	1221	3197
YAP + CHK1i	3269670	1048	2010
YAP + CHK1i	6606260	13143	3628
YAP + CHK1i	6373370	1044	5033
YAP + CHK1i	4861680	9960	2421
YAP + CHK1i	3429500	3594	2820
YAP + CHK1i	3607170	9735	4342
YAP + CHK1i	3296380	1028	2605
YAP + CHK1i	4843280	12454	4526
YAP + CHK1i	6566890	22245	6270
YAP + CHK1i	6120130	21780	1866
YAP + CHK1i	4815040	29123	4952
YAP + CHK1i	6330390	5155	3494
YAP + CHK1i	5994230	11064	2087
YAP + CHK1i	4459350	12800	2690
YAP + CHK1i	3796490	15602	2662
YAP + CHK1i	3318060	5460	2797
YAP + CHK1i	6526840	1063	5320
YAP + CHK1i	5600760	26488	6093
YAP + CHK1i	3168500	1047	2089
YAP + CHK1i	3131250	1054	2326
YAP + CHK1i	3094420	1279	2211
YAP + CHK1i	3118790	1193	5217
YAP + CHK1i	4033320	1055	5275
YAP + CHK1i	6104220	7162	6486
YAP + CHK1i	6671380	1050	4919
YAP + CHK1i	4753320	1311	5139
YAP + CHK1i	5711950	20186	3599
YAP + CHK1i	3228210	1014	2634
YAP + CHK1i	6656250	1118	4928
YAP + CHK1i	3267170	1023	2078
YAP + CHK1i	6023730	12106	3426
YAP + CHK1i	5260690	30877	5079
YAP + CHK1i	3472250	1090	2828
YAP + CHK1i	3554040	1192	3926
YAP + CHK1i	5780650	14991	3295
YAP + CHK1i	3504950	1403	3821
YAP + CHK1i	3257260	1112	2681
YAP + CHK1i	7367290	1006	3932
YAP + CHK1i	6558910	17291	4136
YAP + CHK1i	3747010	14333	4302
YAP + CHK1i	3233340	1103	2455
YAP + CHK1i	6413610	1154	5876
YAP + CHK1i	6618840	1030	5080
YAP + CHK1i	6445350	1436	3088
YAP + CHK1i	4892900	14437	3686
YAP + CHK1i	3031070	1268	2992
YAP + CHK1i	5995710	12161	2276
YAP + CHK1i	6735100	1048	4916
YAP + CHK1i	6362500	1539	3289
YAP + CHK1i	3091100	1031	2029
YAP + CHK1i	3920540	8538	2495
YAP + CHK1i	3804980	12202	2948
YAP + CHK1i	3238240	1055	2634
YAP + CHK1i	3544600	7961	2157
YAP + CHK1i	6233060	1072	5410
YAP + CHK1i	3715520	989.3	1809
YAP + CHK1i	6273060	1933	5918
YAP + CHK1i	3281540	1002	1938
YAP + CHK1i	5488370	15751	2657
YAP + CHK1i	3223520	1029	1807
YAP + CHK1i	6176070	1092	5990
YAP + CHK1i	7049650	13566	1925
YAP + CHK1i	5278650	19598	3636
YAP + CHK1i	3488170	8576	2857
YAP + CHK1i	5214190	13176	2817
YAP + CHK1i	6215320	1104	4530
YAP + CHK1i	6442840	1049	4314
YAP + CHK1i	6687950	1039	3064
YAP + CHK1i	4257920	7337	2730
YAP + CHK1i	6520180	19444	4892
YAP + CHK1i	6317880	2039	4208
YAP + CHK1i	3179920	1055	4710
YAP + CHK1i	3261800	1033	2186
YAP + CHK1i	6941590	1097	2176
YAP + CHK1i	3627340	1057	2121
YAP + CHK1i	3177750	991.6	2289
YAP + CHK1i	6095350	969.9	5790
YAP + CHK1i	6422530	1101	3022
YAP + CHK1i	3196430	1029	2355
YAP + CHK1i	5990240	14093	3309
YAP + CHK1i	3302570	1530	3553
YAP + CHK1i	3577850	1047	2415
YAP + CHK1i	5993630	9282	2848
YAP + CHK1i	3309520	1059	2313
YAP + CHK1i	3816830	14298	2563
YAP + CHK1i	3620460	11849	3170
YAP + CHK1i	3031270	1048	2460
YAP + CHK1i	5612640	18281	4266
YAP + CHK1i	6590840	1626	5782
YAP + CHK1i	6747520	1165	7720
YAP + CHK1i	7055120	1035	4572
YAP + CHK1i	3497710	1118	4347
YAP + CHK1i	5669380	20721	3899
YAP + CHK1i	4639570	22701	6828
YAP + CHK1i	6134080	2207	3232
YAP + CHK1i	4020600	6891	2885
YAP + CHK1i	6148930	1072	6479
YAP + CHK1i	6644090	1070	4515
YAP + CHK1i	3604190	5706	3399
YAP + CHK1i	3327970	1027	2014
YAP + CHK1i	6259370	1140	6302
YAP + CHK1i	3813970	5299	3101
YAP + CHK1i	5441320	29080	3912
YAP + CHK1i	5647890	12208	3420
YAP + CHK1i	3207870	1023	2120
YAP + CHK1i	6851180	1077	5806
YAP + CHK1i	6272190	1013	3997
YAP + CHK1i	4163070	9535	2594
YAP + CHK1i	6166190	7558	3267
YAP + CHK1i	3223010	1007	1863
YAP + CHK1i	5490610	15601	3337
YAP + CHK1i	3715450	8482	2141
YAP + CHK1i	3888640	6737	3254
YAP + CHK1i	3911970	15047	2691
YAP + CHK1i	3311130	1049	3332
YAP + CHK1i	4014040	10708	2382
YAP + CHK1i	3428970	1089	4540
YAP + CHK1i	3517740	1532	2242
YAP + CHK1i	4954860	13953	2842
YAP + CHK1i	5087540	21196	2416
YAP + CHK1i	5566350	13423	4800
YAP + CHK1i	6862980	1392	6945
YAP + CHK1i	3389910	1024	1937
YAP + CHK1i	6623640	1042	3475
YAP + CHK1i	3258730	1223	3045
YAP + CHK1i	6290060	1034	6170
YAP + CHK1i	6387420	1043	3625
YAP + CHK1i	5572710	12509	3765
YAP + CHK1i	4319930	26210	5422
YAP + CHK1i	6719350	1103	6386
YAP + CHK1i	4545800	17658	3536
YAP + CHK1i	3241430	1016	2505
YAP + CHK1i	6867640	14044	5517
YAP + CHK1i	3253710	1025	1899
YAP + CHK1i	3236820	1054	1995
YAP + CHK1i	3970110	8886	2557
YAP + CHK1i	6440190	21133	4076
YAP + CHK1i	3362930	2701	2290
YAP + CHK1i	6518760	1085	3810
YAP + CHK1i	3223050	994.6	2041
YAP + CHK1i	6138410	8125	3868
YAP + CHK1i	4220880	11328	2329
YAP + CHK1i	3311840	975.4	1866
YAP + CHK1i	3026750	5965	3189
YAP + CHK1i	6771850	990.8	4139
YAP + CHK1i	3393770	4501	3067
YAP + CHK1i	3498070	16038	3430
YAP + CHK1i	3974780	11814	3238
YAP + CHK1i	3433910	4812	2614
YAP + CHK1i	7365760	1040	4504
YAP + CHK1i	3353540	16379	5730
YAP + CHK1i	6527040	1025	4158
YAP + CHK1i	3599480	6666	2530
YAP + CHK1i	3335220	1011	2562
YAP + CHK1i	6399490	1129	2586
YAP + CHK1i	3259740	1053	2827
YAP + CHK1i	3379180	3156	2193
YAP + CHK1i	3341830	1102	2343
YAP + CHK1i	3241460	1969	2596
YAP + CHK1i	2986620	1234	3071
YAP + CHK1i	6476480	1056	4645
YAP + CHK1i	3355180	1673	2091
YAP + CHK1i	4488530	12821	2333
YAP + CHK1i	3113100	1027	2326
YAP + CHK1i	5503530	19508	2867
YAP + CHK1i	6271600	15376	5220
YAP + CHK1i	3586590	993.5	2071
YAP + CHK1i	3703790	12949	4065
YAP + CHK1i	5766530	11577	3456
YAP + CHK1i	4444710	1006	4837
YAP + CHK1i	3848570	7248	2464
YAP + CHK1i	6869150	1076	4135
YAP + CHK1i	3195130	1058	2957
YAP + CHK1i	3235210	1003	1858
YAP + CHK1i	3067270	1075	1947
YAP + CHK1i	3412770	4236	2816
YAP + CHK1i	4264670	19904	4261
YAP + CHK1i	6683940	1048	4112
YAP + CHK1i	4132580	25662	4612
YAP + CHK1i	3484660	6197	2595
YAP + CHK1i	4863110	7942	2791
YAP + CHK1i	3670990	12542	2515
YAP + CHK1i	3738670	8638	2910
YAP + CHK1i	6970140	1412	6011
YAP + CHK1i	3173360	1003	1846
YAP + CHK1i	5330170	20171	4242
YAP + CHK1i	3315020	4103	2284
YAP + CHK1i	3357390	1963	2344
YAP + CHK1i	3165020	1237	2419
YAP + CHK1i	3311610	1071	2441
YAP + CHK1i	3989480	14259	3127
YAP + CHK1i	3055850	1036	2131
YAP + CHK1i	4653010	14313	2321
YAP + CHK1i	6901490	1007	5380
YAP + CHK1i	6888410	1011	4263
YAP + CHK1i	3280920	1053	1927
YAP + CHK1i	6355900	5632	3478
YAP + CHK1i	5479860	19211	4117
YAP + CHK1i	3533720	7353	4920
YAP + CHK1i	3234390	1159	2495
YAP + CHK1i	6539570	1165	5647
YAP + CHK1i	7112090	996.9	3864
YAP + CHK1i	3361000	1678	2070
YAP + CHK1i	3144880	1041	1921
YAP + CHK1i	6628390	1039	4945
YAP + CHK1i	6643190	1084	6420
YAP + CHK1i	6460930	1025	4497
YAP + CHK1i	3238160	992.2	1820
YAP + CHK1i	4476240	12843	3352
YAP + CHK1i	3458510	1143	2186
YAP + CHK1i	3369430	1395	1959
YAP + CHK1i	2893010	1903	2040
YAP + CHK1i	3538490	1004	1951
YAP + CHK1i	3215390	1092	3517
YAP + CHK1i	3287710	1041	2649
YAP + CHK1i	6411490	1057	5361
YAP + CHK1i	6581660	1043	5594
YAP + CHK1i	3496880	1174	2003
YAP + CHK1i	6096130	11411	3654
YAP + CHK1i	4493740	9159	6635
YAP + CHK1i	3392150	1049	3038
[truncated: 18,001 more rows]

## Sheet: pH3
	HOECHST 33342 Sum	EdU Mean	pH3 Mean
ctrl	30410000	693.1	870.8
ctrl	29950000	677.2	964.5
ctrl	33300000	653.6	977.5
ctrl	29990000	645.3	886.7
ctrl	33450000	665.4	891.9
ctrl	46840000	6217	998.5
ctrl	31950000	687.3	935.7
ctrl	39000000	7485	1004
ctrl	58490000	1050	1338
ctrl	32200000	2976	943.7
ctrl	24970000	701.8	1003
ctrl	45590000	7135	1058
ctrl	29950000	677.2	964.5
ctrl	31380000	637.4	941.3
ctrl	32530000	649.3	918.1
ctrl	29300000	768	5849
ctrl	32060000	3077	955.5
ctrl	31020000	696.7	2513
ctrl	33360000	667.9	1010
ctrl	66350000	3718	1272
ctrl	86090000	2212	1347
ctrl	80320000	691.3	2092
ctrl	31940000	664	821.6
ctrl	31850000	688.1	1099
ctrl	34960000	733	1148
ctrl	31500000	643.5	933.4
ctrl	37060000	5729	1051
ctrl	31660000	661.9	1050
ctrl	31870000	635.9	925
ctrl	31860000	1456	911.7
ctrl	31270000	681.4	948.4
ctrl	30500000	655.6	875.6
ctrl	32290000	773.6	862.1
ctrl	41660000	669.6	1142
ctrl	29350000	651.9	1068
ctrl	37520000	6510	1020
ctrl	34460000	650.5	972.1
ctrl	29040000	650.6	924.1
ctrl	46830000	6986	1033
ctrl	30440000	666.1	971.7
ctrl	37110000	5065	1017
ctrl	33850000	653.8	1028
ctrl	32330000	631	919
ctrl	62160000	650.8	1402
ctrl	34630000	669.2	890.3
ctrl	32820000	626.1	885.5
ctrl	68430000	5077	1205
ctrl	35290000	652.6	997.9
ctrl	50800000	7139	1119
ctrl	27580000	685.8	856.1
ctrl	33660000	692.9	970.5
ctrl	47900000	7848	3186
ctrl	59820000	671.1	2033
ctrl	29810000	639.6	890.6
ctrl	58240000	704.5	1898
ctrl	36420000	3527	921.9
ctrl	55260000	4728	993.6
ctrl	33180000	733.2	958.2
ctrl	64010000	675.1	1625
ctrl	33350000	3613	879.7
ctrl	34300000	678.6	1025
ctrl	34210000	648.5	925.8
ctrl	31460000	629	933.5
ctrl	65350000	673.5	1089
ctrl	66260000	648.1	1833
ctrl	39820000	6293	1095
ctrl	59200000	5376	1198
ctrl	31940000	706.6	1104
ctrl	28870000	827.9	1136
ctrl	38090000	5747	1045
ctrl	54470000	698.4	1674
ctrl	42440000	7360	982.2
ctrl	37530000	672.9	1843
ctrl	34730000	2618	1009
ctrl	65860000	651.8	1534
ctrl	30740000	683.2	1079
ctrl	67100000	693.7	1925
ctrl	34170000	655.9	953.9
ctrl	65930000	677.5	1711
ctrl	66260000	728	1156
ctrl	35330000	669.3	1001
ctrl	67410000	693.7	1420
ctrl	31430000	648.4	871.1
ctrl	41320000	6114	1024
ctrl	60300000	781.4	1580
ctrl	30310000	687.1	1006
ctrl	54840000	5868	1194
ctrl	31160000	700	1006
ctrl	30990000	637.2	920.6
ctrl	66020000	650.7	1963
ctrl	31570000	647.7	925.6
ctrl	66770000	685.8	1834
ctrl	31550000	3556	1248
ctrl	60540000	4115	1117
ctrl	65730000	1078	982.4
ctrl	72440000	697.5	1339
ctrl	29710000	629.6	831.2
ctrl	33720000	654.7	923.4
ctrl	53120000	6396	1055
ctrl	59940000	8642	1269
ctrl	34170000	655.9	953.9
ctrl	33760000	643.8	981.4
ctrl	67320000	667.4	2410
ctrl	50500000	7650	1151
ctrl	31540000	701.7	1045
ctrl	47130000	5216	965.1
ctrl	29010000	633	990.7
ctrl	34800000	694.7	964.2
ctrl	33450000	665.4	891.9
ctrl	33740000	631.6	911.7
ctrl	32880000	622.1	823.2
ctrl	32320000	669.3	1035
ctrl	65980000	1847	1087
ctrl	31930000	642.7	969
ctrl	31930000	642.7	969
ctrl	32500000	700.8	989.5
ctrl	77690000	695.4	1939
ctrl	32920000	2134	912
ctrl	49840000	5105	1036
ctrl	36590000	802.3	992.4
ctrl	33900000	728.7	1119
ctrl	52560000	7076	1220
ctrl	36500000	2292	1086
ctrl	65860000	651.8	1534
ctrl	44470000	6687	1064
ctrl	34000000	659.3	1050
ctrl	67440000	656.5	1995
ctrl	73140000	707.5	3356
ctrl	32820000	1132	874.6
ctrl	32560000	988.4	1033
ctrl	68180000	726.2	2490
ctrl	48290000	6088	933.6
ctrl	35190000	648.7	995.8
ctrl	33130000	674.9	974.2
ctrl	63550000	671.6	1776
ctrl	33010000	646.6	891.4
ctrl	27580000	685.8	856.1
ctrl	64220000	647.4	1361
ctrl	63370000	685.4	1290
ctrl	45030000	7946	1103
ctrl	36070000	663.8	1071
ctrl	34070000	677.3	888.1
ctrl	31840000	653.6	931.5
ctrl	72160000	2630	1221
ctrl	32920000	2134	912
ctrl	57520000	1671	1104
ctrl	32890000	674.1	1006
ctrl	63170000	695.9	1349
ctrl	68300000	649.8	26843
ctrl	56340000	3960	1039
ctrl	57140000	2294	1353
ctrl	32330000	631	919
ctrl	67440000	656.5	1995
ctrl	32490000	625	881.3
ctrl	20960000	680.3	906.4
ctrl	37400000	6914	1019
ctrl	33720000	687.7	994.7
ctrl	66960000	658.8	1931
ctrl	65860000	675.7	1811
ctrl	37390000	6360	978.7
ctrl	25460000	673.3	1539
ctrl	29340000	2240	891.8
ctrl	31140000	670.6	936.1
ctrl	61490000	651.8	1173
ctrl	42180000	674.7	1496
ctrl	32120000	651	929.9
ctrl	31800000	658.2	809.7
ctrl	65560000	672.9	1392
ctrl	28120000	3611	938.5
ctrl	63480000	652.9	2380
ctrl	31770000	736.9	1022
ctrl	68530000	709.8	1229
ctrl	30680000	670.2	903.4
ctrl	48270000	6154	996.6
ctrl	31470000	626	874.2
ctrl	21640000	703.4	1052
ctrl	32650000	844.7	1034
ctrl	45820000	6787	1018
ctrl	30370000	672.6	964.3
ctrl	71350000	764.3	1420
ctrl	41910000	6468	987.9
ctrl	34110000	662.4	1133
ctrl	63020000	649.9	1375
ctrl	41760000	694	965
ctrl	29770000	614.3	1011
ctrl	51580000	679.5	31683
ctrl	33730000	6072	922.2
ctrl	65280000	635.5	1161
ctrl	63170000	695.9	1349
ctrl	30080000	670.1	1074
ctrl	66150000	657	1779
ctrl	51600000	4519	1024
ctrl	65030000	668.8	2558
ctrl	31750000	740.3	1071
ctrl	29760000	652.6	981
ctrl	63020000	649.9	1375
ctrl	68430000	5077	1205
ctrl	65450000	638.7	1725
ctrl	31060000	641	954.6
ctrl	62020000	3144	1115
ctrl	33190000	679.9	888.2
ctrl	34280000	5287	958.1
ctrl	21640000	703.4	1052
ctrl	63380000	709.4	1263
ctrl	30890000	684.2	933.8
ctrl	31490000	624.1	918.8
ctrl	52490000	6104	1106
ctrl	61810000	635.6	1613
ctrl	69730000	647.8	1710
ctrl	32070000	691.6	1025
ctrl	35110000	701.4	1178
ctrl	31500000	626.6	942.7
ctrl	38700000	6136	951.1
ctrl	40930000	8585	1013
ctrl	52960000	714.3	1957
ctrl	36630000	7115	1100
ctrl	71510000	2613	1190
ctrl	58450000	691.8	2253
ctrl	66060000	657.7	1185
ctrl	33120000	900.7	1065
ctrl	30640000	671.2	879.5
ctrl	34680000	780.8	889.3
ctrl	33750000	2307	954.1
ctrl	31480000	632.4	852.4
ctrl	40480000	8023	1108
ctrl	66410000	663.1	1173
ctrl	29790000	632.2	873.1
ctrl	32780000	684	1035
ctrl	28970000	688.9	4747
ctrl	32000000	626.7	871.4
ctrl	34520000	4472	1011
ctrl	32220000	635.2	884.1
ctrl	60100000	4351	960.6
ctrl	33550000	691	1004
ctrl	34360000	724.5	1089
ctrl	33830000	650.4	934.1
ctrl	33450000	665.4	891.9
ctrl	34560000	1048	1002
ctrl	62730000	651.3	1646
ctrl	29470000	659.8	1051
ctrl	34860000	646	938.6
ctrl	87970000	4727	1254
ctrl	31950000	639.5	866.3
ctrl	42240000	6070	974
ctrl	66060000	657.7	1185
ctrl	63520000	6453	1251
ctrl	33290000	638.3	900.9
ctrl	31430000	695.2	862.8
ctrl	40880000	6971	988.6
ctrl	32160000	633	880.1
ctrl	64640000	696.9	1341
ctrl	35760000	3503	975.2
ctrl	68950000	799.9	2128
ctrl	30220000	747.6	1153
ctrl	32730000	668.3	923.1
ctrl	33460000	692	945.3
ctrl	39260000	7392	1066
ctrl	32530000	650.5	863.8
ctrl	42770000	930.6	1217
ctrl	33380000	661.6	946.4
ctrl	32320000	654.4	997.6
ctrl	30880000	742.7	1006
ctrl	33460000	692	945.3
ctrl	63600000	680.7	1525
ctrl	38940000	6729	1205
ctrl	62870000	695.5	1366
ctrl	31060000	4106	1136
ctrl	62860000	710.5	2696
ctrl	58360000	3870	992.7
ctrl	31140000	670.6	936.1
ctrl	36140000	5220	1000
ctrl	24510000	4236	953.5
ctrl	35470000	660	966.6
ctrl	32680000	743.6	960.4
ctrl	32220000	635.2	884.1
ctrl	66530000	683.3	1196
ctrl	57140000	5642	1458
ctrl	35190000	714.6	1007
ctrl	65450000	678.1	1336
ctrl	63060000	645.3	2037
ctrl	62080000	4265	1170
ctrl	60700000	701.8	1504
ctrl	30280000	647.7	1007
ctrl	35670000	669.9	1050
ctrl	63790000	686.3	1618
ctrl	73030000	691.9	1369
ctrl	35660000	7380	1053
ctrl	31160000	700	1006
ctrl	40360000	5961	1009
ctrl	62350000	747.3	1691
ctrl	38870000	6428	963.8
ctrl	87510000	731.4	1950
ctrl	39690000	4346	978.8
ctrl	70640000	663.9	1203
ctrl	54700000	7365	1508
ctrl	32960000	655.9	873.2
ctrl	35070000	5933	991.3
ctrl	30130000	680.6	1168
ctrl	34270000	3277	959.1
ctrl	33660000	648.7	1020
ctrl	35270000	704.8	1010
ctrl	61470000	725.4	1958
ctrl	36370000	3860	1114
ctrl	32120000	651	929.9
ctrl	32770000	666	1124
ctrl	65390000	712.8	1813
ctrl	50950000	7107	1088
ctrl	32050000	659.6	994.3
ctrl	38050000	5396	955.1
ctrl	66020000	665.7	1250
ctrl	31010000	646.4	926.9
ctrl	33260000	650.1	933
ctrl	59380000	777.4	1382
ctrl	32370000	642.3	926.2
ctrl	66860000	692	1494
ctrl	63870000	645.5	2061
ctrl	68100000	706.9	1536
ctrl	32540000	649	936.1
ctrl	61790000	673.8	1268
ctrl	33360000	654	1059
ctrl	32750000	637.9	928.3
ctrl	35970000	4598	950.7
ctrl	47070000	8107	1069
ctrl	29120000	735.5	1124
ctrl	66180000	1154	1027
ctrl	60300000	781.4	1580
ctrl	29300000	678.2	1067
ctrl	32820000	1669	1163
ctrl	62570000	681.4	3452
ctrl	68640000	673.9	1891
ctrl	46950000	4981	1111
ctrl	62450000	708.4	1240
ctrl	81960000	673.9	1791
ctrl	32730000	668.3	923.1
ctrl	31830000	673.3	1015
ctrl	33450000	665.4	891.9
ctrl	69730000	682.2	1238
ctrl	68260000	644	1169
ctrl	37520000	6510	1020
ctrl	28660000	869.6	1218
ctrl	30980000	634.5	851.9
ctrl	56140000	3879	1092
ctrl	37600000	6729	1003
ctrl	74450000	671.9	2763
ctrl	53680000	4815	1151
ctrl	63760000	658.8	1314
ctrl	33320000	713.9	961.6
ctrl	34200000	682.3	952.2
ctrl	45560000	6298	984
ctrl	39560000	4956	1002
ctrl	67160000	664.8	1996
ctrl	41290000	690.5	1047
ctrl	35540000	5298	1006
ctrl	42650000	8393	1089
ctrl	35000000	660.4	1064
ctrl	31410000	1081	876.7
ctrl	32470000	643.9	953.9
ctrl	61840000	6574	1116
ctrl	35460000	720.3	956.6
ctrl	30770000	699.1	945.2
ctrl	65290000	660.4	1211
ctrl	39220000	8517	1137
ctrl	30100000	678.2	836.9
ctrl	37780000	7156	1040
ctrl	63290000	2356	1217
ctrl	32470000	643.9	953.9
ctrl	27690000	1096	1634
ctrl	37900000	644.4	946.9
ctrl	30730000	683.8	933.2
ctrl	29220000	710.6	1067
ctrl	33800000	650.7	908.8
ctrl	31160000	658.3	927.4
ctrl	33260000	665.6	1041
ctrl	31010000	646.4	926.9
ctrl	61740000	670.6	1713
ctrl	29830000	631.7	822.6
ctrl	55130000	6293	1315
ctrl	31880000	694.7	1105
ctrl	37780000	680.6	1065
ctrl	30960000	1449	2249
ctrl	62050000	673.3	1460
ctrl	34900000	1382	1178
ctrl	33290000	649.9	935.8
ctrl	33780000	666.3	982.3
ctrl	23970000	743.3	38168
ctrl	68890000	657.7	1965
ctrl	51430000	9000	1315
ctrl	59870000	643.5	1076
ctrl	51170000	7138	1007
ctrl	32700000	678.9	958.6
ctrl	51740000	7298	1026
ctrl	43200000	5480	974.7
ctrl	31330000	685	944.5
ctrl	62240000	706.7	1542
ctrl	33270000	711.3	981
ctrl	44790000	661.8	909.5
ctrl	62890000	3398	1039
ctrl	31750000	740.3	1071
ctrl	51730000	6185	1213
ctrl	34080000	7671	1132
ctrl	70190000	677	1673
ctrl	33290000	683.5	1035
ctrl	63680000	669.2	1135
ctrl	64670000	3398	1039
ctrl	49280000	4484	1219
ctrl	34530000	654	937.6
ctrl	35750000	5258	981.2
ctrl	64890000	764.3	1216
ctrl	67760000	669.4	1348
ctrl	35470000	5201	911.4
ctrl	33170000	6486	951.3
ctrl	62160000	650.8	1402
ctrl	31050000	648.7	932.4
ctrl	56020000	4752	1023
ctrl	40290000	7822	1035
ctrl	38380000	641.2	947.6
ctrl	66420000	638.4	1024
ctrl	33050000	644.7	902.9
ctrl	53910000	7129	1035
ctrl	51950000	3928	1275
ctrl	70690000	657.2	2034
ctrl	46360000	6432	1015
ctrl	41750000	687.5	1126
ctrl	20960000	680.3	906.4
ctrl	33850000	678.4	1044
ctrl	65370000	701.1	1735
ctrl	32240000	833.8	971.7
ctrl	34900000	660.7	1142
ctrl	33210000	654.6	933.7
ctrl	25580000	679.5	963.2
ctrl	31060000	629.8	1104
ctrl	33180000	922.5	917.3
ctrl	62760000	671.2	1067
ctrl	33400000	657.7	944
ctrl	30960000	1449	2249
ctrl	56120000	7071	1085
ctrl	25220000	675.9	983.6
ctrl	60870000	670.9	1449
ctrl	54810000	6432	1154
ctrl	63010000	698.4	1265
ctrl	30950000	708.7	956.1
ctrl	32520000	630.2	909.8
ctrl	33700000	700.6	995.7
ctrl	32500000	700.8	989.5
ctrl	63840000	670.4	1974
ctrl	33900000	6106	1008
ctrl	63470000	667.2	1564
ctrl	42410000	4213	1040
ctrl	63390000	678.3	1327
ctrl	39470000	5513	995.8
ctrl	63730000	693	1531
ctrl	48290000	6088	933.6
ctrl	44810000	727.3	1830
ctrl	31860000	3089	924.8
ctrl	33230000	7647	1027
ctrl	38940000	6729	1205
ctrl	29450000	740.2	1066
ctrl	46110000	7538	1091
ctrl	68420000	651.3	1348
ctrl	31670000	2336	1021
ctrl	28840000	756.9	1071
ctrl	33010000	646.6	891.4
ctrl	65540000	671	1156
ctrl	66180000	1154	1027
ctrl	66350000	8614	1456
ctrl	31470000	3405	1064
ctrl	31780000	651.3	1237
ctrl	59380000	777.4	1382
ctrl	34280000	5287	958.1
ctrl	66720000	666.4	1547
ctrl	60960000	668.4	835.7
ctrl	33020000	647.1	906.7
ctrl	65140000	664.1	1533
ctrl	29000000	650	952.3
ctrl	30750000	691.8	992.5
ctrl	31190000	649.2	957.6
ctrl	32820000	626.1	885.5
ctrl	43880000	7479	1002
ctrl	82590000	678.3	1539
ctrl	39330000	679.4	1370
ctrl	30690000	671.6	995.2
ctrl	39780000	658.5	927.8
ctrl	25580000	679.5	963.2
ctrl	70030000	713.4	1160
ctrl	29680000	637.4	931.3
ctrl	51330000	8577	1087
ctrl	54430000	6387	1067
ctrl	33560000	664.1	874.3
ctrl	34710000	715.2	5991
ctrl	34770000	671.9	964.4
ctrl	35500000	5598	1025
ctrl	30980000	672.4	985.7
ctrl	33630000	676	992.2
ctrl	32350000	1982	954
ctrl	31760000	656.3	943
ctrl	30790000	4310	1032
ctrl	67160000	665.5	1174
ctrl	30480000	620.8	872
ctrl	64640000	696.9	1341
ctrl	27420000	864	1070
ctrl	66820000	4246	1074
ctrl	51980000	6145	1033
ctrl	34790000	671.5	1141
ctrl	31500000	655.9	964.8
ctrl	33050000	3381	943.5
ctrl	74030000	711.3	1591
ctrl	65080000	670.3	1502
ctrl	28170000	696.2	1182
ctrl	31380000	633.5	938.2
ctrl	64700000	753.7	1162
ctrl	43810000	4218	1142
ctrl	29250000	628.8	838.3
ctrl	81810000	692.9	6043
ctrl	43810000	4218	1142
ctrl	31960000	642.4	916.5
ctrl	33040000	3093	988.9
ctrl	26580000	654.8	1013
ctrl	32570000	1357	943.5
ctrl	70760000	670.4	1713
ctrl	52580000	4693	1219
ctrl	35110000	677.9	1018
ctrl	61840000	3122	1114
ctrl	31940000	646.1	1023
ctrl	36440000	709.4	1023
ctrl	66350000	696.4	1446
ctrl	46000000	5830	1118
ctrl	33840000	687.3	16715
ctrl	35190000	3587	1072
ctrl	30610000	699.2	1018
ctrl	51170000	7138	1007
ctrl	64000000	699	2790
ctrl	32380000	663.8	980.7
ctrl	62480000	649.7	1396
ctrl	62490000	735.2	1048
ctrl	33640000	649.2	983.1
ctrl	28560000	678.5	1098
ctrl	31630000	668.2	950.7
ctrl	58010000	4920	996.3
ctrl	34040000	663.7	993.1
ctrl	27900000	662.5	1020
ctrl	44820000	5007	1037
ctrl	42480000	5845	1042
ctrl	32940000	3004	992.8
ctrl	27340000	663.4	1016
ctrl	79310000	691.7	12676
ctrl	68730000	779.7	1135
ctrl	32590000	642.3	1023
ctrl	66740000	719.1	2047
ctrl	49750000	6605	1127
ctrl	30180000	631.2	842.9
ctrl	62950000	699.5	5857
ctrl	34340000	665.4	1214
ctrl	27580000	685.8	856.1
ctrl	34170000	693.9	988.3
ctrl	60520000	724	1758
ctrl	74750000	691.9	1897
ctrl	30070000	675.1	848
ctrl	66750000	940.4	1192
ctrl	33210000	654.6	933.7
ctrl	32120000	645.3	901.3
ctrl	68250000	678.4	1466
ctrl	49580000	5027	1082
ctrl	32960000	683.1	1292
ctrl	63160000	682	1914
ctrl	64180000	675.4	1468
ctrl	28670000	724.7	1309
ctrl	33180000	656.7	886.2
ctrl	62670000	682.5	1579
ctrl	32030000	714.5	1293
ctrl	64710000	4767	1296
ctrl	49850000	7634	1087
ctrl	51240000	5969	1152
ctrl	33440000	1394	824.3
ctrl	64710000	4767	1296
ctrl	65390000	734	1401
ctrl	66990000	681.6	1242
ctrl	35110000	5108	945.5
ctrl	31400000	622.5	856.3
ctrl	34720000	684.6	1051
ctrl	78920000	706.9	2837
ctrl	62120000	657.9	2040
ctrl	77770000	697.6	2251
ctrl	29290000	692.5	1053
ctrl	32640000	642.8	878.2
ctrl	32570000	665.3	921.1
ctrl	63880000	724.5	1242
ctrl	32540000	672.5	935.7
ctrl	64970000	681.7	2575
ctrl	40440000	654.1	1093
ctrl	34370000	652	887.8
ctrl	31800000	658.2	809.7
ctrl	33680000	667.3	978
ctrl	34040000	663.7	993.1
ctrl	41750000	687.5	1126
ctrl	65520000	661	1215
ctrl	42060000	686.1	1393
ctrl	62450000	708.4	1240
ctrl	30180000	631.2	842.9
ctrl	38160000	6873	1116
ctrl	22840000	705.8	1005
ctrl	30690000	671.6	995.2
ctrl	64130000	632.7	1024
ctrl	70690000	657.2	2034
ctrl	61840000	3122	1114
ctrl	66890000	1823	1163
ctrl	28970000	688.9	4747
ctrl	35760000	1454	941.7
ctrl	30470000	681.3	965.9
ctrl	71670000	673.4	2028
ctrl	33360000	686.8	1075
ctrl	61740000	3928	1245
ctrl	61300000	764.8	1310
ctrl	49760000	2088	1241
ctrl	30360000	734.7	12511
ctrl	31030000	697	987
ctrl	35680000	710.1	1139
ctrl	69270000	2582	1212
ctrl	32320000	654.4	997.6
ctrl	64260000	666.5	1487
ctrl	32070000	634.8	951.4
ctrl	37110000	8545	1005
ctrl	31890000	639.1	954.5
ctrl	66700000	664	1324
ctrl	55260000	8608	1174
ctrl	76340000	3769	1757
ctrl	48010000	5713	1003
ctrl	30950000	708.7	956.1
ctrl	33960000	687.5	1059
ctrl	33680000	670	1022
ctrl	31200000	694.8	905.8
ctrl	63710000	680.9	1452
ctrl	38810000	6773	1011
ctrl	65740000	2984	1057
ctrl	41750000	687.5	1126
ctrl	44110000	5912	1152
ctrl	41920000	5506	1046
ctrl	29250000	628.8	838.3
ctrl	60000000	5079	1165
ctrl	61680000	4061	1298
ctrl	65720000	685.8	1831
ctrl	30530000	2968	1093
ctrl	26480000	660.9	931.4
ctrl	37930000	5604	1035
ctrl	32140000	764.5	830.5
ctrl	33720000	654.7	923.4
ctrl	50140000	6917	1069
ctrl	65090000	668.5	1314
ctrl	34010000	667.6	1095
ctrl	67050000	667.8	1631
ctrl	69900000	664.7	1031
ctrl	54570000	11857	1263
ctrl	31200000	619.3	879.7
ctrl	66890000	1823	1163
ctrl	66860000	1404	1191
ctrl	32750000	654.9	1026
ctrl	32950000	6497	942.2
ctrl	57480000	7693	1234
ctrl	56710000	5326	1126
ctrl	39330000	679.4	1370
ctrl	32710000	673.9	1100
ctrl	29680000	637.4	931.3
ctrl	33100000	668.5	975.2
ctrl	61320000	721.1	1669
ctrl	32870000	693	952.7
ctrl	64290000	2239	1140
ctrl	70610000	675.7	1594
ctrl	33960000	682.8	1086
ctrl	31820000	676.7	947.3
ctrl	60520000	724	1758
ctrl	22830000	659.2	853.7
ctrl	30800000	638.7	872.3
ctrl	30360000	627.9	832.7
ctrl	27370000	674.5	872
ctrl	68370000	660.8	1888
ctrl	30980000	634.5	851.9
ctrl	30710000	637	932.1
ctrl	30530000	636.2	931.7
ctrl	31500000	656.7	850.8
ctrl	61330000	654	1588
ctrl	63190000	692.3	1546
ctrl	53980000	6313	1446
ctrl	29810000	639.6	890.6
ctrl	62620000	692.1	1492
ctrl	45610000	8430	1058
ctrl	43760000	7351	1061
ctrl	33180000	638.6	992.4
ctrl	34420000	4530	1049
ctrl	66300000	670.1	1888
ctrl	65950000	676	1463
ctrl	29220000	658.2	1022
ctrl	41450000	783.2	1303
ctrl	24040000	648.3	956.4
ctrl	34610000	652.4	976.4
ctrl	32920000	2134	912
ctrl	43090000	5997	1017
ctrl	31760000	683.8	931
ctrl	64470000	669.2	1402
ctrl	32410000	681.1	968
ctrl	50200000	4924	1058
ctrl	60040000	6483	1298
ctrl	47520000	5238	981.2
ctrl	41960000	6781	1181
ctrl	22030000	627.4	979.1
ctrl	39490000	688.2	1166
ctrl	30740000	764.8	1033
ctrl	34290000	672.2	1284
ctrl	46980000	8826	1113
ctrl	43430000	618.8	849
ctrl	30630000	686	1160
ctrl	33270000	711.3	981
ctrl	28660000	703	1051
ctrl	80860000	706.6	3442
ctrl	36450000	690.1	1011
ctrl	33330000	704.1	954.6
ctrl	56540000	7214	1153
ctrl	32160000	633	880.1
ctrl	29710000	629.6	831.2
ctrl	70190000	677	1673
ctrl	32710000	6279	997.2
ctrl	64710000	4767	1296
ctrl	32940000	671.9	1015
ctrl	64650000	704.2	1468
ctrl	63580000	678.9	1455
ctrl	33940000	3672	924.9
ctrl	55950000	7332	1131
ctrl	34220000	680.9	1077
ctrl	33720000	687.7	994.7
ctrl	34610000	664.7	1028
ctrl	59170000	671.5	1240
ctrl	63230000	627.1	1274
ctrl	30640000	721.5	1100
ctrl	46110000	7538	1091
ctrl	32120000	645.3	901.3
ctrl	60850000	4051	1127
ctrl	44590000	7183	1098
ctrl	31160000	700	1006
ctrl	54670000	671.8	1657
ctrl	33120000	627.7	961.8
ctrl	33900000	667.7	1304
ctrl	29120000	735.5	1124
ctrl	41760000	694	965
ctrl	33220000	661.2	1011
ctrl	30570000	683.8	893.8
ctrl	75950000	6416	1598
ctrl	46180000	6630	1085
ctrl	31260000	4370	1060
ctrl	33140000	2632	998.6
ctrl	36420000	3527	921.9
ctrl	21660000	3375	1003
ctrl	33110000	3601	933
ctrl	31910000	676.4	1087
ctrl	32130000	656.6	917.4
ctrl	33130000	660.1	908.4
ctrl	80590000	665.8	1905
ctrl	38870000	6428	963.8
ctrl	33100000	695.8	1092
ctrl	64130000	675.5	1707
ctrl	30800000	638.7	872.3
ctrl	37700000	7259	1106
ctrl	29740000	686.3	1034
ctrl	36830000	655.1	1186
ctrl	38810000	6773	1011
ctrl	57560000	840.4	1095
ctrl	63680000	669.2	1135
ctrl	64270000	678	1789
ctrl	57830000	643.8	1846
ctrl	33220000	736.7	1019
ctrl	30660000	663.9	950.6
ctrl	31930000	673.7	913.1
ctrl	62320000	672	1432
ctrl	51950000	3928	1275
ctrl	64150000	656.6	1478
ctrl	68100000	706.9	1536
ctrl	58720000	7232	1116
ctrl	51680000	8236	1264
ctrl	54670000	6542	1333
ctrl	38840000	4505	896.4
ctrl	38330000	6018	892.6
ctrl	81080000	690.4	2888
ctrl	35470000	5201	911.4
ctrl	67580000	652.3	1421
ctrl	35830000	651.1	957.7
ctrl	66940000	649.4	2048
ctrl	39270000	663.7	985.9
ctrl	50740000	6225	1016
ctrl	35210000	651.8	842.9
ctrl	62350000	1401	991.5
ctrl	63400000	699.9	1824
ctrl	31750000	653.2	883.4
ctrl	33750000	655.1	991.5
ctrl	30260000	654.5	998.4
ctrl	66370000	709.8	1157
ctrl	32930000	4830	1086
ctrl	37020000	2558	1117
ctrl	31030000	640.3	874
ctrl	35990000	5198	1061
ctrl	67820000	4339	1270
ctrl	70190000	677	1673
ctrl	29900000	634.9	928.2
ctrl	33760000	643.8	981.4
ctrl	61460000	3165	1095
ctrl	32140000	764.5	830.5
ctrl	30050000	720	1076
ctrl	31660000	661.9	1050
ctrl	33430000	683.7	1076
ctrl	43780000	640.9	1276
ctrl	69080000	697.2	1096
ctrl	47150000	7072	1105
ctrl	65350000	673.5	1089
ctrl	33970000	682.5	980.7
ctrl	60150000	8694	1345
ctrl	64570000	1000	1149
ctrl	33690000	630.1	902.9
ctrl	32290000	660.1	880.9
ctrl	31770000	1388	877.9
ctrl	30790000	682.7	950.1
ctrl	32250000	678	1006
ctrl	68910000	653.9	2110
ctrl	37060000	6997	1200
ctrl	31430000	695.2	862.8
ctrl	64670000	668.6	1880
ctrl	33900000	638.3	966.9
ctrl	57240000	6636	1158
ctrl	58990000	6623	1068
ctrl	44810000	727.3	1830
ctrl	35810000	732.6	997.7
ctrl	51980000	6145	1033
ctrl	36500000	2292	1086
ctrl	71670000	673.4	2028
ctrl	31630000	668.2	950.7
ctrl	68660000	2622	1172
ctrl	68800000	643.4	2153
ctrl	60340000	10353	1454
ctrl	61790000	673.8	1268
ctrl	29590000	661.2	936.8
ctrl	64860000	660	1332
ctrl	34370000	3905	897.6
ctrl	59820000	671.1	2033
ctrl	26580000	654.8	1013
ctrl	33760000	678.4	954
ctrl	33430000	683.7	1076
ctrl	43080000	661.4	984
ctrl	35670000	669.9	1050
ctrl	30430000	670.8	933.8
ctrl	32790000	664.4	871.9
ctrl	27690000	1096	1634
ctrl	64130000	654.9	1425
ctrl	35890000	1520	970.2
ctrl	63370000	685.4	1290
ctrl	22200000	2145	1017
ctrl	33460000	689.1	1011
ctrl	38160000	5678	1030
ctrl	62420000	649.5	2278
ctrl	31450000	674.5	1008
ctrl	46360000	6784	983.5
ctrl	48380000	6463	1003
ctrl	32260000	648.6	1080
ctrl	29820000	631.6	944
ctrl	59870000	643.5	1076
ctrl	54460000	6781	1162
ctrl	50980000	7177	1087
ctrl	51730000	6185	1213
ctrl	59230000	4743	1043
ctrl	38700000	5916	1149
ctrl	71370000	713.2	3497
ctrl	32120000	645.3	901.3
ctrl	33130000	662.5	940.3
ctrl	32770000	647.9	979.6
ctrl	63830000	2745	1134
ctrl	64060000	636.1	1504
ctrl	31790000	650.2	951.7
ctrl	41060000	5915	1526
ctrl	34170000	655.9	953.9
ctrl	32750000	648.9	1004
ctrl	67620000	2537	1327
ctrl	32940000	634.6	900.6
ctrl	30670000	693.7	940.4
ctrl	62490000	735.2	1048
ctrl	31570000	647.7	925.6
ctrl	68860000	712.7	1603
ctrl	65840000	676	1663
ctrl	42420000	8181	1046
ctrl	33050000	3381	943.5
ctrl	31940000	664	821.6
ctrl	32140000	1014	912.4
ctrl	31730000	754.7	866.6
ctrl	65620000	2107	1185
ctrl	38000000	4851	972.1
ctrl	62170000	4936	1244
ctrl	29560000	652.6	1099
ctrl	64580000	1802	1161
ctrl	34390000	5930	977.5
ctrl	69040000	662.6	1551
ctrl	34470000	669	1071
ctrl	68980000	636.4	1448
ctrl	31610000	636.4	934.4
ctrl	35330000	1019	946.7
ctrl	66880000	3879	1244
ctrl	30250000	660.7	923.3
ctrl	65520000	661	1215
ctrl	34630000	669.2	890.3
ctrl	33850000	653.8	1028
ctrl	30290000	631.2	916.2
ctrl	34610000	652.4	976.4
ctrl	30080000	630.5	1016
ctrl	34300000	678.6	1025
ctrl	64040000	641.5	1241
ctrl	51090000	649.9	1060
ctrl	34060000	670.6	963.4
ctrl	65840000	6102	1591
ctrl	54960000	709.5	1584
ctrl	54810000	6432	1154
ctrl	67980000	652.2	1789
ctrl	35340000	2820	973.6
ctrl	47560000	5586	933.1
ctrl	46360000	6784	983.5
ctrl	66430000	725.9	1258
ctrl	30850000	694.4	1056
ctrl	48110000	7240	1096
ctrl	41190000	663	1157
ctrl	55630000	667.7	1374
ctrl	43270000	5291	1028
ctrl	36290000	9846	1153
ctrl	30800000	669	887.2
ctrl	30940000	676.8	977.5
ctrl	31020000	674.4	838.5
ctrl	34360000	668.2	1022
ctrl	37780000	7156	1040
ctrl	30670000	693.7	940.4
ctrl	52500000	6891	1101
ctrl	35750000	5258	981.2
ctrl	43070000	704	1009
ctrl	30710000	636.3	878.2
ctrl	54870000	6242	1157
ctrl	37260000	647.4	957.8
ctrl	33280000	5217	1005
ctrl	61430000	657	1355
ctrl	31730000	650.2	871.7
ctrl	65840000	650	1272
ctrl	43590000	6638	1049
ctrl	31160000	658.3	927.4
ctrl	34850000	633	873.3
ctrl	34560000	657.8	981.3
ctrl	64370000	670	1153
ctrl	27340000	663.4	1016
ctrl	62990000	699.6	1551
ctrl	41140000	8096	1107
ctrl	66780000	663.4	1238
ctrl	60520000	724	1758
ctrl	32970000	644.8	892.7
ctrl	66460000	710	1556
ctrl	67330000	673.8	1353
ctrl	66870000	6501	1190
ctrl	33680000	667.3	978
ctrl	33240000	741.8	1171
ctrl	32770000	658.9	919.2
ctrl	29590000	661.2	936.8
ctrl	58630000	637.2	1093
ctrl	59160000	4619	1044
ctrl	31670000	1969	963.3
ctrl	31660000	661.9	1050
ctrl	55180000	690.9	1479
ctrl	64040000	641.5	1241
ctrl	33660000	648.7	1020
ctrl	63370000	1083	1081
ctrl	40040000	679.7	1240
ctrl	33190000	688.1	1064
ctrl	61320000	721.1	1669
ctrl	33320000	685	1114
ctrl	31760000	683.8	931
ctrl	49620000	7938	1065
ctrl	32100000	669.4	926.6
ctrl	33400000	1602	893
ctrl	63330000	686.4	1281
ctrl	31040000	817.1	946.7
ctrl	32760000	680.8	1029
ctrl	42710000	6390	1075
ctrl	67270000	665.7	2306
ctrl	66580000	746.5	1370
ctrl	31310000	663.5	893
ctrl	35170000	2986	920.2
ctrl	67520000	652	2043
ctrl	43970000	5336	956.5
ctrl	32240000	667.8	871.8
ctrl	64040000	641.5	1241
ctrl	66750000	665.8	1977
ctrl	66360000	741	1224
ctrl	58920000	6408	1063
ctrl	32120000	682.7	1010
ctrl	66360000	741	1224
ctrl	61840000	6574	1116
ctrl	67780000	655.2	1901
ctrl	39470000	5513	995.8
ctrl	30600000	3515	953.9
ctrl	64950000	6096	1138
ctrl	74450000	671.9	2763
ctrl	63800000	6755	1137
ctrl	33050000	4834	1068
ctrl	54130000	6825	1104
ctrl	32890000	635.8	944
ctrl	31690000	639.3	960.1
ctrl	31760000	656.3	943
ctrl	72160000	2630	1221
ctrl	32600000	654.4	1019
ctrl	59410000	4760	1153
ctrl	35560000	5676	1003
ctrl	32460000	1575	904.2
ctrl	52390000	5170	1038
ctrl	62330000	3019	1062
ctrl	32680000	743.6	960.4
ctrl	35360000	739.9	892.2
ctrl	71530000	685.3	1475
ctrl	65750000	672.9	1744
ctrl	55450000	7078	1184
ctrl	65640000	710.3	1414
ctrl	65540000	671	1156
ctrl	30750000	686.2	1018
ctrl	33400000	2959	880
ctrl	32920000	663.3	992.7
ctrl	34790000	675.5	993.9
ctrl	61720000	5231	1161
ctrl	63170000	695.9	1349
ctrl	28120000	625.3	886.8
ctrl	32770000	647.9	979.6
ctrl	48970000	7426	1486
ctrl	30050000	720	1076
ctrl	59660000	6722	1183
ctrl	34010000	649.3	933.5
ctrl	33180000	922.5	917.3
ctrl	32030000	714.5	1293
ctrl	28310000	672.2	983.9
ctrl	65020000	678.1	1534
ctrl	66110000	668.4	1454
ctrl	31660000	649.5	939.3
ctrl	31490000	669	886.4
ctrl	34110000	668.3	1067
ctrl	61350000	5176	1002
ctrl	68840000	4259	1163
ctrl	23870000	757.5	927.8
ctrl	33130000	692.7	977.4
ctrl	32900000	657.8	964.4
ctrl	36370000	658.1	985.5
ctrl	75790000	683.5	1437
ctrl	38700000	5916	1149
ctrl	65560000	640.3	1204
ctrl	61700000	683.6	1488
ctrl	63330000	769	1246
ctrl	56390000	7364	1038
ctrl	52550000	8232	1269
ctrl	31030000	725.2	994.8
ctrl	42000000	682	1166
ctrl	41810000	6076	990.6
ctrl	35100000	808.4	975.9
ctrl	38940000	6729	1205
ctrl	55430000	7371	1068
ctrl	33760000	671.7	966.2
ctrl	32010000	2432	902
ctrl	52480000	6963	1210
ctrl	52470000	6989	1154
ctrl	66500000	805	1167
ctrl	63380000	709.4	1263
ctrl	68160000	708.7	2383
ctrl	33000000	666.1	1028
ctrl	35190000	3587	1072
ctrl	69730000	682.2	1238
ctrl	39760000	5475	1109
ctrl	31800000	697	925.5
ctrl	32140000	679.3	870.5
ctrl	30600000	690.1	1002
ctrl	66790000	1989	1105
ctrl	32260000	648.6	1080
ctrl	44610000	658.6	847.5
ctrl	28670000	724.7	1309
ctrl	69080000	697.2	1096
ctrl	34930000	683.1	1117
ctrl	30610000	699.2	1018
ctrl	39790000	681.4	1154
ctrl	46980000	5034	1126
ctrl	37600000	6729	1003
ctrl	30990000	623	990.9
ctrl	60870000	1578	1064
ctrl	29840000	664.2	870.6
ctrl	34210000	3478	991.4
ctrl	33590000	2840	858.5
ctrl	32910000	7842	1196
ctrl	42440000	7360	982.2
ctrl	32670000	656.8	929.8
ctrl	32150000	1942	823
ctrl	51820000	5040	1078
ctrl	58080000	4488	1051
ctrl	39810000	669.3	1042
ctrl	65270000	663.9	1181
ctrl	53380000	7039	1059
ctrl	29560000	652.6	1099
ctrl	32350000	659.9	838.5
ctrl	61730000	982.9	1193
ctrl	54570000	11857	1263
ctrl	65390000	653	2630
ctrl	54780000	6175	1120
ctrl	47780000	6960	999.4
ctrl	51990000	5980	1007
ctrl	33420000	662.9	4811
ctrl	79350000	698.1	2313
ctrl	32230000	697.8	1000
ctrl	36360000	3528	1089
ctrl	57520000	1671	1104
ctrl	32350000	659.9	838.5
ctrl	31270000	706.1	1027
ctrl	37030000	2501	1031
ctrl	66410000	650.3	1234
ctrl	32750000	689.1	1029
ctrl	31900000	636.5	973.1
ctrl	29640000	629	913.9
ctrl	58820000	5740	1104
ctrl	61470000	671.4	1315
ctrl	32250000	678	1006
ctrl	65390000	712.8	1813
ctrl	64220000	647.4	1361
ctrl	30460000	636.6	1049
ctrl	75050000	686.7	3038
ctrl	33120000	650	864.7
ctrl	69340000	700	1535
ctrl	32410000	740.1	948.8
ctrl	40770000	4934	1034
ctrl	34380000	645.6	896.8
ctrl	62520000	658.8	1665
ctrl	39210000	2315	1117
ctrl	31450000	637.3	894.2
ctrl	32300000	704	922.2
ctrl	67620000	2537	1327
ctrl	62950000	648.6	1912
ctrl	24520000	665.6	891
ctrl	60660000	785.3	1006
ctrl	34230000	2745	958.7
ctrl	32150000	625.6	826.9
ctrl	33810000	703.2	1247
ctrl	34390000	684.5	1184
ctrl	64740000	2688	1138
ctrl	76650000	667.6	1529
ctrl	51760000	7671	1036
ctrl	31270000	705.8	1082
ctrl	33690000	665.4	875
ctrl	31950000	639.5	866.3
ctrl	30580000	662.4	973.1
ctrl	64000000	9499	1286
ctrl	70640000	663.9	1203
ctrl	29300000	678.2	1067
ctrl	30600000	3515	953.9
ctrl	36000000	651.4	930.4
ctrl	60850000	1635	1103
ctrl	34930000	683.1	1117
ctrl	33020000	647.1	906.7
ctrl	31590000	686.7	1007
ctrl	58630000	637.2	1093
ctrl	75840000	693.9	1964
ctrl	33400000	680.8	943.2
ctrl	61490000	4120	1164
ctrl	73130000	718.2	1810
ctrl	42270000	680.5	1074
ctrl	45410000	8350	1167
ctrl	32070000	701.3	1025
ctrl	30670000	693.7	940.4
ctrl	63690000	682.6	1096
ctrl	41910000	6468	987.9
ctrl	33170000	6486	951.3
ctrl	28830000	636.1	946.4
ctrl	30600000	3515	953.9
ctrl	31200000	619.3	879.7
ctrl	61680000	4061	1298
ctrl	41920000	5506	1046
ctrl	29160000	642.3	837.3
ctrl	31500000	721.6	1133
ctrl	61780000	638.7	1232
ctrl	35190000	3587	1072
ctrl	41970000	674.3	1371
ctrl	33120000	4711	1041
ctrl	27960000	750.6	1225
ctrl	22110000	657.9	943.8
ctrl	60980000	4281	1202
ctrl	63760000	658.8	1314
ctrl	33760000	671.7	966.2
ctrl	33940000	672.3	972.6
ctrl	31140000	632.6	847.1
ctrl	31820000	688.6	839.3
ctrl	39380000	6099	958.2
ctrl	75790000	683.5	1437
ctrl	59810000	5550	1208
ctrl	70500000	676.6	1953
ctrl	63080000	657.1	1606
ctrl	31100000	723	879.2
ctrl	29880000	698.6	984.3
ctrl	32460000	671	997.5
ctrl	31710000	737.5	945.9
ctrl	49950000	7145	1166
ctrl	33230000	667	932.1
ctrl	60870000	670.9	1449
ctrl	59570000	5249	1284
ctrl	30290000	631.2	916.2
ctrl	34810000	637.5	924.6
ctrl	67160000	748.9	4715
ctrl	33940000	713	964.4
ctrl	34740000	719.6	1004
ctrl	35460000	986.8	943.9
ctrl	70690000	657.2	2034
ctrl	66340000	4336	1171
ctrl	66960000	658.8	1931
ctrl	54460000	5912	1232
ctrl	33630000	676	992.2
ctrl	35310000	934.6	1099
ctrl	33840000	654.4	953.4
ctrl	28380000	3439	1006
ctrl	66970000	646.5	1848
ctrl	42740000	5639	956.9
ctrl	64270000	650.5	1057
ctrl	29430000	642.7	1265
ctrl	65610000	721.1	1245
ctrl	65530000	646.9	1800
ctrl	30430000	670.8	933.8
ctrl	66380000	680.3	2490
ctrl	37470000	727.7	1130
ctrl	24470000	793.9	938.3
ctrl	44950000	8051	1098
ctrl	55180000	690.9	1479
ctrl	28680000	618.3	857
ctrl	57230000	5235	1358
ctrl	68850000	712.8	1400
ctrl	31660000	624.7	895.3
ctrl	51990000	5980	1007
ctrl	60360000	657	1519
ctrl	34660000	715.9	1022
ctrl	33000000	4921	1018
ctrl	43220000	8353	1082
ctrl	72100000	673.9	1467
ctrl	44280000	6844	1025
ctrl	33240000	741.8	1171
ctrl	35650000	716.6	975.8
ctrl	39220000	8517	1137
ctrl	45120000	629.3	1327
ctrl	36310000	5068	967.6
ctrl	32770000	658.9	919.2
ctrl	31410000	640.4	893.6
ctrl	47730000	6910	1045
ctrl	35190000	676.5	941.7
ctrl	72100000	673.9	1467
ctrl	80390000	676.8	2599
ctrl	51980000	6145	1033
ctrl	63990000	1210	1099
ctrl	35240000	708.3	1171
ctrl	66860000	1944	1134
ctrl	34510000	2808	1007
ctrl	34940000	4720	918.8
ctrl	68420000	651.3	1348
ctrl	59420000	4053	1089
ctrl	31940000	647.2	907.1
ctrl	61040000	5622	1068
ctrl	32610000	665.9	875.1
ctrl	29980000	628.4	1012
ctrl	33050000	3381	943.5
ctrl	32820000	637.5	884.7
ctrl	47780000	6960	999.4
ctrl	62860000	710.5	2696
ctrl	32730000	662.5	945
ctrl	68780000	701.5	1290
ctrl	34260000	667.8	974.1
ctrl	57380000	4966	1369
ctrl	29350000	651.9	1068
ctrl	43590000	668.3	1092
ctrl	35330000	677.6	1049
ctrl	66700000	674.9	1317
ctrl	37450000	7018	1055
ctrl	39120000	6472	930.1
ctrl	62870000	695.5	1366
ctrl	64890000	764.3	1216
ctrl	35830000	651.1	957.7
ctrl	55970000	6496	1092
ctrl	45820000	6787	1018
ctrl	33010000	668.1	857.9
ctrl	60460000	4462	1113
ctrl	63270000	656.6	1257
ctrl	65030000	667.6	1629
ctrl	31040000	817.1	946.7
ctrl	32240000	833.8	971.7
ctrl	76360000	3502	1559
ctrl	31690000	672.2	910.5
ctrl	29980000	713.4	1181
ctrl	54130000	6825	1104
ctrl	54280000	3655	865.7
ctrl	54270000	4745	976.4
ctrl	55940000	5984	1083
ctrl	33700000	700.6	995.7
ctrl	66590000	692.4	1355
ctrl	38730000	9301	1163
ctrl	25220000	675.9	983.6
ctrl	61370000	5673	1142
ctrl	49950000	7145	1166
ctrl	74450000	671.9	2763
ctrl	65350000	676.6	1179
ctrl	63810000	689.7	1537
ctrl	55310000	678.6	1897
ctrl	62620000	692.1	1492
ctrl	69670000	672.1	2429
ctrl	63040000	660.5	1685
ctrl	62680000	5090	1193
ctrl	32240000	640.1	862.2
ctrl	57310000	6669	1290
ctrl	31640000	654.3	985.3
ctrl	32450000	645.4	850.1
ctrl	29990000	636.8	855
ctrl	33220000	661.2	1011
ctrl	32170000	643.3	877.3
ctrl	62480000	649.7	1396
ctrl	64710000	632.3	1460
ctrl	80590000	665.8	1905
ctrl	37930000	5604	1035
ctrl	31220000	730.3	7620
ctrl	36730000	6030	959.9
ctrl	36170000	5928	989.7
ctrl	47310000	7520	1047
ctrl	34370000	652	887.8
ctrl	38190000	5789	1061
ctrl	32030000	726.3	8121
ctrl	22580000	684	1203
ctrl	62650000	653.7	2188
ctrl	64280000	1790	1137
ctrl	33030000	3295	979.4
ctrl	30500000	676.5	1041
ctrl	36000000	651.4	930.4
ctrl	31150000	630.3	900.4
ctrl	25850000	673.2	1027
ctrl	64160000	643.5	2041
ctrl	62480000	631.4	1732
ctrl	31730000	637.1	920.2
ctrl	35390000	703.2	1208
ctrl	31430000	677.2	1081
ctrl	29470000	659.8	1051
ctrl	24070000	640.1	799.8
ctrl	34050000	688.7	1034
ctrl	30640000	622	808.4
ctrl	44280000	6844	1025
ctrl	34770000	641.1	872.1
ctrl	35460000	986.8	943.9
ctrl	32540000	691.5	1018
ctrl	60110000	5762	1164
ctrl	71530000	685.3	1475
ctrl	31020000	747.1	953.3
ctrl	63840000	670.4	1974
ctrl	54150000	6655	1009
ctrl	58500000	664.9	1479
ctrl	61890000	732.8	2102
ctrl	33830000	655.8	980.1
ctrl	70370000	674.6	2006
ctrl	62330000	4052	1095
ctrl	34370000	652	887.8
ctrl	31270000	681.4	948.4
ctrl	62220000	713.4	1380
ctrl	29710000	645.7	900.6
ctrl	28670000	724.7	1309
ctrl	33380000	678.7	1023
ctrl	35530000	676.5	863.1
ctrl	24970000	701.8	1003
ctrl	45360000	6279	1085
ctrl	36560000	5355	1108
ctrl	27340000	663.4	1016
ctrl	65170000	691.4	2056
ctrl	32210000	681.9	945.4
ctrl	66570000	895.8	1105
ctrl	62480000	631.4	1732
ctrl	28900000	785.9	1209
ctrl	37840000	5815	986.4
ctrl	31030000	725.2	994.8
ctrl	34300000	5061	989.9
ctrl	35190000	3587	1072
ctrl	36590000	5194	959.2
ctrl	32460000	1575	904.2
ctrl	32700000	687.8	941.5
ctrl	63870000	645.5	2061
ctrl	48330000	7314	1367
ctrl	49950000	7450	978.2
ctrl	30150000	637.9	941.1
ctrl	57380000	4966	1369
ctrl	67760000	669.4	1348
ctrl	68980000	636.4	1448
ctrl	61840000	3122	1114
ctrl	24650000	736.5	28003
ctrl	39890000	5080	1182
ctrl	51040000	7383	1066
ctrl	63740000	664.3	2687
ctrl	31940000	650.5	944
ctrl	48690000	7751	1219
ctrl	36090000	706.5	1373
ctrl	34560000	657.8	981.3
ctrl	40790000	5906	922
ctrl	56770000	7455	1040
ctrl	66490000	661	32220
ctrl	39260000	5766	919.4
ctrl	29550000	677.9	892.3
ctrl	29530000	728.8	10514
ctrl	57840000	5684	1145
ctrl	55500000	6017	1108
ctrl	34860000	689.3	1086
ctrl	33180000	670.6	1012
ctrl	58920000	6408	1063
ctrl	63430000	662.4	1393
ctrl	61740000	710.1	1340
ctrl	32750000	680.7	986.5
ctrl	63280000	641.6	1870
ctrl	40810000	5993	1086
ctrl	66870000	6501	1190
ctrl	53650000	6624	1136
ctrl	35440000	713.4	1232
ctrl	46720000	10250	1136
ctrl	39820000	6293	1095
ctrl	31350000	702.1	1028
ctrl	39060000	5155	936.4
ctrl	31620000	634.6	971.2
ctrl	61810000	728.9	1241
ctrl	66790000	1989	1105
ctrl	65730000	1078	982.4
ctrl	64710000	1391	1194
ctrl	65730000	1078	982.4
ctrl	45500000	6073	997.6
ctrl	32820000	667.5	1365
ctrl	64700000	753.7	1162
ctrl	33840000	1143	988.1
ctrl	46440000	7206	1030
ctrl	85050000	691.6	2348
ctrl	59610000	628.3	1529
ctrl	31660000	768.2	876.5
ctrl	32000000	770.2	1105
ctrl	34760000	671.9	1018
ctrl	46820000	664.5	26041
ctrl	53990000	5782	1143
ctrl	32240000	667.8	871.8
ctrl	29290000	692.5	1053
ctrl	29590000	633.3	847.8
ctrl	30770000	699.1	945.2
ctrl	66020000	665.7	1250
ctrl	36460000	862.3	1142
ctrl	62860000	4432	1139
ctrl	31470000	642.1	856.3
ctrl	68390000	668.1	51598
ctrl	35530000	676.5	863.1
ctrl	30970000	624.3	1007
ctrl	64650000	650.4	1145
ctrl	60920000	3276	1015
ctrl	63160000	682	1914
ctrl	30320000	711.3	917.7
ctrl	67200000	646.5	1416
ctrl	72540000	9654	1473
ctrl	29850000	699.7	984.4
ctrl	47150000	7072	1105
ctrl	31060000	629.8	1104
ctrl	33260000	638.7	927.3
ctrl	31630000	668.2	950.7
ctrl	67180000	666.6	1943
ctrl	27820000	673.8	1106
ctrl	67640000	687.9	2266
ctrl	34780000	2490	979.3
ctrl	49570000	7902	1124
ctrl	33610000	687.9	2064
ctrl	58720000	7232	1116
ctrl	35560000	658.9	968.8
ctrl	66770000	681.7	1336
ctrl	33960000	682.8	1086
ctrl	58990000	653.9	1655
ctrl	41290000	690.5	1047
ctrl	21380000	657.2	1028
ctrl	29000000	650	952.3
ctrl	61430000	677	1274
ctrl	75840000	693.9	1964
ctrl	33040000	652.1	978.2
ctrl	52340000	6996	1112
ctrl	67980000	652.2	1789
ctrl	66460000	710	1556
ctrl	63510000	3392	1201
ctrl	31540000	697.5	1009
ctrl	77690000	695.4	1939
ctrl	56670000	6883	1063
ctrl	39210000	2315	1117
ctrl	30100000	678.2	836.9
ctrl	32230000	712.7	1233
ctrl	31700000	700	1175
ctrl	62150000	670.4	1727
ctrl	45990000	8363	1115
ctrl	64250000	2718	1148
ctrl	31690000	639.3	960.1
ctrl	48110000	7240	1096
ctrl	58360000	3870	992.7
ctrl	51760000	7671	1036
ctrl	38160000	6873	1116
ctrl	32340000	1997	920
ctrl	32030000	624.1	965.2
ctrl	54700000	7365	1508
ctrl	60680000	676.3	1171
ctrl	59820000	671.1	2033
ctrl	68730000	779.7	1135
ctrl	63370000	1083	1081
ctrl	31220000	638.7	946.3
ctrl	30130000	680.6	1168
ctrl	30750000	686.2	1018
ctrl	32970000	644.8	892.7
ctrl	64680000	1814	1149
ctrl	32140000	1014	912.4
ctrl	45690000	6113	1060
ctrl	37520000	645.1	889.9
ctrl	33380000	743.5	971.5
ctrl	32010000	647.1	933.4
ctrl	38860000	6243	954.4
ctrl	41960000	6781	1181
ctrl	61490000	4120	1164
ctrl	75330000	665.4	2298
ctrl	43200000	5480	974.7
ctrl	33780000	795.8	982.2
ctrl	67930000	997.8	1201
ctrl	31250000	631	935.1
ctrl	29640000	634.1	1033
ctrl	41210000	6582	958.3
ctrl	61430000	695.7	1398
ctrl	61190000	2957	1097
ctrl	31120000	652.3	896.6
ctrl	31350000	675.5	1145
ctrl	35250000	628.6	878
ctrl	65240000	670.1	1537
ctrl	54470000	698.4	1674
ctrl	31200000	694.8	905.8
ctrl	33610000	786.2	1143
ctrl	34270000	721.1	995.2
ctrl	67370000	8407	1221
ctrl	65530000	655.8	2374
ctrl	33000000	695.8	1098
ctrl	33710000	657.9	957.5
ctrl	24040000	648.3	956.4
ctrl	67290000	660.5	1099
ctrl	34580000	661.2	1175
ctrl	59040000	10670	1485
ctrl	33400000	2959	880
ctrl	35470000	660	966.6
ctrl	64920000	697.2	2343
ctrl	36770000	2119	910.9
ctrl	39690000	4346	978.8
ctrl	67800000	644.8	1485
ctrl	62330000	690	1339
ctrl	34330000	5735	1949
ctrl	67180000	666.6	1943
ctrl	38730000	9301	1163
ctrl	61680000	4061	1298
ctrl	50800000	6246	1008
ctrl	64100000	673.9	1588
ctrl	31150000	661.8	984.3
ctrl	36280000	673	1098
ctrl	31930000	642.7	969
ctrl	39970000	4149	912.9
ctrl	22870000	801.7	18751
ctrl	33520000	661.8	961.3
ctrl	30470000	653.2	1002
ctrl	31050000	644	902.1
ctrl	29310000	810.2	1384
ctrl	69550000	670.4	1991
ctrl	42440000	7360	982.2
ctrl	66340000	4336	1171
ctrl	48990000	5982	1044
ctrl	33800000	648.2	947.5
ctrl	34400000	674.3	918.8
ctrl	64760000	656.3	1259
ctrl	32240000	620.6	910
ctrl	30050000	958.2	1237
ctrl	30600000	661.5	935.3
ctrl	30960000	714.9	1005
ctrl	40470000	616.8	1051
ctrl	67930000	997.8	1201
ctrl	32050000	659.6	994.3
ctrl	32030000	714.5	1293
ctrl	36140000	5220	1000
ctrl	28210000	660.9	1135
ctrl	61740000	3928	1245
ctrl	62950000	648.6	1912
ctrl	41320000	6114	1024
ctrl	60170000	5895	1280
ctrl	64440000	2739	1058
ctrl	63600000	677.6	1949
ctrl	31940000	664	821.6
ctrl	31140000	670.6	936.1
ctrl	43590000	668.3	1092
ctrl	72440000	697.5	1339
ctrl	41910000	5140	1015
ctrl	30340000	632.8	985.1
ctrl	54270000	5004	1146
ctrl	33270000	655	960.3
ctrl	66580000	746.5	1370
ctrl	31480000	756.7	941.3
ctrl	63470000	2907	1249
ctrl	76370000	687.2	2451
ctrl	61420000	651	1332
ctrl	65990000	697.3	1961
ctrl	42170000	9730	1164
ctrl	62610000	700.7	1120
ctrl	58990000	6623	1068
ctrl	30830000	707.8	990.7
ctrl	34580000	662.6	942.9
ctrl	34080000	7671	1132
YAP	40290000	1901	971.3
YAP	75350000	700.6	1139
YAP	80620000	709.6	1391
YAP	77730000	3536	1222
YAP	73170000	3646	1267
YAP	48980000	2803	1314
YAP	51790000	3000	1071
YAP	74670000	698	1657
YAP	52980000	4997	1023
YAP	39660000	735.5	1059
YAP	77280000	710	1611
YAP	77710000	680.1	1304
YAP	38900000	711.7	1222
YAP	76040000	737.3	2125
YAP	37860000	694.9	991.6
YAP	73890000	3685	1275
YAP	39310000	699.8	1039
YAP	68550000	4109	1008
YAP	46370000	698.4	1582
YAP	76320000	755.3	1241
YAP	36340000	2853	1003
YAP	36590000	704.1	1073
YAP	42630000	765.8	1195
YAP	78470000	708.2	1893
YAP	35760000	687.8	1027
YAP	45240000	5616	1277
YAP	59730000	4714	1091
YAP	40140000	1815	1103
YAP	30370000	919.1	880.6
YAP	45420000	6270	1183
YAP	36990000	670.3	1066
YAP	83750000	687.6	3751
YAP	39320000	1255	1065
YAP	75990000	712.9	1168
YAP	38390000	715.8	967.6
YAP	57570000	5146	976.6
YAP	36760000	700.7	1123
YAP	56410000	6573	1230
YAP	77550000	683.6	1444
YAP	28430000	689.7	1085
YAP	77580000	2837	1044
YAP	40700000	2441	1315
YAP	42440000	5020	1284
YAP	38630000	3744	899.6
YAP	54980000	6593	1475
YAP	45820000	3037	1068
YAP	80180000	687.5	2253
YAP	38810000	714.5	1182
YAP	76790000	683.1	2015
YAP	71650000	3318	1296
YAP	40250000	710.1	1145
YAP	43920000	3959	1102
YAP	78200000	686.8	989
YAP	42030000	2682	1393
YAP	70490000	4689	1301
YAP	38920000	670.4	1079
YAP	47790000	6724	1147
YAP	67050000	5259	1097
YAP	74660000	2148	1216
YAP	59730000	4714	1091
YAP	38230000	689.7	974.6
YAP	77340000	684.1	2112
YAP	60620000	5833	1079
YAP	81020000	687	3084
YAP	40460000	723.2	1045
YAP	40740000	668.9	879.2
YAP	72660000	714.7	3143
YAP	38080000	686.4	1019
YAP	74220000	692.7	2456
YAP	78920000	775.9	1850
YAP	58390000	3319	1096
YAP	57180000	8481	1164
YAP	54260000	4783	1051
YAP	39860000	4460	994.5
YAP	85050000	694.7	1709
YAP	77320000	707.7	1776
YAP	79280000	697.6	2208
YAP	78500000	682.9	1519
YAP	76040000	678.1	1303
YAP	80730000	707.7	2948
YAP	77810000	713.9	2163
YAP	78160000	687.4	1552
YAP	39050000	669	1127
YAP	20330000	749	921.7
YAP	80730000	707.7	2948
YAP	41880000	4519	1255
YAP	38000000	758.1	1156
YAP	76110000	712.9	1991
YAP	42880000	2927	966.9
YAP	78470000	748.6	3146
YAP	79230000	677	2036
YAP	40990000	725.3	1113
YAP	70490000	4689	1301
YAP	81530000	2212	1473
YAP	66510000	4011	1108
YAP	40710000	761	1002
YAP	40840000	660.8	885
YAP	42670000	4142	1107
YAP	57310000	4472	1150
YAP	38150000	682	1045
YAP	36100000	695.9	1424
YAP	24310000	788.9	931.9
YAP	75590000	715.9	1248
YAP	35360000	719.8	993.7
YAP	61750000	4155	974.8
YAP	38150000	715.1	1322
YAP	21780000	729.9	1151
YAP	48980000	2803	1314
YAP	39360000	725.7	1067
YAP	78980000	688	3110
YAP	79060000	704.6	1770
YAP	44400000	681.3	1052
YAP	56240000	4598	1109
YAP	69180000	3263	1218
YAP	41470000	822.6	1086
YAP	38520000	4700	1168
YAP	51430000	7463	993.9
YAP	39780000	704.8	945.9
YAP	59600000	5473	1139
YAP	77480000	689.7	2309
YAP	55630000	6486	1351
YAP	50150000	9327	1169
YAP	76910000	692.3	1381
YAP	43120000	6320	1063
YAP	39480000	3690	1523
YAP	78000000	747.1	2430
YAP	36410000	694.7	1003
YAP	39640000	755.2	1053
YAP	63940000	3380	1130
YAP	43270000	2066	1569
YAP	40020000	682.3	945.3
YAP	39690000	2335	939.7
YAP	55900000	3117	1221
YAP	78960000	760.2	1445
YAP	75630000	709.7	2760
YAP	72980000	729.6	1607
YAP	38810000	714.5	1182
YAP	75260000	677	2027
YAP	82510000	696.7	1734
YAP	73540000	720.5	1189
YAP	37460000	2215	1067
YAP	43920000	3959	1102
YAP	52370000	4375	1169
YAP	21010000	685.1	971.1
YAP	44880000	2131	1201
YAP	78110000	715.2	1749
YAP	73220000	702.8	1226
YAP	40540000	723	1116
YAP	79510000	693.3	1333
YAP	39920000	1483	1200
YAP	38930000	699.7	1096
YAP	78030000	1535	1208
YAP	48840000	3089	1084
YAP	73620000	724.3	1457
YAP	78290000	680.9	1432
YAP	79220000	971.4	3764
YAP	38150000	698.2	1129
YAP	56600000	5242	1179
YAP	35640000	677.6	1286
YAP	39310000	699.8	1039
YAP	37370000	673	1110
YAP	78830000	719.9	1286
YAP	65050000	3814	1152
YAP	77560000	677.2	1300
YAP	44950000	5587	1447
YAP	53380000	7323	1255
YAP	74330000	844.6	1196
YAP	78830000	705.7	1273
YAP	79530000	738	1931
YAP	48220000	951.6	1525
YAP	77610000	700.7	3478
YAP	43410000	741.4	1049
YAP	39860000	731.8	971.5
YAP	42190000	1980	1082
YAP	47670000	3510	1006
YAP	39190000	5231	1082
YAP	51410000	7113	1146
YAP	38510000	1121	1014
YAP	77440000	670.8	1531
YAP	76720000	3612	1220
YAP	45850000	1061	2082
YAP	54970000	7779	1444
YAP	54390000	5022	937.8
YAP	52880000	5798	1266
YAP	37820000	688.9	1238
YAP	76390000	685.6	1440
YAP	73210000	683.1	1404
YAP	37230000	690.2	1176
YAP	39220000	704.3	987.9
YAP	57310000	4472	1150
YAP	45480000	2321	1193
YAP	79370000	697.9	2932
YAP	43660000	3079	1011
YAP	36790000	678.5	956.7
YAP	54690000	2710	1095
YAP	50740000	6425	1177
YAP	45920000	4401	980.9
YAP	74770000	673.8	1656
YAP	74140000	686.5	1327
YAP	83460000	734.8	2849
YAP	79830000	711.9	2146
YAP	50740000	6425	1177
YAP	39300000	684.9	996.4
YAP	38930000	699.7	1096
YAP	40250000	720	1041
YAP	78830000	2217	1176
YAP	78580000	729.1	1246
YAP	38310000	667.5	1055
YAP	38570000	685.5	965.6
YAP	82510000	696.7	1734
YAP	79550000	745.1	1369
YAP	80690000	734.5	2178
YAP	34870000	723.7	1114
YAP	40590000	2806	1064
YAP	35640000	677.6	1286
YAP	39990000	2805	1158
YAP	76000000	704.5	1664
YAP	40960000	673.7	879.9
YAP	37430000	685.6	982.4
YAP	29770000	783.9	11746
YAP	43010000	5588	1166
YAP	40170000	673.4	902.5
YAP	81090000	741.3	1009
YAP	41390000	2939	1005
YAP	76020000	687.5	1622
YAP	74350000	712.3	1839
YAP	55940000	7074	1306
YAP	37170000	742.8	912.6
YAP	49570000	3738	1055
YAP	40440000	679.7	938.4
YAP	79270000	724.9	1084
YAP	78920000	722.5	1659
YAP	79830000	711.9	2146
YAP	79290000	694.7	2117
YAP	46260000	4820	1215
YAP	72990000	710.4	1194
YAP	80160000	702.1	2588
YAP	47270000	706.9	1015
YAP	79980000	698.5	1738
YAP	56700000	4392	1127
YAP	43010000	5588	1166
YAP	40210000	1254	1000
YAP	39530000	723.7	1189
YAP	75600000	691.4	1888
YAP	74810000	674.8	1980
YAP	40180000	739.3	914.4
YAP	63940000	3380	1130
YAP	47030000	2841	1453
YAP	44940000	4553	1325
YAP	40440000	679.7	938.4
YAP	54140000	6400	1139
YAP	36710000	783	922.4
YAP	38530000	722.5	1180
YAP	32320000	817.7	965.6
YAP	73800000	740.9	1761
YAP	76390000	685.6	1440
YAP	45330000	6929	1078
YAP	80400000	727.9	1216
YAP	27210000	701.7	1573
YAP	77520000	3156	1415
YAP	75360000	700.4	1508
YAP	61750000	4155	974.8
YAP	54140000	6400	1139
YAP	40160000	1663	974
YAP	44500000	761.8	4131
YAP	36200000	1313	1084
YAP	47870000	5525	1004
YAP	38650000	658.8	778.2
YAP	45330000	2022	974.1
YAP	38700000	705.1	1006
YAP	57260000	5754	1235
YAP	46400000	4992	976.8
YAP	39010000	2946	1172
YAP	54660000	4728	1063
YAP	55610000	4791	1297
YAP	39040000	689.3	1196
YAP	81340000	722.4	1564
YAP	41360000	4293	920.6
YAP	55310000	2465	1001
YAP	47170000	3587	1244
YAP	76690000	685.9	1727
YAP	38750000	746.2	1249
YAP	38690000	691.4	1182
YAP	75140000	698.3	2186
YAP	48980000	703.9	2920
YAP	72670000	710.3	1752
YAP	41480000	2880	1058
YAP	43840000	3978	1536
YAP	44650000	706	1484
YAP	37640000	697.3	1198
YAP	76770000	2598	1287
YAP	44630000	7625	1056
YAP	41450000	4370	1012
YAP	38640000	3953	1095
YAP	77840000	683.1	1169
YAP	39350000	740.2	1075
YAP	71650000	3318	1296
YAP	40750000	711.8	1235
YAP	78330000	780.6	2298
YAP	39190000	695	951.5
YAP	37750000	789.1	1277
YAP	69010000	4363	1108
YAP	80210000	702.8	2597
YAP	87480000	7699	1263
YAP	79880000	687.8	1568
YAP	77190000	684.9	1196
YAP	38740000	1703	1067
YAP	39010000	3547	993.9
YAP	46360000	5090	1235
YAP	54690000	2710	1095
YAP	38150000	715.1	1322
YAP	80180000	687.5	2253
YAP	42280000	698.6	1190
YAP	72640000	670	1608
YAP	71600000	5234	1201
YAP	49170000	785.8	1001
YAP	79070000	690	1854
YAP	49170000	785.8	1001
YAP	39650000	928.5	961.2
YAP	38360000	746.3	1121
YAP	48920000	4188	1113
YAP	39480000	3690	1523
YAP	52500000	6029	1177
YAP	75520000	698.8	1154
YAP	37670000	1079	1063
YAP	38290000	706.5	994.5
YAP	76790000	683.1	2015
YAP	80540000	705.2	1947
YAP	35910000	680.2	1137
YAP	38480000	2999	1170
YAP	40410000	4456	1182
YAP	42440000	2620	1092
YAP	74770000	673.8	1656
YAP	47280000	5384	1375
YAP	38600000	693.6	1120
YAP	79700000	672.8	1465
YAP	38690000	691.4	1182
YAP	81550000	762.1	4297
YAP	41290000	702.7	976.5
YAP	77410000	729.1	1437
YAP	59730000	4714	1091
YAP	47620000	750.6	1427
YAP	62240000	5133	1199
YAP	31220000	743	1031
YAP	80420000	696.6	1535
YAP	37170000	742.8	912.6
YAP	39790000	684.2	1078
YAP	31670000	705.2	928.8
YAP	80990000	2599	1277
YAP	73800000	740.9	1761
YAP	74800000	3001	1262
YAP	78540000	687.3	2009
YAP	41300000	5342	1020
YAP	39810000	3583	1104
YAP	81020000	711.3	1806
YAP	39850000	2300	1033
YAP	79650000	1893	1412
YAP	41390000	2939	1005
YAP	44030000	4137	1214
YAP	40400000	3781	1204
YAP	36350000	1763	1156
YAP	78470000	998.7	1301
YAP	69300000	2921	1122
YAP	66590000	5739	1096
YAP	80690000	734.5	2178
YAP	37170000	742.8	912.6
YAP	39280000	715.2	1107
YAP	33470000	703.3	1097
YAP	65780000	2705	1115
YAP	38660000	684.5	1066
YAP	79950000	700.9	2179
YAP	47810000	758.1	1311
YAP	38580000	684.8	1176
YAP	81840000	685.7	1900
YAP	38340000	750.4	1032
YAP	29730000	667.7	53183
YAP	74940000	728.6	32950
YAP	64570000	4815	1364
YAP	80990000	2599	1277
YAP	39160000	696.4	1226
YAP	79450000	700.8	1471
YAP	48010000	678.7	1096
YAP	81490000	697.6	2632
YAP	86140000	1024	1257
YAP	78140000	694.6	1486
YAP	37110000	689.4	922.8
YAP	75870000	743.2	1144
YAP	33220000	1155	1033
YAP	49250000	4972	1068
YAP	72580000	1905	1197
YAP	73490000	4562	1348
YAP	78470000	708.2	1893
YAP	76430000	677.5	1713
YAP	61800000	4804	1262
YAP	36590000	704.1	1073
YAP	68040000	6798	1133
YAP	40160000	1663	974
YAP	76900000	782.5	1982
YAP	38880000	2005	1048
[truncated: 4,401 more rows]

## Sheet: pLamin
	HOECHST 33342 Sum	EdU Mean	pLAMIN A/C Mean
YAP + CHK1i	6460090	1155	4678
YAP + CHK1i	3173350	1167	1951
YAP + CHK1i	3018170	1065	2189
YAP + CHK1i	3143620	1606	2535
YAP + CHK1i	2902310	1385	5447
YAP + CHK1i	3184280	1135	1886
YAP + CHK1i	3099280	1314	3822
YAP + CHK1i	6333580	1218	8169
YAP + CHK1i	4841930	6775	2710
YAP + CHK1i	6545960	1284	7430
YAP + CHK1i	3357830	1139	1859
YAP + CHK1i	3974860	7136	2318
YAP + CHK1i	2866670	1260	3374
YAP + CHK1i	3121840	4348	2943
YAP + CHK1i	3176790	1174	2167
YAP + CHK1i	3112050	6633	2274
YAP + CHK1i	2900560	1249	4252
YAP + CHK1i	3621330	1154	2323
YAP + CHK1i	4764120	7786	3578
YAP + CHK1i	3642770	7854	2881
YAP + CHK1i	3795700	7524	3029
YAP + CHK1i	6051490	1203	4137
YAP + CHK1i	6250620	1226	6401
YAP + CHK1i	4680150	6064	2202
YAP + CHK1i	4194160	5797	2510
YAP + CHK1i	6187610	1122	2679
YAP + CHK1i	3316620	2683	2237
YAP + CHK1i	4013800	5173	2794
YAP + CHK1i	6657160	1091	4594
YAP + CHK1i	6036380	2741	3287
YAP + CHK1i	6842150	1091	5072
YAP + CHK1i	3875580	7859	2360
YAP + CHK1i	3538320	8705	2615
YAP + CHK1i	2730960	1700	2859
YAP + CHK1i	3174000	2048	4225
YAP + CHK1i	3601640	3837	3105
YAP + CHK1i	3430510	1218	2013
YAP + CHK1i	3186200	1300	2086
YAP + CHK1i	3061530	1363	2044
YAP + CHK1i	3736990	8469	3010
YAP + CHK1i	2753540	1228	3582
YAP + CHK1i	4906120	7265	4535
YAP + CHK1i	3412960	5956	3116
YAP + CHK1i	3141940	1469	2996
YAP + CHK1i	3151880	1482	2601
YAP + CHK1i	5467070	9805	3444
YAP + CHK1i	3100460	1200	2094
YAP + CHK1i	3956050	4513	2599
YAP + CHK1i	5609930	6884	3238
YAP + CHK1i	3008860	1216	2227
YAP + CHK1i	6295020	1309	7983
YAP + CHK1i	4219560	9327	2963
YAP + CHK1i	3273030	2401	2323
YAP + CHK1i	3237980	1163	2161
YAP + CHK1i	3742520	9703	2450
YAP + CHK1i	6052340	2445	3380
YAP + CHK1i	3231910	1021	2131
YAP + CHK1i	5150530	1341	22890
YAP + CHK1i	3141680	1184	2299
YAP + CHK1i	2869620	1134	2033
YAP + CHK1i	3304820	1048	2590
YAP + CHK1i	3168520	1729	3567
YAP + CHK1i	6137030	1215	4230
YAP + CHK1i	3378930	7702	3372
YAP + CHK1i	3253740	1187	2382
YAP + CHK1i	3012340	974.2	3454
YAP + CHK1i	3156280	1294	1996
YAP + CHK1i	3186200	1300	2086
YAP + CHK1i	6171960	3602	3467
YAP + CHK1i	3088730	2977	2588
YAP + CHK1i	3099280	1314	3822
YAP + CHK1i	3882790	8288	4382
YAP + CHK1i	3139180	1697	3346
YAP + CHK1i	5060740	9869	2867
YAP + CHK1i	3452070	1414	11990
YAP + CHK1i	3251080	1292	3112
YAP + CHK1i	6200860	1198	2525
YAP + CHK1i	3086640	1091	2607
YAP + CHK1i	2995760	5051	2813
YAP + CHK1i	3446840	2365	2678
YAP + CHK1i	3214860	3605	2207
YAP + CHK1i	4238990	5776	3060
YAP + CHK1i	6381700	1256	5170
YAP + CHK1i	5491660	8553	4058
YAP + CHK1i	5839740	5430	2714
YAP + CHK1i	6233340	1339	5367
YAP + CHK1i	3092770	1224	2232
YAP + CHK1i	3930210	4449	2406
YAP + CHK1i	3234280	2924	2832
YAP + CHK1i	3326440	1253	2464
YAP + CHK1i	3929770	8128	2425
YAP + CHK1i	4369030	8318	2922
YAP + CHK1i	6429960	1203	4221
YAP + CHK1i	5099440	8206	3682
YAP + CHK1i	3624740	7163	4510
YAP + CHK1i	6246120	1298	4277
YAP + CHK1i	4369900	5293	2540
YAP + CHK1i	3342170	1439	4618
YAP + CHK1i	6573850	1223	8708
YAP + CHK1i	6335020	1324	5981
YAP + CHK1i	4314890	8550	2967
YAP + CHK1i	3348070	1405	4383
YAP + CHK1i	3187010	1132	2447
YAP + CHK1i	3113070	1556	2094
YAP + CHK1i	5920440	1388	8811
YAP + CHK1i	6323230	1255	3357
YAP + CHK1i	3110470	1131	2110
YAP + CHK1i	3272140	1165	2402
YAP + CHK1i	6063260	1608	13580
YAP + CHK1i	5966770	1553	3438
YAP + CHK1i	6079380	3079	3183
YAP + CHK1i	3871320	6751	3295
YAP + CHK1i	3952260	6449	2058
YAP + CHK1i	3153620	1205	2588
YAP + CHK1i	6541640	1207	3294
YAP + CHK1i	3988500	1939	35420
YAP + CHK1i	3367480	2112	2261
YAP + CHK1i	3272680	1224	1810
YAP + CHK1i	3261790	1308	4095
YAP + CHK1i	6215670	1199	6225
YAP + CHK1i	6453230	1032	4145
YAP + CHK1i	4322540	5533	2309
YAP + CHK1i	4981790	5905	2231
YAP + CHK1i	4775570	8161	3709
YAP + CHK1i	6067720	1192	8705
YAP + CHK1i	4108240	6965	2935
YAP + CHK1i	3416720	3662	3155
YAP + CHK1i	3153380	1920	7140
YAP + CHK1i	5892210	1508	8560
YAP + CHK1i	6829870	10876	2428
YAP + CHK1i	4515330	6006	2451
YAP + CHK1i	6549450	1118	7616
YAP + CHK1i	2887830	2381	5174
YAP + CHK1i	3113890	5978	2852
YAP + CHK1i	3557400	1070	2586
YAP + CHK1i	4906910	10494	5156
YAP + CHK1i	5691200	1738	26702
YAP + CHK1i	4768010	5680	3120
YAP + CHK1i	6352650	7689	1846
YAP + CHK1i	6550470	1095	4623
YAP + CHK1i	3271720	1060	1800
YAP + CHK1i	3342980	1156	2104
YAP + CHK1i	3211090	1256	5712
YAP + CHK1i	4088070	11174	3152
YAP + CHK1i	5806630	1611	3011
YAP + CHK1i	6146370	1405	3569
YAP + CHK1i	5467150	3735	1625
YAP + CHK1i	3709400	3375	3533
YAP + CHK1i	3647220	10039	2670
YAP + CHK1i	4565980	6918	6996
YAP + CHK1i	4003840	1330	2182
YAP + CHK1i	6023410	4453	3103
YAP + CHK1i	3136990	2044	2229
YAP + CHK1i	3335520	1249	1844
YAP + CHK1i	3124450	4447	3297
YAP + CHK1i	4162560	5287	2048
YAP + CHK1i	3186150	1141	2273
YAP + CHK1i	3283790	1164	2416
YAP + CHK1i	6530280	1192	3990
YAP + CHK1i	4818540	7562	2786
YAP + CHK1i	6209710	1821	2495
YAP + CHK1i	3048270	977.1	1722
YAP + CHK1i	3274710	5646	2671
YAP + CHK1i	4036600	8314	3467
YAP + CHK1i	3101600	1319	2410
YAP + CHK1i	2718300	2420	2077
YAP + CHK1i	5904140	1161	3515
YAP + CHK1i	3168850	1167	2763
YAP + CHK1i	3226880	5535	1971
YAP + CHK1i	6294080	1334	10202
YAP + CHK1i	6464080	1159	4547
YAP + CHK1i	3272680	1224	1810
YAP + CHK1i	3121010	4849	2414
YAP + CHK1i	6318960	1137	3808
YAP + CHK1i	4719370	6799	2704
YAP + CHK1i	3002580	1179	2039
YAP + CHK1i	3121120	1115	2435
YAP + CHK1i	3155560	1257	2416
YAP + CHK1i	3839150	6431	1855
YAP + CHK1i	3145860	1185	2869
YAP + CHK1i	6490550	1262	8529
YAP + CHK1i	6333540	1300	5642
YAP + CHK1i	3228840	2832	2558
YAP + CHK1i	3289020	1022	2328
YAP + CHK1i	5635340	6017	5409
YAP + CHK1i	6117100	1495	3230
YAP + CHK1i	4097090	8662	3037
YAP + CHK1i	6310680	1089	3694
YAP + CHK1i	3138670	1273	2298
YAP + CHK1i	4428670	5148	2691
YAP + CHK1i	3245350	1190	2351
YAP + CHK1i	6062190	7578	2939
YAP + CHK1i	4362140	8599	3986
YAP + CHK1i	5871080	7653	2659
YAP + CHK1i	4637050	5632	3316
YAP + CHK1i	2662720	1446	8342
YAP + CHK1i	3295270	1137	2501
YAP + CHK1i	3333170	3084	2585
YAP + CHK1i	6261620	1200	2676
YAP + CHK1i	3807020	6775	2156
YAP + CHK1i	3093150	1116	3060
YAP + CHK1i	3224040	1889	2752
YAP + CHK1i	3231910	1021	2131
YAP + CHK1i	4081210	1191	2220
YAP + CHK1i	3872150	7043	2770
YAP + CHK1i	3283700	1168	2618
YAP + CHK1i	6462750	1899	2651
YAP + CHK1i	3100850	1940	2491
YAP + CHK1i	3434330	5534	3711
YAP + CHK1i	4016620	4495	2680
YAP + CHK1i	3283040	5550	2729
YAP + CHK1i	3345890	1086	2114
YAP + CHK1i	3951700	8713	2456
YAP + CHK1i	3139790	1239	2009
YAP + CHK1i	6573850	1223	8708
YAP + CHK1i	4661500	6843	2929
YAP + CHK1i	3141320	1528	2389
YAP + CHK1i	3137660	1158	2360
YAP + CHK1i	6869970	1249	10514
YAP + CHK1i	4596750	6575	2746
YAP + CHK1i	5222970	7768	4280
YAP + CHK1i	6210860	1260	3289
YAP + CHK1i	3000280	1265	2150
YAP + CHK1i	3119960	1083	2114
YAP + CHK1i	3112760	1494	3074
YAP + CHK1i	6093670	1127	3293
YAP + CHK1i	3710210	1101	2103
YAP + CHK1i	4134980	7970	2120
YAP + CHK1i	6222980	1152	2645
YAP + CHK1i	6319930	1533	5900
YAP + CHK1i	3224480	2512	2664
YAP + CHK1i	6338720	1640	3455
YAP + CHK1i	3264520	1059	1868
YAP + CHK1i	6119960	1134	4851
YAP + CHK1i	5765420	8577	3093
YAP + CHK1i	6495070	1157	8397
YAP + CHK1i	6390070	1280	11767
YAP + CHK1i	3374180	1041	2218
YAP + CHK1i	3885880	1397	4423
YAP + CHK1i	5757230	7914	2537
YAP + CHK1i	5494530	1275	1991
YAP + CHK1i	6289360	1178	4855
YAP + CHK1i	6191850	1682	2834
YAP + CHK1i	3394660	5483	3093
YAP + CHK1i	6008660	1563	5213
YAP + CHK1i	6111730	1085	2595
YAP + CHK1i	6274450	1104	5649
YAP + CHK1i	6273930	1233	3708
YAP + CHK1i	4069740	7352	3450
YAP + CHK1i	3207010	1093	2635
YAP + CHK1i	3363830	1199	1916
YAP + CHK1i	6151490	1467	4278
YAP + CHK1i	3401090	7721	2495
YAP + CHK1i	6728920	1132	3087
YAP + CHK1i	3048270	977.1	1722
YAP + CHK1i	2676910	1290	4234
YAP + CHK1i	6353900	1178	5835
YAP + CHK1i	3145980	1294	2449
YAP + CHK1i	4157540	8371	3767
YAP + CHK1i	3719140	9828	2503
YAP + CHK1i	6545960	1284	7430
YAP + CHK1i	6073870	1751	8110
YAP + CHK1i	6404340	1379	5190
YAP + CHK1i	3187840	1269	3048
YAP + CHK1i	6413950	1404	5976
YAP + CHK1i	3926480	7493	2936
YAP + CHK1i	6312620	1107	2967
YAP + CHK1i	6391850	1085	4090
YAP + CHK1i	6564560	1050	4515
YAP + CHK1i	6128810	1378	11651
YAP + CHK1i	4096980	6661	2237
YAP + CHK1i	6603410	1112	3337
YAP + CHK1i	5908550	5313	2511
YAP + CHK1i	6297440	1172	6594
YAP + CHK1i	3136520	1230	2067
YAP + CHK1i	5102010	1265	9454
YAP + CHK1i	3124810	1214	2081
YAP + CHK1i	2506710	1966	31135
YAP + CHK1i	3021860	1078	2113
YAP + CHK1i	5935280	1161	5536
YAP + CHK1i	4520890	7435	2612
YAP + CHK1i	3452770	1214	2053
YAP + CHK1i	3473580	1299	2831
YAP + CHK1i	3456530	6723	2803
YAP + CHK1i	6750160	1172	4537
YAP + CHK1i	6107650	1213	3441
YAP + CHK1i	3498450	3770	3318
YAP + CHK1i	3459920	4371	2451
YAP + CHK1i	3093150	1116	3060
YAP + CHK1i	6050710	1333	3431
YAP + CHK1i	4256910	8314	3242
YAP + CHK1i	3202730	1500	2385
YAP + CHK1i	2874660	1201	2240
YAP + CHK1i	6193970	1292	4244
YAP + CHK1i	6166350	1223	3657
YAP + CHK1i	3195290	1506	1986
YAP + CHK1i	3228220	2202	4503
YAP + CHK1i	3121840	4348	2943
YAP + CHK1i	5964480	1271	4959
YAP + CHK1i	6107650	1213	3441
YAP + CHK1i	5824820	7396	2254
YAP + CHK1i	6465900	1028	6397
YAP + CHK1i	3292410	7634	3288
YAP + CHK1i	4700020	7696	2079
YAP + CHK1i	6426620	1467	4934
YAP + CHK1i	2975700	2399	7031
YAP + CHK1i	3327620	2585	2326
YAP + CHK1i	3293510	2149	2290
YAP + CHK1i	3624740	7163	4510
YAP + CHK1i	3173250	1130	2949
YAP + CHK1i	6062050	1057	2954
YAP + CHK1i	3294760	3644	2668
YAP + CHK1i	3526340	9900	3003
YAP + CHK1i	6121540	2888	2614
YAP + CHK1i	5802300	1033	3066
YAP + CHK1i	3227300	1129	1865
YAP + CHK1i	6839840	1315	6554
YAP + CHK1i	3000280	1265	2150
YAP + CHK1i	3636720	9837	3337
YAP + CHK1i	6208770	2125	3581
YAP + CHK1i	4989710	4178	2403
YAP + CHK1i	4068440	9714	2995
YAP + CHK1i	4213220	10856	4021
YAP + CHK1i	3452070	1414	11990
YAP + CHK1i	3420830	6139	4809
YAP + CHK1i	3173820	1005	2127
YAP + CHK1i	3252160	1231	2801
YAP + CHK1i	6198440	1176	4440
YAP + CHK1i	4535540	9053	2526
YAP + CHK1i	3249490	1376	2985
YAP + CHK1i	3201260	1163	2149
YAP + CHK1i	6350200	1189	5160
YAP + CHK1i	2841930	1094	2553
YAP + CHK1i	3477100	9234	2604
YAP + CHK1i	3051230	1264	3164
YAP + CHK1i	3991970	8099	2296
YAP + CHK1i	3019520	1154	2168
YAP + CHK1i	3234280	1135	2222
YAP + CHK1i	6187530	1072	3524
YAP + CHK1i	6247600	1346	3833
YAP + CHK1i	3187010	1132	2447
YAP + CHK1i	3138670	1273	2298
YAP + CHK1i	3103960	1048	1869
YAP + CHK1i	4856460	6776	2314
YAP + CHK1i	4274300	8227	2537
YAP + CHK1i	6136830	1191	6824
YAP + CHK1i	6220800	1183	3071
YAP + CHK1i	4600360	8423	2385
YAP + CHK1i	6318510	1134	6399
YAP + CHK1i	4765400	8209	2997
YAP + CHK1i	6142510	1494	8043
YAP + CHK1i	3138270	1174	2414
YAP + CHK1i	3140030	1299	2139
YAP + CHK1i	3012180	1255	2128
YAP + CHK1i	3290180	1150	2078
YAP + CHK1i	3489780	1162	2038
YAP + CHK1i	4565450	4141	2364
YAP + CHK1i	3496920	1317	2649
YAP + CHK1i	3414570	5491	2673
YAP + CHK1i	3692840	8646	2896
YAP + CHK1i	5952960	4769	3021
YAP + CHK1i	5036740	6950	3456
YAP + CHK1i	5721840	4826	3187
YAP + CHK1i	2995760	5051	2813
YAP + CHK1i	3952720	10248	3570
YAP + CHK1i	3230140	1110	3016
YAP + CHK1i	3359490	6689	2333
YAP + CHK1i	6338720	1640	3455
YAP + CHK1i	3103450	1144	2240
YAP + CHK1i	4701130	5557	3040
YAP + CHK1i	5572730	7847	2576
YAP + CHK1i	4188490	9575	3243
YAP + CHK1i	3975030	7340	2276
YAP + CHK1i	3214650	3118	2008
YAP + CHK1i	6633210	1091	3513
YAP + CHK1i	3649740	6637	2836
YAP + CHK1i	4577920	7141	2238
YAP + CHK1i	3381310	3657	2043
YAP + CHK1i	2506710	1966	31135
YAP + CHK1i	3303380	4819	2204
YAP + CHK1i	6401640	1301	8499
YAP + CHK1i	6415760	1222	4663
YAP + CHK1i	4252320	8171	3206
YAP + CHK1i	6596540	1121	7400
YAP + CHK1i	2954820	2219	3693
YAP + CHK1i	3647220	10039	2670
YAP + CHK1i	4068440	9714	2995
YAP + CHK1i	3076790	1141	3035
YAP + CHK1i	4273630	5055	2626
YAP + CHK1i	3197450	984	1888
YAP + CHK1i	6672560	1162	3501
YAP + CHK1i	3377230	5514	2384
YAP + CHK1i	5819870	1267	2415
YAP + CHK1i	6370780	1228	4518
YAP + CHK1i	3635190	6596	2787
YAP + CHK1i	3437050	4418	2970
YAP + CHK1i	3158580	1072	2470
YAP + CHK1i	3253140	4244	2327
YAP + CHK1i	3600760	1216	4272
YAP + CHK1i	3302830	1501	2755
YAP + CHK1i	3137980	2134	1978
YAP + CHK1i	3314220	1070	2321
YAP + CHK1i	3084060	1105	4960
YAP + CHK1i	3116420	2002	2311
YAP + CHK1i	6605350	1210	4916
YAP + CHK1i	6309340	1223	4067
YAP + CHK1i	3061660	1075	2107
YAP + CHK1i	6206490	1367	7768
YAP + CHK1i	6008660	1563	5213
YAP + CHK1i	3092770	1224	2232
YAP + CHK1i	6053020	1324	7604
YAP + CHK1i	3227980	2388	2122
YAP + CHK1i	3372010	4225	2776
YAP + CHK1i	4331640	5465	2421
YAP + CHK1i	3392080	1061	2156
YAP + CHK1i	4331640	5465	2421
YAP + CHK1i	3237260	1319	2041
YAP + CHK1i	2941710	1207	3007
YAP + CHK1i	6413400	1088	3362
YAP + CHK1i	3177450	2300	3211
YAP + CHK1i	2728160	2029	2196
YAP + CHK1i	3053110	1435	7139
YAP + CHK1i	3472930	6955	2789
YAP + CHK1i	3453570	5868	2835
YAP + CHK1i	5793090	4480	2076
YAP + CHK1i	3269740	1170	2043
YAP + CHK1i	3120900	1416	2269
YAP + CHK1i	6108300	1274	3578
YAP + CHK1i	3847090	9504	3456
YAP + CHK1i	3728020	5550	2385
YAP + CHK1i	6413670	1127	4135
YAP + CHK1i	6195570	1168	2917
YAP + CHK1i	6613390	1196	18437
YAP + CHK1i	3172080	2028	2194
YAP + CHK1i	3052970	1244	2289
YAP + CHK1i	5193510	8272	2561
YAP + CHK1i	5948640	2751	2796
YAP + CHK1i	3289020	1022	2328
YAP + CHK1i	4025160	10491	2667
YAP + CHK1i	5417300	7684	2846
YAP + CHK1i	3160060	1136	2048
YAP + CHK1i	3713220	5942	1802
YAP + CHK1i	3145880	1372	3548
YAP + CHK1i	3118260	1155	2923
YAP + CHK1i	3106350	1367	3519
YAP + CHK1i	6574970	1293	4722
YAP + CHK1i	6247600	1346	3833
YAP + CHK1i	3562790	4216	2505
YAP + CHK1i	3491940	1288	2204
YAP + CHK1i	6467040	1208	10104
YAP + CHK1i	2815430	1220	4379
YAP + CHK1i	6216090	1277	4444
YAP + CHK1i	3114120	5483	2832
YAP + CHK1i	3229640	3529	2247
YAP + CHK1i	6166010	1181	4835
YAP + CHK1i	3206210	1405	2015
YAP + CHK1i	4859740	10204	3040
YAP + CHK1i	4446130	10746	2829
YAP + CHK1i	6589820	1411	2375
YAP + CHK1i	3238820	2426	2927
YAP + CHK1i	6226140	1137	4847
YAP + CHK1i	6394980	1173	6136
YAP + CHK1i	6055080	2584	4128
YAP + CHK1i	6502650	1185	3728
YAP + CHK1i	3558330	4646	2555
YAP + CHK1i	3092830	1210	2357
YAP + CHK1i	6301160	1318	4752
YAP + CHK1i	3110930	1185	2403
YAP + CHK1i	6330860	1294	3926
YAP + CHK1i	3089070	1247	2238
YAP + CHK1i	2990120	3187	2561
YAP + CHK1i	3514780	6020	2910
YAP + CHK1i	5629390	6251	2591
YAP + CHK1i	6908000	1672	7219
YAP + CHK1i	6431770	1190	6487
YAP + CHK1i	6183110	1259	3288
YAP + CHK1i	2976430	1696	4485
YAP + CHK1i	3115050	1940	2275
YAP + CHK1i	2999020	1575	2005
YAP + CHK1i	6429520	1303	3122
YAP + CHK1i	4595250	8749	2582
YAP + CHK1i	6454550	1151	5002
YAP + CHK1i	4071300	11044	3122
YAP + CHK1i	3507060	8456	2576
YAP + CHK1i	4369030	8318	2922
YAP + CHK1i	6058830	1138	4016
YAP + CHK1i	3600760	1216	4272
YAP + CHK1i	6333970	1256	6354
YAP + CHK1i	3199030	1251	2820
YAP + CHK1i	5854390	1101	2597
YAP + CHK1i	3119220	1111	3210
YAP + CHK1i	3363830	1199	1916
YAP + CHK1i	2962200	1427	3412
YAP + CHK1i	3127980	1103	2788
YAP + CHK1i	3246980	1053	1766
YAP + CHK1i	6334500	1372	10053
YAP + CHK1i	4348120	6298	2345
YAP + CHK1i	3164070	1440	2566
YAP + CHK1i	3319510	1793	2628
YAP + CHK1i	3072040	1147	1973
YAP + CHK1i	6333540	1300	5642
YAP + CHK1i	3081740	1209	2893
YAP + CHK1i	6284360	1290	4434
YAP + CHK1i	3008860	1216	2227
YAP + CHK1i	6112010	1158	5529
YAP + CHK1i	6202840	1224	2848
YAP + CHK1i	4874760	11634	3321
YAP + CHK1i	3021860	1078	2113
YAP + CHK1i	3214650	3118	2008
YAP + CHK1i	6569210	1258	3910
YAP + CHK1i	3136520	1230	2067
YAP + CHK1i	3814790	12912	4115
YAP + CHK1i	6136730	1369	2249
YAP + CHK1i	6136970	1281	7431
YAP + CHK1i	3012380	1165	2219
YAP + CHK1i	3184280	1135	1886
YAP + CHK1i	4769060	8469	3438
YAP + CHK1i	6407440	1148	3170
YAP + CHK1i	4596750	6575	2746
YAP + CHK1i	5641610	7796	2695
YAP + CHK1i	3444280	4967	2347
YAP + CHK1i	3547480	5103	2423
YAP + CHK1i	5148640	7547	2676
YAP + CHK1i	3007290	1284	2318
YAP + CHK1i	3211550	2843	2835
YAP + CHK1i	6041490	1080	3097
YAP + CHK1i	6247030	1352	3411
YAP + CHK1i	3197450	984	1888
YAP + CHK1i	3389100	4576	2317
YAP + CHK1i	5562880	10040	2984
YAP + CHK1i	3112260	1321	3983
YAP + CHK1i	3360370	1213	1999
YAP + CHK1i	5752610	1167	2254
YAP + CHK1i	6414730	1146	5295
YAP + CHK1i	3375070	3776	2566
YAP + CHK1i	5984910	1180	3849
YAP + CHK1i	6008660	1563	5213
YAP + CHK1i	5537060	6233	2794
YAP + CHK1i	6004240	1252	2617
YAP + CHK1i	3185490	1321	2151
YAP + CHK1i	3136950	1210	2314
YAP + CHK1i	6317820	1250	7593
YAP + CHK1i	4585720	19607	5736
YAP + CHK1i	5467650	6009	2933
YAP + CHK1i	5222970	7768	4280
YAP + CHK1i	6496300	1128	9013
YAP + CHK1i	3313590	1067	2818
YAP + CHK1i	3364850	5235	2001
YAP + CHK1i	3249230	1249	2485
YAP + CHK1i	3638940	4154	2340
YAP + CHK1i	3143880	4671	2291
YAP + CHK1i	6267630	1185	8330
YAP + CHK1i	6292460	1188	4052
YAP + CHK1i	4134340	5227	2611
YAP + CHK1i	3389380	6152	2387
YAP + CHK1i	3498450	3770	3318
YAP + CHK1i	3338820	4979	3042
YAP + CHK1i	5632850	6376	3140
YAP + CHK1i	4187800	9127	3243
YAP + CHK1i	5562880	10040	2984
YAP + CHK1i	2976500	1217	2775
YAP + CHK1i	3054460	1446	2120
YAP + CHK1i	3290140	1142	2080
YAP + CHK1i	6197000	1186	4070
YAP + CHK1i	4150590	6304	3091
YAP + CHK1i	3195160	1299	2872
YAP + CHK1i	5897820	8315	3635
YAP + CHK1i	6268110	1899	5051
YAP + CHK1i	4830610	8707	3326
YAP + CHK1i	6345990	1093	3877
YAP + CHK1i	3333880	2992	2528
YAP + CHK1i	4359630	5134	2520
YAP + CHK1i	6010690	1202	5877
YAP + CHK1i	3599990	2607	3725
YAP + CHK1i	3239130	1395	2263
YAP + CHK1i	4071300	11044	3122
YAP + CHK1i	6296660	1474	4775
YAP + CHK1i	3248440	1127	2408
YAP + CHK1i	3362400	2204	2248
YAP + CHK1i	6463720	1149	3485
YAP + CHK1i	2978550	1168	3394
YAP + CHK1i	5629960	9467	3536
YAP + CHK1i	4025160	10491	2667
YAP + CHK1i	4449050	10936	3326
YAP + CHK1i	6520750	1345	8983
YAP + CHK1i	3496460	5628	3124
YAP + CHK1i	6333580	1218	8169
YAP + CHK1i	3926480	7493	2936
YAP + CHK1i	3248740	1688	2613
YAP + CHK1i	3769230	6628	2811
YAP + CHK1i	3145860	1185	2869
YAP + CHK1i	3614480	7589	2874
YAP + CHK1i	6206380	1184	4457
YAP + CHK1i	3299040	2186	2343
YAP + CHK1i	6140860	1091	3161
YAP + CHK1i	6349440	1180	6054
YAP + CHK1i	3371350	947.8	1903
YAP + CHK1i	3207990	3494	2146
YAP + CHK1i	6337330	1481	3548
YAP + CHK1i	6730490	1683	4729
YAP + CHK1i	3153470	1013	2000
YAP + CHK1i	2902630	1060	2139
YAP + CHK1i	3620580	1343	3007
YAP + CHK1i	2922500	1115	2133
YAP + CHK1i	3000280	1265	2150
YAP + CHK1i	3104920	1717	2528
YAP + CHK1i	3265080	10026	3287
YAP + CHK1i	6096600	1160	2933
YAP + CHK1i	3208500	2119	2763
YAP + CHK1i	3251620	1127	1940
YAP + CHK1i	3098580	1133	2536
YAP + CHK1i	6749840	1309	2674
YAP + CHK1i	6384130	1169	1946
YAP + CHK1i	6347460	1430	4287
YAP + CHK1i	3416720	3662	3155
YAP + CHK1i	3173240	1112	2020
YAP + CHK1i	3154340	1027	1960
YAP + CHK1i	3459390	1128	1864
YAP + CHK1i	6280990	1291	4590
YAP + CHK1i	3080120	1340	1968
YAP + CHK1i	5060740	9869	2867
YAP + CHK1i	4908780	8900	2389
YAP + CHK1i	6488820	1098	2692
YAP + CHK1i	7119410	1188	9134
YAP + CHK1i	3209770	1132	3018
YAP + CHK1i	5757260	2616	2567
YAP + CHK1i	4856460	6776	2314
YAP + CHK1i	4321590	6031	2835
YAP + CHK1i	4292530	5627	2722
YAP + CHK1i	6134420	1331	5720
YAP + CHK1i	3213050	2927	5982
YAP + CHK1i	3224560	2433	2569
YAP + CHK1i	3243780	3611	3276
YAP + CHK1i	2742250	1196	2255
YAP + CHK1i	3035380	1242	2377
YAP + CHK1i	4764230	6243	2770
YAP + CHK1i	3130790	1090	1965
YAP + CHK1i	4929540	8250	3629
YAP + CHK1i	2753660	1422	8423
YAP + CHK1i	3154000	1164	2854
YAP + CHK1i	5806630	1611	3011
YAP + CHK1i	6156680	1244	6151
YAP + CHK1i	4543030	10137	3114
YAP + CHK1i	6411100	1675	4520
YAP + CHK1i	3178880	1528	3931
YAP + CHK1i	3336550	1972	2337
YAP + CHK1i	4644050	11050	3212
YAP + CHK1i	3112770	1102	1876
YAP + CHK1i	6313630	1483	8168
YAP + CHK1i	4793670	5482	2206
YAP + CHK1i	5211420	5752	3376
YAP + CHK1i	3746190	7281	2641
YAP + CHK1i	3378190	3409	7649
YAP + CHK1i	6520830	1055	2656
YAP + CHK1i	6022790	1188	2709
YAP + CHK1i	6121660	1626	7148
YAP + CHK1i	6196110	1242	3192
YAP + CHK1i	2878380	1881	1976
YAP + CHK1i	3139180	1697	3346
YAP + CHK1i	2882970	1080	2752
YAP + CHK1i	4565980	6918	6996
YAP + CHK1i	3172810	1281	4015
YAP + CHK1i	4401130	9168	2352
YAP + CHK1i	3130790	1090	1965
YAP + CHK1i	3487490	5916	3325
YAP + CHK1i	5990770	1463	8463
YAP + CHK1i	4680150	6064	2202
YAP + CHK1i	3413360	4340	3145
YAP + CHK1i	3404080	5599	2389
YAP + CHK1i	4680840	8803	2599
YAP + CHK1i	3531640	4136	2269
YAP + CHK1i	3620580	1343	3007
YAP + CHK1i	4212080	8667	2224
YAP + CHK1i	6614210	1040	2784
YAP + CHK1i	3334320	2334	2427
YAP + CHK1i	5521730	2433	4554
YAP + CHK1i	5757230	7914	2537
YAP + CHK1i	3464070	5213	2446
YAP + CHK1i	3368480	4417	2602
YAP + CHK1i	6220800	1183	3071
YAP + CHK1i	5788460	6060	2433
YAP + CHK1i	4154080	8545	2775
YAP + CHK1i	5989800	1162	4775
YAP + CHK1i	2728160	2029	2196
YAP + CHK1i	3163120	1014	1934
YAP + CHK1i	5431660	4335	3221
YAP + CHK1i	3274110	1069	2008
YAP + CHK1i	3252130	2090	2239
YAP + CHK1i	3320380	1316	4771
YAP + CHK1i	6250620	1226	6401
YAP + CHK1i	3485270	1149	2698
YAP + CHK1i	4362140	8599	3986
YAP + CHK1i	6261910	1392	3970
YAP + CHK1i	6405050	15069	3210
YAP + CHK1i	3325230	1672	2315
YAP + CHK1i	6466730	1278	6169
YAP + CHK1i	3361880	6812	2434
YAP + CHK1i	2948010	1084	3535
YAP + CHK1i	3305150	6492	2474
YAP + CHK1i	2787290	1291	3548
YAP + CHK1i	5179470	8696	3090
YAP + CHK1i	3173250	1130	2949
YAP + CHK1i	6373330	1060	2867
YAP + CHK1i	6206150	1358	5579
YAP + CHK1i	6199120	1181	2806
YAP + CHK1i	6679240	1091	3148
YAP + CHK1i	4782520	1560	2231
YAP + CHK1i	3204090	1240	3024
YAP + CHK1i	3576780	6283	3010
YAP + CHK1i	3634030	5734	1938
YAP + CHK1i	3231760	2060	2484
YAP + CHK1i	3433410	6305	2646
YAP + CHK1i	2774310	1560	3956
YAP + CHK1i	6101270	1106	4944
YAP + CHK1i	6282700	1157	3083
YAP + CHK1i	3208710	1184	2119
YAP + CHK1i	6204870	1481	4899
YAP + CHK1i	6376330	1288	5153
YAP + CHK1i	5674440	1600	3711
YAP + CHK1i	3282860	2167	2506
YAP + CHK1i	6391230	1107	2846
YAP + CHK1i	4422340	5875	2576
YAP + CHK1i	6411000	1832	4896
YAP + CHK1i	2935110	1167	2239
YAP + CHK1i	3087590	4526	2179
YAP + CHK1i	4552270	5544	2151
YAP + CHK1i	3023940	1321	2316
YAP + CHK1i	6254800	1486	8055
YAP + CHK1i	3066310	1226	2765
YAP + CHK1i	3318740	1229	2291
YAP + CHK1i	3237660	1438	2214
YAP + CHK1i	3247520	4077	2686
YAP + CHK1i	6026940	1492	3790
YAP + CHK1i	6635650	1169	3612
YAP + CHK1i	4049750	6315	2242
YAP + CHK1i	6288730	1406	3682
YAP + CHK1i	3429800	4333	2432
YAP + CHK1i	4985220	4675	2497
YAP + CHK1i	4266350	9904	2952
YAP + CHK1i	3257480	3176	2541
YAP + CHK1i	3005520	1198	3267
YAP + CHK1i	3291260	1022	1969
YAP + CHK1i	6344100	1184	7589
YAP + CHK1i	6300320	1228	3881
YAP + CHK1i	6328660	1246	4174
YAP + CHK1i	3122910	6559	3360
YAP + CHK1i	2503690	2060	32559
YAP + CHK1i	3119960	1083	2114
YAP + CHK1i	6456710	1230	5569
YAP + CHK1i	6275770	1353	4108
YAP + CHK1i	3301380	1871	3065
YAP + CHK1i	6593890	1633	4216
YAP + CHK1i	3417690	1244	3257
YAP + CHK1i	3185190	1205	2304
YAP + CHK1i	3608400	4645	4481
YAP + CHK1i	3155210	1239	1923
YAP + CHK1i	4637050	5632	3316
YAP + CHK1i	6180090	1114	4834
YAP + CHK1i	3071900	1179	2194
YAP + CHK1i	2965090	1273	2860
YAP + CHK1i	3192070	1094	2710
YAP + CHK1i	4352710	6815	2892
YAP + CHK1i	6735210	1864	2870
YAP + CHK1i	4674930	9930	2982
YAP + CHK1i	6596540	1121	7400
YAP + CHK1i	3241120	1124	2586
YAP + CHK1i	4362140	8599	3986
YAP + CHK1i	3143620	1606	2535
YAP + CHK1i	6661820	1170	5537
YAP + CHK1i	3337830	9871	2751
YAP + CHK1i	2913320	963.2	1837
YAP + CHK1i	6418190	1196	7659
YAP + CHK1i	5956300	1390	2518
YAP + CHK1i	3254510	2296	2283
YAP + CHK1i	4070570	9355	2930
YAP + CHK1i	2728160	2029	2196
YAP + CHK1i	6373330	1060	2867
YAP + CHK1i	3525740	5535	2703
YAP + CHK1i	5431660	4335	3221
YAP + CHK1i	3277560	1880	2838
YAP + CHK1i	3104700	1266	2296
YAP + CHK1i	3167930	1143	3408
YAP + CHK1i	4614940	10048	3589
YAP + CHK1i	3311980	4258	2957
YAP + CHK1i	6303300	1302	5332
YAP + CHK1i	3065850	1248	2177
YAP + CHK1i	3191180	1151	3795
YAP + CHK1i	3180140	5235	3030
YAP + CHK1i	6156680	1244	6151
YAP + CHK1i	3322120	3468	2946
YAP + CHK1i	3043950	1437	2654
YAP + CHK1i	3028310	1204	2410
YAP + CHK1i	3374590	10623	2241
YAP + CHK1i	3224040	1889	2752
YAP + CHK1i	5933330	2610	4406
YAP + CHK1i	6381430	1102	3953
YAP + CHK1i	5107830	5787	2447
YAP + CHK1i	3329430	4115	2240
YAP + CHK1i	3033870	1105	2086
YAP + CHK1i	3272670	1140	2362
YAP + CHK1i	6230390	1284	2224
YAP + CHK1i	6233340	1339	5367
YAP + CHK1i	6254000	1235	7891
YAP + CHK1i	3218350	1287	2164
YAP + CHK1i	6434800	1249	2960
YAP + CHK1i	3336830	5141	2757
YAP + CHK1i	2753540	1228	3582
YAP + CHK1i	6327510	1436	3037
YAP + CHK1i	3278390	3628	2940
YAP + CHK1i	3040650	3308	2681
YAP + CHK1i	3426630	4295	2834
YAP + CHK1i	3456530	6723	2803
YAP + CHK1i	3204430	4769	3217
YAP + CHK1i	3969220	7115	2678
YAP + CHK1i	3824900	5612	2869
YAP + CHK1i	3620580	1343	3007
YAP + CHK1i	6356420	1179	5816
YAP + CHK1i	6200030	1287	3540
YAP + CHK1i	6210090	1477	3704
YAP + CHK1i	3022860	1259	2281
YAP + CHK1i	4114000	7615	2642
YAP + CHK1i	3224780	3041	2336
YAP + CHK1i	3137980	2134	1978
YAP + CHK1i	6636880	1393	2538
YAP + CHK1i	5382450	5671	2181
YAP + CHK1i	6246120	1298	4277
YAP + CHK1i	5243480	7567	3083
YAP + CHK1i	3181290	1122	1832
YAP + CHK1i	3514850	1115	1756
YAP + CHK1i	6372790	1350	6732
YAP + CHK1i	2961360	1429	2196
YAP + CHK1i	6245660	1172	3477
YAP + CHK1i	6177960	1158	7354
YAP + CHK1i	3113890	5978	2852
YAP + CHK1i	6367190	1194	3768
YAP + CHK1i	6275770	1353	4108
YAP + CHK1i	4068080	7964	2092
YAP + CHK1i	3278380	3346	2179
YAP + CHK1i	3259940	5630	2940
YAP + CHK1i	4159020	3195	16188
YAP + CHK1i	3140970	1056	3621
YAP + CHK1i	3001020	1352	3084
YAP + CHK1i	4263490	1121	1813
YAP + CHK1i	2995180	1311	4364
YAP + CHK1i	3290140	1142	2080
YAP + CHK1i	6370770	1177	7011
YAP + CHK1i	6520970	1159	2407
YAP + CHK1i	5794260	7654	2825
YAP + CHK1i	2919610	1766	4256
YAP + CHK1i	6341180	1126	3746
YAP + CHK1i	3217150	1196	3139
YAP + CHK1i	5036750	7621	3117
YAP + CHK1i	2922500	1115	2133
YAP + CHK1i	2919610	1766	4256
YAP + CHK1i	3746860	8025	2823
YAP + CHK1i	3311980	4258	2957
YAP + CHK1i	3679740	5793	2564
YAP + CHK1i	3800800	4995	2548
YAP + CHK1i	2948960	1095	2112
YAP + CHK1i	3076590	1136	1898
YAP + CHK1i	2937920	1623	2931
YAP + CHK1i	6488820	1098	2692
YAP + CHK1i	6632900	1088	3689
YAP + CHK1i	6330070	1288	6707
YAP + CHK1i	6307710	1642	2742
YAP + CHK1i	6463720	1149	3485
YAP + CHK1i	3289920	1162	2362
YAP + CHK1i	3247040	1039	3015
YAP + CHK1i	3327620	2585	2326
YAP + CHK1i	4236630	5360	2749
YAP + CHK1i	6350090	1199	5105
YAP + CHK1i	3287450	2006	14597
YAP + CHK1i	4114000	7615	2642
YAP + CHK1i	3271230	1366	2977
YAP + CHK1i	3217950	1134	2200
YAP + CHK1i	3252030	1063	2962
YAP + CHK1i	3032400	1206	1999
YAP + CHK1i	6486100	1168	6973
YAP + CHK1i	2506710	1966	31135
YAP + CHK1i	4765370	8739	2492
YAP + CHK1i	3275470	1135	1900
YAP + CHK1i	3602380	6828	2458
YAP + CHK1i	6795880	1102	2902
YAP + CHK1i	5872270	1097	3937
YAP + CHK1i	6397460	1187	4046
YAP + CHK1i	3452070	1414	11990
YAP + CHK1i	3859670	9031	2315
YAP + CHK1i	3209160	1214	2793
YAP + CHK1i	6179180	2883	2781
YAP + CHK1i	6444690	1121	5993
YAP + CHK1i	6336520	1235	4516
YAP + CHK1i	3124450	4447	3297
YAP + CHK1i	6183110	1259	3288
YAP + CHK1i	3208500	2119	2763
YAP + CHK1i	3710210	1101	2103
YAP + CHK1i	6403650	1425	2124
YAP + CHK1i	3132280	1119	2636
YAP + CHK1i	3736990	8469	3010
YAP + CHK1i	3385910	6041	2819
YAP + CHK1i	6106660	1207	3483
YAP + CHK1i	4765400	8209	2997
YAP + CHK1i	3232000	1058	2038
YAP + CHK1i	4328140	6361	2225
YAP + CHK1i	3418880	5309	2857
YAP + CHK1i	3372830	4559	2048
YAP + CHK1i	3193570	1201	2280
YAP + CHK1i	2977170	1024	1869
YAP + CHK1i	5302610	4481	3416
YAP + CHK1i	6488820	1098	2692
YAP + CHK1i	3358560	1154	2254
YAP + CHK1i	6608990	1164	2956
YAP + CHK1i	5011450	6071	2999
YAP + CHK1i	6251210	1388	5096
YAP + CHK1i	3216950	1070	2971
YAP + CHK1i	3429870	4851	2500
YAP + CHK1i	6126930	1204	5059
YAP + CHK1i	3606520	5684	2195
YAP + CHK1i	3557400	1070	2586
YAP + CHK1i	3655530	3482	2072
YAP + CHK1i	3658480	6820	3614
YAP + CHK1i	6200030	1287	3540
YAP + CHK1i	2846830	1438	3615
YAP + CHK1i	6242100	1223	4955
YAP + CHK1i	3008860	1216	2227
YAP + CHK1i	6451580	1286	4109
YAP + CHK1i	3099570	1161	2326
YAP + CHK1i	3201020	1171	2103
YAP + CHK1i	6156860	5496	2335
YAP + CHK1i	3124810	1214	2081
YAP + CHK1i	3137740	1182	2200
YAP + CHK1i	3065850	1248	2177
YAP + CHK1i	6454550	1151	5002
YAP + CHK1i	3115050	1940	2275
YAP + CHK1i	6271820	1122	4435
YAP + CHK1i	6460090	1155	4678
YAP + CHK1i	2946080	1167	3214
YAP + CHK1i	6420030	1194	4524
YAP + CHK1i	4200950	4954	2602
YAP + CHK1i	6285190	1304	3711
YAP + CHK1i	6558110	1015	6508
YAP + CHK1i	3293150	1019	2467
YAP + CHK1i	6613390	1196	18437
YAP + CHK1i	6274370	1410	5416
YAP + CHK1i	4908780	8900	2389
YAP + CHK1i	3795810	6752	2587
YAP + CHK1i	5541820	9290	3168
YAP + CHK1i	3839150	6431	1855
YAP + CHK1i	5113580	7655	2695
YAP + CHK1i	3709640	6924	14084
YAP + CHK1i	3860440	8431	3270
YAP + CHK1i	3541770	6271	4432
YAP + CHK1i	6182060	1496	3049
YAP + CHK1i	4778860	8184	2683
YAP + CHK1i	3164580	2566	2832
YAP + CHK1i	6363930	1350	10436
YAP + CHK1i	2901000	1493	4714
YAP + CHK1i	3408980	4599	2840
YAP + CHK1i	6338020	1339	4192
YAP + CHK1i	6183290	1451	5798
YAP + CHK1i	3195290	1506	1986
YAP + CHK1i	2971220	1133	1959
YAP + CHK1i	3209310	1392	2944
YAP + CHK1i	3610520	7231	2523
YAP + CHK1i	3156360	4972	3507
YAP + CHK1i	3219040	1030	2003
YAP + CHK1i	3248310	1394	2917
YAP + CHK1i	5399590	5768	2692
YAP + CHK1i	3709400	3375	3533
YAP + CHK1i	3458950	1379	7766
YAP + CHK1i	3859540	10335	2577
YAP + CHK1i	4121640	7044	2387
YAP + CHK1i	2937920	1623	2931
YAP + CHK1i	5322710	1269	3159
YAP + CHK1i	4551630	5921	2199
YAP + CHK1i	3227960	1025	2488
YAP + CHK1i	4213220	10856	4021
YAP + CHK1i	6090950	1204	6649
YAP + CHK1i	3347420	1078	2354
YAP + CHK1i	6530280	1192	3990
YAP + CHK1i	5107830	5787	2447
YAP + CHK1i	6556080	1178	3696
YAP + CHK1i	3237980	1163	2161
YAP + CHK1i	6345720	1225	6680
YAP + CHK1i	3803010	8133	2047
YAP + CHK1i	6230390	1284	2224
YAP + CHK1i	6646390	1287	5709
YAP + CHK1i	3319510	1793	2628
YAP + CHK1i	3231230	986.4	1727
YAP + CHK1i	2957630	1012	1825
YAP + CHK1i	6668060	1235	2804
YAP + CHK1i	6502650	1185	3728
YAP + CHK1i	3884390	8058	3083
YAP + CHK1i	6385320	1111	6939
YAP + CHK1i	4154080	8545	2775
YAP + CHK1i	3192640	1494	2036
YAP + CHK1i	6479670	1299	5239
YAP + CHK1i	3146460	1583	2266
YAP + CHK1i	4633340	11404	3384
YAP + CHK1i	3112290	2373	2855
YAP + CHK1i	4606390	6620	4890
YAP + CHK1i	3405510	4587	4099
YAP + CHK1i	3233270	1255	3212
YAP + CHK1i	6310950	1048	2883
YAP + CHK1i	3047950	5392	2946
YAP + CHK1i	4013800	5173	2794
YAP + CHK1i	2924460	1061	2942
YAP + CHK1i	3190510	1585	3211
YAP + CHK1i	5057530	8662	3137
YAP + CHK1i	4081200	9071	2970
YAP + CHK1i	6348440	1496	5785
YAP + CHK1i	4990680	8988	3750
YAP + CHK1i	3295640	1201	2198
YAP + CHK1i	6599440	1329	2863
YAP + CHK1i	3190840	1222	2328
YAP + CHK1i	3578270	7232	2173
YAP + CHK1i	3241880	3631	2382
YAP + CHK1i	2943460	1205	3978
YAP + CHK1i	3118260	1155	2923
YAP + CHK1i	6173710	1183	5592
YAP + CHK1i	3103860	1280	2117
YAP + CHK1i	3852120	7904	2537
YAP + CHK1i	6355320	1218	4348
YAP + CHK1i	6735470	1162	5681
YAP + CHK1i	4779630	5923	2643
YAP + CHK1i	3268140	1135	1947
YAP + CHK1i	3554020	5362	4247
YAP + CHK1i	3929920	4758	2811
YAP + CHK1i	3178900	1387	3585
YAP + CHK1i	6120110	5710	3188
YAP + CHK1i	3605080	9038	4144
YAP + CHK1i	3338870	1229	2004
YAP + CHK1i	3299720	1178	2339
YAP + CHK1i	6341100	1408	4643
YAP + CHK1i	3156980	1764	2044
YAP + CHK1i	3367270	7490	3066
YAP + CHK1i	3202660	3065	2410
YAP + CHK1i	3341520	1115	2920
YAP + CHK1i	5478000	5696	2281
YAP + CHK1i	4498890	8140	3220
YAP + CHK1i	6451170	1037	3374
YAP + CHK1i	6088770	1340	9421
YAP + CHK1i	3188920	1857	2464
YAP + CHK1i	2895820	1201	2401
YAP + CHK1i	3135080	1902	2365
YAP + CHK1i	6160740	1305	3571
YAP + CHK1i	4431620	8533	3382
YAP + CHK1i	3364850	5235	2001
YAP + CHK1i	3270920	6135	2542
YAP + CHK1i	6290760	1176	3343
YAP + CHK1i	5108660	8286	2943
YAP + CHK1i	6260580	1345	4997
YAP + CHK1i	6296100	1117	3744
YAP + CHK1i	4365360	8569	3070
YAP + CHK1i	6271820	1122	4435
YAP + CHK1i	2922500	1115	2133
YAP + CHK1i	3746860	8025	2823
YAP + CHK1i	3239990	1048	2086
YAP + CHK1i	3956050	4513	2599
YAP + CHK1i	6343510	1111	3330
YAP + CHK1i	3659510	10900	2793
YAP + CHK1i	4226510	5976	2528
YAP + CHK1i	6006940	8120	2658
YAP + CHK1i	4260230	8194	3182
YAP + CHK1i	6242960	1303	4731
YAP + CHK1i	4213220	10856	4021
YAP + CHK1i	3256130	1176	2571
YAP + CHK1i	6058010	1308	6299
YAP + CHK1i	3212080	2547	2671
YAP + CHK1i	6338020	1339	4192
YAP + CHK1i	3326440	1253	2464
YAP + CHK1i	3578780	6016	2474
YAP + CHK1i	3403600	8938	3122
YAP + CHK1i	6366690	1029	2494
YAP + CHK1i	5821930	5220	2415
YAP + CHK1i	3102580	962.2	1918
YAP + CHK1i	3131610	1108	1822
YAP + CHK1i	3061470	1825	2311
YAP + CHK1i	5532810	6410	2809
YAP + CHK1i	3356780	7480	2472
YAP + CHK1i	5803520	3691	2977
YAP + CHK1i	6305050	1440	10162
YAP + CHK1i	4949510	11548	2839
YAP + CHK1i	4836710	5588	2449
YAP + CHK1i	3239050	2048	2557
YAP + CHK1i	2746500	1195	2517
YAP + CHK1i	5088990	5671	2793
YAP + CHK1i	5137130	7458	2286
YAP + CHK1i	4267160	5048	2102
YAP + CHK1i	3105960	1118	2615
YAP + CHK1i	2519880	1051	2229
YAP + CHK1i	4874760	11634	3321
YAP + CHK1i	4587490	9710	2483
YAP + CHK1i	3385860	1416	1872
YAP + CHK1i	3874840	7120	2390
YAP + CHK1i	3584830	7956	2407
YAP + CHK1i	6444580	1122	8943
YAP + CHK1i	3542750	7897	2263
YAP + CHK1i	6454190	1221	4877
YAP + CHK1i	4272150	14719	3486
YAP + CHK1i	6227020	1418	6745
YAP + CHK1i	6243220	1247	4074
YAP + CHK1i	3008260	1326	2073
YAP + CHK1i	3388290	4419	2349
YAP + CHK1i	6411100	1675	4520
YAP + CHK1i	3037940	1212	2599
YAP + CHK1i	3421870	1134	2279
YAP + CHK1i	6486100	1168	6973
YAP + CHK1i	3104450	1440	2612
YAP + CHK1i	6226000	1200	3051
YAP + CHK1i	3400080	3707	2770
YAP + CHK1i	3974860	7136	2318
YAP + CHK1i	6343630	1231	3699
YAP + CHK1i	6667460	2571	2130
YAP + CHK1i	6163120	1092	3313
YAP + CHK1i	3923490	8841	2639
YAP + CHK1i	4764230	6243	2770
YAP + CHK1i	3253740	1187	2382
YAP + CHK1i	4659800	5853	2842
YAP + CHK1i	3444280	4967	2347
YAP + CHK1i	3260730	1114	2243
YAP + CHK1i	3294500	1385	2161
YAP + CHK1i	3229510	2993	2554
YAP + CHK1i	6069620	4020	2634
YAP + CHK1i	6133910	1819	5211
YAP + CHK1i	6405050	15069	3210
YAP + CHK1i	3571650	9542	3879
YAP + CHK1i	6195100	1359	6901
YAP + CHK1i	4809360	7249	3184
YAP + CHK1i	4201700	11738	3150
YAP + CHK1i	6006940	8120	2658
YAP + CHK1i	3087650	1300	5893
YAP + CHK1i	3217950	1134	2200
YAP + CHK1i	3859540	10335	2577
YAP + CHK1i	3110470	1131	2110
YAP + CHK1i	6247800	1292	8487
YAP + CHK1i	3335740	3152	2343
YAP + CHK1i	3480520	1215	1867
YAP + CHK1i	3517970	7208	2393
YAP + CHK1i	4074780	6909	2367
YAP + CHK1i	3249490	1376	2985
YAP + CHK1i	3077990	2681	2831
YAP + CHK1i	4401130	9168	2352
YAP + CHK1i	3251290	1148	1909
YAP + CHK1i	3096530	1065	2328
YAP + CHK1i	3316620	2683	2237
YAP + CHK1i	3295270	1137	2501
YAP + CHK1i	3606520	5684	2195
YAP + CHK1i	6366690	1029	2494
YAP + CHK1i	6434800	1249	2960
YAP + CHK1i	3109710	1265	2158
YAP + CHK1i	3189790	2154	2278
YAP + CHK1i	3191630	2883	2342
YAP + CHK1i	3171630	1114	2471
YAP + CHK1i	6261740	1137	5041
YAP + CHK1i	4128930	8565	2999
YAP + CHK1i	6163860	1389	17242
YAP + CHK1i	4818540	7562	2786
YAP + CHK1i	6527550	1160	4352
YAP + CHK1i	3146870	1101	1836
YAP + CHK1i	3772220	6400	3012
YAP + CHK1i	4394970	7762	5098
YAP + CHK1i	3529760	9696	3030
YAP + CHK1i	4600360	8423	2385
YAP + CHK1i	6450530	1183	4130
YAP + CHK1i	3483710	6956	2302
YAP + CHK1i	6626940	1144	4999
YAP + CHK1i	5562880	10040	2984
YAP + CHK1i	3213730	976.5	1989
YAP + CHK1i	4532810	13331	2368
YAP + CHK1i	3187090	2467	2154
YAP + CHK1i	3249490	1376	2985
YAP + CHK1i	6338900	1263	4912
YAP + CHK1i	5825860	6400	3410
YAP + CHK1i	3153190	1097	3476
YAP + CHK1i	4199650	6003	1945
YAP + CHK1i	2948010	1084	3535
YAP + CHK1i	3379860	4045	2799
YAP + CHK1i	3884390	8058	3083
YAP + CHK1i	3538320	8705	2615
YAP + CHK1i	2728200	1187	12739
YAP + CHK1i	6250690	1240	5473
YAP + CHK1i	3180030	1023	2052
YAP + CHK1i	3225340	2334	2110
YAP + CHK1i	6057830	1294	3925
YAP + CHK1i	4412080	5541	2607
YAP + CHK1i	3346270	1115	2456
YAP + CHK1i	6417410	1097	3044
YAP + CHK1i	3097050	1254	2587
YAP + CHK1i	3020700	1193	2116
YAP + CHK1i	3137740	1182	2200
YAP + CHK1i	3311980	4258	2957
YAP + CHK1i	3389910	1106	2544
YAP + CHK1i	3371360	1224	2638
YAP + CHK1i	3144410	1131	2506
YAP + CHK1i	6144670	1197	6798
YAP + CHK1i	5334600	6632	3466
YAP + CHK1i	3228890	1093	1961
YAP + CHK1i	2898070	1236	3683
YAP + CHK1i	5824820	7396	2254
YAP + CHK1i	4765370	8739	2492
YAP + CHK1i	6617310	1045	4461
YAP + CHK1i	6036110	1296	4064
YAP + CHK1i	3236590	1344	4271
YAP + CHK1i	5819870	1267	2415
YAP + CHK1i	3867250	6861	2451
YAP + CHK1i	3142350	1071	2071
YAP + CHK1i	6381430	1102	3953
YAP + CHK1i	3178900	1387	3585
YAP + CHK1i	5864390	2485	2909
YAP + CHK1i	2662690	1809	14737
YAP + CHK1i	3685680	1164	2579
YAP + CHK1i	6167370	1205	4012
YAP + CHK1i	6841300	1182	6645
YAP + CHK1i	3128560	1073	1969
YAP + CHK1i	3649740	6637	2836
YAP + CHK1i	2901000	1493	4714
YAP + CHK1i	4665850	7116	3027
YAP + CHK1i	3316480	2626	2071
YAP + CHK1i	3261290	2860	2063
YAP + CHK1i	3159190	2299	2390
YAP + CHK1i	3235600	1712	2069
YAP + CHK1i	6407440	1148	3170
YAP + CHK1i	6135360	1184	3125
YAP + CHK1i	6143800	1289	6870
YAP + CHK1i	5009550	3902	3711
YAP + CHK1i	2987360	1484	5295
YAP + CHK1i	6554440	1337	5454
YAP + CHK1i	3329570	3460	4097
YAP + CHK1i	6118140	1227	6413
YAP + CHK1i	4070570	9355	2930
YAP + CHK1i	5742250	5646	2249
YAP + CHK1i	3336970	1168	2132
YAP + CHK1i	4038600	7880	3409
YAP + CHK1i	6614210	1040	2784
YAP + CHK1i	3199980	1157	2057
YAP + CHK1i	6352650	7689	1846
YAP + CHK1i	2866790	1148	2109
YAP + CHK1i	6172810	1314	2843
YAP + CHK1i	3208540	2841	2951
YAP + CHK1i	6281590	1285	6884
YAP + CHK1i	2954820	2219	3693
YAP + CHK1i	6194530	1088	3052
YAP + CHK1i	3999410	1796	2102
YAP + CHK1i	6048890	1450	3495
YAP + CHK1i	3455200	1163	2667
YAP + CHK1i	3168660	7329	4185
YAP + CHK1i	2874350	1220	3324
YAP + CHK1i	6104740	2224	2940
YAP + CHK1i	6055080	2584	4128
YAP + CHK1i	4700020	7696	2079
YAP + CHK1i	3180550	1158	2107
YAP + CHK1i	3316620	2683	2237
YAP + CHK1i	6140770	1256	4817
YAP + CHK1i	2947930	1190	2057
YAP + CHK1i	4565450	4141	2364
YAP + CHK1i	3372010	4225	2776
YAP + CHK1i	3655530	3482	2072
YAP + CHK1i	6407270	1200	4554
YAP + CHK1i	6347460	1430	4287
YAP + CHK1i	6123990	1168	3167
YAP + CHK1i	3107900	1260	3099
YAP + CHK1i	3034000	1567	5276
YAP + CHK1i	6312620	1107	2967
YAP + CHK1i	6057440	2715	3337
YAP + CHK1i	3401090	7721	2495
YAP + CHK1i	3061990	1131	2302
YAP + CHK1i	3430510	1218	2013
YAP + CHK1i	3158830	1278	2445
YAP + CHK1i	2933340	1456	2289
YAP + CHK1i	3195160	1299	2872
YAP + CHK1i	3754380	1259	1960
YAP + CHK1i	2941220	1114	2117
YAP + CHK1i	3123130	3771	2936
YAP + CHK1i	3210260	1177	2000
YAP + CHK1i	2897570	1191	2209
YAP + CHK1i	3221770	8498	2271
YAP + CHK1i	6163120	1092	3313
YAP + CHK1i	6127840	1261	5447
YAP + CHK1i	3374690	2530	1836
YAP + CHK1i	4411310	7374	3495
YAP + CHK1i	2861150	1060	1867
YAP + CHK1i	3436880	7273	2051
YAP + CHK1i	3048780	1218	2167
YAP + CHK1i	3259300	2278	2536
YAP + CHK1i	6613390	1196	18437
YAP + CHK1i	3362400	2204	2248
YAP + CHK1i	3051560	1722	6864
YAP + CHK1i	3252030	1063	2962
YAP + CHK1i	6392910	1289	11114
YAP + CHK1i	4145620	7882	2583
YAP + CHK1i	3310670	6670	2693
YAP + CHK1i	6332430	1258	5364
YAP + CHK1i	6146230	1195	4737
YAP + CHK1i	2895820	1201	2401
YAP + CHK1i	2898340	1265	3457
YAP + CHK1i	6224080	1327	3217
YAP + CHK1i	6194360	1041	3817
YAP + CHK1i	3975030	7340	2276
YAP + CHK1i	3389910	1106	2544
YAP + CHK1i	3463370	8281	2670
YAP + CHK1i	3861760	9094	2619
YAP + CHK1i	5411600	7336	2503
YAP + CHK1i	5676920	4947	3022
YAP + CHK1i	5866420	1360	8093
YAP + CHK1i	3620580	1343	3007
YAP + CHK1i	3208500	2119	2763
YAP + CHK1i	3346270	1115	2456
YAP + CHK1i	6424150	1173	9831
YAP + CHK1i	2898640	1103	6159
YAP + CHK1i	3682790	5500	2545
YAP + CHK1i	3354970	1189	2283
YAP + CHK1i	4082350	10776	3102
YAP + CHK1i	4070570	9355	2930
YAP + CHK1i	6320690	1170	3551
YAP + CHK1i	6312060	1030	2922
YAP + CHK1i	6407440	1148	3170
YAP + CHK1i	2906570	2458	2103
YAP + CHK1i	6051490	1203	4137
YAP + CHK1i	6437010	1308	10273
YAP + CHK1i	6388690	1157	3406
YAP + CHK1i	4359630	5134	2520
YAP + CHK1i	3228960	1031	2548
YAP + CHK1i	2650980	1395	4921
YAP + CHK1i	5043700	10522	3338
YAP + CHK1i	4973810	7464	3661
YAP + CHK1i	5826490	1628	6384
YAP + CHK1i	3147180	1167	2448
YAP + CHK1i	6166350	1223	3657
YAP + CHK1i	6842150	1091	5072
YAP + CHK1i	4856460	6776	2314
YAP + CHK1i	6384740	1159	4923
YAP + CHK1i	6334500	1372	10053
YAP + CHK1i	3176340	1060	2081
YAP + CHK1i	3256130	1176	2571
YAP + CHK1i	3138150	1111	2623
YAP + CHK1i	3136950	1210	2314
YAP + CHK1i	4565980	6918	6996
YAP + CHK1i	6381910	1216	2694
YAP + CHK1i	3077450	1316	2715
YAP + CHK1i	3777820	7738	2748
YAP + CHK1i	3283700	1168	2618
YAP + CHK1i	6224080	1327	3217
YAP + CHK1i	3178500	2584	2463
YAP + CHK1i	2506000	1629	12963
YAP + CHK1i	3219650	1128	2440
YAP + CHK1i	4564090	8925	3363
YAP + CHK1i	3155790	1018	4016
YAP + CHK1i	3199980	1157	2057
YAP + CHK1i	2662720	1446	8342
YAP + CHK1i	6348440	1496	5785
YAP + CHK1i	3390510	1192	2846
YAP + CHK1i	5952960	4769	3021
YAP + CHK1i	3258840	1151	2522
YAP + CHK1i	3414570	5491	2673
YAP + CHK1i	5871080	7653	2659
YAP + CHK1i	6237600	1299	7152
YAP + CHK1i	3228220	2202	4503
YAP + CHK1i	3114620	2895	2416
YAP + CHK1i	5582360	9323	3434
YAP + CHK1i	4096980	6661	2237
YAP + CHK1i	3583460	6317	2608
YAP + CHK1i	3014150	1128	3655
YAP + CHK1i	3619580	5199	2661
YAP + CHK1i	6260580	1345	4997
YAP + CHK1i	3507060	8456	2576
YAP + CHK1i	3253380	1989	2478
YAP + CHK1i	6199120	1181	2806
YAP + CHK1i	3145880	1372	3548
YAP + CHK1i	3825420	7964	2307
YAP + CHK1i	6944820	1467	4241
YAP + CHK1i	3850650	6680	2548
YAP + CHK1i	3012340	974.2	3454
YAP + CHK1i	4352710	6815	2892
YAP + CHK1i	5366150	5191	2098
YAP + CHK1i	3279980	1920	2416
YAP + CHK1i	3112770	1102	1876
YAP + CHK1i	4748890	12196	4936
YAP + CHK1i	6098730	2090	2963
YAP + CHK1i	5423980	8236	4047
YAP + CHK1i	5696370	5296	2517
YAP + CHK1i	6309140	1208	3786
YAP + CHK1i	3160060	1136	2048
YAP + CHK1i	3145860	1185	2869
YAP + CHK1i	3391100	4936	3943
YAP + CHK1i	6429850	1199	4060
YAP + CHK1i	3105960	1118	2615
YAP + CHK1i	2991420	1015	2026
YAP + CHK1i	6411100	1675	4520
YAP + CHK1i	3103450	1144	2240
YAP + CHK1i	4782520	1560	2231
YAP + CHK1i	4958990	8833	2613
YAP + CHK1i	6243220	1247	4074
YAP + CHK1i	6385320	1111	6939
YAP + CHK1i	6457370	1414	4376
YAP + CHK1i	6191850	1682	2834
YAP + CHK1i	6450150	1307	4831
YAP + CHK1i	4854110	7216	2636
YAP + CHK1i	6537120	1389	5564
YAP + CHK1i	6349180	1066	3172
YAP + CHK1i	3892790	6231	3718
YAP + CHK1i	2913320	1114	3780
YAP + CHK1i	3247040	1039	3015
YAP + CHK1i	3861760	9094	2619
YAP + CHK1i	6429850	1199	4060
YAP + CHK1i	6200910	1258	5542
YAP + CHK1i	6208090	1113	3076
YAP + CHK1i	6132080	1566	3851
YAP + CHK1i	3248740	1688	2613
YAP + CHK1i	3030830	5712	2974
YAP + CHK1i	3114050	2090	2886
YAP + CHK1i	3236450	1546	1918
YAP + CHK1i	3159190	2299	2390
YAP + CHK1i	3434090	9015	2644
YAP + CHK1i	6338900	1263	4912
YAP + CHK1i	6438860	1431	6727
YAP + CHK1i	6411100	1675	4520
YAP + CHK1i	3227300	1129	1865
YAP + CHK1i	3808480	7702	2286
YAP + CHK1i	6372120	1266	3705
YAP + CHK1i	6566130	1207	7220
YAP + CHK1i	4238990	5776	3060
YAP + CHK1i	4021760	6935	2712
YAP + CHK1i	3151090	1739	2172
YAP + CHK1i	3223810	1399	2276
YAP + CHK1i	3178790	1174	2099
YAP + CHK1i	3347450	1014	2749
YAP + CHK1i	2808880	997.3	1804
YAP + CHK1i	6349440	1180	6054
YAP + CHK1i	6413100	1417	3512
YAP + CHK1i	2718300	2420	2077
YAP + CHK1i	3957950	1443	7586
YAP + CHK1i	3141220	1047	2969
YAP + CHK1i	3242220	2990	3084
YAP + CHK1i	5416080	8735	2533
YAP + CHK1i	4401130	9168	2352
YAP + CHK1i	6280240	1477	10723
YAP + CHK1i	3128560	1073	1969
YAP + CHK1i	6103090	1306	4333
YAP + CHK1i	5101770	8381	3844
YAP + CHK1i	6493790	1413	4964
YAP + CHK1i	3167500	1181	2220
YAP + CHK1i	2961870	1257	2247
YAP + CHK1i	3957950	1443	7586
YAP + CHK1i	6257730	1352	7205
YAP + CHK1i	6560800	1449	7065
YAP + CHK1i	6333970	1256	6354
YAP + CHK1i	6227020	1418	6745
YAP + CHK1i	3059450	1113	3145
YAP + CHK1i	6045520	3185	3004
YAP + CHK1i	3178900	1387	3585
YAP + CHK1i	3198970	3716	2322
YAP + CHK1i	3229480	1073	2705
YAP + CHK1i	6133910	1819	5211
YAP + CHK1i	5004120	1192	8877
YAP + CHK1i	3747860	5480	4107
YAP + CHK1i	5904140	1161	3515
YAP + CHK1i	3362990	5155	2674
YAP + CHK1i	3152160	1154	2402
YAP + CHK1i	4443420	9920	2625
YAP + CHK1i	6406040	1316	4614
YAP + CHK1i	2898200	5507	3534
YAP + CHK1i	6172810	1314	2843
YAP + CHK1i	3176850	1104	6849
YAP + CHK1i	3187090	2467	2154
YAP + CHK1i	3266420	3698	2848
YAP + CHK1i	5870020	5597	3859
YAP + CHK1i	5731980	1336	14584
YAP + CHK1i	3395730	5770	3034
YAP + CHK1i	6053050	3983	3746
YAP + CHK1i	4312710	8453	3374
YAP + CHK1i	5148640	7547	2676
YAP + CHK1i	3015490	1264	2582
YAP + CHK1i	6298150	1343	20116
YAP + CHK1i	3191980	1287	3168
YAP + CHK1i	3344380	984.3	1803
YAP + CHK1i	4692920	8823	3129
YAP + CHK1i	3771290	7290	2207
YAP + CHK1i	3168940	4246	2571
YAP + CHK1i	3262060	3559	3129
YAP + CHK1i	5990920	1188	3523
YAP + CHK1i	5952960	4769	3021
YAP + CHK1i	3092770	1224	2232
YAP + CHK1i	5868580	1107	2557
YAP + CHK1i	6206490	1367	7768
YAP + CHK1i	3930210	4449	2406
YAP + CHK1i	3230010	1056	1977
YAP + CHK1i	4024820	6479	4924
YAP + CHK1i	3112720	4040	6352
YAP + CHK1i	2937530	1333	2856
YAP + CHK1i	4847310	7639	2601
YAP + CHK1i	3071900	1179	2194
YAP + CHK1i	5641610	7796	2695
YAP + CHK1i	6249200	1289	4809
YAP + CHK1i	5417300	7684	2846
YAP + CHK1i	6310680	1089	3694
YAP + CHK1i	2924190	1442	4758
YAP + CHK1i	3054460	1446	2120
YAP + CHK1i	4630870	8817	2900
YAP + CHK1i	6727790	1165	3992
YAP + CHK1i	6405950	1301	5456
YAP + CHK1i	3068580	5200	4065
YAP + CHK1i	3202860	1479	2983
YAP + CHK1i	6061620	1153	4730
YAP + CHK1i	6356420	1179	5816
YAP + CHK1i	3313010	3200	3250
YAP + CHK1i	2803000	1463	8175
YAP + CHK1i	4587490	9710	2483
YAP + CHK1i	2887830	2381	5174
YAP + CHK1i	6432670	1233	3724
YAP + CHK1i	5897820	8315	3635
YAP + CHK1i	5937940	5944	2591
YAP + CHK1i	3186150	1141	2273
YAP + CHK1i	3214220	1158	2119
YAP + CHK1i	6516940	1110	4418
YAP + CHK1i	2931490	1596	3472
YAP + CHK1i	2972950	1207	2442
YAP + CHK1i	2728200	1187	12739
YAP + CHK1i	5548060	1364	16939
YAP + CHK1i	6285190	1304	3711
YAP + CHK1i	3113810	2568	2148
YAP + CHK1i	3273600	3227	2220
YAP + CHK1i	2874350	1220	3324
YAP + CHK1i	5093450	6148	2644
YAP + CHK1i	3001020	1352	3084
YAP + CHK1i	5377790	13821	1871
YAP + CHK1i	3085600	1358	2268
YAP + CHK1i	5933330	2610	4406
YAP + CHK1i	3387970	5513	2554
YAP + CHK1i	6589580	1165	5253
YAP + CHK1i	4072200	12146	2541
YAP + CHK1i	3281330	4415	2325
YAP + CHK1i	3609000	5149	2534
YAP + CHK1i	3974860	7136	2318
YAP + CHK1i	6603960	1331	6243
YAP + CHK1i	3485500	7055	2495
YAP + CHK1i	6394240	1369	6950
YAP + CHK1i	3099280	1314	3822
YAP + CHK1i	3719140	9828	2503
YAP + CHK1i	6318390	1055	3190
YAP + CHK1i	6508980	1286	4264
YAP + CHK1i	6632900	1088	3689
YAP + CHK1i	3902950	6720	2272
YAP + CHK1i	6424250	1347	6070
YAP + CHK1i	3090270	1086	1849
YAP + CHK1i	5840340	5995	3561
YAP + CHK1i	4699770	8225	3049
YAP + CHK1i	6172810	1314	2843
YAP + CHK1i	3473580	1299	2831
YAP + CHK1i	3143410	1216	2416
YAP + CHK1i	3574050	4129	2005
YAP + CHK1i	6173500	2841	5020
YAP + CHK1i	3099570	1161	2326
YAP + CHK1i	6183290	1451	5798
YAP + CHK1i	6504380	1221	2949
YAP + CHK1i	6439780	1080	4019
YAP + CHK1i	4391770	6357	2481
YAP + CHK1i	6381910	1216	2694
YAP + CHK1i	4016620	4495	2680
YAP + CHK1i	6207940	1187	4579
YAP + CHK1i	6230090	1338	6863
YAP + CHK1i	5107830	5787	2447
YAP + CHK1i	3198270	1583	2271
YAP + CHK1i	6090590	1174	5313
YAP + CHK1i	3861760	9094	2619
YAP + CHK1i	2946690	1375	2082
YAP + CHK1i	3190320	1438	1937
YAP + CHK1i	3262060	3559	3129
YAP + CHK1i	6220310	1090	3560
YAP + CHK1i	3096010	1225	2006
YAP + CHK1i	3307960	7710	2920
YAP + CHK1i	6290760	1176	3343
YAP + CHK1i	6228300	1339	3412
YAP + CHK1i	3167360	2173	2106
YAP + CHK1i	3557400	1070	2586
YAP + CHK1i	4648140	7240	3074
YAP + CHK1i	3209310	1392	2944
YAP + CHK1i	4543800	7102	7802
YAP + CHK1i	4500530	8513	3331
YAP + CHK1i	3614480	7589	2874
YAP + CHK1i	6318390	1055	3190
YAP + CHK1i	3042390	2920	2631
YAP + CHK1i	6297640	1321	7917
YAP + CHK1i	3140000	1168	2048
YAP + CHK1i	3008750	2684	3578
YAP + CHK1i	4431620	8533	3382
YAP + CHK1i	3227240	4872	2564
YAP + CHK1i	3715220	7227	3352
YAP + CHK1i	3275600	1081	1804
YAP + CHK1i	5363460	8966	3010
YAP + CHK1i	3608940	7293	2460
YAP + CHK1i	6267560	1254	4442
YAP + CHK1i	3309820	1291	2267
YAP + CHK1i	3049690	1064	2323
YAP + CHK1i	3210040	1255	2179
YAP + CHK1i	6657160	1091	4594
YAP + CHK1i	3452070	1414	11990
YAP + CHK1i	3253040	6748	2432
YAP + CHK1i	6178340	1116	4534
YAP + CHK1i	3269100	1254	2079
YAP + CHK1i	2843870	3219	3215
YAP + CHK1i	3174060	1008	1969
YAP + CHK1i	6525710	1200	14194
YAP + CHK1i	4114000	7615	2642
YAP + CHK1i	3103140	4002	2320
YAP + CHK1i	6406500	1155	3615
YAP + CHK1i	6210590	1419	6075
YAP + CHK1i	6195580	1566	6626
YAP + CHK1i	6238940	1143	2912
YAP + CHK1i	3223840	1160	2783
YAP + CHK1i	4700020	7696	2079
YAP + CHK1i	3859500	1620	2076
YAP + CHK1i	3054130	1222	3086
YAP + CHK1i	5752610	1167	2254
YAP + CHK1i	4266350	9904	2952
YAP + CHK1i	6343710	1297	3067
YAP + CHK1i	5250850	11478	3043
YAP + CHK1i	5776550	4961	2788
YAP + CHK1i	5351050	7657	2962
YAP + CHK1i	3320380	1316	4771
YAP + CHK1i	6242960	1303	4731
YAP + CHK1i	3128710	6465	2348
YAP + CHK1i	4642040	9180	3048
YAP + CHK1i	6516720	1075	4332
YAP + CHK1i	6013800	1289	2817
YAP + CHK1i	3105590	1202	2182
YAP + CHK1i	3191640	1115	3283
YAP + CHK1i	3600220	1313	2261
YAP + CHK1i	3158580	1142	3016
YAP + CHK1i	6406500	1155	3615
YAP + CHK1i	2972950	1207	2442
YAP + CHK1i	6198510	1186	3045
YAP + CHK1i	3329340	1057	2030
YAP + CHK1i	3082400	1294	1961
YAP + CHK1i	3022450	1089	2732
YAP + CHK1i	2913320	963.2	1837
YAP + CHK1i	4753310	1091	11389
YAP + CHK1i	4431620	8533	3382
YAP + CHK1i	4443420	9920	2625
YAP + CHK1i	3082440	1260	2873
YAP + CHK1i	6224480	1311	2804
YAP + CHK1i	6255170	1095	3156
YAP + CHK1i	4925660	8140	2074
YAP + CHK1i	2976500	1217	2775
YAP + CHK1i	2500770	3397	2139
YAP + CHK1i	3239780	3342	2260
YAP + CHK1i	3549760	4340	3275
YAP + CHK1i	3430520	6226	2449
YAP + CHK1i	6099050	1261	3898
YAP + CHK1i	6572390	1353	4702
YAP + CHK1i	3086340	2865	2533
YAP + CHK1i	3234310	2776	2379
YAP + CHK1i	6454190	1221	4877
YAP + CHK1i	6631660	1160	3549
YAP + CHK1i	5767920	6808	3265
YAP + CHK1i	6241150	1195	5897
YAP + CHK1i	3251510	1059	1865
YAP + CHK1i	3299040	2186	2343
YAP + CHK1i	6535160	1082	3821
YAP + CHK1i	6381700	1256	5170
YAP + CHK1i	6530410	991.8	3752
YAP + CHK1i	3354600	2535	2427
YAP + CHK1i	6580530	1107	4725
YAP + CHK1i	3081740	1209	2893
YAP + CHK1i	3455200	1163	2667
YAP + CHK1i	6130870	1109	5806
YAP + CHK1i	6245740	1425	6189
YAP + CHK1i	3061660	1075	2107
YAP + CHK1i	3158580	1072	2470
YAP + CHK1i	6196110	1242	3192
YAP + CHK1i	3378190	3409	7649
YAP + CHK1i	3298210	1080	2166
YAP + CHK1i	3347450	1014	2749
YAP + CHK1i	3049690	1064	2323
YAP + CHK1i	3069910	1201	2126
YAP + CHK1i	3522250	4453	2743
YAP + CHK1i	6350460	1197	6368
YAP + CHK1i	3649740	6637	2836
YAP + CHK1i	3113020	2732	2525
YAP + CHK1i	6352650	7689	1846
YAP + CHK1i	6979430	1105	2090
YAP + CHK1i	6534630	1545	18946
YAP + CHK1i	3142350	1071	2071
YAP + CHK1i	4217690	8741	3237
YAP + CHK1i	5210930	5442	2336
YAP + CHK1i	4238890	9613	3486
YAP + CHK1i	2924190	1442	4758
YAP + CHK1i	3306680	1081	1773
YAP + CHK1i	2970030	4122	2199
YAP + CHK1i	4122490	8086	3190
YAP + CHK1i	3163970	1168	1985
YAP + CHK1i	4674930	9930	2982
YAP + CHK1i	3765600	7489	2539
YAP + CHK1i	3542730	7274	3025
YAP + CHK1i	3188920	1857	2464
YAP + CHK1i	6268030	1421	7423
YAP + CHK1i	6521550	1185	4836
YAP + CHK1i	5966770	1553	3438
YAP + CHK1i	6413100	1417	3512
YAP + CHK1i	3649770	8730	2686
YAP + CHK1i	3314740	1098	2846
YAP + CHK1i	3709400	3375	3533
YAP + CHK1i	6657160	1091	4594
YAP + CHK1i	5211420	5752	3376
YAP + CHK1i	5321990	7546	2143
YAP + CHK1i	6211710	1198	6308
YAP + CHK1i	2922200	1225	2133
YAP + CHK1i	6366080	1214	5888
YAP + CHK1i	3259440	5589	3365
YAP + CHK1i	4530290	2170	2417
YAP + CHK1i	6389520	1071	4714
YAP + CHK1i	6619930	1038	5695
YAP + CHK1i	3258420	4335	2839
YAP + CHK1i	6460210	1020	3068
YAP + CHK1i	3014150	1128	3655
YAP + CHK1i	6436040	1147	2802
YAP + CHK1i	6442350	1223	6040
YAP + CHK1i	4985530	6464	3057
YAP + CHK1i	3256520	4278	2660
YAP + CHK1i	3177560	2361	2850
YAP + CHK1i	3077990	2681	2831
YAP + CHK1i	3620530	6621	4268
YAP + CHK1i	3049620	1016	1813
YAP + CHK1i	3233270	1255	3212
YAP + CHK1i	5042730	7505	3140
YAP + CHK1i	3436880	7273	2051
YAP + CHK1i	4159640	6964	2452
YAP + CHK1i	6406500	1155	3615
YAP + CHK1i	6309740	1253	4200
YAP + CHK1i	6262520	3066	3773
YAP + CHK1i	3076370	1117	2232
YAP + CHK1i	3397180	1153	2438
YAP + CHK1i	6295290	1348	8645
YAP + CHK1i	3327060	6731	2794
YAP + CHK1i	6142800	1139	3621
YAP + CHK1i	6431980	1145	5097
YAP + CHK1i	3423210	5867	2719
YAP + CHK1i	6193890	1277	10292
YAP + CHK1i	3229640	3529	2247
YAP + CHK1i	5824820	7396	2254
YAP + CHK1i	3336830	5141	2757
YAP + CHK1i	4298140	8901	2476
YAP + CHK1i	6273930	1233	3708
YAP + CHK1i	3347420	1078	2354
YAP + CHK1i	3321120	3608	2000
YAP + CHK1i	2976910	1151	2207
YAP + CHK1i	6259440	1103	3839
YAP + CHK1i	6295160	1318	3529
YAP + CHK1i	4370000	10735	2851
YAP + CHK1i	6062190	7578	2939
YAP + CHK1i	6345240	1244	3441
YAP + CHK1i	3149300	2865	2880
YAP + CHK1i	3270470	3589	2871
YAP + CHK1i	3382580	5249	3695
YAP + CHK1i	3157040	5719	2388
YAP + CHK1i	5467150	3735	1625
YAP + CHK1i	2685320	1695	6875
YAP + CHK1i	3201520	1107	2062
YAP + CHK1i	3270920	6135	2542
YAP + CHK1i	3444280	4967	2347
YAP + CHK1i	4014300	7379	2434
YAP + CHK1i	6323230	1255	3357
YAP + CHK1i	3279610	2822	2797
YAP + CHK1i	6163120	1092	3313
YAP + CHK1i	3192670	1075	1955
YAP + CHK1i	3091150	1195	3029
YAP + CHK1i	3418880	5309	2857
YAP + CHK1i	6076710	1123	3681
YAP + CHK1i	3613230	5327	4417
YAP + CHK1i	4021760	6935	2712
YAP + CHK1i	6171460	1203	3079
YAP + CHK1i	3370730	1576	3028
YAP + CHK1i	6365220	1552	3727
YAP + CHK1i	3063170	1309	4571
YAP + CHK1i	3197450	984	1888
YAP + CHK1i	3267710	1136	2120
YAP + CHK1i	5744140	6506	3883
YAP + CHK1i	6242960	1303	4731
YAP + CHK1i	3290140	1142	2080
YAP + CHK1i	6274450	1104	5649
YAP + CHK1i	6121660	1626	7148
YAP + CHK1i	3086090	1763	3009
YAP + CHK1i	3034820	1056	2201
YAP + CHK1i	2924700	1026	1927
YAP + CHK1i	4407340	9119	3181
YAP + CHK1i	3128710	6465	2348
YAP + CHK1i	3930800	7424	2981
YAP + CHK1i	3234310	2776	2379
YAP + CHK1i	4069740	7352	3450
YAP + CHK1i	2728160	2029	2196
YAP + CHK1i	5020150	4870	2248
YAP + CHK1i	3052020	984.3	2025
YAP + CHK1i	3036800	1332	2241
YAP + CHK1i	5239400	7788	2280
YAP + CHK1i	3272670	1140	2362
YAP + CHK1i	2650980	1395	4921
YAP + CHK1i	2922500	1115	2133
YAP + CHK1i	3131990	3645	2642
YAP + CHK1i	3129840	1186	2285
YAP + CHK1i	5696370	5296	2517
YAP + CHK1i	2972370	1164	2830
YAP + CHK1i	6759770	1150	4334
YAP + CHK1i	3191180	1151	3795
YAP + CHK1i	4958990	8833	2613
YAP + CHK1i	3473430	4624	2616
YAP + CHK1i	6224760	1123	2802
YAP + CHK1i	3086640	1091	2607
YAP + CHK1i	6060580	1169	3904
YAP + CHK1i	6125900	1178	5874
YAP + CHK1i	3039620	1264	3525
YAP + CHK1i	3342490	6367	3132
YAP + CHK1i	2825340	1024	2271
YAP + CHK1i	4586800	9195	2603
YAP + CHK1i	6270270	1236	2926
YAP + CHK1i	3392080	1061	2156
YAP + CHK1i	3447320	2896	3227
YAP + CHK1i	6439780	1080	4019
YAP + CHK1i	6344100	1184	7589
YAP + CHK1i	5193510	8272	2561
YAP + CHK1i	3283180	1273	3591
YAP + CHK1i	3325230	1672	2315
YAP + CHK1i	3033870	1105	2086
YAP + CHK1i	3259300	2278	2536
YAP + CHK1i	6403490	1716	10811
YAP + CHK1i	4354020	9983	3191
YAP + CHK1i	3252160	1231	2801
YAP + CHK1i	5377790	13821	1871
YAP + CHK1i	3093130	1203	2055
YAP + CHK1i	4826770	7688	2841
YAP + CHK1i	3076590	1136	1898
YAP + CHK1i	3619580	5199	2661
YAP + CHK1i	6488820	1098	2692
YAP + CHK1i	6525710	1200	14194
YAP + CHK1i	6491510	1229	3762
YAP + CHK1i	3143760	1079	3085
YAP + CHK1i	3368740	2836	3800
YAP + CHK1i	3272960	1461	3052
YAP + CHK1i	3983510	13013	2541
YAP + CHK1i	5871120	1144	5025
YAP + CHK1i	6112350	1467	6055
YAP + CHK1i	2998970	1258	2312
YAP + CHK1i	6560800	1449	7065
YAP + CHK1i	6122400	1196	4880
YAP + CHK1i	5044410	11538	3767
YAP + CHK1i	3332300	3289	2655
YAP + CHK1i	6274450	1104	5649
YAP + CHK1i	3032400	1206	1999
YAP + CHK1i	3487580	3469	3843
YAP + CHK1i	4443420	9920	2625
YAP + CHK1i	3209860	6956	3722
YAP + CHK1i	3929920	4758	2811
YAP + CHK1i	6183440	1476	2301
YAP + CHK1i	6274370	1410	5416
YAP + CHK1i	6337060	1167	3213
YAP + CHK1i	3952260	6449	2058
YAP + CHK1i	6268460	1168	4712
YAP + CHK1i	3204870	1009	1866
YAP + CHK1i	3126260	5419	2813
YAP + CHK1i	5757780	6604	2743
YAP + CHK1i	2963710	1283	3851
YAP + CHK1i	6564560	1050	4515
YAP + CHK1i	3474730	8166	2325
YAP + CHK1i	3128820	1071	2183
YAP + CHK1i	2787290	1291	3548
YAP + CHK1i	3173420	1075	1952
YAP + CHK1i	3489490	4244	3106
YAP + CHK1i	6439780	1080	4019
YAP + CHK1i	6220310	1090	3560
YAP + CHK1i	5481990	1515	21060
YAP + CHK1i	6185520	1218	4304
YAP + CHK1i	6453230	1032	4145
YAP + CHK1i	3113810	2568	2148
YAP + CHK1i	6728920	1132	3087
YAP + CHK1i	4135120	9999	3454
YAP + CHK1i	3374590	10623	2241
YAP + CHK1i	3715220	7227	3352
YAP + CHK1i	3594680	6195	2183
YAP + CHK1i	3131990	3645	2642
YAP + CHK1i	6492850	1145	5978
YAP + CHK1i	3049880	1149	2261
YAP + CHK1i	4985220	4675	2497
YAP + CHK1i	6000000	1343	3266
YAP + CHK1i	3952720	10248	3570
YAP + CHK1i	4088070	11174	3152
YAP + CHK1i	3400080	3707	2770
YAP + CHK1i	6220800	1183	3071
YAP + CHK1i	3334890	6312	2647
YAP + CHK1i	6335290	1112	2914
YAP + CHK1i	3347960	7985	2855
YAP + CHK1i	6597330	1201	4262
YAP + CHK1i	6411000	1832	4896
YAP + CHK1i	4243420	8327	3285
YAP + CHK1i	6372140	1307	8605
YAP + CHK1i	7119410	1188	9134
YAP + CHK1i	4993220	9656	4039
YAP + CHK1i	3245750	4682	2581
YAP + CHK1i	3228020	1072	2906
YAP + CHK1i	3678210	6269	1969
YAP + CHK1i	6486700	1261	5120
YAP + CHK1i	3201260	1163	2149
YAP + CHK1i	3374380	3730	2697
YAP + CHK1i	4530290	2170	2417
YAP + CHK1i	3099460	1259	3452
YAP + CHK1i	6367140	1355	4965
YAP + CHK1i	3906880	1134	2393
YAP + CHK1i	3191640	1115	3283
YAP + CHK1i	3803010	8133	2047
YAP + CHK1i	3206210	1405	2015
YAP + CHK1i	3271360	4343	2745
YAP + CHK1i	6152750	1295	7571
YAP + CHK1i	3046440	1016	1801
YAP + CHK1i	4809360	7249	3184
YAP + CHK1i	4717650	8123	2341
YAP + CHK1i	5662380	6339	3919
YAP + CHK1i	6193970	1292	4244
YAP + CHK1i	6173190	1275	6561
YAP + CHK1i	3462690	6880	2712
YAP + CHK1i	6795360	1417	17969
YAP + CHK1i	6608990	1164	2956
YAP + CHK1i	5680850	7524	2411
YAP + CHK1i	5674440	1600	3711
YAP + CHK1i	3973260	7436	3068
YAP + CHK1i	6576850	1334	3959
YAP + CHK1i	6385240	1141	11550
YAP + CHK1i	3634030	5734	1938
YAP + CHK1i	6735470	1162	5681
YAP + CHK1i	7119410	1188	9134
YAP + CHK1i	6432100	1295	6271
YAP + CHK1i	3064730	1139	2648
YAP + CHK1i	3220430	1189	2276
YAP + CHK1i	3168940	4246	2571
YAP + CHK1i	3048270	977.1	1722
YAP + CHK1i	6386870	1241	3464
YAP + CHK1i	3633190	7333	3046
YAP + CHK1i	4391770	6357	2481
YAP + CHK1i	6404340	1379	5190
YAP + CHK1i	3253380	1989	2478
YAP + CHK1i	3618880	7575	3544
YAP + CHK1i	3236400	2790	3786
YAP + CHK1i	6125900	1178	5874
YAP + CHK1i	3059450	1113	3145
YAP + CHK1i	3162660	3224	2499
YAP + CHK1i	6309150	1453	13963
YAP + CHK1i	3642770	7854	2881
YAP + CHK1i	3141740	1180	2067
YAP + CHK1i	5555790	1377	18802
YAP + CHK1i	3321120	3608	2000
YAP + CHK1i	3261640	7803	2188
YAP + CHK1i	3428910	3629	2631
YAP + CHK1i	3733610	1377	6149
YAP + CHK1i	6451580	1286	4109
YAP + CHK1i	3391100	4936	3943
YAP + CHK1i	3282570	1035	3124
YAP + CHK1i	6012390	5167	3988
YAP + CHK1i	6113400	1306	9765
YAP + CHK1i	3229480	1073	2705
YAP + CHK1i	3584830	7956	2407
YAP + CHK1i	2787290	1291	3548
YAP + CHK1i	3391100	4936	3943
YAP + CHK1i	3199440	1115	2360
YAP + CHK1i	6183440	1476	2301
YAP + CHK1i	3225470	2852	2383
YAP + CHK1i	6273460	1223	7599
YAP + CHK1i	3284590	1613	2293
YAP + CHK1i	6305050	1440	10162
YAP + CHK1i	3101120	1386	2112
YAP + CHK1i	6523970	1192	4806
YAP + CHK1i	6412150	1115	3007
YAP + CHK1i	6302790	1249	4498
YAP + CHK1i	4973810	7464	3661
YAP + CHK1i	3808720	5046	3117
YAP + CHK1i	5555790	1377	18802
YAP + CHK1i	3058700	1048	1987
YAP + CHK1i	3344700	8349	3444
YAP + CHK1i	6262800	1156	3522
YAP + CHK1i	3187400	1014	1813
YAP + CHK1i	6337060	1167	3213
YAP + CHK1i	2884850	1205	2005
YAP + CHK1i	3538350	5245	2849
YAP + CHK1i	6735470	1162	5681
YAP + CHK1i	3614620	4668	2351
YAP + CHK1i	2662720	1446	8342
YAP + CHK1i	6980720	1125	6186
YAP + CHK1i	3140970	1056	3621
YAP + CHK1i	3060720	1189	2479
YAP + CHK1i	3155560	1257	2416
YAP + CHK1i	3106140	1632	2378
YAP + CHK1i	5099440	8206	3682
YAP + CHK1i	3766160	7696	3036
YAP + CHK1i	3221330	4995	3932
YAP + CHK1i	3302830	1501	2755
YAP + CHK1i	3428910	3629	2631
YAP + CHK1i	3081740	1209	2893
YAP + CHK1i	3244560	1257	2926
YAP + CHK1i	3522250	4453	2743
YAP + CHK1i	3578270	7232	2173
YAP + CHK1i	3892900	9643	3021
YAP + CHK1i	4669780	9394	2217
YAP + CHK1i	3143760	1079	3085
YAP + CHK1i	3249800	5195	2830
[truncated: 12,001 more rows]
