# Supplementary material for: Oncogenic YAP sensitizes cells to CHK1 inhibition via CDK4/6 driven G1 acceleration
Source: EMBO Rep. 2025 Jul 4;26(16):4017–39. doi: 10.1038/s44319-025-00514-5 (PMC12373906; doi:10.1038/s44319-025-00514-5)
Supplement: Supplementary file 10 — Figure EV3 Source Data [file 44319_2025_514_MOESM10_ESM.zip › EV3/EV3E/pLAMIN A:C_positive cells.xlsx]

## Sheet: EV3E
	contol siRNA			WEE1 siRNA			PKMYT siRNA
replicate 1	0.78125	1.40735	1.63361	39.415	31.8059	25.5538	2.8757	2.79976	1.70157
replicate 2	0.837989	1.01744	1.92926	42.5439	46.0432	44.2543	4.14286	7.03125	4.02385
replicate 3	2.11864	1.21845	0.547945	44.2857	47.2973	52.1127	3.63423	4.32373	6.97674
