# Supplementary material for: Oncogenic YAP sensitizes cells to CHK1 inhibition via CDK4/6 driven G1 acceleration
Source: EMBO Rep. 2025 Jul 4;26(16):4017–39. doi: 10.1038/s44319-025-00514-5 (PMC12373906; doi:10.1038/s44319-025-00514-5)
Supplement: Supplementary file 11 — Figure EV4 Source Data [file 44319_2025_514_MOESM11_ESM.zip]

Archive with 54 entries (46 files):
- EV4/
- EV4/EV4G/
- EV4/EV4F/
- EV4/EV4A/
- EV4/.DS_Store
- __MACOSX/EV4/._.DS_Store
- EV4/EV4D/
- EV4/EV4C/
- EV4/EV4B/
- EV4/EV4E/
- EV4/EV4G/cell_cycle_500nM_palbociclib.xlsx
- __MACOSX/EV4/EV4G/._cell_cycle_500nM_palbociclib.xlsx
- EV4/EV4F/.DS_Store
- __MACOSX/EV4/EV4F/._.DS_Store
- EV4/EV4F/MapR_volcano_plots.xlsx
- __MACOSX/EV4/EV4F/._MapR_volcano_plots.xlsx
- EV4/EV4A/RT-qPCR_YAPS94A.xlsx
- __MACOSX/EV4/EV4A/._RT-qPCR_YAPS94A.xlsx
- EV4/EV4D/S9.6_dot_blots.pdf
- __MACOSX/EV4/EV4D/._S9.6_dot_blots.pdf
- EV4/EV4C/.DS_Store
- __MACOSX/EV4/EV4C/._.DS_Store
- EV4/EV4C/CHK1i_40_Hoechst.tif
- __MACOSX/EV4/EV4C/._CHK1i_40_Hoechst.tif
- EV4/EV4C/DMSO_45_PLA.tif
- __MACOSX/EV4/EV4C/._DMSO_45_PLA.tif
- EV4/EV4C/DMSO_45_Hoechst.tif
- __MACOSX/EV4/EV4C/._DMSO_45_Hoechst.tif
- EV4/EV4C/YAP5SA_CHK1i_52_Hoechst.tif
- __MACOSX/EV4/EV4C/._YAP5SA_CHK1i_52_Hoechst.tif
- EV4/EV4C/YAP5SA_CHK1i_52_PLA.tif
- __MACOSX/EV4/EV4C/._YAP5SA_CHK1i_52_PLA.tif
- EV4/EV4C/RNAPolII_33_Hoechst.tif
- __MACOSX/EV4/EV4C/._RNAPolII_33_Hoechst.tif
- EV4/EV4C/YAP5SA_41_Hoechst.tif
- __MACOSX/EV4/EV4C/._YAP5SA_41_Hoechst.tif
- EV4/EV4C/YAP5SA_41_PLA.tif
- __MACOSX/EV4/EV4C/._YAP5SA_41_PLA.tif
- EV4/EV4C/CHK1i_40_PLA.tif
- __MACOSX/EV4/EV4C/._CHK1i_40_PLA.tif
- EV4/EV4C/PCNA_29_PLA.tif
- __MACOSX/EV4/EV4C/._PCNA_29_PLA.tif
- EV4/EV4C/PCNA_29_Hoechst.tif
- __MACOSX/EV4/EV4C/._PCNA_29_Hoechst.tif
- EV4/EV4C/RNAPolII_33_PLA.tif
- __MACOSX/EV4/EV4C/._RNAPolII_33_PLA.tif
- EV4/EV4B/mCherry.tif
- __MACOSX/EV4/EV4B/._mCherry.tif
- EV4/EV4B/mVenus.tif
- __MACOSX/EV4/EV4B/._mVenus.tif
- EV4/EV4B/Hoechst.tif
- __MACOSX/EV4/EV4B/._Hoechst.tif
- EV4/EV4E/quantification_dot_blots.xlsx
- __MACOSX/EV4/EV4E/._quantification_dot_blots.xlsx
