# Supplementary material for: Oncogenic YAP sensitizes cells to CHK1 inhibition via CDK4/6 driven G1 acceleration
Source: EMBO Rep. 2025 Jul 4;26(16):4017–39. doi: 10.1038/s44319-025-00514-5 (PMC12373906; doi:10.1038/s44319-025-00514-5)
Supplement: Supplementary file 11 — Figure EV4 Source Data [file 44319_2025_514_MOESM11_ESM.zip › EV4/EV4G/cell_cycle_500nM_palbociclib.xlsx]

## Sheet: Sheet1
% cells in each phase
	G1					S					G2
replicate	0 µM	0 µM +YAP5SA	0.5µM	0.5µM +YAP5SA		0 µM	0 µM +YAP5SA	0.5µM	0.5µM +YAP5SA		0 µM	0 µM +YAP5SA	0.5µM	0.5µM +YAP5SA
1	50.9777	36.5462	73.9575	50.3391		31.8803	43.3812	18.5341	30.7314		17.142	20.0686	7.50842	18.9295
2	37.9069	22.2359	72.5201	53.4057		44.4516	48.0992	14.9038	16.5737		17.6415	29.6649	12.5683	30.0206
3	44.3388	27.8989	69.4916	53.3123		35.933	45.5235	16.7382	18.383		19.7282	26.5698	13.7702	28.3047
4	43.2875	37.8256	79.0153	64.0218		34.569	34.9771	10.0574	16.3931		22.1434	27.187	10.9273	19.5851
5	54.5206	42.8828	75.086	55.9039		28.504	40.5782	15.7013	28.6361		16.9712	16.5342	9.21271	15.46
