# Supplementary material for: Oncogenic YAP sensitizes cells to CHK1 inhibition via CDK4/6 driven G1 acceleration
Source: EMBO Rep. 2025 Jul 4;26(16):4017–39. doi: 10.1038/s44319-025-00514-5 (PMC12373906; doi:10.1038/s44319-025-00514-5)
Supplement: Supplementary file 11 — Figure EV4 Source Data [file 44319_2025_514_MOESM11_ESM.zip › EV4/EV4F/MapR_volcano_plots.xlsx]

## Sheet: JQ1 vs control
Fold	FDR
2.41991	0.000384862
2.08645	0.00120291
2.05501	0.00120291
2.00225	0.00120291
2.31907	0.00120291
2.10661	0.00120291
1.95091	0.00120291
1.95456	0.00120291
2.77903	0.00120291
1.95666	0.00120291
1.98976	0.00120291
1.96293	0.00132338
2.41028	0.00134311
1.97712	0.00134311
2.13906	0.00148894
2.14351	0.00148894
1.8974	0.00157479
1.95505	0.00159539
2.01772	0.00159539
1.89713	0.00159539
2.09618	0.00159539
1.86692	0.00159539
1.87761	0.00159539
1.87028	0.0016142
1.87921	0.0016142
1.95414	0.0016142
2.21449	0.0016142
1.8815	0.0016884
2.00518	0.0016884
1.86324	0.0016884
2.05985	0.0016884
1.82263	0.00182643
1.87458	0.00182643
1.9803	0.00182643
1.78823	0.00182643
1.78672	0.00182643
2.0047	0.00182643
1.80084	0.00194048
1.83977	0.00194048
1.80301	0.00194048
1.80058	0.00194048
1.91042	0.00194048
1.80614	0.00194048
1.76167	0.00194048
1.81701	0.00194048
1.77384	0.00194048
1.89918	0.00194048
1.77229	0.00194048
1.77571	0.00194048
1.82419	0.00196567
1.77266	0.00205573
1.90512	0.00206027
1.79167	0.00206027
1.78016	0.00232086
1.75658	0.00232086
1.74362	0.00232086
1.74173	0.00232086
1.98109	0.00232086
1.74342	0.00233408
1.75124	0.00233408
1.94955	0.00233408
1.84208	0.00233408
1.72817	0.00233408
2.17399	0.00233408
2.53566	0.00233408
1.83458	0.00233408
1.72346	0.00233408
1.8331	0.00233408
1.84527	0.00233408
1.74483	0.00233408
1.71667	0.00233408
1.72364	0.00233408
1.8468	0.00233408
1.71772	0.00233408
1.75188	0.00233408
1.77807	0.00233408
2.38092	0.00236442
1.80547	0.00236442
1.74347	0.00247202
1.90989	0.00247202
1.70968	0.00260057
1.69426	0.00260057
1.69446	0.00269932
1.69191	0.00269932
1.78388	0.00273077
1.89048	0.00288095
1.69902	0.00288095
1.59116	0.00288095
1.61472	0.00288095
1.66739	0.00290446
1.89276	0.00290703
1.80463	0.00292131
1.66083	0.00303129
1.74776	0.00303129
1.97028	0.00303129
1.66201	0.00303129
1.65347	0.00303129
1.73945	0.003077
1.67968	0.00308507
1.66234	0.00313847
1.66378	0.00313847
1.70681	0.00313847
1.76171	0.00316431
1.638	0.00321727
1.69725	0.00322679
1.64948	0.00322679
1.68679	0.00328852
1.64219	0.00328852
1.66581	0.00328852
2.02436	0.00335237
1.69286	0.00337977
1.64639	0.00337977
1.77993	0.00337977
1.72779	0.00337977
1.65003	0.00337977
1.6889	0.00337977
1.7331	0.00337977
2.37619	0.00337977
2.25333	0.0033842
1.91008	0.0033842
1.62085	0.00339517
1.63037	0.00339517
1.63915	0.00339517
2.51321	0.00343643
1.63139	0.00349631
1.62902	0.00349631
1.63362	0.0036076
1.63307	0.00363321
1.66079	0.00368544
1.6417	0.00368544
1.6607	0.00373501
1.64788	0.00373501
1.63816	0.00376935
1.7137	0.00383154
1.59672	0.00392956
1.5999	0.00392956
1.52996	0.00392956
1.61604	0.0039474
1.60235	0.00401648
1.78959	0.00401648
1.6277	0.00401648
1.72315	0.00401648
1.60279	0.00401648
1.57784	0.00401648
1.73315	0.00401648
1.59562	0.00401648
1.69993	0.00401648
1.65038	0.00401648
2.39908	0.00401648
1.66549	0.00402026
1.61268	0.00404462
1.89552	0.00406289
1.69507	0.00411121
1.60586	0.00411661
1.58074	0.00411661
1.73088	0.00411661
2.00691	0.00412502
1.59279	0.0041275
1.5756	0.00414657
1.6824	0.00417268
1.59234	0.00428189
1.61015	0.0043477
1.61563	0.00438182
1.56404	0.00438253
1.58945	0.00444195
1.5897	0.00444195
1.92311	0.0044759
1.73331	0.00454345
1.80085	0.00455987
1.57017	0.00455987
1.62091	0.00456267
1.57844	0.00462308
1.55856	0.00462308
1.59551	0.00462308
1.31965	0.00462308
1.62347	0.00462308
1.75827	0.0046388
1.56549	0.0046388
1.56314	0.0046388
1.6355	0.00473273
1.60717	0.00473273
1.57418	0.00473273
1.79865	0.00473273
1.55779	0.00473273
1.91956	0.00473273
1.56177	0.00473273
1.6811	0.00473963
1.5804	0.00473963
1.61638	0.00474714
1.55381	0.00478494
1.57603	0.00491577
1.5399	0.00491577
1.56981	0.00498048
1.61514	0.00498048
1.54127	0.00504586
1.72579	0.00504586
1.65678	0.0050531
1.53866	0.0050531
1.56744	0.00513593
1.837	0.00513593
1.54568	0.00513593
1.5565	0.00513593
1.53691	0.00513593
1.58258	0.00513593
1.54639	0.00513593
1.72905	0.00513593
1.54567	0.00513593
1.54808	0.00513593
1.51634	0.00513593
1.5247	0.00513593
1.53907	0.00513593
1.53341	0.00520259
1.52129	0.00520259
1.53898	0.00520963
1.58257	0.00520963
1.53868	0.00520963
1.66206	0.00520963
1.5437	0.00521895
1.5599	0.00522089
1.53215	0.00522089
1.99397	0.00522089
1.73845	0.00522089
1.56312	0.00523911
1.63067	0.00523911
1.52603	0.00523911
1.55318	0.00525287
1.53383	0.00528313
1.43203	0.00528313
1.63537	0.00528313
1.61491	0.00528313
1.54159	0.00538478
1.57291	0.00540834
1.5275	0.00540834
1.73003	0.00540834
1.7392	0.00540834
1.57952	0.00540834
1.51569	0.00540834
1.52238	0.00540834
2.40335	0.00540834
2.14016	0.00540834
1.51978	0.00540834
1.70931	0.00540834
1.64298	0.0054794
1.54483	0.00550789
1.52732	0.00550789
1.52678	0.00550789
1.49395	0.00552787
1.52607	0.00555627
1.57498	0.00560334
1.51018	0.00563678
1.79216	0.00563678
1.54897	0.00563678
1.50537	0.00565669
1.53507	0.00566026
1.49533	0.00566209
1.52063	0.00566209
1.51039	0.00566209
1.51573	0.00566209
2.34533	0.00566209
1.63481	0.00567124
1.50458	0.00567124
2.01289	0.00569962
1.51862	0.00569962
1.54102	0.00569962
1.51015	0.00569962
1.4978	0.00569962
1.50205	0.00571105
1.61953	0.00571105
1.91701	0.00571105
1.63666	0.00571105
1.51889	0.00571105
1.48779	0.0057137
1.51869	0.0057137
1.53623	0.0057137
1.65021	0.00573539
1.51325	0.00573539
1.49074	0.00575084
1.48717	0.00576321
1.96069	0.00578218
1.51057	0.00579734
1.55265	0.00583364
1.48412	0.00587194
1.49419	0.00588976
1.49792	0.00589517
1.50069	0.00590721
1.57889	0.00590721
1.48206	0.00590721
1.99225	0.00590721
1.5008	0.00591878
1.47951	0.00591878
1.64183	0.0059981
1.63645	0.00610088
1.49051	0.00616673
1.48908	0.00616673
1.90619	0.00616673
1.56437	0.00616673
1.37737	0.00616673
1.48786	0.00616673
1.64067	0.00616673
1.49386	0.00616673
1.49252	0.00616673
1.45766	0.00616673
1.48866	0.00616673
1.49133	0.00619027
1.68486	0.00621009
1.93671	0.00621009
1.60417	0.00621009
1.63742	0.0062565
1.47916	0.0063513
1.47867	0.0063825
1.47075	0.0063825
1.50789	0.0063825
1.50592	0.0063825
1.48644	0.0063825
1.52444	0.0064318
1.60501	0.00648864
1.49026	0.00648864
1.48285	0.00648864
1.48891	0.00651953
1.52562	0.00651953
1.47303	0.00651953
1.51539	0.00654797
1.45746	0.00655386
1.5443	0.006554
1.47628	0.00659244
1.47203	0.00661785
1.55187	0.00662321
1.45865	0.00662321
1.47123	0.00663745
1.89418	0.00665463
1.5452	0.00665463
1.46412	0.00665463
1.46532	0.00665463
1.45479	0.00665463
1.57094	0.00667022
1.49527	0.00671249
1.46262	0.00673019
1.7092	0.00673019
1.53759	0.00673019
1.45997	0.00673019
2.16692	0.00673019
1.45648	0.00673019
1.52143	0.00673019
1.44341	0.00673027
1.63942	0.00673027
1.46499	0.00673027
1.4594	0.00676364
1.47166	0.00678773
1.59709	0.00679918
1.45243	0.00679918
1.62269	0.00684117
1.47144	0.00684117
1.45273	0.0068469
1.58684	0.0068469
1.57603	0.0068905
1.45735	0.0068905
1.56628	0.0068905
1.60065	0.0068905
1.5097	0.0068905
1.42806	0.00693233
1.43382	0.00693233
1.44226	0.00693233
1.4611	0.00693233
1.52508	0.00697284
1.45661	0.00697284
1.44238	0.00697284
1.43945	0.00697284
1.4582	0.00697284
1.66743	0.00697284
1.71126	0.00697284
1.45544	0.00697284
1.68413	0.00697284
1.45521	0.00701126
1.45805	0.00703384
1.60158	0.00705154
1.44731	0.00705154
1.43708	0.00708869
1.44906	0.00708869
1.44505	0.00708869
1.43065	0.00708869
1.44389	0.00708869
1.4525	0.00708869
1.54136	0.00708869
1.42271	0.00708869
1.43285	0.00708869
1.62017	0.00708869
1.44612	0.00708869
1.42394	0.00711243
1.52719	0.00711243
1.39791	0.00711778
1.43018	0.00711778
1.44309	0.00721657
1.42955	0.00721657
1.47193	0.00722133
1.52857	0.00722377
1.44247	0.00729171
1.4186	0.00729171
1.42564	0.00730456
1.43475	0.00734522
1.53369	0.00737212
1.29791	0.00739241
1.92006	0.00739241
1.47428	0.00739241
1.48338	0.00740319
1.43889	0.00740319
1.42103	0.00741544
1.53686	0.00741895
1.71309	0.00744
1.40555	0.00744
1.46157	0.00744
1.33323	0.00744
1.4184	0.00744
1.43682	0.00744176
1.42163	0.00744176
1.6344	0.00747006
1.43823	0.00747006
1.43345	0.00747512
1.42261	0.00747512
1.48585	0.00747512
1.41168	0.0075393
1.42399	0.00754741
1.45653	0.00767658
1.43474	0.00767658
1.4242	0.00767658
1.43908	0.00767658
1.41984	0.00767658
2.07681	0.00767789
1.4265	0.00767789
1.42213	0.00767934
1.44625	0.00771736
1.4343	0.0077609
1.47617	0.00776303
1.41438	0.00776303
1.41853	0.00776791
1.42045	0.00778619
1.32567	0.00780352
1.6215	0.00780352
1.48983	0.00780352
1.50607	0.00785204
1.46171	0.00785204
1.42383	0.00785204
1.34527	0.00788743
1.56651	0.00797329
1.42566	0.00811322
1.4184	0.00811322
1.4044	0.00811602
1.36225	0.00812883
1.41779	0.00812883
1.43517	0.00812883
1.42441	0.00812883
1.43436	0.00816137
1.64116	0.00816137
1.55526	0.00816137
1.40381	0.0081643
1.42732	0.00819944
1.60071	0.00820742
1.40876	0.00820742
1.40764	0.00820932
1.32018	0.00820932
1.52574	0.00821179
1.90017	0.00821781
1.42454	0.00824338
1.53432	0.00825926
1.3966	0.00825926
1.40775	0.00829803
1.59419	0.0082982
1.43555	0.00842339
1.39996	0.00842339
2.21423	0.00844483
1.41995	0.00845143
1.40086	0.00849687
1.43936	0.00850844
1.39864	0.00850844
1.43085	0.00850844
1.416	0.00852526
1.42542	0.00852541
1.33922	0.00855151
1.49564	0.00861223
1.41627	0.00861223
1.40856	0.00861223
1.58733	0.0086194
1.59377	0.0086194
1.39717	0.0086194
1.40577	0.0086194
1.39346	0.00862661
1.52473	0.00868338
1.38453	0.00869002
1.45022	0.00869765
1.3992	0.00869765
1.428	0.00870712
1.41294	0.00881588
1.38633	0.00884036
1.39259	0.00884036
1.38899	0.00893837
1.63938	0.00893837
1.86469	0.00894888
1.40464	0.0089797
1.41791	0.00898168
1.56884	0.00898168
1.3944	0.00898168
1.40324	0.00898168
1.45452	0.00898168
1.45452	0.00898168
1.56229	0.00901857
1.56714	0.00903285
1.39537	0.00903285
1.51621	0.00907794
1.46383	0.00909756
1.49478	0.00912505
1.37756	0.00913235
1.43047	0.00915395
1.39301	0.00915395
1.45766	0.00915395
1.39137	0.00915395
1.73934	0.00918207
1.37507	0.00927198
1.3803	0.00927198
1.37944	0.00927198
1.64403	0.00927198
1.42462	0.00927198
1.40051	0.00927198
1.39325	0.00927198
1.24565	0.00927198
1.38843	0.00927198
1.53138	0.00928673
1.37745	0.00929169
1.37786	0.00929669
1.37692	0.00931374
1.35389	0.00934154
1.38354	0.00934154
1.36768	0.00941865
1.53815	0.00942743
1.3816	0.00942743
1.41596	0.00950187
1.38329	0.00950187
1.30978	0.00950187
1.4834	0.00951038
1.5146	0.00953765
1.40114	0.00953765
1.37392	0.00960856
1.37807	0.00961052
1.34919	0.00961052
1.39439	0.00966855
1.42789	0.00966855
1.46013	0.00966855
1.43086	0.00968857
1.37243	0.00969116
1.378	0.00970717
1.37606	0.00970717
1.56537	0.00970717
1.3688	0.00974393
1.64976	0.00974393
1.40345	0.00974393
1.70056	0.00974393
1.37987	0.00974393
1.37453	0.00974393
-0.877086	0.00974393
1.37033	0.00974393
1.37309	0.00975362
1.36491	0.00975362
1.41227	0.00977977
1.58512	0.00978411
1.36043	0.00981075
1.35215	0.00981075
1.36047	0.00984979
1.36513	0.00984979
1.36828	0.00984979
1.62447	0.00984979
1.42909	0.0098532
1.38687	0.00986339
1.36096	0.00986339
1.36279	0.00987874
1.35009	0.00987874
1.42674	0.00987874
1.35449	0.00987874
1.364	0.00987881
1.5186	0.00987881
1.49333	0.00987881
1.55118	0.00987881
1.38273	0.00987881
1.37845	0.00987881
1.34887	0.00987881
1.53057	0.00987881
1.93121	0.00987881
1.35086	0.00987881
1.75193	0.00987881
1.41967	0.00987881
1.38318	0.00988984
1.77999	0.00988984
1.84632	0.00988984
1.40988	0.00988984
1.3484	0.00988984
1.38057	0.00988984
1.38293	0.00988984
1.4158	0.00988984
1.54482	0.00988984
1.42232	0.00988984
1.39027	0.00988984
1.47327	0.00988984
1.55091	0.00989075
1.40012	0.00989075
1.35279	0.00989075
1.53737	0.00989075
1.30306	0.00989075
1.32222	0.00989075
1.49888	0.00989075
1.45353	0.00989075
1.49621	0.00989467
1.45098	0.00990387
1.36981	0.00990387
1.35808	0.00990387
1.3687	0.00990387
1.43877	0.00990387
1.4502	0.00991688
1.36129	0.00993458
1.82543	0.00993458
1.56777	0.00995939
1.64962	0.00997668
1.37168	0.00997668
1.34639	0.00997668
1.38944	0.00997668
1.45369	0.00997668
1.34466	0.00997668
1.34466	0.00997668
1.35286	0.00997668
1.40708	0.00997668
1.35329	0.00999064
1.38345	0.00999064
1.53225	0.00999238
1.36623	0.0100119
1.36109	0.0100119
1.36326	0.0100235
1.34017	0.010053
1.36822	0.0100557
1.35096	0.0100895
1.54311	0.0100895
1.23073	0.0100895
1.35273	0.0100895
1.35742	0.0100988
1.35819	0.0100988
1.36672	0.0100988
1.39206	0.0100988
1.47931	0.0101439
1.35996	0.0101497
1.59869	0.0101605
1.33446	0.010182
1.37412	0.0102067
1.60921	0.0102444
1.34677	0.0103064
1.33784	0.0103064
1.36078	0.0104183
1.33488	0.0104311
1.36115	0.0104311
1.35588	0.0104311
1.33735	0.0104868
1.74628	0.0104868
1.39617	0.0104868
1.42617	0.0104868
1.35592	0.0104868
1.43519	0.0104868
1.3416	0.0104868
1.35281	0.0104868
1.3324	0.0104868
1.41746	0.0104868
1.31946	0.0104868
1.34864	0.010545
1.41018	0.0106078
1.43291	0.0106193
1.43223	0.010633
1.78997	0.0106339
1.33453	0.0106571
1.33433	0.0106571
1.54944	0.0106627
1.37944	0.0106664
1.42622	0.0106664
1.58122	0.0107287
1.33379	0.0107287
1.41668	0.0107716
1.45462	0.0107716
1.33702	0.0107716
1.39011	0.0107716
2.13627	0.0108434
1.33077	0.0108434
1.3639	0.0108892
1.71316	0.0108937
1.34606	0.0108937
1.33312	0.0108937
1.53141	0.0108967
1.36014	0.0108967
1.32315	0.0108967
1.40819	0.0108967
1.33553	0.0108967
1.4441	0.0109207
1.76565	0.0109207
1.37186	0.0109207
1.46671	0.0109207
1.33942	0.0109403
1.32306	0.0109403
1.33881	0.0109403
1.4498	0.0109403
1.40091	0.0109403
1.33025	0.0109403
1.31736	0.0109946
1.30146	0.0110355
1.51394	0.0110497
1.3189	0.0110602
1.54508	0.0110602
1.32637	0.0110602
1.34136	0.0110602
1.47191	0.0110602
1.37852	0.0110788
1.34312	0.0110978
1.34521	0.0111148
1.3274	0.0111148
1.3159	0.0111148
1.35898	0.0111148
1.32783	0.0111148
1.33379	0.0111148
1.31727	0.0111148
1.30567	0.0111431
1.37091	0.0111431
1.33522	0.0111431
1.51639	0.0111484
1.3318	0.0111507
1.33069	0.0111507
1.32003	0.0111507
1.32031	0.0111507
1.33574	0.0111507
1.31698	0.0111507
1.34923	0.0111805
1.31273	0.0112165
1.34612	0.0112165
1.54201	0.011224
1.32187	0.0112425
1.3288	0.0112524
1.68616	0.0112524
1.32835	0.0112524
1.33163	0.0112524
1.48404	0.0112524
1.49791	0.0112524
1.32039	0.0112795
1.31344	0.0112864
-1.50934	0.0113074
1.33388	0.0113074
1.31956	0.0113186
1.62792	0.0113848
1.4125	0.0113848
1.31503	0.0113942
1.3345	0.011403
1.31437	0.0114913
1.49054	0.0114913
1.30498	0.011518
1.57302	0.0115459
1.28686	0.0115471
1.49678	0.011583
1.27901	0.011583
1.31321	0.0116071
1.33545	0.0116071
1.34768	0.0116071
1.31668	0.0116071
1.29651	0.0116565
1.32865	0.0116565
1.3249	0.0116565
1.32031	0.0116565
1.48254	0.0116565
1.61693	0.0116565
1.29777	0.0116859
1.73915	0.0117361
1.29685	0.0118043
1.37209	0.0118119
1.4169	0.0118384
1.32377	0.0118576
1.37467	0.0118576
2.28463	0.0118576
1.39564	0.0118823
1.31269	0.0119974
1.32194	0.012012
1.38728	0.012012
1.34239	0.0120266
1.7558	0.0120367
1.39457	0.0120367
1.30965	0.0120367
1.3159	0.0120367
1.3427	0.0120376
1.39289	0.0120424
1.29642	0.0120424
1.31651	0.0120757
1.5635	0.0120763
1.323	0.0121055
1.33328	0.0121055
1.30261	0.0121055
1.61116	0.0121055
1.37904	0.0121055
1.154	0.0121525
1.33286	0.0121702
1.3106	0.0121795
1.308	0.012196
1.33965	0.0122185
1.29253	0.0122185
1.30788	0.0122185
1.39584	0.0122349
1.2974	0.0122349
1.44587	0.0122349
1.31221	0.0122349
1.33288	0.0122349
1.29798	0.0122349
1.36316	0.0122349
1.35969	0.0122905
1.31415	0.0122905
1.45577	0.0122905
1.29494	0.0122905
1.29494	0.0122905
1.3882	0.0122905
1.26248	0.0122905
1.31432	0.0122905
1.3491	0.0122905
1.30395	0.0122905
1.32613	0.0123109
1.30041	0.0123179
1.31005	0.0123197
1.43358	0.0124271
1.40251	0.0124837
1.33525	0.0124837
1.1872	0.0125498
1.30408	0.0125498
1.28555	0.0125498
1.29492	0.0125826
1.33807	0.0125883
1.28036	0.0125883
1.38677	0.0126053
1.35943	0.0126053
1.34992	0.0126285
1.28537	0.0126696
1.28906	0.0127036
1.31922	0.0127048
1.31078	0.0127406
1.32282	0.0127513
1.29611	0.0127513
1.30182	0.0127513
1.31153	0.0127513
2.03353	0.0127513
1.30424	0.0127513
1.38471	0.0127513
1.28273	0.0127513
1.46933	0.0127513
1.34431	0.0127513
1.29149	0.0127617
1.30521	0.0128203
1.32005	0.0128203
1.29612	0.0128453
1.30444	0.0128453
1.30937	0.0128453
1.54545	0.0128797
1.29533	0.0128804
1.28009	0.0128804
1.29471	0.0128986
1.28602	0.012901
1.32401	0.012901
1.44779	0.012901
1.27258	0.012901
1.30115	0.0129154
1.32091	0.0129333
1.29341	0.0129451
1.32649	0.0129451
1.32311	0.0130581
1.28354	0.0130581
1.29256	0.0130581
1.24853	0.0130581
1.28415	0.0130581
2.22616	0.0131484
1.34632	0.013167
1.34892	0.0132207
1.49472	0.013237
1.29717	0.0132627
1.29864	0.0132758
1.29195	0.013287
1.28309	0.013287
1.41666	0.0133559
1.29577	0.0133559
1.32307	0.0133637
1.44096	0.0134265
1.30671	0.0134275
1.25058	0.0134275
1.29436	0.0134275
1.28224	0.0134275
1.32756	0.0134275
1.27703	0.0134275
1.48972	0.0134814
1.3608	0.0134814
1.9499	0.0134814
1.29827	0.0134814
1.26015	0.0134814
1.27948	0.0134832
1.28465	0.0134887
1.27689	0.0134887
1.42231	0.0134994
1.38202	0.0135024
1.27204	0.0135036
0.840498	0.0135157
1.5005	0.0135157
1.28544	0.0135252
1.27091	0.0135252
1.33053	0.0135252
1.29836	0.0135312
1.73207	0.0135312
1.28207	0.0135312
1.285	0.0135312
1.2994	0.0135812
1.58611	0.0135812
1.30676	0.0135812
1.45655	0.0135812
1.27686	0.0135812
1.28985	0.0135878
1.27993	0.0135878
-0.582754	0.0136008
1.3997	0.0136008
1.27549	0.0136037
1.34708	0.0136573
1.26346	0.0136573
1.29115	0.0136573
1.19077	0.0137284
1.27974	0.0137284
1.54152	0.0137284
1.2466	0.0137746
1.27859	0.013814
1.31045	0.0138313
1.27198	0.0138513
1.26724	0.0138513
1.76634	0.0138513
1.27681	0.0138513
1.35703	0.0138668
1.35029	0.0138708
1.43437	0.0138919
1.28477	0.0139211
1.41934	0.0139211
1.27612	0.0139211
1.33321	0.0139211
1.27498	0.0139239
1.35376	0.0139673
1.43625	0.0139708
1.2625	0.014001
1.30219	0.0140219
1.8355	0.0140219
1.26676	0.0140219
1.27244	0.0140219
1.46321	0.0140619
1.27111	0.0140781
1.33598	0.0140893
1.29232	0.0141075
1.31284	0.0141075
1.26978	0.0141135
1.26821	0.0141214
1.37662	0.0141463
1.30504	0.0141463
1.26941	0.0141663
1.27258	0.0141663
1.29964	0.0141663
1.29441	0.0141663
1.33205	0.0142145
1.266	0.0142428
1.27441	0.0142428
1.29271	0.0142695
1.23216	0.0142695
1.12149	0.0142695
1.40544	0.0142695
1.24685	0.0142695
1.25826	0.0142695
1.3032	0.0142695
1.24607	0.0142859
1.26433	0.0142859
1.25268	0.0142859
1.27149	0.0142859
1.30848	0.0142859
1.27389	0.0142859
1.26845	0.0142859
1.27254	0.0142859
1.26083	0.014287
1.36583	0.014287
1.31899	0.014287
1.29391	0.014287
1.26853	0.014287
1.26628	0.0142872
1.26501	0.0142912
1.66696	0.0142912
1.25818	0.0142964
1.29007	0.0142964
1.26096	0.0142964
1.68606	0.0143541
1.29915	0.0143571
1.30021	0.0143571
1.32195	0.0143571
1.27629	0.0143571
1.28205	0.0143571
1.24742	0.0143571
1.26749	0.0143571
1.26568	0.0143571
1.3752	0.0143571
1.27631	0.0143571
1.25349	0.014371
1.36263	0.0143967
1.44155	0.0144166
1.25562	0.0144221
1.27064	0.0144221
1.31397	0.0144346
1.25599	0.0144393
1.17895	0.0144921
1.35456	0.0144921
1.26392	0.0144921
1.27837	0.0144921
1.46009	0.0144921
1.47614	0.0144921
1.24799	0.0145186
1.65441	0.0145186
1.16111	0.0145186
1.29078	0.0145186
1.27105	0.0145186
1.30842	0.0145744
1.44943	0.0145744
1.26788	0.0145783
1.45827	0.0145808
1.26717	0.0145808
1.25305	0.0146388
1.25391	0.0146388
1.2617	0.0146668
1.25419	0.0147074
1.25877	0.0147074
1.2619	0.0147074
1.26693	0.0147074
1.26693	0.0147074
1.29586	0.0147176
1.25055	0.0148244
1.28855	0.0148244
1.46196	0.0148373
1.3024	0.014867
1.35162	0.0148743
1.36705	0.0148743
1.24998	0.0148743
1.31926	0.0148743
1.4986	0.0149039
1.24138	0.0149105
1.3009	0.0149324
1.25144	0.0149324
1.32735	0.0149324
1.32735	0.0149324
1.2684	0.0149684
1.2936	0.0149788
1.26748	0.0150002
1.41361	0.0150002
1.11891	0.0150188
1.32716	0.0150508
1.22798	0.015058
1.23376	0.0151454
1.31956	0.0151949
1.25385	0.0152165
1.23701	0.0152165
1.23349	0.0152165
1.34683	0.0152165
1.24657	0.0152165
1.28331	0.0152248
1.25294	0.0152248
1.26119	0.0152282
1.24804	0.0152368
1.29104	0.0152368
1.34376	0.01531
1.24009	0.0153105
1.24284	0.0153281
1.25292	0.0153341
1.21318	0.0153451
1.33359	0.0153549
1.36526	0.0153576
1.30527	0.0153865
1.25025	0.0153865
1.25695	0.0153865
1.24634	0.0154142
1.25143	0.0154142
1.18105	0.0154156
1.26006	0.0154362
1.2605	0.015441
1.26923	0.0154531
1.24704	0.0154599
1.28857	0.0154599
1.24285	0.0154677
1.24647	0.0154891
1.35573	0.0154891
1.25126	0.0154955
1.25216	0.015551
1.24043	0.015551
1.41214	0.0155524
1.09603	0.0155524
1.6094	0.0155524
1.2384	0.0155524
1.24659	0.0155524
1.30179	0.0155524
1.24616	0.0155524
1.51268	0.0155524
1.24315	0.0155524
1.25298	0.0155524
1.49034	0.0156359
1.25145	0.0156359
1.23364	0.0156359
-1.2706	0.0156679
1.5001	0.0156876
1.14763	0.0157155
1.23391	0.0157155
1.24571	0.0157155
1.26103	0.0157155
1.2251	0.0157277
1.52449	0.0157277
1.27498	0.0157277
1.25012	0.0157277
1.42769	0.0157277
1.264	0.0157277
1.25345	0.0157277
1.44195	0.0157277
1.23718	0.0157277
1.23021	0.0157277
1.63864	0.0157277
1.23666	0.0157277
1.28326	0.0157542
1.23626	0.0157552
1.21606	0.0158034
1.23269	0.0158034
1.22699	0.0158034
1.29526	0.0158228
1.22998	0.0158413
1.35383	0.0158413
1.23758	0.0158413
1.34189	0.0158413
1.5373	0.0158413
1.27641	0.0158413
1.22068	0.0158413
1.61	0.0158413
1.23813	0.015851
1.2335	0.015851
1.22488	0.015851
1.47717	0.015851
1.23379	0.0158881
1.37527	0.0158922
1.24044	0.0158922
1.2442	0.0158929
1.17509	0.0158929
1.35218	0.0158929
1.23941	0.0159523
1.35862	0.0159709
1.31817	0.0159709
1.3134	0.0159709
1.32569	0.0159709
1.49203	0.0159709
1.26527	0.0159709
1.24027	0.0159709
1.24791	0.0159709
1.25576	0.0159709
1.30175	0.0159855
1.44764	0.0159898
-2.01956	0.0160211
1.22444	0.0160453
1.0785	0.0161093
1.24119	0.0161093
1.34916	0.016115
1.24617	0.0161514
1.33486	0.016159
1.23234	0.0161592
1.35067	0.0161592
1.2758	0.0161592
1.23749	0.0161592
1.22842	0.0161592
1.24131	0.0161826
1.2318	0.0162044
1.50987	0.0162044
1.23398	0.0162044
1.25007	0.0162044
1.43478	0.0162271
1.4467	0.0162271
1.22421	0.016341
1.24866	0.016341
1.24373	0.0163416
1.2316	0.0163437
1.21884	0.0163791
1.22967	0.0163791
1.21037	0.0164221
1.23625	0.0164352
1.25453	0.0165026
1.22776	0.0165422
1.28525	0.0165676
1.23134	0.0165676
1.21226	0.0166036
1.22312	0.0166496
1.21926	0.0166496
1.23654	0.0166496
1.12823	0.0166639
1.19399	0.0166687
1.2563	0.0166687
1.28188	0.0166687
1.4096	0.0166687
1.19332	0.0166687
1.22285	0.0166687
1.35674	0.0166687
1.30398	0.0166687
1.26862	0.0166687
1.21912	0.0166687
1.21665	0.0166687
1.22927	0.0166687
1.28234	0.0166687
1.23371	0.0166687
1.22164	0.0166794
1.24599	0.0166794
1.2292	0.0167065
1.21495	0.0167065
1.24934	0.0167091
1.41259	0.0167656
1.22566	0.0167656
1.22326	0.0167716
1.25259	0.0167716
1.21719	0.0167716
1.2807	0.0167858
1.23289	0.0167858
1.21616	0.0167858
1.20674	0.0167995
1.24256	0.0168087
1.22253	0.0168122
1.23562	0.0168238
1.22113	0.0168238
1.26026	0.0168249
1.22086	0.0168249
1.41076	0.0168416
1.13457	0.0168416
1.23148	0.0168416
1.2361	0.0168543
1.22315	0.0168543
1.59794	0.0168543
1.32122	0.0168543
1.20841	0.0168543
1.21872	0.0168543
1.34247	0.0168543
1.30396	0.0168543
1.2305	0.0168543
1.22514	0.0168543
1.21166	0.0168543
1.22825	0.0168543
1.22006	0.0168543
1.21439	0.0168543
1.316	0.0168543
1.21965	0.0168543
1.21993	0.0168543
1.23562	0.0168543
1.20965	0.0168633
1.34398	0.0168744
1.34045	0.0168877
1.27459	0.0168877
1.24503	0.0168877
1.21099	0.0168877
1.36874	0.0168877
1.23627	0.0169869
1.2244	0.0170053
1.21916	0.0170382
1.23354	0.0170473
1.33913	0.0170826
1.22062	0.0171111
1.2113	0.0171253
1.31277	0.0171253
1.24084	0.0171308
1.22738	0.0171786
1.25139	0.0171891
1.80911	0.0172051
1.14678	0.0172175
1.21068	0.0172295
1.21426	0.0172392
1.20882	0.0172411
1.16306	0.0172669
1.22247	0.0173094
1.33185	0.0173796
1.20485	0.0173946
1.21698	0.0174203
1.49615	0.0174283
1.52873	0.0174283
1.21402	0.0174283
1.19695	0.0174283
1.1467	0.0174283
1.34667	0.0174283
1.21109	0.0174283
1.4089	0.0174283
1.25545	0.0174934
1.28293	0.0175486
1.34815	0.0175486
1.55595	0.0176269
1.14063	0.0176378
1.21133	0.0176407
1.24389	0.0176407
1.24389	0.0176407
1.22126	0.0176407
1.56823	0.0176407
1.20018	0.0176407
1.23568	0.0176407
1.38226	0.0176407
1.21506	0.0176407
1.26134	0.0176407
1.14331	0.0176407
1.19084	0.0176503
1.29151	0.0176541
1.19534	0.0176541
1.23769	0.0176541
1.21706	0.0176665
1.21893	0.0176665
1.18366	0.0176665
1.2083	0.0177147
1.2021	0.0177147
1.20513	0.0177147
1.23072	0.0177147
1.20038	0.0177237
1.20977	0.0177237
1.23442	0.0177341
1.30224	0.0177341
1.49046	0.0177341
1.098	0.0177508
1.22155	0.0177596
1.20079	0.0177601
1.44105	0.017793
1.5224	0.0177935
1.24561	0.0177935
1.57657	0.0177935
1.60951	0.017806
1.19347	0.0178542
1.17493	0.0178592
1.20729	0.0178654
1.30659	0.0178973
1.2132	0.0179023
1.59592	0.0179023
1.20848	0.0179705
1.22063	0.0179705
1.19815	0.0179879
1.21317	0.0180018
1.28545	0.0180056
1.28545	0.0180056
1.19683	0.0180218
1.19567	0.0180218
1.20252	0.018023
1.2213	0.0180281
1.22667	0.0180399
1.29468	0.0180873
1.35776	0.0180896
1.15773	0.0180896
1.33811	0.0180896
1.22427	0.0180928
1.19899	0.018171
1.5783	0.018171
1.20268	0.0182017
1.24499	0.0182017
1.23225	0.0182017
1.21033	0.0182017
1.22283	0.0182017
1.22283	0.0182017
1.18773	0.0182503
1.20396	0.0182518
1.19964	0.018264
1.11786	0.018264
1.19479	0.0182943
1.54504	0.0182943
1.19792	0.0182943
1.66262	0.0182943
1.21164	0.0182998
1.19793	0.018303
1.76085	0.0183165
1.18461	0.0183554
1.20828	0.0183554
1.19748	0.0184027
1.19622	0.0184487
1.28369	0.0184575
1.20774	0.0184575
1.80161	0.0184575
1.18568	0.0184575
1.19114	0.0184575
1.57377	0.0184575
1.18559	0.0184575
1.20592	0.0184575
1.34917	0.0184575
1.18826	0.0184575
1.19518	0.0184575
1.2024	0.0184575
1.30989	0.0184575
1.19218	0.0184575
1.18035	0.0184575
1.18374	0.0184575
1.19428	0.0184615
1.64256	0.0184615
1.22454	0.0184771
1.24257	0.0185127
1.20332	0.0185127
1.32816	0.0185177
1.19651	0.0185285
1.20737	0.0185499
1.22925	0.0185531
1.31594	0.0185577
1.18905	0.0185625
1.26502	0.0185625
1.25462	0.0185625
1.25462	0.0185625
1.17647	0.0185625
1.192	0.0185625
1.18478	0.0185625
1.21297	0.018565
1.24475	0.018565
1.16885	0.0185742
1.18473	0.0185873
1.2298	0.0186491
1.18772	0.018662
1.23456	0.0186754
1.21305	0.0186791
1.23165	0.0186791
1.18896	0.0186791
1.19031	0.0187479
1.19815	0.0187606
1.2148	0.0187664
1.19676	0.0187695
1.1853	0.018776
1.32784	0.0187899
1.19905	0.0187899
1.39568	0.0188097
1.51885	0.0188247
1.20243	0.0188247
1.17312	0.0188936
1.18537	0.0189198
1.19275	0.0189275
1.26033	0.018953
1.48438	0.018953
1.23137	0.018953
1.21883	0.018953
1.19781	0.0189724
1.29644	0.0189724
1.19085	0.0189724
1.19616	0.0189915
1.17683	0.0190339
1.20046	0.0190339
1.19527	0.0190729
1.23508	0.0190834
1.37695	0.0190834
1.17694	0.0190834
1.43633	0.0191102
0.98356	0.019281
1.18458	0.0193022
1.18235	0.0193022
1.2175	0.0193278
1.2086	0.0193313
1.33866	0.0193313
1.31955	0.0193313
1.1902	0.019392
1.19775	0.019392
1.20758	0.0193969
1.17901	0.01943
1.40568	0.0194891
1.15659	0.0194891
1.20573	0.0194891
1.18426	0.0194891
1.17526	0.019509
1.1641	0.019509
1.38837	0.0195639
1.18766	0.0195639
1.17949	0.0196022
1.20641	0.0196037
1.188	0.0196165
1.21159	0.0196285
1.30839	0.0196285
1.16899	0.0196285
1.16627	0.0196285
1.23437	0.0196285
1.18347	0.0197091
1.36254	0.0197329
1.18233	0.0197329
1.17061	0.0197349
1.18662	0.019743
1.17894	0.0197617
1.19641	0.0198093
1.22235	0.0198218
1.20861	0.019824
1.19861	0.0198886
1.18386	0.0198886
1.28315	0.0198886
1.16952	0.0198967
1.19451	0.0198967
1.17552	0.0198967
1.12314	0.0199498
1.1782	0.0199498
1.16562	0.0199498
1.18301	0.0199498
1.1467	0.0199498
1.16219	0.0199498
1.18274	0.0199498
1.30185	0.0199498
1.25772	0.0199498
1.42692	0.0199498
1.19057	0.0199498
1.17573	0.0199498
1.10526	0.0199498
1.19101	0.0199498
1.1906	0.0199498
1.20604	0.0199498
1.17674	0.0199498
1.18162	0.0199498
1.17057	0.0199498
1.03622	0.0199498
1.16149	0.0199498
1.2022	0.0199498
1.52256	0.0199498
1.1729	0.0199779
1.88992	0.0200035
1.17526	0.0200035
1.1593	0.0200061
1.39803	0.0200061
1.17405	0.0200061
1.36665	0.0200061
1.2673	0.0200061
1.15247	0.0200061
1.164	0.0200098
1.16988	0.0200119
1.31573	0.0200475
1.1685	0.0200475
1.21256	0.0200475
1.17303	0.0200475
1.4484	0.0200813
1.17183	0.0200885
1.16893	0.0201447
1.15995	0.0201447
1.39611	0.0201447
1.21154	0.0201447
1.21633	0.0201447
1.32043	0.0201447
1.13465	0.0201648
1.16734	0.0201648
1.25295	0.0202582
1.18316	0.0202596
1.1733	0.0202997
1.17183	0.0203412
1.17045	0.0203412
1.15916	0.0203412
1.19654	0.0203412
1.17784	0.0203412
1.33626	0.0203412
1.17393	0.0203412
1.16821	0.0203412
1.23136	0.0203719
1.33133	0.0204093
1.25685	0.0204093
1.25276	0.0204189
1.18519	0.0204189
1.19804	0.0204652
1.1619	0.0204652
1.18103	0.0204972
1.28899	0.0204972
1.17834	0.0204972
1.22528	0.0205354
1.22528	0.0205354
1.16237	0.020536
1.38311	0.020536
1.16526	0.020558
1.15662	0.0205636
1.70009	0.0205782
1.2431	0.0206308
1.21575	0.0206308
1.17352	0.0206361
1.15557	0.0206361
1.18289	0.0206361
1.15765	0.0206426
1.16418	0.0206426
1.33594	0.0206426
1.17354	0.0206962
1.16668	0.0207196
1.20318	0.0207196
1.11311	0.0207428
1.29931	0.0207428
1.15786	0.0207799
1.16693	0.0207852
1.16039	0.0208374
1.16767	0.0208374
1.17615	0.0208949
1.17001	0.0209027
1.2078	0.0209027
1.34458	0.0209027
1.17365	0.0209181
1.22069	0.0209415
1.17304	0.0209415
1.16599	0.0209415
1.48073	0.0209415
1.41411	0.0209601
1.36209	0.0209647
1.16501	0.0209726
1.1551	0.0209726
1.37354	0.0209726
1.16693	0.0209726
1.39475	0.0209726
1.16097	0.0209726
-1.77992	0.0209726
1.21122	0.0209726
1.16606	0.0210073
1.33809	0.0210073
1.19364	0.0210073
1.19121	0.0210299
1.16749	0.0210586
1.42159	0.0210742
1.1829	0.0210767
1.15142	0.0210804
1.15937	0.0210804
1.21218	0.0210911
1.26029	0.0211057
1.16692	0.0211057
1.1652	0.0211532
1.16614	0.0211532
1.15744	0.0211653
1.3886	0.0211653
1.15877	0.0211653
1.16003	0.0211653
1.37508	0.0211653
1.20561	0.0212245
1.41958	0.0212277
1.15022	0.0212277
1.21041	0.0212335
1.25865	0.0212335
1.33898	0.0212559
1.16655	0.0212778
1.19993	0.0212963
1.1645	0.0212963
1.36137	0.0212963
1.16597	0.0213061
1.17083	0.021307
1.15149	0.0213137
1.17053	0.0213137
1.37317	0.0213137
1.35292	0.0213342
1.16441	0.0213767
1.33375	0.0213767
1.35647	0.0213767
1.1792	0.0213874
1.1156	0.021478
1.3595	0.0214817
1.14399	0.0214927
1.17766	0.0215158
1.14388	0.0215414
1.15753	0.0215564
1.19829	0.0215853
1.15223	0.0215853
1.16768	0.0216196
1.16629	0.0216593
1.16258	0.0216593
1.19175	0.0216593
1.16393	0.0216593
1.17286	0.0216903
1.17118	0.021691
1.15781	0.021691
1.2078	0.0216961
1.1625	0.0216961
1.29662	0.0216961
1.15813	0.0216961
1.22405	0.0216961
1.16625	0.0216961
1.18811	0.0216973
1.14964	0.0216987
1.2384	0.0217492
1.16792	0.0217492
1.15381	0.0217492
1.16976	0.021763
1.17159	0.021763
1.1528	0.021763
1.4581	0.021763
1.14883	0.021763
1.16994	0.021772
1.29927	0.021772
1.15514	0.021772
1.25639	0.021772
1.16896	0.021772
1.16115	0.021772
1.14228	0.021772
1.16657	0.021772
1.15678	0.021772
1.20882	0.021772
1.24229	0.0217784
1.31506	0.0217784
1.16905	0.021807
1.15063	0.0218077
1.07764	0.0218328
1.20477	0.0218343
1.1634	0.021838
1.50216	0.021838
1.14579	0.0218531
1.72546	0.0218531
1.15294	0.0218531
0.996401	0.0218531
1.14645	0.0218531
1.15941	0.0218735
1.16686	0.021876
1.14819	0.0218847
1.18452	0.0218874
1.16104	0.0219308
1.13948	0.0219308
1.14976	0.0219308
1.13627	0.0220617
1.17848	0.0220617
1.16079	0.0221242
1.15302	0.0221297
1.15556	0.0221575
1.39397	0.0221802
1.04808	0.0222162
1.15053	0.0222162
1.14601	0.02229
1.14432	0.02229
1.39832	0.02229
1.15042	0.0222975
1.54786	0.02232
1.00685	0.02232
1.13751	0.0223501
1.14449	0.0223501
1.14403	0.0223501
1.16266	0.0223501
1.2112	0.0223501
1.13631	0.0223501
1.7791	0.0223501
1.13574	0.0223501
1.06939	0.022351
1.30171	0.022351
1.3009	0.0223642
1.29753	0.0223919
1.22918	0.0224083
1.14308	0.0224083
1.28918	0.0224135
1.14412	0.0224135
1.15864	0.0224135
1.14011	0.0224135
1.09977	0.0224599
1.23685	0.0225087
1.38075	0.0225244
1.13465	0.0225422
1.13553	0.0225422
1.26242	0.0225422
1.09498	0.0225422
1.1481	0.0225422
1.1338	0.0225422
1.41284	0.0225909
1.16274	0.0226182
1.16092	0.0226258
1.13385	0.0226404
1.70605	0.0227426
1.1885	0.0227543
1.31268	0.0228077
1.18027	0.0228272
1.22859	0.0228272
1.13989	0.0228272
1.15154	0.0228272
1.14546	0.0228272
1.15856	0.0228272
1.11428	0.0228272
1.13768	0.0228272
1.14125	0.0228272
1.23359	0.0228272
1.13774	0.0228783
1.17199	0.0228993
1.13384	0.0228993
1.14496	0.0229164
1.19906	0.0229164
1.13605	0.0229164
1.15003	0.0229164
1.86733	0.0229387
1.18056	0.0229556
1.14142	0.0229556
1.12943	0.0230071
1.26979	0.0230071
1.12623	0.0230071
1.13463	0.0230604
1.59514	0.0230995
1.13691	0.0231083
1.18168	0.0231083
1.3225	0.0231194
1.13129	0.0231264
1.25446	0.0231264
1.13814	0.0231577
1.14382	0.023176
1.16073	0.023176
1.16125	0.023176
1.13439	0.023176
1.43639	0.023176
1.13539	0.023224
1.19596	0.0232363
1.18771	0.0232422
1.2253	0.0232497
1.09766	0.023252
1.14397	0.0232587
1.13753	0.0233002
1.14967	0.0233002
1.14618	0.0233059
1.1335	0.0233289
1.36351	0.0233362
1.18997	0.0233362
1.11277	0.0234059
1.16231	0.02341
1.19332	0.02341
1.16668	0.02341
1.30401	0.0234319
1.29361	0.0234319
1.14216	0.023436
1.13366	0.023436
1.25733	0.0234363
1.12677	0.0234432
1.17052	0.0234432
1.1505	0.0234432
1.21797	0.023472
1.21948	0.023472
1.21948	0.023472
1.14118	0.023472
1.49541	0.0234753
1.30346	0.0234753
1.41202	0.0234753
1.17102	0.0235018
1.1549	0.0235055
1.12903	0.0235287
1.29182	0.0235666
1.06903	0.023668
1.11958	0.023668
1.2696	0.023668
1.16196	0.0236746
1.13499	0.0236766
1.1306	0.0236879
1.13615	0.0236901
1.40991	0.0237204
1.12652	0.0237297
1.20976	0.0237297
1.24065	0.0237316
1.16984	0.0237635
1.13103	0.0237731
1.14056	0.0238053
1.12679	0.0238101
1.23786	0.0238108
1.13421	0.0238138
1.12757	0.023838
1.35762	0.0239294
1.18899	0.0239302
1.14868	0.0239302
1.12581	0.0239302
1.17101	0.0239302
1.52844	0.0239302
1.21847	0.0239302
1.13303	0.0239302
1.08044	0.0239302
1.42783	0.0239415
1.12136	0.0239415
1.23619	0.0239415
1.12713	0.0239415
0.960547	0.0239415
1.12327	0.0239415
1.12913	0.0239493
1.26611	0.02395
1.54853	0.0240014
1.11625	0.0240203
1.40161	0.0240203
1.18227	0.0240203
1.46522	0.0240203
1.13742	0.0240203
1.13379	0.0240306
1.12452	0.0241213
1.05297	0.0241213
1.13163	0.0241231
1.13175	0.0241231
1.17011	0.0241316
1.12474	0.0241316
1.13491	0.0241479
1.09241	0.0241739
1.12807	0.0241755
1.40981	0.0241934
1.12823	0.0241963
1.14023	0.0241963
1.128	0.0241963
1.39953	0.0242015
1.41907	0.0242015
1.12752	0.0242228
1.12519	0.0242228
1.13289	0.024272
1.12672	0.0242873
1.19295	0.0243168
1.1349	0.0243333
1.12238	0.0243333
1.12501	0.0243333
1.11115	0.0243494
1.55038	0.0243792
1.18262	0.0243957
1.37927	0.0243957
1.22552	0.0243957
1.13748	0.0243957
1.12816	0.0243957
1.12116	0.0243957
1.13458	0.0243957
1.21873	0.0243957
1.13415	0.0243957
1.44912	0.0243957
1.20177	0.0243957
1.16897	0.0243957
1.17765	0.0243957
1.13734	0.0243957
1.1275	0.0243957
1.11518	0.0243957
1.12155	0.0243957
1.18543	0.0243957
1.07164	0.0243957
1.16073	0.0243957
1.12715	0.0243957
1.1204	0.0243957
1.14585	0.0243957
1.11933	0.0243957
1.11907	0.0243957
1.11407	0.02442
1.21193	0.02442
1.12211	0.02442
1.20115	0.0244509
1.11626	0.0244509
1.21709	0.0244543
1.13122	0.0244648
1.14487	0.0244703
1.12446	0.0244838
1.18483	0.0245024
1.11907	0.0245024
1.2525	0.0245024
1.12154	0.02451
1.2144	0.0245533
1.11825	0.0245533
1.13066	0.0245533
1.13158	0.0245533
1.12532	0.0245533
1.32787	0.0245687
1.43994	0.0245836
1.12131	0.0245836
1.12244	0.0245836
1.17456	0.0246009
1.36489	0.0246259
1.09226	0.0246259
1.95656	0.0246259
1.11198	0.0246259
1.13318	0.0246259
1.12446	0.0247172
1.20757	0.0247172
1.12007	0.0247172
1.11107	0.0247172
1.13426	0.024727
1.15367	0.0247348
1.14852	0.0247355
1.14898	0.0247355
1.16476	0.0247355
1.13813	0.024751
1.137	0.0247875
1.12354	0.0247875
1.25974	0.0247875
1.15697	0.0247875
1.40052	0.0248845
1.1413	0.0249325
1.44245	0.0249486
1.1387	0.0249486
1.10354	0.0249837
1.13794	0.0249837
1.1202	0.0250811
1.12226	0.0250811
1.12218	0.0250811
1.21205	0.0250811
1.11671	0.0250811
1.14418	0.0250811
1.1521	0.0250811
1.11438	0.0250811
1.12105	0.0250811
1.11069	0.0250811
1.2452	0.025125
1.11473	0.025125
1.1322	0.025125
1.05613	0.025125
1.1121	0.025125
1.10926	0.025125
1.10748	0.025125
1.10587	0.025125
1.07253	0.025125
1.12391	0.025125
1.19906	0.025125
1.13103	0.0251481
1.10532	0.0252946
0.955259	0.0252967
1.17605	0.0253259
1.59671	0.0253608
1.16597	0.0253903
1.13692	0.0253903
1.1239	0.0253903
1.21077	0.0253903
1.126	0.0253903
1.10935	0.0254068
1.09034	0.0254499
1.12275	0.0254542
1.1237	0.0254542
1.11458	0.0254542
1.11831	0.0255053
1.19431	0.0255551
1.32225	0.0255551
1.11213	0.0255551
1.12983	0.0255551
1.1528	0.02558
1.27396	0.0255919
1.11264	0.0256575
1.11431	0.0256575
1.15136	0.025666
1.12661	0.0256952
1.12107	0.0257069
[truncated: 11,444 more rows]

## Sheet: YAP vs control
Fold	FDR
-2.5716	0.000960113
-1.24173	0.00319705
1.99656	0.0298557
1.93859	0.0318727
-1.34135	0.0318727
2.14341	0.124332
1.80945	0.124332
2.02063	0.124332
1.66431	0.124332
1.68766	0.124332
1.66589	0.124332
1.68014	0.124332
1.72279	0.124332
1.84392	0.124332
1.83242	0.124332
1.67646	0.124332
1.64894	0.124332
1.81545	0.124332
1.7854	0.124332
1.67843	0.138077
1.60246	0.138077
1.63144	0.138077
1.65506	0.138077
1.74376	0.138077
1.65053	0.138077
1.55741	0.138077
1.55587	0.138077
1.58122	0.138077
1.53199	0.138077
1.68363	0.138077
1.68035	0.148081
1.53304	0.148279
1.54424	0.149753
1.50445	0.149753
1.56616	0.149753
1.50139	0.149753
1.53161	0.149753
1.68518	0.149753
1.52749	0.149753
1.49502	0.149753
1.76784	0.149753
1.46062	0.149753
-1.64318	0.149753
1.62337	0.149753
1.80038	0.153121
-1.50123	0.153121
1.44927	0.155288
1.52107	0.155288
1.45398	0.155288
-0.84827	0.155288
1.69203	0.155288
-1.17818	0.155288
1.4261	0.155288
1.44081	0.155288
1.43665	0.155288
1.43337	0.155288
-1.43599	0.155288
1.75455	0.155288
1.54665	0.155288
1.7936	0.155288
1.68589	0.155288
1.41369	0.15802
1.42132	0.164066
1.42014	0.173185
1.87776	0.173269
1.40901	0.173806
1.39796	0.173806
1.44701	0.173806
1.48033	0.173806
1.3858	0.173806
1.55907	0.173806
1.38362	0.173806
-1.39858	0.173806
1.57266	0.173806
1.42265	0.173806
-1.439	0.173806
1.37213	0.173806
1.50432	0.173806
1.30313	0.173806
1.37147	0.173806
1.36805	0.173806
1.37848	0.173806
1.36437	0.173806
-1.10457	0.173806
1.35644	0.173806
1.38062	0.173806
1.34622	0.173806
1.35324	0.173806
1.44948	0.173806
1.34422	0.173806
1.36062	0.173806
1.52059	0.173806
1.34059	0.173806
1.60063	0.173806
1.55428	0.173806
1.31911	0.173806
1.33701	0.173806
1.54174	0.173806
1.43594	0.173806
1.329	0.173806
1.3379	0.173806
1.35825	0.173806
1.4293	0.173806
1.32113	0.173806
1.38226	0.173806
1.37605	0.173806
1.32118	0.173806
1.32586	0.173806
1.3208	0.173806
1.34287	0.173806
1.43236	0.173806
1.47004	0.173806
1.3287	0.173806
1.61553	0.173806
1.35443	0.173806
1.31663	0.173806
1.30688	0.173806
1.30843	0.173806
1.30868	0.173806
1.29714	0.173806
1.307	0.173806
1.43703	0.173806
1.3481	0.173806
1.30489	0.173806
1.45379	0.173806
1.31603	0.173806
1.64881	0.173806
1.53129	0.173806
1.32603	0.173806
1.30666	0.173806
1.31262	0.173806
1.56732	0.173806
1.32138	0.173806
1.40546	0.173806
1.32249	0.173806
1.32055	0.173806
1.40023	0.173806
1.30454	0.177946
1.32253	0.178456
-1.10101	0.179306
1.29648	0.180362
1.27763	0.180362
-1.30054	0.180362
1.33089	0.180362
1.34838	0.180362
1.27988	0.180362
1.28868	0.180362
1.62374	0.180362
1.4485	0.182368
1.43527	0.182368
1.33841	0.182368
1.27814	0.182368
1.31056	0.182368
1.28507	0.182368
1.27249	0.182368
1.34915	0.182368
1.48341	0.182368
1.26304	0.183133
1.26359	0.183415
1.26555	0.183511
1.43138	0.185908
1.28201	0.190273
1.26455	0.192527
1.35387	0.195149
1.25749	0.195469
1.26131	0.195469
-1.6838	0.196254
1.2514	0.198135
1.26158	0.198135
1.27071	0.198135
1.2815	0.198135
1.25176	0.198135
1.24562	0.198135
1.35634	0.198622
1.24794	0.198753
1.28771	0.198753
1.26406	0.198753
1.23766	0.198753
1.23632	0.198753
1.25597	0.198753
1.34101	0.198753
1.27013	0.200871
1.23686	0.200871
1.36618	0.200871
1.33445	0.200871
1.24622	0.201262
1.24796	0.201621
1.24955	0.201621
1.24541	0.202216
1.2582	0.203323
1.26612	0.203323
1.20536	0.203323
1.2398	0.205675
1.25197	0.205675
1.36067	0.205675
1.24129	0.205675
1.23453	0.205675
1.22986	0.205675
1.22936	0.205675
1.23995	0.205675
1.3967	0.205675
1.21854	0.207067
1.20431	0.207067
1.42199	0.207067
1.22247	0.207067
1.23753	0.207067
-1.45271	0.207067
1.22013	0.207067
1.20939	0.207067
-1.61279	0.207067
1.20383	0.207067
1.21103	0.207067
1.36886	0.207067
1.2092	0.207067
1.20086	0.207067
1.21465	0.207067
1.16945	0.207067
1.1931	0.207067
1.21422	0.207067
1.67211	0.207067
1.20824	0.207067
1.2809	0.207067
1.20088	0.207067
1.20032	0.207067
1.36802	0.207067
-1.85991	0.207067
1.3338	0.207067
1.37778	0.207067
1.32543	0.207067
1.19608	0.207067
1.24625	0.207067
1.10215	0.207067
1.33899	0.207067
1.12943	0.207067
1.20702	0.207067
1.19889	0.207067
1.18668	0.207067
1.1849	0.207067
1.56933	0.207067
1.18203	0.207067
1.26342	0.207067
1.19181	0.207067
1.25651	0.207067
1.20588	0.207067
1.18983	0.207067
1.22038	0.207067
1.28338	0.207067
1.18646	0.207067
1.27016	0.207067
1.21905	0.207067
1.30895	0.207067
1.18492	0.207067
1.22378	0.207067
1.2396	0.207067
1.19947	0.207067
1.42388	0.207067
1.22794	0.207067
1.44743	0.207067
1.17842	0.207067
1.205	0.207998
1.19716	0.207998
1.16804	0.207998
1.17236	0.207998
1.41846	0.207998
1.18199	0.207998
1.32324	0.207998
1.18377	0.207998
1.24529	0.207998
1.29834	0.208182
1.18282	0.208182
1.18392	0.208182
1.18311	0.208593
1.38931	0.208593
1.16925	0.209852
1.20819	0.212185
1.1597	0.212185
1.15554	0.212185
1.18558	0.212185
1.16558	0.212553
1.18765	0.212553
1.17039	0.212553
1.17016	0.212553
1.17446	0.213652
1.33452	0.213652
1.29677	0.216784
1.15127	0.219223
1.32092	0.220454
1.15925	0.220458
1.1596	0.222208
1.20995	0.223467
1.16003	0.223467
1.14645	0.223467
1.15223	0.223467
1.13909	0.223467
1.27772	0.223467
1.25606	0.224906
-1.04771	0.224906
1.24817	0.224906
1.20878	0.224906
1.15819	0.224906
1.07582	0.224906
1.15339	0.224906
1.154	0.224906
-1.13974	0.224906
1.14374	0.224906
1.14568	0.2257
1.19096	0.22727
1.14964	0.22727
1.14918	0.22727
1.1496	0.22727
1.1503	0.22727
1.1397	0.22727
1.15049	0.22727
1.35227	0.22727
1.14109	0.227898
1.23616	0.228183
1.23148	0.228678
1.13182	0.228734
1.37329	0.228734
1.40655	0.228734
1.14721	0.228734
1.20448	0.228734
1.12697	0.228734
1.21148	0.228734
1.13295	0.228734
1.12606	0.228734
1.12169	0.228734
1.15737	0.228734
1.19004	0.228734
1.12872	0.228734
1.13133	0.228734
1.14964	0.228734
1.13079	0.228734
1.13374	0.228734
1.15481	0.229519
1.14288	0.229767
1.1304	0.229767
1.1102	0.229767
1.20458	0.229767
1.11725	0.229767
1.11916	0.229767
1.28189	0.229767
1.22251	0.229767
1.13869	0.229767
1.14538	0.229767
1.1696	0.229767
1.1284	0.229767
1.11673	0.229767
1.15051	0.229767
1.18861	0.229767
1.12767	0.229767
1.22503	0.229767
1.13091	0.229767
1.1252	0.229767
1.30791	0.229767
1.14168	0.229767
1.11982	0.229767
1.10568	0.229767
1.45016	0.229767
1.55099	0.229767
1.11723	0.229767
1.14637	0.229767
1.11661	0.229767
1.08883	0.229767
1.11572	0.229767
1.1085	0.229767
1.14705	0.229767
1.1089	0.229767
1.14962	0.229767
1.77971	0.229767
1.10958	0.229767
1.17767	0.229767
1.29862	0.229767
1.25177	0.229767
1.12961	0.229767
1.098	0.229767
1.11257	0.229767
1.10685	0.229767
1.16568	0.229767
1.2801	0.229767
1.09399	0.229767
1.11684	0.229767
1.10548	0.229767
1.15005	0.229767
1.11244	0.229767
1.11	0.229767
1.32206	0.229767
1.10536	0.229767
1.18142	0.229767
1.13123	0.229767
-0.960902	0.229767
1.11347	0.229767
1.18013	0.229767
1.11747	0.229767
1.11433	0.229767
1.10393	0.229767
1.08639	0.229767
-1.3833	0.229767
1.10793	0.229767
1.10155	0.229767
1.11163	0.229767
1.11772	0.229767
1.11508	0.229767
1.10127	0.229767
1.10537	0.229767
1.09425	0.229767
1.09644	0.229767
1.16391	0.229767
1.12527	0.229767
1.09387	0.229767
1.14072	0.229767
1.09991	0.229767
1.13486	0.229767
1.08757	0.229767
0.765064	0.229767
1.08255	0.229767
1.08907	0.229767
1.09407	0.229767
-0.842978	0.229767
1.08712	0.229767
1.34741	0.229767
1.08336	0.229767
1.16731	0.229767
1.14346	0.231468
1.38863	0.231468
1.07182	0.231468
1.08185	0.231468
1.08497	0.232972
1.18696	0.233896
1.12947	0.233896
1.5207	0.234007
1.09436	0.234012
1.08048	0.234012
1.09264	0.234012
1.24481	0.234012
1.08127	0.234012
-1.3928	0.234012
1.0813	0.234012
1.16409	0.234012
1.08	0.234012
1.07984	0.234012
1.05794	0.234012
1.08426	0.234012
1.08426	0.234012
1.1556	0.234012
1.07958	0.234012
0.935396	0.234012
1.08509	0.234012
1.23177	0.234012
1.19259	0.235737
1.09579	0.23645
1.11217	0.23645
1.07464	0.23645
1.10537	0.23645
1.08846	0.23645
1.05905	0.23645
1.06737	0.23645
1.12745	0.23645
0.956925	0.23645
1.09006	0.23645
1.168	0.23645
1.28513	0.23645
1.08066	0.23645
1.19757	0.23645
1.06722	0.23645
1.06722	0.23645
1.14592	0.23645
1.09592	0.23645
1.06574	0.23645
1.12361	0.23645
1.07235	0.23645
1.06544	0.23645
1.07322	0.23645
1.06397	0.23645
1.06849	0.23645
1.1334	0.23645
1.1336	0.23645
1.07258	0.23645
1.11641	0.23645
1.0698	0.23645
1.07858	0.23645
1.06949	0.23645
1.05475	0.23645
1.2075	0.23645
1.09524	0.23645
1.06774	0.23645
1.12082	0.23645
1.07691	0.23645
1.10692	0.236477
1.1904	0.236477
-0.753619	0.238236
1.06125	0.238535
1.06959	0.238535
2.02922	0.238535
1.06285	0.238609
1.16474	0.238924
1.06595	0.238924
1.06161	0.238924
1.07641	0.238924
1.05563	0.238924
1.12942	0.238948
1.13221	0.238948
1.15776	0.239121
1.09095	0.239121
1.05385	0.239121
1.26894	0.239121
1.11851	0.239121
1.05084	0.239121
-1.35001	0.239225
1.04929	0.239372
1.05612	0.239372
1.05676	0.239372
1.09449	0.239372
1.07415	0.239372
1.05639	0.239372
1.05718	0.239372
1.05543	0.239372
1.05869	0.239372
1.05131	0.239372
1.09381	0.239372
-1.06176	0.239867
1.0579	0.239867
1.06108	0.241435
-1.05083	0.241435
1.04749	0.241435
1.0433	0.241435
1.05457	0.241435
1.04518	0.241435
1.05384	0.241435
1.08581	0.241435
1.29411	0.241435
1.0468	0.241435
1.04641	0.24152
1.05036	0.24152
2.21751	0.24152
1.05895	0.243063
1.14269	0.243063
1.08669	0.243063
1.04726	0.243063
1.14027	0.243063
1.08217	0.243063
1.04888	0.243063
1.22192	0.243063
1.0739	0.243063
1.13743	0.243063
1.27815	0.243063
1.09617	0.243063
1.03926	0.243962
1.04986	0.243962
1.12974	0.243962
1.04401	0.243962
1.10745	0.244035
1.21002	0.244146
1.16599	0.244926
1.13178	0.24565
1.03623	0.24565
1.09855	0.24565
1.08685	0.24565
1.03752	0.24565
1.07694	0.24565
1.04842	0.24565
1.06653	0.24565
1.04564	0.24565
1.02969	0.24565
1.0319	0.24565
1.1504	0.24565
1.04011	0.24565
1.02199	0.24565
1.07532	0.24565
1.0324	0.24565
1.03174	0.24565
1.10533	0.24565
1.0509	0.246274
1.10143	0.246274
1.39073	0.246971
1.04325	0.246971
1.04941	0.247238
1.03132	0.247238
1.03369	0.247238
1.02442	0.247238
1.07603	0.247582
1.04206	0.247582
1.18831	0.247582
1.01497	0.247582
1.05923	0.247582
1.01885	0.247582
1.05373	0.247582
0.998776	0.247582
1.0357	0.247582
1.0331	0.247608
1.03181	0.247608
1.03409	0.249015
1.01954	0.249831
1.19783	0.250348
0.979407	0.250348
1.04714	0.250348
1.03262	0.250348
1.07782	0.250348
1.17638	0.250348
1.01906	0.250348
1.01906	0.250348
1.02255	0.250348
1.02461	0.250348
1.01033	0.250348
1.03278	0.250348
1.04586	0.250348
1.01832	0.250348
1.04156	0.250348
1.03578	0.250348
1.23009	0.250503
1.03681	0.250928
1.08788	0.250928
1.07637	0.250928
1.01745	0.250928
1.15005	0.250928
1.02344	0.251202
1.10921	0.252071
1.01651	0.252084
1.01075	0.252959
1.00583	0.252959
0.996548	0.252959
0.999829	0.252959
1.00996	0.252959
1.00954	0.252959
1.00009	0.252959
1.1763	0.253021
1.02659	0.253021
1.01016	0.253142
1.04092	0.253403
1.08892	0.253403
0.917793	0.253403
1.99687	0.253403
0.999193	0.253403
1.03467	0.253532
1.08408	0.254113
0.995929	0.254113
1.02125	0.254113
1.0087	0.254113
1.00709	0.254113
1.00791	0.254113
1.21092	0.254113
1.03788	0.254113
1.14119	0.254113
0.957243	0.254113
1.01123	0.254113
1.01186	0.254113
1.0418	0.254113
1.02924	0.254113
1.03034	0.254113
1.01598	0.254113
1.00888	0.254113
1.00139	0.254113
1.00498	0.254113
1.00099	0.254113
1.00299	0.254113
1.0239	0.254113
1.00342	0.254462
1.13449	0.254462
1.00247	0.254462
1.00288	0.254462
0.962741	0.254462
1.05558	0.254462
0.930149	0.254462
0.99393	0.256659
1.15245	0.257021
1.10228	0.257021
1.03704	0.257021
0.973532	0.257021
1.01005	0.257021
1.18427	0.257838
1.04448	0.257838
0.943953	0.257838
0.995553	0.257838
1.11762	0.257838
1.08467	0.257838
1.01609	0.257838
1.09452	0.257838
0.990974	0.257838
0.988546	0.257838
1.00609	0.257838
0.997397	0.257838
1.00375	0.257838
0.996786	0.258102
0.987194	0.258102
1.71789	0.259938
1.01446	0.260165
0.988119	0.26024
1.03261	0.260317
1.01886	0.260317
0.995508	0.260317
1.07307	0.261578
-3.03947	0.261578
0.96478	0.261578
1.07069	0.261578
1.06877	0.261578
0.991784	0.261578
1.04397	0.261578
1.01268	0.261578
1.04583	0.261578
0.984861	0.261578
1.00364	0.261578
1.08254	0.261974
0.992597	0.261974
0.991954	0.261974
0.982192	0.261974
1.11149	0.261974
1.06017	0.261974
0.987253	0.261974
1.13602	0.261974
1.00832	0.261974
0.985364	0.261974
0.999664	0.261974
1.00505	0.261974
0.999312	0.261974
0.968019	0.261974
0.991466	0.261974
0.986831	0.261974
1.01413	0.261974
0.993084	0.261974
1.01216	0.261974
0.999002	0.261974
0.975506	0.261974
0.986855	0.261974
0.998692	0.261974
1.02568	0.262039
0.973589	0.262741
1.19438	0.262891
0.942312	0.262891
0.977534	0.262891
0.973907	0.262891
0.995282	0.262891
1.0427	0.262891
0.988518	0.262891
0.980063	0.262891
0.979737	0.262891
0.978192	0.263108
0.961352	0.263108
0.969918	0.26322
1.02128	0.263333
0.9586	0.263423
1.08705	0.263423
1.07656	0.263423
0.920689	0.263423
1.02561	0.263423
0.964472	0.263423
0.990696	0.263423
1.02922	0.263423
0.99433	0.263423
1.2715	0.263423
1.1481	0.263423
0.969963	0.263423
0.976574	0.263423
1.04874	0.263423
0.975005	0.263423
0.973522	0.263423
0.976092	0.263423
0.977082	0.263423
0.973646	0.263423
0.998461	0.263423
1.213	0.263423
0.967125	0.263423
0.978266	0.263423
1.04423	0.263423
0.998226	0.263423
0.999127	0.264345
4.04888	0.264345
0.991187	0.264345
-1.0116	0.264345
0.974634	0.264345
1.05638	0.26495
1.12363	0.265937
0.94088	0.266032
1.03156	0.266032
0.959772	0.267602
-1.20593	0.267602
1.022	0.267602
0.969015	0.267602
0.962208	0.267602
0.96569	0.267602
1.0403	0.267602
0.989742	0.267602
1.04474	0.267602
0.965923	0.267602
-1.53705	0.267602
1.26537	0.267602
1.03483	0.267602
1.01346	0.267989
0.984324	0.267989
0.984211	0.268046
-2.0126	0.268046
1.18311	0.268046
0.965341	0.268156
1.06985	0.26819
-3.00939	0.268332
1.00837	0.268332
1.03552	0.269013
1.19629	0.269239
0.995952	0.269957
0.993565	0.270399
0.956853	0.270456
0.959802	0.270456
0.954063	0.270456
0.978307	0.270456
0.96587	0.270456
1.03145	0.270456
0.953884	0.270456
-0.950572	0.270456
1.05013	0.270456
0.948255	0.270456
1.05674	0.270456
0.912806	0.270456
0.968731	0.270456
0.958235	0.270456
0.970604	0.270456
0.953689	0.270456
1.04893	0.270456
0.952746	0.270456
0.998555	0.270547
0.935004	0.270547
0.961319	0.270547
1.69839	0.270661
0.954094	0.270661
0.995414	0.270661
0.955394	0.270661
0.98534	0.270661
1.07914	0.271049
0.963152	0.271049
1.07241	0.271049
1.01763	0.271049
0.953388	0.271049
1.0292	0.271049
0.970077	0.271174
0.947975	0.271174
1.05476	0.271285
0.912115	0.271285
0.944644	0.271573
0.993344	0.272031
1.00852	0.272031
1.01424	0.272031
0.951975	0.272031
1.03159	0.272031
0.933321	0.272427
-1.115	0.27253
0.979689	0.27253
0.952691	0.27253
0.949456	0.272535
0.963188	0.272577
0.939047	0.272577
1.02291	0.272577
0.947737	0.272577
0.98371	0.272968
0.949574	0.27369
0.950777	0.273719
0.94494	0.273719
0.936462	0.273719
0.94797	0.273719
1.0154	0.273719
0.961549	0.273719
0.938683	0.273719
1.07607	0.273719
0.940135	0.274206
0.941698	0.274206
0.949001	0.274206
1.0003	0.274206
0.955613	0.274355
0.945201	0.274456
0.94225	0.274456
0.938665	0.274456
0.972123	0.274456
1.00903	0.274456
1.0517	0.274456
0.922805	0.274456
0.914868	0.274456
0.955616	0.274456
1.03203	0.274456
-1.37041	0.274456
0.931999	0.274456
0.939764	0.274456
0.984195	0.274456
0.937937	0.275386
0.942354	0.275386
0.948657	0.275386
0.949628	0.275386
0.934357	0.275396
0.976803	0.275396
1.10018	0.275396
0.9438	0.275396
0.942224	0.275396
1.48858	0.275396
0.948495	0.275396
0.92853	0.275396
0.945492	0.275396
0.992983	0.275396
1.03438	0.275396
1.1184	0.275396
0.916316	0.275396
0.932804	0.275396
0.932094	0.275396
0.936117	0.275396
0.935072	0.275396
1.06926	0.275396
0.929443	0.275396
0.96436	0.275396
0.932805	0.275396
0.999994	0.275396
0.996346	0.275396
0.924114	0.275396
0.935516	0.275396
0.948815	0.275396
1.01176	0.275396
0.948884	0.275396
0.930361	0.275396
0.933638	0.275396
-1.88311	0.275396
0.934591	0.275396
0.934125	0.275396
0.934573	0.275396
0.925807	0.275396
0.932289	0.275396
0.934213	0.275396
0.923942	0.275396
0.938759	0.275396
0.934616	0.275396
0.936588	0.275396
0.927182	0.275396
0.939106	0.275396
1.04572	0.275396
0.934671	0.275396
0.924209	0.275396
0.961169	0.275396
0.942794	0.275396
-1.03301	0.275396
0.927261	0.275396
0.95298	0.275396
-0.932738	0.275396
1.01244	0.275529
1.63261	0.275529
0.934387	0.275529
0.956177	0.275724
1.02842	0.275724
1.00067	0.275724
0.919738	0.275734
0.926762	0.276545
0.944357	0.2768
0.921757	0.2768
1.16643	0.2768
0.932207	0.2768
0.925891	0.2768
0.919027	0.2768
0.924091	0.2768
0.909025	0.2768
0.937739	0.2768
1.0716	0.2768
0.930522	0.277383
0.964954	0.277383
1.07483	0.277516
0.922016	0.278171
0.945926	0.278171
1.18247	0.278171
0.925117	0.278183
0.960775	0.278183
1.01446	0.278183
0.99929	0.278183
0.929961	0.278183
1.00166	0.278183
1.09815	0.278216
0.944674	0.278216
0.924733	0.278216
1.06093	0.278781
0.929909	0.278781
0.921945	0.278781
0.919326	0.278781
0.926291	0.279409
0.925262	0.279683
-0.764687	0.279908
0.912043	0.281233
0.956905	0.281233
0.923449	0.281233
0.917452	0.281233
0.926495	0.281233
0.908346	0.281233
1.05576	0.281233
0.927027	0.281233
0.928165	0.281233
0.919678	0.281233
0.94043	0.28129
-1.03292	0.281322
0.970815	0.281322
0.918188	0.281322
0.934358	0.281322
0.915095	0.281396
0.97934	0.281396
0.953903	0.281396
0.921786	0.281396
0.914247	0.281396
0.943974	0.281396
0.915925	0.281396
0.915046	0.282365
0.982222	0.282476
1.1817	0.282476
0.915779	0.282476
0.905134	0.282792
0.905488	0.282792
0.965225	0.282792
0.91632	0.282809
1.05934	0.282809
0.931623	0.282809
0.957668	0.282809
0.809735	0.283358
0.907141	0.283401
0.912522	0.283401
0.953217	0.283401
0.901614	0.283401
0.961473	0.284676
0.932047	0.284676
0.919118	0.284676
0.902444	0.284676
0.904363	0.284676
0.90985	0.284676
0.904508	0.284676
0.910979	0.284676
0.906956	0.284676
0.926659	0.284676
0.936088	0.284676
0.921429	0.284676
1.1592	0.284676
0.922061	0.284676
0.90679	0.284676
0.904573	0.284676
0.973784	0.284676
0.909574	0.284676
0.953974	0.284676
0.929606	0.284676
0.946181	0.284676
1.06571	0.284676
0.908249	0.284676
0.898417	0.284676
0.909632	0.284676
0.901321	0.284676
0.899297	0.284676
0.899725	0.284676
0.853568	0.284676
0.985523	0.284676
0.937219	0.284676
0.965733	0.284676
0.899668	0.284676
0.931199	0.284676
1.00908	0.284676
0.925634	0.284676
0.950259	0.284676
0.907307	0.284939
0.98374	0.284939
1.00802	0.284939
1.04535	0.284939
0.915479	0.284939
0.911773	0.284939
1.46842	0.284939
1.01992	0.284939
0.887851	0.284939
0.90644	0.284939
0.8976	0.284939
0.869502	0.284939
0.896366	0.284939
1.07824	0.284939
0.896351	0.284939
0.970057	0.284939
0.903671	0.284939
0.843114	0.285681
-1.07021	0.28643
0.895638	0.28657
0.905531	0.287391
0.905531	0.287391
0.941477	0.287391
0.889226	0.287391
0.965512	0.287391
0.940707	0.287972
0.953289	0.287972
0.911537	0.287972
0.982071	0.287972
0.891659	0.287972
0.898815	0.287972
0.893469	0.287972
0.918292	0.287972
0.906331	0.287972
0.900018	0.287972
0.902464	0.287972
0.887704	0.287972
0.895453	0.287972
0.77688	0.287972
0.908834	0.287972
0.892413	0.287972
0.911955	0.287972
0.920068	0.287972
0.85943	0.287972
0.875785	0.287972
0.9136	0.287972
0.879907	0.287972
0.955145	0.288042
1.42301	0.288042
0.895399	0.288042
0.886641	0.288042
-1.00985	0.288216
0.885556	0.28834
0.891232	0.289022
0.82351	0.289376
0.902336	0.289376
0.899944	0.289376
0.898191	0.289376
0.894491	0.289376
0.875278	0.289376
0.907236	0.290225
0.90042	0.290225
0.929898	0.290225
0.913768	0.290225
0.865143	0.290225
1.04891	0.290795
0.871151	0.290795
0.944085	0.290795
-1.15216	0.290914
0.881523	0.290914
0.896954	0.290914
0.897698	0.290914
0.891456	0.291227
0.879645	0.291455
0.878613	0.291455
0.9071	0.29187
0.892694	0.29187
0.884862	0.29187
-0.595403	0.29187
0.896648	0.29187
1.06284	0.29187
0.935192	0.29187
0.892547	0.29187
0.918785	0.29187
0.881791	0.29187
0.880339	0.292723
0.894649	0.292723
0.878115	0.292723
0.871986	0.292723
0.90668	0.292723
1.05793	0.292723
0.990776	0.292723
0.891584	0.292723
0.951256	0.292723
0.870017	0.292723
0.956748	0.292723
0.881451	0.292723
0.867934	0.292723
0.943503	0.292723
0.911412	0.292723
0.877648	0.292723
0.874548	0.292723
0.804134	0.292723
0.88465	0.292723
0.881385	0.293751
0.995473	0.294078
0.872991	0.294385
0.894817	0.294385
0.878184	0.294385
0.965854	0.294385
0.880005	0.294385
0.760553	0.296354
0.874104	0.296563
0.874805	0.296563
1.03072	0.296563
1.00484	0.296563
0.942433	0.296563
1.08026	0.296563
0.934889	0.296563
0.968403	0.296563
0.879084	0.296563
0.874706	0.296563
0.87851	0.296563
0.924997	0.296563
0.879217	0.296563
-0.873559	0.296563
0.887543	0.296563
0.932698	0.296563
0.892885	0.296563
0.909678	0.296563
0.875607	0.296563
0.872102	0.296563
0.964398	0.296563
0.869891	0.296563
0.882797	0.296563
0.920122	0.296563
0.877215	0.296563
0.866422	0.296563
0.882321	0.296563
0.87599	0.296563
0.883037	0.296563
0.870375	0.296563
1.04685	0.296563
1.03423	0.296563
0.877727	0.296563
-1.15143	0.296563
-1.05876	0.296563
0.913374	0.296563
0.913374	0.296563
0.880814	0.296563
0.832446	0.296563
0.98451	0.296563
0.963665	0.296563
0.869381	0.296563
0.89464	0.296563
0.874067	0.296563
0.87441	0.296563
0.867317	0.296563
0.913432	0.296563
0.900841	0.296563
0.887441	0.296563
1.5509	0.296563
0.874675	0.296563
0.922996	0.296563
0.862588	0.296563
0.801947	0.296563
1.01646	0.296563
0.869743	0.296563
0.865718	0.296563
0.873306	0.296563
0.901598	0.296563
0.887021	0.296563
0.87135	0.296563
0.880782	0.296563
0.864404	0.296746
0.930271	0.296851
0.88418	0.297475
0.868491	0.297651
0.861063	0.297651
0.874565	0.298196
0.879376	0.298196
0.877122	0.298699
0.860171	0.298908
0.878389	0.299616
0.862739	0.29993
0.86596	0.299978
0.86596	0.299978
0.858887	0.301172
1.31533	0.301172
0.875307	0.301213
0.865783	0.301213
0.903977	0.301213
0.871549	0.301213
0.871549	0.301213
0.865727	0.301213
0.861636	0.301213
0.863527	0.301213
0.93508	0.301346
0.857206	0.301346
0.895826	0.301346
0.754465	0.301346
0.869978	0.301346
0.886417	0.301346
0.857645	0.301794
0.842711	0.301794
0.854505	0.302172
0.949933	0.302286
0.860377	0.302286
0.914197	0.302286
0.856449	0.302286
0.855624	0.302286
0.934717	0.302286
0.907435	0.302286
0.860814	0.302286
0.905407	0.302286
0.853099	0.302286
0.813223	0.302286
0.861477	0.302286
0.856647	0.302824
0.859173	0.302824
0.859315	0.302824
0.85907	0.302824
0.857888	0.302824
0.847744	0.302824
0.842406	0.303161
0.876245	0.303161
0.871366	0.303303
0.813944	0.303359
0.859315	0.303472
0.866907	0.30356
0.862373	0.30356
0.942896	0.303956
-0.858735	0.303956
0.854165	0.303956
0.855856	0.303977
0.836933	0.303977
0.993892	0.303977
-1.80983	0.303977
1.01112	0.303977
0.81556	0.303977
0.866124	0.303977
0.850046	0.303977
0.748543	0.303977
0.850035	0.303977
0.848	0.303977
0.860238	0.303977
0.844083	0.303977
0.846273	0.303977
0.85256	0.303977
0.85087	0.303977
0.848438	0.303977
-1.97141	0.303977
0.839267	0.303977
0.852568	0.303977
0.853465	0.303977
0.853549	0.303977
0.851954	0.303977
0.862784	0.303977
0.87501	0.303977
0.843731	0.303977
0.844853	0.303977
0.847809	0.303977
0.884773	0.303977
0.908933	0.303977
0.871501	0.303977
0.908969	0.303977
0.853577	0.303977
1.09066	0.303977
0.861039	0.303977
0.859366	0.303977
0.858444	0.303977
0.848491	0.303977
0.853126	0.303977
0.859505	0.303977
0.88139	0.303977
1.00527	0.303977
0.844022	0.303977
0.860713	0.303977
0.879983	0.303977
0.840503	0.303977
0.85326	0.303977
0.881901	0.303977
0.846933	0.303977
0.805443	0.303977
1.07908	0.303977
0.858498	0.303977
0.854293	0.303977
0.830038	0.303977
0.843025	0.303977
0.963578	0.304013
0.834336	0.304447
0.843626	0.304483
0.839019	0.304483
0.832594	0.304483
0.848736	0.304483
0.853466	0.304483
0.847048	0.304483
0.847207	0.304483
0.844788	0.304522
0.843868	0.304522
0.842944	0.304522
0.84423	0.304522
0.919492	0.304522
0.870948	0.304573
0.854041	0.304713
0.90772	0.305196
0.90772	0.305196
0.839727	0.305196
0.836664	0.305226
0.842743	0.305459
0.83506	0.305459
0.843087	0.305459
0.842917	0.305459
0.849186	0.305459
0.847098	0.305459
0.84708	0.305459
1.32572	0.305459
0.829955	0.305459
0.845266	0.305459
0.877857	0.30563
-1.04224	0.305645
0.823969	0.305645
0.847821	0.30608
0.827617	0.306155
0.911476	0.306155
0.830483	0.307223
0.839972	0.307223
0.781474	0.307309
0.845826	0.307309
0.919033	0.307418
0.84966	0.307418
0.840683	0.307494
0.855286	0.307494
0.841444	0.307494
0.871817	0.307494
0.780634	0.307494
0.844417	0.307494
0.846566	0.307494
0.858159	0.307494
1.00548	0.307494
0.83363	0.307494
0.942385	0.307494
0.830731	0.307494
0.843408	0.307494
0.852178	0.307494
0.842315	0.307494
0.840443	0.307494
0.917807	0.307494
0.829101	0.307494
0.832764	0.307494
0.835737	0.307494
0.839464	0.307494
0.827323	0.307494
0.834702	0.307494
0.850535	0.307494
0.884003	0.307494
0.988807	0.307494
0.8316	0.307494
0.833818	0.307494
0.848851	0.307494
0.826993	0.307703
0.845833	0.307703
0.843955	0.308296
0.788144	0.30897
0.865771	0.309785
0.832795	0.310532
0.916028	0.310532
0.995687	0.310532
0.831527	0.310532
0.815488	0.310532
0.861033	0.310532
0.870337	0.310532
0.841195	0.310532
0.820486	0.310532
0.822122	0.310532
0.826976	0.310532
0.835021	0.310532
0.813524	0.310603
0.81859	0.31062
0.832062	0.31062
0.850627	0.31062
1.00984	0.310689
0.827734	0.310689
0.829792	0.310689
0.846761	0.310689
0.832642	0.310689
0.870585	0.310689
0.826375	0.310689
1.15708	0.310689
0.831655	0.310689
0.84018	0.310689
0.84586	0.310689
0.946008	0.310689
0.829765	0.310689
0.826026	0.310689
0.83861	0.311338
0.815698	0.311426
-1.62289	0.311559
0.833967	0.311559
0.832453	0.311801
0.797664	0.311851
0.816649	0.311851
0.822003	0.311851
0.819207	0.311854
0.826773	0.311913
0.82207	0.31197
0.829108	0.312019
0.963488	0.312019
0.915335	0.313896
0.821653	0.313896
0.820894	0.313896
0.818086	0.313896
0.818173	0.313896
0.812809	0.313896
0.825643	0.313896
0.825366	0.313896
0.867516	0.313896
1.03013	0.313896
0.807192	0.313959
0.819243	0.313959
0.831051	0.313959
0.819389	0.313959
0.834375	0.313959
0.819242	0.313959
0.812838	0.313959
0.895023	0.314515
0.770893	0.314515
0.821549	0.314515
0.816158	0.314515
0.824073	0.314568
0.836858	0.314725
0.814545	0.314725
0.816659	0.314725
0.817087	0.315087
0.846699	0.315087
-2.77268	0.315087
0.82171	0.315087
0.929548	0.315087
0.816706	0.315087
0.817793	0.315087
0.818017	0.315087
0.815846	0.315087
1.1513	0.315087
0.819063	0.315087
0.895139	0.315087
0.816324	0.315087
0.817937	0.315087
0.802702	0.315087
0.858985	0.315104
0.812813	0.315104
0.811416	0.315104
0.786001	0.315104
0.881681	0.315104
0.947666	0.315148
0.833485	0.315689
0.828709	0.316252
0.814608	0.316252
0.824338	0.31695
0.814574	0.31695
0.810871	0.317561
0.817297	0.318127
0.806565	0.319021
0.819718	0.319307
0.805708	0.320314
0.821387	0.320821
0.814867	0.321022
0.81834	0.321103
0.811862	0.321103
0.813271	0.322054
0.80592	0.322089
-2.18418	0.322089
0.826426	0.322089
0.813635	0.322089
0.857768	0.322578
0.80432	0.323067
0.804144	0.323074
0.799134	0.323107
0.808323	0.323107
0.908435	0.323107
0.78308	0.323107
0.815778	0.323116
0.846548	0.323172
0.803298	0.323172
0.820028	0.323336
0.815937	0.323527
0.840218	0.323527
0.826196	0.323527
0.859603	0.323923
0.80609	0.323923
0.811274	0.323923
0.846623	0.324079
0.812412	0.324472
0.806215	0.324492
-1.6251	0.325206
1.12245	0.325219
0.825248	0.325219
0.779899	0.325219
1.35121	0.325219
0.828333	0.325219
-1.24317	0.325939
0.810064	0.325939
1.04555	0.325939
0.925698	0.325939
0.800981	0.325939
0.806707	0.325939
0.80849	0.325939
0.744523	0.325939
0.803316	0.325939
0.907565	0.325939
0.802308	0.325939
0.803436	0.325939
0.850024	0.325939
0.796742	0.325939
0.832602	0.327446
0.806947	0.327688
-1.45534	0.327909
0.794215	0.327909
0.811633	0.327909
0.816035	0.327909
0.796778	0.327997
0.806461	0.327997
0.814214	0.327997
0.877672	0.327997
0.80353	0.327997
0.801658	0.327997
0.804879	0.327997
0.861174	0.327997
0.803038	0.327997
0.804501	0.327997
0.806281	0.327997
0.800156	0.327997
0.842151	0.327997
0.802783	0.327997
0.802783	0.327997
0.777159	0.327997
0.797065	0.327997
1.18001	0.327997
0.791698	0.327997
0.820943	0.327997
0.799572	0.327997
0.796975	0.327997
0.792591	0.327997
0.810355	0.327997
0.796602	0.327997
0.817863	0.327997
0.74399	0.327997
0.877313	0.327997
0.80068	0.327997
0.874237	0.327997
0.801624	0.327997
0.810336	0.327997
0.899266	0.327997
0.858915	0.327997
0.81849	0.327997
0.830621	0.327997
0.846807	0.327997
0.799688	0.327997
0.797423	0.327997
0.793467	0.327997
0.805321	0.327997
0.884016	0.327997
0.788389	0.327997
0.795191	0.327997
0.953477	0.327997
0.881256	0.327997
0.836741	0.327997
0.754822	0.328344
0.808937	0.328345
-0.779427	0.328345
0.805003	0.328345
0.823494	0.328354
0.795419	0.328354
0.794227	0.328375
0.793816	0.328494
0.854138	0.328494
0.802161	0.328494
0.815154	0.328494
0.797524	0.328494
0.781168	0.328494
0.857061	0.328494
1.04641	0.328544
0.789606	0.328585
0.794966	0.328585
0.821341	0.328585
0.793194	0.328594
0.876578	0.328622
0.789669	0.328622
0.781856	0.328622
0.776654	0.328622
0.81657	0.328622
0.819286	0.329126
0.886642	0.329126
0.823744	0.329126
0.859938	0.329174
1.03634	0.329479
0.786388	0.329567
0.814185	0.329567
0.952853	0.329567
0.790279	0.329567
0.847777	0.329567
0.791573	0.329567
0.79449	0.329567
0.786294	0.329567
0.811365	0.329567
0.800207	0.329567
-0.765701	0.329567
0.816906	0.329567
0.797579	0.329567
0.79031	0.329567
0.831939	0.329567
0.790839	0.329567
0.787941	0.329567
0.785065	0.329567
-0.966845	0.329567
0.816198	0.329567
0.794663	0.329567
0.777203	0.329567
0.795619	0.329567
0.808592	0.329567
0.798763	0.329567
0.826654	0.329567
0.786632	0.329567
-3.27848	0.329567
0.781901	0.329911
0.79224	0.329978
0.778658	0.330121
0.731018	0.330131
0.849342	0.330131
0.795022	0.330287
0.804076	0.330767
0.89396	0.330767
0.785748	0.330767
0.791548	0.330767
0.798851	0.330767
0.857689	0.330767
0.852785	0.330767
0.790999	0.330767
0.788635	0.330767
0.789153	0.330767
0.757687	0.330767
0.84264	0.330767
0.762111	0.330767
0.789234	0.330767
1.40207	0.330767
0.833819	0.330767
0.789065	0.330767
0.791071	0.330767
0.961324	0.330767
0.781951	0.330767
0.790105	0.330767
0.799258	0.330767
0.780489	0.330767
0.813214	0.330767
0.785337	0.330767
0.792518	0.330767
0.780132	0.330767
0.779064	0.330767
0.850269	0.330767
0.979746	0.331166
0.785106	0.331166
0.781582	0.331228
0.784413	0.331515
0.788688	0.331515
3.74107	0.331515
0.763723	0.331879
0.83588	0.331881
-1.00317	0.331881
0.778414	0.331882
-1.47993	0.331882
0.755344	0.331882
0.69416	0.331882
0.798199	0.332028
0.779373	0.332285
0.787417	0.332756
0.78975	0.333067
0.793659	0.333179
0.907775	0.333197
0.91116	0.333197
0.72035	0.333197
0.726016	0.333197
0.767508	0.333197
-1.2883	0.333246
0.781331	0.333246
0.792264	0.333246
0.785265	0.333246
0.777411	0.333246
0.780046	0.333246
0.837013	0.333246
0.829991	0.333246
0.890166	0.333246
0.799643	0.333246
0.889021	0.333246
0.776879	0.333246
0.76539	0.333246
0.779998	0.333246
0.797036	0.333368
0.779283	0.333368
0.802551	0.333653
0.825483	0.333904
0.781589	0.334118
0.810395	0.334298
0.777537	0.334298
0.74809	0.334665
0.800388	0.334788
0.775076	0.334788
0.768427	0.334788
0.772188	0.334839
0.774441	0.334839
0.833021	0.33506
0.774567	0.33506
0.781153	0.33506
0.770518	0.33506
0.915735	0.33506
0.771372	0.33506
0.907303	0.33506
0.781545	0.335132
0.783469	0.335456
0.775076	0.335456
0.802853	0.335456
0.773388	0.335505
0.785627	0.335596
0.778244	0.335596
0.944657	0.335596
0.804804	0.336061
0.769784	0.336061
0.826759	0.336061
0.856524	0.336061
0.776268	0.336183
0.791356	0.336207
0.768592	0.336207
0.782799	0.336207
0.76631	0.336207
0.824111	0.336207
0.771494	0.336207
0.770556	0.336207
0.949532	0.336207
0.766788	0.336207
0.818838	0.336207
0.811209	0.33641
0.691719	0.336905
0.772185	0.337078
0.769715	0.337464
0.914511	0.337464
0.772423	0.337464
0.778219	0.337464
-1.29088	0.337464
0.775536	0.337464
0.77335	0.337464
0.763291	0.337558
0.774263	0.337558
0.775286	0.337558
0.724488	0.33759
0.784327	0.337972
0.771863	0.337972
0.766734	0.338487
0.763237	0.338487
0.758617	0.338709
0.762157	0.338972
0.731554	0.338972
0.769806	0.339598
0.821484	0.339696
0.748096	0.339858
0.770124	0.339858
0.773371	0.339858
0.778796	0.339858
0.783654	0.339858
0.81705	0.339858
0.772759	0.339858
0.754956	0.339858
0.779701	0.339858
0.782265	0.339858
0.77738	0.339858
0.77729	0.339858
0.764396	0.339858
0.764115	0.339858
0.774666	0.339884
0.769709	0.339884
0.761363	0.339919
0.762332	0.340425
2.31432	0.34105
0.767176	0.34105
0.759539	0.34105
0.722958	0.34105
0.7566	0.341219
0.838131	0.34139
0.781591	0.34139
0.767053	0.341429
0.767053	0.341429
0.767435	0.341429
0.756175	0.341429
0.766779	0.341429
-0.824274	0.34194
0.760857	0.34194
0.761655	0.34194
0.776271	0.34194
0.826477	0.34194
0.756087	0.342149
0.764464	0.342149
-0.957469	0.342149
0.7615	0.342149
0.768297	0.342149
0.85451	0.342149
0.763643	0.342149
0.777512	0.342149
0.760569	0.342149
0.847395	0.342149
0.765037	0.342149
0.769045	0.342149
0.804314	0.342149
0.87922	0.342149
0.761149	0.342149
0.774462	0.342149
0.760515	0.342149
0.76163	0.342149
0.760715	0.342149
0.75844	0.342149
0.763131	0.34217
0.765722	0.34217
1.74098	0.34217
0.774497	0.34217
0.77023	0.34217
0.755131	0.34217
0.753813	0.34217
0.762952	0.34217
0.674758	0.34217
0.832057	0.34217
0.785771	0.34217
0.761259	0.34217
0.911218	0.34217
0.754253	0.34217
0.753163	0.34217
0.762087	0.34217
-0.894651	0.34217
0.753946	0.34217
0.759967	0.34217
-0.755204	0.34217
0.755693	0.34217
0.759005	0.34217
0.748646	0.34217
0.784014	0.34217
0.774107	0.34217
0.554586	0.34217
0.758736	0.34217
0.764259	0.34217
0.786408	0.34217
0.823619	0.34217
0.756009	0.34217
0.755191	0.34217
0.756043	0.34217
0.756097	0.34217
0.773566	0.34217
0.791533	0.34217
0.75846	0.34217
1.55552	0.34217
0.834599	0.34217
0.741843	0.34217
0.75313	0.34217
0.768312	0.34217
0.753324	0.342216
0.750143	0.342216
0.758381	0.342216
0.769503	0.342216
0.824532	0.342216
0.850253	0.342216
0.765704	0.342216
0.79287	0.342216
0.756769	0.342216
0.748997	0.342216
0.765612	0.342252
0.752225	0.342422
0.764405	0.34254
0.757489	0.34254
0.86848	0.34254
0.76223	0.34254
0.819815	0.34254
0.854626	0.342816
0.791639	0.342816
0.721755	0.342816
0.772053	0.34293
0.829823	0.34293
0.774281	0.343032
0.750475	0.343161
0.755304	0.343161
0.775346	0.343161
0.756649	0.343161
0.763919	0.343161
0.772028	0.343161
0.756338	0.343161
0.755234	0.343161
0.674462	0.343161
0.755034	0.343489
0.755877	0.343625
0.75326	0.34389
0.750043	0.34389
0.763029	0.34389
0.755063	0.344395
1.53003	0.344395
0.795063	0.344395
0.749131	0.344395
0.803809	0.344822
0.873863	0.34512
0.769751	0.346136
0.750638	0.346529
0.757921	0.346529
0.791218	0.346707
0.751491	0.346714
1.09909	0.346938
0.762931	0.346938
0.802828	0.346938
0.827553	0.347139
0.75062	0.347139
0.743516	0.347139
-0.865279	0.347188
0.750448	0.347188
0.754245	0.347188
0.964058	0.347188
-0.9414	0.347188
0.792186	0.347359
0.740216	0.347703
-0.852141	0.347703
0.762011	0.347703
0.817958	0.347703
0.79425	0.347703
0.783757	0.347703
0.724454	0.347817
0.743265	0.347817
0.748132	0.347817
0.777727	0.347817
0.755072	0.347922
0.743294	0.347922
0.79308	0.347922
0.765224	0.347922
1.27809	0.347922
0.748657	0.347929
0.833683	0.347929
0.766057	0.348325
0.746661	0.348325
0.878297	0.348325
0.735372	0.348325
0.747102	0.348611
0.745392	0.348611
0.744515	0.348611
0.76956	0.348611
0.76277	0.348697
0.756693	0.348697
0.803674	0.348697
0.747556	0.348697
0.739871	0.348697
0.731921	0.348697
[truncated: 6,374 more rows]

## Sheet: CHK1i vs control
Fold	FDR
1.64297	0.386534
1.64334	0.386534
1.70793	0.386534
1.58988	0.386534
1.61429	0.386534
1.50967	0.386534
1.5233	0.386534
1.58245	0.386534
1.50344	0.386534
1.65869	0.386534
1.51102	0.386534
1.43054	0.386534
1.4944	0.386534
1.44234	0.386534
1.47528	0.386534
1.33815	0.386534
1.34401	0.386534
1.37709	0.386534
1.56566	0.386534
1.4205	0.386534
1.38985	0.386534
1.35486	0.386534
1.32477	0.386534
1.38111	0.386534
1.38235	0.386534
1.35004	0.386534
1.30171	0.386534
1.31503	0.386534
1.29646	0.386534
1.31871	0.386534
1.3284	0.386534
1.40815	0.386534
1.36258	0.386534
-1.84957	0.386534
1.28731	0.386534
1.24057	0.386534
1.23961	0.386534
1.26346	0.386534
1.29239	0.386534
1.27341	0.386534
1.282	0.386534
1.30873	0.386534
1.286	0.386534
1.35067	0.386534
1.64609	0.386534
1.31774	0.386534
1.25186	0.386534
1.41992	0.386534
1.27128	0.386534
1.32666	0.386534
1.34555	0.386534
1.35311	0.386534
-1.79531	0.386534
1.25949	0.386534
1.37176	0.386534
1.41317	0.386534
1.24104	0.386534
1.19788	0.386534
1.23286	0.386534
1.2143	0.386534
1.27888	0.386534
1.22154	0.386534
1.1915	0.386534
1.21669	0.386534
1.50197	0.386534
1.28113	0.386534
1.54076	0.386534
1.27219	0.386534
1.20368	0.386534
-1.37917	0.386534
1.24933	0.386534
1.1743	0.386534
1.2841	0.386534
1.20948	0.386534
1.19939	0.386534
1.26322	0.386534
1.28975	0.386534
1.21134	0.386534
1.18722	0.386534
1.15981	0.386534
1.25447	0.386534
1.32	0.386534
1.18644	0.386534
1.1427	0.386534
1.1731	0.386534
1.29732	0.386534
1.26729	0.386534
1.14092	0.386534
1.18211	0.386534
1.21925	0.386534
1.25832	0.386534
1.19894	0.386534
1.25084	0.386534
1.53435	0.386534
1.14655	0.386534
1.17767	0.386534
1.2397	0.386534
1.39019	0.386534
1.21469	0.386534
1.16417	0.386534
1.17426	0.386534
-1.33188	0.386534
-1.30817	0.386534
1.31947	0.386534
1.20358	0.386534
1.55256	0.386534
1.29373	0.386534
1.18987	0.386534
1.23683	0.386534
1.1587	0.386534
1.14498	0.386534
1.15811	0.386534
1.26256	0.386534
1.23452	0.386534
1.69374	0.386534
1.14277	0.386534
1.219	0.386534
1.19223	0.386534
1.16304	0.386534
1.3435	0.386534
1.39875	0.386534
1.16111	0.386534
1.1386	0.386534
1.14916	0.386534
1.15065	0.387732
1.11807	0.387732
1.18695	0.387732
1.15392	0.387732
1.16923	0.387732
1.18776	0.387732
1.24915	0.389592
1.21093	0.389592
1.20591	0.389592
1.18817	0.389592
1.15162	0.389592
1.11571	0.389592
1.22389	0.389592
1.29575	0.389592
1.13007	0.389592
1.11614	0.389592
1.22636	0.389592
1.31974	0.389592
1.08063	0.389592
1.16425	0.389592
1.11246	0.389592
1.10293	0.389592
1.22297	0.389592
1.07047	0.389592
1.14135	0.389592
1.14249	0.389592
1.3672	0.389592
1.09755	0.389592
1.10776	0.389592
1.09897	0.389592
1.43613	0.389592
1.12697	0.389592
1.13522	0.389592
1.21238	0.389592
1.11587	0.389592
1.08933	0.389592
1.18762	0.389592
1.23057	0.389592
1.19622	0.389592
1.10712	0.389592
1.15743	0.389592
1.20161	0.3943
1.07533	0.3943
1.17393	0.40366
1.27535	0.405755
1.14073	0.405755
1.21287	0.405755
1.1721	0.405755
1.05369	0.407587
1.07616	0.407587
1.11246	0.407587
1.10728	0.407587
1.37032	0.407587
1.11224	0.407587
1.61274	0.407587
1.08484	0.407587
1.07861	0.407587
1.06175	0.407587
1.03911	0.407587
1.06636	0.407587
1.34846	0.407587
1.11651	0.407587
1.13435	0.407587
1.08836	0.407587
1.09026	0.407933
1.16196	0.407933
1.17624	0.407933
1.069	0.407933
1.08804	0.407933
1.12525	0.407933
1.23994	0.407933
1.0226	0.407933
1.05014	0.407933
1.04984	0.407933
1.09233	0.407933
1.0677	0.407933
1.08935	0.407933
1.37633	0.408347
1.0676	0.408347
1.08816	0.409263
1.09471	0.410088
1.09583	0.412361
1.13964	0.412361
1.05259	0.412361
1.0685	0.412361
1.10904	0.412361
1.07359	0.412361
1.18757	0.412361
1.26642	0.412361
1.06897	0.412361
1.03853	0.412361
1.09192	0.412361
1.27879	0.412361
1.06401	0.412361
1.04656	0.412361
1.1107	0.412361
1.03329	0.412361
1.09795	0.412361
1.17562	0.412361
1.07353	0.412361
1.1836	0.412361
0.996225	0.412361
1.06711	0.412361
1.06948	0.412361
1.02571	0.412361
1.28657	0.412361
1.27819	0.412361
1.07217	0.412361
1.02695	0.412361
1.08018	0.412361
1.00802	0.412361
1.11767	0.412361
1.02822	0.412361
1.18193	0.412361
1.10616	0.412361
1.08502	0.412361
1.09192	0.412361
1.05583	0.412361
1.04739	0.412361
1.42705	0.412361
0.974417	0.412361
-1.12948	0.412361
1.00613	0.412361
1.15043	0.412361
1.04905	0.412361
1.02151	0.412361
1.01448	0.412361
1.02167	0.412361
1.18149	0.412361
4.01212	0.412361
1.01074	0.412361
1.00547	0.412361
0.988653	0.412361
1.01944	0.412361
1.12512	0.412361
1.09762	0.412361
1.04541	0.412361
1.01597	0.412361
1.04137	0.412361
1.10363	0.412361
1.18165	0.412361
-1.40648	0.412361
1.0191	0.412361
1.02722	0.412361
1.01468	0.412361
1.04131	0.412361
1.11738	0.412361
1.02165	0.412361
1.17305	0.412361
1.20557	0.412361
1.20739	0.412361
1.03834	0.412361
1.07549	0.412361
1.12746	0.412361
1.10171	0.412361
1.10793	0.412361
0.963432	0.412361
1.08898	0.412361
1.00032	0.412361
1.01859	0.412361
1.07444	0.412361
1.03792	0.412361
1.01413	0.412361
1.26222	0.412361
1.01463	0.412361
1.0715	0.412361
1.00386	0.412361
0.999709	0.412361
0.993455	0.412361
0.995894	0.412361
0.96457	0.412361
1.12154	0.412361
1.09729	0.412361
0.951869	0.412361
0.983273	0.412361
1.1008	0.412361
0.99603	0.412361
0.981813	0.412361
0.991725	0.412361
0.991242	0.412361
1.04403	0.412361
0.997798	0.412361
0.983074	0.412361
1.01406	0.412361
1.01066	0.412361
1.04956	0.412361
1.08171	0.412361
0.986876	0.412361
0.992024	0.412361
0.985389	0.412361
-1.33236	0.412361
0.999547	0.412361
1.01628	0.412361
1.03025	0.412361
0.987852	0.412361
-1.10105	0.412361
1.02358	0.412361
1.00656	0.412361
1.1155	0.412361
0.977165	0.412361
0.996106	0.412361
0.965605	0.412361
0.987614	0.412361
1.12533	0.412361
0.974862	0.412361
1.01422	0.412361
1.0799	0.412361
0.94798	0.412361
1.23669	0.412361
1.00732	0.412361
0.992729	0.412361
1.20396	0.412361
0.971663	0.412361
0.960277	0.412361
1.13506	0.412361
1.15645	0.412361
1.05175	0.412361
1.04202	0.412361
1.05748	0.412361
0.985855	0.412361
0.973656	0.412361
0.98713	0.412361
0.955439	0.412361
-1.21729	0.412361
1.04944	0.412361
1.25012	0.412361
1.05352	0.412361
0.956343	0.412361
0.962435	0.412361
0.976346	0.412361
0.970716	0.412361
0.968332	0.412361
0.989415	0.412361
0.952211	0.412361
0.976433	0.412361
0.990495	0.412361
1.00026	0.412361
0.964119	0.412361
0.958753	0.412915
1.02636	0.413209
1.05187	0.414339
0.959279	0.414339
0.974151	0.414339
0.960128	0.414339
-0.993633	0.414339
0.973775	0.414339
0.894179	0.414339
1.06157	0.414339
0.956252	0.414339
0.927749	0.41806
0.908047	0.41806
1.00145	0.41806
1.14933	0.41806
0.993997	0.418089
1.10508	0.418394
0.992533	0.418394
0.952237	0.418394
2.14604	0.418394
0.999697	0.418394
0.970254	0.418394
0.984451	0.418394
0.950703	0.418394
0.966983	0.418394
1.02432	0.418394
-1.07606	0.418394
0.988168	0.418394
0.957363	0.418394
1.01252	0.418394
1.01696	0.418394
0.993246	0.418394
1.05465	0.418394
0.966929	0.418394
0.966929	0.418394
0.946869	0.418394
1.31211	0.418394
0.994331	0.418394
0.922945	0.418394
1.11223	0.418394
0.928776	0.418394
1.17485	0.418394
1.01332	0.418394
1.01707	0.418394
0.975031	0.418394
0.998282	0.418394
0.937742	0.418394
-1.37089	0.418394
1.12406	0.418394
0.94314	0.418394
0.936119	0.418394
1.37365	0.418394
1.22245	0.418394
0.932984	0.418394
0.943413	0.418394
0.957744	0.418394
0.943056	0.418394
0.930534	0.418394
1.10053	0.418394
0.928788	0.418394
0.912252	0.418394
0.933817	0.418666
0.893063	0.420687
0.931696	0.422182
0.977982	0.422182
1.01012	0.422182
0.932675	0.422182
1.0016	0.422182
-1.1937	0.422182
1.09175	0.422182
1.04813	0.422182
0.917396	0.422182
0.951568	0.422182
1.05397	0.42271
-1.05054	0.42271
0.933867	0.42271
1.01638	0.42271
0.949828	0.42271
1.0151	0.42271
0.880737	0.42271
0.970187	0.42271
1.01886	0.42271
0.930794	0.42271
0.930109	0.42271
0.99203	0.42271
0.969733	0.42271
-1.48004	0.42271
0.919814	0.42271
0.934566	0.42271
1.11206	0.42271
0.929388	0.42271
1.101	0.423316
0.92728	0.423792
0.927793	0.423873
0.92376	0.42421
0.954114	0.424317
1.25695	0.426191
0.976968	0.426191
1.13938	0.426191
0.933911	0.426191
0.942865	0.426191
0.902105	0.426191
0.914907	0.426191
0.995731	0.426191
0.912749	0.426191
1.01455	0.426191
0.935171	0.426191
1.16021	0.426191
0.952602	0.426191
0.955092	0.426191
0.953068	0.426414
0.91942	0.426414
0.935264	0.426414
0.921881	0.426414
1.05136	0.426414
0.912828	0.426414
1.00913	0.426414
0.962652	0.426414
0.907189	0.426414
0.908938	0.426414
0.978132	0.426414
0.899164	0.426414
0.893415	0.426414
0.916506	0.426414
0.981714	0.426414
0.918013	0.426414
-1.08404	0.426414
0.910736	0.426414
0.992378	0.426414
0.915444	0.426414
0.908826	0.426414
0.917348	0.426414
0.950141	0.426414
1.01176	0.426414
0.914408	0.427274
0.920826	0.427865
0.851346	0.42866
0.923662	0.42866
0.957203	0.42866
0.87859	0.42866
0.915027	0.42866
0.944478	0.42866
0.817848	0.42866
1.47854	0.42866
0.897456	0.42866
-0.902713	0.42866
0.988011	0.42866
0.907875	0.42866
1.28905	0.42866
0.961353	0.42866
0.953424	0.42866
0.862243	0.42866
0.919182	0.42902
0.879798	0.431628
0.93672	0.431628
0.966466	0.431628
0.897359	0.431628
-1.85864	0.431628
0.945136	0.431628
0.972494	0.431628
0.86684	0.431628
0.895852	0.431628
0.848164	0.431628
1.10978	0.431628
0.965016	0.431628
0.942852	0.431628
0.972617	0.431628
0.890071	0.431628
0.965083	0.431628
0.898622	0.431628
1.02916	0.431628
0.735785	0.431628
0.876502	0.431628
0.922172	0.431628
0.839798	0.43275
0.886969	0.43275
0.935801	0.434228
0.890916	0.434228
0.905543	0.434228
0.885426	0.434228
1.06968	0.434228
0.886541	0.435072
0.927417	0.437027
0.918622	0.437027
0.882673	0.437127
0.902841	0.437127
0.893931	0.437127
0.937182	0.437127
0.937366	0.437127
0.921536	0.437127
0.95894	0.437127
0.882203	0.437127
0.888916	0.437127
0.849177	0.437127
0.899871	0.437127
1.02281	0.437127
0.895899	0.437127
0.90506	0.437127
0.994062	0.437127
0.87548	0.43904
1.18877	0.439173
-0.949795	0.439834
0.982855	0.439985
0.896871	0.4401
0.861401	0.441599
0.909468	0.442283
0.968396	0.44444
0.888077	0.44444
1.27537	0.44444
0.873761	0.44444
0.901507	0.44444
0.86269	0.44444
0.879094	0.44444
1.07193	0.44444
0.868521	0.44444
0.8917	0.44444
0.944469	0.44444
0.887423	0.44444
1.08618	0.44444
0.883018	0.44444
0.930186	0.44444
0.989297	0.44444
0.92484	0.445141
-5.58026	0.445476
0.896104	0.445476
0.89282	0.445991
0.84343	0.445991
0.894695	0.446645
0.867214	0.446931
0.909188	0.446931
0.874141	0.446931
0.869241	0.446931
1.00996	0.446931
0.85444	0.446931
0.854497	0.446931
0.87288	0.446931
0.980609	0.446931
0.86256	0.446931
0.866307	0.446931
0.931827	0.446931
0.870017	0.446931
0.886216	0.446931
0.956439	0.446931
0.874684	0.446931
0.851513	0.446931
0.908614	0.447187
0.866788	0.447187
0.924187	0.448114
0.868115	0.449146
0.860682	0.449146
0.880628	0.449146
0.872591	0.449146
0.851292	0.449146
0.886426	0.449146
-0.848379	0.449146
0.828652	0.449146
0.858768	0.449171
0.859956	0.449171
0.892758	0.452268
-1.20375	0.45236
0.890541	0.453126
0.894746	0.456307
0.84955	0.456307
0.859156	0.456307
0.862432	0.456307
0.858885	0.456307
0.879385	0.456307
0.903449	0.457729
0.864525	0.457729
-0.967302	0.457729
0.870628	0.457729
0.85082	0.458058
0.872182	0.458058
0.878272	0.458058
0.865326	0.458558
0.896176	0.459004
0.867115	0.459004
0.879565	0.459004
0.882583	0.459004
0.843118	0.461153
0.84827	0.461153
0.851732	0.461153
0.839785	0.461153
0.936416	0.461153
0.862448	0.461153
0.958678	0.461153
0.837548	0.461153
0.86341	0.461153
0.985889	0.461153
0.798157	0.461153
0.855171	0.461153
0.840262	0.461153
0.850728	0.461153
0.835392	0.461153
1.03791	0.461153
0.905812	0.461712
0.845722	0.463658
0.841868	0.463658
0.885857	0.463658
0.838347	0.463658
0.844352	0.46529
0.875282	0.46529
0.842259	0.46529
0.871792	0.46529
0.926404	0.46529
0.861488	0.465445
0.844178	0.465445
0.884184	0.465445
0.947883	0.465445
0.847335	0.465828
0.792275	0.465915
0.888017	0.465915
0.959721	0.465915
0.834987	0.465915
0.803923	0.467147
0.827562	0.467243
0.839918	0.471675
0.869109	0.473011
0.898216	0.473011
0.875587	0.473011
0.837729	0.473011
0.859987	0.473011
0.854973	0.473011
0.896113	0.473011
0.890013	0.473011
0.839111	0.473011
0.96371	0.473011
0.89206	0.473011
0.843879	0.473011
0.955642	0.473011
0.852311	0.473011
0.864263	0.473011
0.835598	0.473011
0.859977	0.473011
0.820621	0.473011
0.889351	0.473011
0.854139	0.473011
0.831776	0.473011
0.924606	0.473011
0.825585	0.473011
1.02471	0.473011
0.828045	0.473011
0.835009	0.473011
0.931768	0.473011
1.03584	0.473011
0.819001	0.473011
-1.01144	0.473011
1.40602	0.473767
0.888339	0.473767
0.864152	0.473767
0.918101	0.474644
0.839219	0.474644
0.832923	0.474644
-1.00504	0.474644
0.836805	0.474644
0.823981	0.474644
0.808579	0.474644
0.826061	0.474644
0.832591	0.474873
0.831618	0.474873
0.849851	0.474873
0.807862	0.477168
0.830001	0.479112
0.931226	0.479112
1.00626	0.482934
0.818762	0.482952
0.993188	0.484931
0.954989	0.485125
0.814833	0.485483
0.810401	0.485483
0.789269	0.485483
0.841697	0.485483
0.810267	0.485483
0.83756	0.485483
0.842255	0.485483
0.946081	0.485483
0.809139	0.485483
0.851771	0.485483
-0.942558	0.485611
0.796542	0.486521
0.818911	0.486927
0.817134	0.486927
0.831273	0.486927
0.811113	0.486927
0.811113	0.486927
0.832823	0.487498
0.834902	0.487498
0.806393	0.487498
0.869449	0.487498
0.826286	0.487498
0.815004	0.487498
0.911134	0.487498
0.821531	0.487498
1.12345	0.487498
0.831564	0.487498
0.824985	0.488719
0.815154	0.488719
0.806612	0.488719
-1.11874	0.48874
2.20805	0.48969
0.830374	0.491551
0.99799	0.491551
0.81095	0.491551
0.804476	0.491551
0.804582	0.491551
0.810839	0.491551
0.8261	0.491551
0.846128	0.491551
0.819779	0.491551
0.845852	0.491551
0.992593	0.491551
0.91273	0.491551
-1.49904	0.491551
0.829259	0.491551
-0.887772	0.491551
0.800257	0.491551
0.819793	0.491551
0.83295	0.491551
1.00307	0.491551
0.760357	0.491551
0.835868	0.491551
0.802148	0.491551
-1.0862	0.491551
0.962583	0.491551
0.786756	0.491551
0.812067	0.491551
0.82987	0.491551
1.1119	0.492947
0.798755	0.493859
0.815033	0.493859
0.791309	0.493859
-0.950083	0.493859
0.938286	0.493859
0.985474	0.494648
0.933127	0.494648
0.8403	0.494648
0.931087	0.494648
0.796325	0.494648
0.802597	0.494648
0.943242	0.494648
0.842945	0.494648
0.838522	0.494648
0.782337	0.494648
0.786449	0.494648
0.805111	0.494648
0.86732	0.494648
0.968834	0.494648
0.812948	0.494648
0.805194	0.494648
0.793666	0.494648
1.20804	0.494648
0.769794	0.494648
0.810622	0.494648
0.807286	0.494648
0.794754	0.494648
0.883775	0.494648
0.930473	0.494648
0.792918	0.494648
0.80573	0.494648
1.15552	0.494648
0.795317	0.494648
0.77313	0.494648
0.810424	0.494648
0.925243	0.494648
0.755006	0.494648
0.795563	0.494648
0.781429	0.494648
0.825129	0.494648
0.779447	0.494648
0.845439	0.494648
0.83379	0.494648
0.869561	0.494648
0.784931	0.494648
0.800906	0.494648
0.820889	0.494648
0.852085	0.494648
0.785311	0.494648
0.787967	0.494648
0.801681	0.494648
0.831703	0.494648
0.835518	0.494648
0.775167	0.494648
0.793036	0.494648
0.798564	0.494648
0.826611	0.494648
0.782482	0.494648
0.967074	0.495542
0.811986	0.495542
-0.842585	0.496414
0.800206	0.496414
0.787259	0.496414
0.889681	0.496414
0.810328	0.496414
0.790204	0.496414
0.79763	0.496414
0.995294	0.496414
0.827526	0.496414
0.785454	0.496414
0.906438	0.496414
0.781845	0.496414
0.769779	0.496414
0.901887	0.496414
0.766289	0.496414
0.812488	0.496414
0.762218	0.496414
0.790689	0.496414
0.773246	0.496414
0.77513	0.496414
0.795407	0.496414
1.51855	0.496414
0.778255	0.496414
0.839343	0.496414
0.807815	0.496414
0.78604	0.496414
0.868459	0.496414
0.801832	0.496414
0.800797	0.496414
0.834388	0.496414
0.787308	0.496414
0.771984	0.496414
0.799604	0.496414
0.768036	0.496414
0.798897	0.496414
0.766703	0.496414
0.783487	0.496414
0.775308	0.496414
0.774452	0.496414
0.972155	0.496414
0.79251	0.496414
0.79214	0.496414
0.770789	0.496414
0.784934	0.496414
0.751505	0.496414
0.738991	0.496414
0.78884	0.496414
0.773746	0.496414
-0.820081	0.496414
0.795645	0.496414
0.777887	0.496414
0.785622	0.496414
0.853833	0.496414
0.81239	0.496414
0.769255	0.496414
0.842408	0.496414
0.770604	0.496414
0.804145	0.496414
0.80497	0.496414
0.783682	0.496414
0.779983	0.496414
0.777145	0.496414
0.800761	0.496414
0.774812	0.496414
0.814953	0.496414
0.93999	0.496414
0.764396	0.496414
0.757553	0.496414
-0.742558	0.496414
0.774019	0.496414
0.850821	0.496414
0.781654	0.496414
0.754976	0.496414
0.768348	0.496414
0.878274	0.496414
0.783728	0.496414
-0.891709	0.496414
0.786394	0.496414
0.929605	0.496414
0.773275	0.496414
0.806292	0.496414
0.794021	0.496414
0.872864	0.496414
0.75849	0.496414
0.844634	0.496414
0.76664	0.496414
0.748134	0.496414
0.763813	0.496466
0.759349	0.496506
0.78069	0.497006
0.774094	0.497792
0.795991	0.497792
0.813686	0.497792
0.763735	0.497971
0.777423	0.498396
0.773343	0.498551
0.70928	0.498551
0.826031	0.498551
0.770655	0.498551
0.876426	0.498551
0.782429	0.498551
0.857708	0.498551
1.83342	0.498551
0.779563	0.498551
0.860118	0.501148
0.718561	0.501148
0.798888	0.501992
0.765518	0.502971
0.762631	0.503336
0.844139	0.503518
1.19987	0.503518
0.814125	0.503518
0.858831	0.503518
0.75843	0.503518
0.755293	0.503518
0.773516	0.503518
0.765125	0.503518
0.794998	0.503518
0.787375	0.503518
0.79004	0.503518
-0.977113	0.503518
0.778704	0.503518
1.10194	0.503518
0.754726	0.503518
0.855678	0.503518
0.80018	0.503518
-0.766486	0.503518
0.737813	0.503518
0.761171	0.503518
0.77411	0.503518
0.74585	0.503518
0.761802	0.503518
0.78793	0.503518
0.814793	0.503518
-1.19925	0.503518
0.813516	0.503518
0.899237	0.503518
0.758881	0.503518
0.766733	0.503518
0.75881	0.503518
0.750965	0.503518
0.840698	0.503518
0.75563	0.503518
0.764653	0.503518
0.758	0.503518
0.74783	0.503518
-0.737942	0.503518
0.76833	0.503518
0.79361	0.503518
0.794111	0.503518
0.751922	0.503518
0.745218	0.503518
0.819434	0.503518
0.754847	0.503518
0.744296	0.503518
0.761127	0.503518
0.782063	0.503518
0.781381	0.503518
1.77168	0.503518
0.765618	0.503518
0.841262	0.503518
0.860325	0.503518
0.766812	0.503518
0.885994	0.503518
0.770792	0.503518
0.767636	0.503518
0.749085	0.503518
0.787309	0.505972
0.769455	0.505972
0.832942	0.505972
0.803983	0.505972
2.65556	0.506859
0.74808	0.506859
0.787681	0.506859
1.16761	0.506859
0.742294	0.507535
0.748666	0.508139
0.740919	0.508256
-0.805449	0.509094
0.755621	0.509094
0.74227	0.510098
0.771798	0.510098
1.41155	0.510098
0.723634	0.510098
0.739385	0.510098
0.705549	0.510275
0.756159	0.510607
0.744788	0.51135
0.832743	0.51135
0.93021	0.51135
0.731191	0.51135
2.9554	0.51135
0.706358	0.51135
0.74746	0.51135
0.73193	0.51135
0.798411	0.51135
0.738737	0.51135
0.791547	0.51135
0.749132	0.51135
0.74694	0.511855
1.21486	0.513376
0.814311	0.513704
0.748923	0.513704
0.863253	0.513704
0.719248	0.513704
0.83195	0.513704
0.743834	0.513704
-0.894108	0.513704
0.701642	0.513704
0.754069	0.513704
0.710928	0.513704
0.731338	0.513704
0.748499	0.513704
0.783317	0.513704
0.79179	0.513936
0.832801	0.513936
0.770275	0.513936
0.734001	0.513936
0.754963	0.513936
0.708656	0.513936
0.717134	0.513936
0.732942	0.514499
0.728696	0.514499
0.730329	0.514499
0.735327	0.514499
0.81792	0.514499
0.707884	0.514499
0.739302	0.514499
0.730928	0.514499
0.784529	0.514499
-0.796115	0.514499
0.756862	0.514499
0.716605	0.514499
0.711241	0.514499
0.731642	0.514499
-0.768709	0.514499
0.754641	0.514499
0.730286	0.514499
0.751382	0.514499
0.743405	0.514499
0.733288	0.514499
0.754034	0.514499
0.754034	0.514499
0.718649	0.514499
0.729638	0.514499
0.738738	0.514499
0.727123	0.514499
-0.808604	0.514974
0.839149	0.514974
0.782977	0.514974
0.764328	0.514974
0.734838	0.514974
0.753376	0.514974
0.719884	0.51642
0.769213	0.51642
0.829095	0.51642
0.721372	0.516603
0.83669	0.517225
0.728759	0.517635
0.761197	0.51859
0.68308	0.518767
0.707438	0.518767
0.730488	0.520467
0.730488	0.520467
0.743038	0.520512
0.756623	0.521296
0.782707	0.521296
0.855045	0.521322
0.748276	0.521322
0.839414	0.521322
0.799783	0.521445
0.783458	0.521445
0.812658	0.521445
0.731997	0.521445
0.742086	0.521445
0.723829	0.521445
0.71733	0.521679
0.744299	0.522046
0.736931	0.522046
0.727401	0.522502
0.740944	0.522719
0.717423	0.52509
-0.901036	0.525173
0.715872	0.526509
0.796256	0.526509
0.734674	0.526509
0.869243	0.526509
-0.911397	0.526509
0.723899	0.526509
0.679775	0.526509
0.729324	0.526509
0.657051	0.526509
2.49299	0.526509
0.722131	0.526509
0.769882	0.526509
-1.11581	0.526509
0.932388	0.526509
0.7507	0.526509
0.709036	0.5277
0.802403	0.528229
0.731911	0.528334
0.718572	0.528334
0.6992	0.528334
0.738012	0.528334
0.713652	0.528334
0.867532	0.528951
-1.83314	0.528951
0.729958	0.528985
0.713992	0.528985
0.761064	0.528985
0.765612	0.529586
0.719383	0.529824
0.774962	0.530115
0.737536	0.530954
0.830092	0.530954
0.727418	0.530954
0.747842	0.530954
0.71091	0.531279
0.711198	0.531279
0.721472	0.531279
0.688492	0.531279
0.72992	0.531279
0.749162	0.531279
0.726923	0.531279
0.700168	0.531279
0.732195	0.531279
0.80687	0.531279
0.735507	0.531279
0.747879	0.531279
0.756644	0.531279
0.717471	0.531279
0.75242	0.531279
0.700639	0.531279
0.711226	0.531279
-1.46423	0.532177
0.715366	0.532551
0.821391	0.532551
0.716673	0.532551
0.766209	0.532551
0.735279	0.532551
0.718341	0.532551
0.713451	0.532551
0.924152	0.532551
0.71667	0.532551
0.706529	0.532551
0.719257	0.532551
0.733288	0.532551
0.775357	0.532551
0.692304	0.532551
0.711531	0.532551
0.709115	0.532551
-2.68349	0.53275
-0.896725	0.53275
0.745893	0.53275
0.703287	0.53275
0.734141	0.532841
0.737715	0.533834
0.731931	0.533834
0.711555	0.533834
0.726736	0.533834
0.744929	0.533834
0.730469	0.533834
0.729001	0.533834
0.701225	0.533834
0.760799	0.533834
-0.706583	0.533834
0.734541	0.533834
0.784723	0.535115
0.921655	0.535115
0.70385	0.535115
0.731974	0.535115
0.708776	0.535286
0.776939	0.537548
0.752884	0.537548
0.70445	0.538495
0.802138	0.53855
0.716524	0.53855
0.71531	0.53855
-0.91325	0.53855
0.822025	0.53945
0.698966	0.53945
0.732072	0.53945
0.786345	0.53945
0.834027	0.53945
0.799894	0.53945
0.704068	0.53945
0.737507	0.53945
0.771172	0.53945
0.72352	0.540062
0.727091	0.540077
0.747935	0.540077
0.698995	0.540077
0.698601	0.541146
0.697284	0.54159
1.68906	0.542184
0.696467	0.54283
0.697042	0.54387
0.697386	0.54387
0.702622	0.54387
0.777719	0.54387
0.710549	0.54387
0.839005	0.544214
0.707581	0.544301
0.697944	0.544301
0.687617	0.544301
0.745342	0.544301
0.697191	0.544301
0.727024	0.545181
0.691581	0.545181
0.708316	0.545181
0.734238	0.545181
0.732354	0.545181
0.784511	0.545181
0.798996	0.545181
0.691991	0.545181
0.688369	0.545181
0.706635	0.545181
0.722115	0.545181
0.834082	0.545181
0.692708	0.545181
0.779093	0.545181
0.691022	0.545292
0.702444	0.5466
0.684089	0.547879
0.722857	0.547879
0.683645	0.547879
0.774944	0.547879
0.680492	0.547879
0.767479	0.547879
0.73877	0.547879
0.819793	0.547879
0.771096	0.547879
0.713927	0.547879
0.742818	0.547879
0.695463	0.547879
0.753623	0.547879
0.648352	0.547879
0.70868	0.547879
0.748892	0.547879
0.777347	0.547879
0.699373	0.547879
0.708537	0.547879
0.745162	0.547879
0.785045	0.547879
0.717634	0.547879
0.881212	0.547879
-0.790657	0.547879
0.650824	0.547879
0.697562	0.547879
0.678847	0.547879
0.699825	0.547879
0.797931	0.547879
0.73006	0.547879
0.691364	0.547879
0.7036	0.547879
0.868042	0.547879
0.688658	0.547879
0.685021	0.547879
0.685681	0.547879
0.728582	0.547879
0.786461	0.547879
0.804346	0.547879
0.755411	0.547879
-0.903958	0.547879
0.665376	0.547879
0.701143	0.547879
0.785357	0.547879
0.687339	0.547879
0.733922	0.547879
0.697777	0.547879
0.773455	0.547879
0.63157	0.547879
0.681627	0.547879
0.697235	0.547879
0.674974	0.547879
0.687983	0.547879
0.794893	0.547955
0.708527	0.548034
0.712332	0.548034
0.734536	0.548034
0.753311	0.548034
0.697027	0.548172
0.690143	0.548172
0.693736	0.548172
0.683681	0.548172
0.67771	0.548172
0.698668	0.548362
0.70447	0.548903
0.747444	0.548903
0.735448	0.548903
0.691421	0.548903
0.881447	0.548903
0.683278	0.548903
0.720783	0.548903
0.750508	0.548958
0.83866	0.548958
0.682766	0.548958
0.689682	0.549045
0.714597	0.549045
0.684844	0.549045
0.690244	0.549168
-0.78766	0.549168
0.761294	0.549168
0.722871	0.549168
0.769247	0.549381
0.671897	0.549889
0.676422	0.549889
0.686444	0.549952
0.688333	0.549952
0.681738	0.549952
0.686616	0.549952
0.792196	0.551264
-0.824061	0.551642
0.677276	0.551645
0.670923	0.551856
0.688355	0.551856
0.725367	0.551856
0.671185	0.551856
0.681942	0.551856
0.679145	0.551856
0.730179	0.551856
0.6788	0.551856
0.735396	0.551856
0.735396	0.551856
0.744953	0.551937
0.732655	0.551937
0.672697	0.551937
0.690281	0.551937
-0.70056	0.55206
-1.75261	0.552345
0.700767	0.552345
0.866589	0.552345
0.688463	0.552345
0.683913	0.552345
0.667045	0.552805
0.676663	0.553709
0.764262	0.553828
0.716373	0.553828
0.704864	0.553828
0.713804	0.553946
0.663301	0.553946
0.660941	0.553946
0.666215	0.553946
0.693894	0.553983
0.697644	0.55412
0.673332	0.55412
0.612785	0.55412
0.682974	0.55412
0.672113	0.55412
0.69352	0.55412
0.692576	0.555168
0.79939	0.555168
0.685762	0.555168
0.674988	0.555257
0.759214	0.555257
0.662557	0.555257
0.696466	0.555257
0.783708	0.555258
0.763848	0.555258
0.678409	0.555258
0.66461	0.555258
0.647788	0.555258
-0.712145	0.555258
0.662172	0.555258
0.630734	0.555258
0.697636	0.555258
0.798157	0.555258
0.665276	0.555258
0.723226	0.555258
-0.717686	0.555258
0.66625	0.555514
0.794768	0.555514
0.659413	0.555514
0.720947	0.555514
0.739116	0.555514
0.640576	0.555514
0.695409	0.555514
0.648686	0.555514
0.800767	0.555514
0.669135	0.555514
0.671776	0.555514
1.41118	0.555514
0.658671	0.555712
0.665143	0.555712
0.678897	0.555712
0.732284	0.555712
0.706756	0.555712
0.679365	0.555712
0.726614	0.555712
0.726614	0.555712
0.728013	0.555712
0.716828	0.555712
0.63125	0.555712
0.664458	0.555712
0.705475	0.555712
0.670646	0.555712
0.660806	0.555712
0.669084	0.555712
0.732283	0.555712
0.708902	0.555712
0.688371	0.555712
0.639572	0.555712
0.653182	0.555718
0.696424	0.556064
0.666884	0.556064
0.662707	0.556064
0.691284	0.556064
0.666101	0.556064
0.674456	0.556064
0.657676	0.556064
0.684641	0.556064
0.6765	0.556064
0.714756	0.556064
0.668633	0.556064
0.664921	0.556064
0.638543	0.556064
0.774977	0.556064
0.669906	0.556079
0.776051	0.556079
0.665208	0.556079
0.657565	0.556079
0.675179	0.556079
0.746817	0.556079
0.664478	0.556079
0.678308	0.556079
0.690679	0.556079
0.628201	0.556079
0.722746	0.556079
0.650201	0.556079
0.678811	0.556079
0.717212	0.556079
-0.738077	0.556079
0.687666	0.556079
0.655712	0.556079
0.725942	0.556079
0.651594	0.556079
0.644785	0.556079
0.649009	0.556079
0.675134	0.556079
0.754937	0.556079
-0.758638	0.556079
0.652898	0.556079
0.651189	0.556293
0.750431	0.556293
0.704339	0.556293
0.763906	0.556293
0.684626	0.556293
0.765076	0.557779
0.662199	0.557996
0.658426	0.558346
0.66558	0.558346
0.664513	0.558346
-0.795875	0.558388
0.771825	0.558388
0.651045	0.558388
0.657851	0.558388
0.674744	0.558388
0.665767	0.558388
0.651908	0.558388
0.990811	0.558388
0.647343	0.558388
0.654662	0.558388
0.638113	0.558388
0.658378	0.558388
0.649589	0.558388
0.721433	0.558388
0.650027	0.55852
-0.654613	0.55941
0.718554	0.55941
0.649884	0.560073
-0.670684	0.560073
0.673881	0.560073
0.642803	0.560073
0.695865	0.560073
0.638629	0.560073
-1.02423	0.560073
0.688434	0.560073
0.650197	0.560073
0.635231	0.560073
0.913584	0.560073
0.647982	0.560073
1.01538	0.560073
0.649387	0.560073
0.640834	0.560073
0.640503	0.560073
0.777098	0.560073
0.635704	0.56029
0.69046	0.561407
0.651641	0.561407
0.643678	0.561407
0.653452	0.561407
0.706693	0.561407
0.635323	0.561407
0.616966	0.561407
0.675147	0.561407
-0.793445	0.561407
0.663699	0.561407
0.653462	0.561407
0.640737	0.561407
0.642285	0.561407
0.676512	0.561407
0.690167	0.561407
0.723241	0.561407
0.670006	0.561407
0.708242	0.561407
0.628751	0.561407
0.669287	0.561407
0.656605	0.561407
0.670227	0.561407
-0.621276	0.561407
0.643548	0.561407
0.750667	0.561407
0.724652	0.561407
0.667049	0.561407
0.642052	0.561407
0.718715	0.562354
0.643159	0.562354
0.723298	0.562354
-1.96495	0.562354
0.730844	0.562354
0.653881	0.562354
0.623902	0.562354
0.639278	0.562354
-0.73544	0.562354
0.775007	0.562354
-1.13245	0.562354
0.634994	0.562354
0.638102	0.562354
0.635932	0.562354
0.65564	0.562354
-0.688834	0.562354
0.647348	0.562354
0.726048	0.562354
0.653626	0.562354
0.667717	0.562354
0.64129	0.562354
0.689972	0.562354
0.635986	0.562354
0.636101	0.562354
0.642369	0.562354
0.723208	0.562354
0.649349	0.562354
0.644491	0.562354
0.755737	0.562354
0.652296	0.562354
0.655194	0.562354
0.646846	0.562354
0.646442	0.562354
0.625724	0.562354
0.664785	0.562354
0.706788	0.562354
0.665995	0.562354
0.643784	0.562354
0.653833	0.562354
0.661729	0.562354
0.633933	0.562354
0.690012	0.562354
0.695792	0.562354
0.711241	0.562354
0.667692	0.562354
0.656731	0.562965
0.646674	0.564024
0.642097	0.564024
0.836878	0.564024
0.63443	0.564024
0.708891	0.564024
0.646993	0.564024
0.643932	0.564024
0.61355	0.564024
0.637948	0.564024
0.66627	0.564024
0.636788	0.564024
0.663237	0.564061
0.717066	0.564711
0.68267	0.564711
0.640999	0.564711
2.46942	0.564711
0.644138	0.564711
0.664722	0.564711
0.636102	0.564711
-0.648073	0.564711
0.654454	0.564711
0.64625	0.564711
0.659468	0.564711
0.698128	0.564711
-1.21705	0.564711
0.661982	0.564711
0.643221	0.564711
0.63426	0.564711
0.634811	0.564711
0.654352	0.564711
0.641134	0.564711
0.69067	0.564711
0.610697	0.564711
0.732164	0.564711
0.704333	0.564711
-0.726624	0.564711
0.670874	0.564711
0.63614	0.564711
0.626889	0.564711
-0.784203	0.564711
0.637203	0.564711
0.638507	0.564711
-2.15148	0.564711
-0.667704	0.564711
0.620472	0.564711
0.652221	0.564711
-2.16604	0.564992
0.615036	0.564992
0.63422	0.565084
0.652457	0.565501
0.785392	0.566021
0.665409	0.566021
0.655802	0.566021
0.653167	0.566021
0.619517	0.566046
0.629348	0.566046
0.611965	0.566046
0.686025	0.566046
0.649887	0.566046
0.632475	0.566046
0.633752	0.566046
0.634197	0.566046
0.628348	0.566247
-1.52147	0.566247
0.634649	0.566247
0.620767	0.567173
0.699334	0.567173
0.625272	0.567173
0.625392	0.568634
0.619024	0.568718
0.644045	0.568718
0.684328	0.568718
0.645191	0.568846
0.63702	0.568879
0.629829	0.569059
-0.684543	0.569108
0.638449	0.569108
0.591951	0.570633
0.627641	0.571547
0.69298	0.571547
0.624081	0.571583
0.630874	0.571685
0.672451	0.571685
0.714298	0.57172
0.620058	0.57172
-0.642266	0.57172
0.644118	0.571887
0.646485	0.572449
0.657095	0.572449
0.656746	0.573469
0.781815	0.573469
0.629034	0.57554
0.632243	0.575907
0.595061	0.575907
0.630874	0.576134
0.648926	0.576134
0.600082	0.576153
0.648104	0.576356
0.680039	0.577048
0.623627	0.577721
0.677569	0.577721
0.675213	0.577721
0.618009	0.577721
0.650796	0.577721
0.612608	0.577721
0.615844	0.577795
0.619346	0.577795
0.670237	0.577974
0.604478	0.577974
-0.799669	0.577974
0.80261	0.577974
0.692415	0.577974
0.626783	0.577974
1.04634	0.577974
0.618753	0.577974
0.644885	0.577974
0.679033	0.577974
0.610753	0.577974
0.620557	0.577974
0.639022	0.577974
-0.815988	0.577974
0.615533	0.577974
0.704993	0.577974
0.635016	0.579082
0.660785	0.579082
0.671959	0.579082
0.619356	0.579082
0.618026	0.579082
0.629639	0.579082
0.650548	0.579149
0.976888	0.579178
0.613177	0.579178
0.659501	0.579178
0.635456	0.579178
0.726684	0.579693
0.631722	0.579693
0.621635	0.579693
0.667869	0.579693
0.618935	0.579693
0.609123	0.579693
0.661611	0.579693
-0.696105	0.579693
0.621105	0.579693
1.04971	0.579693
-0.603683	0.579693
-1.71246	0.579693
0.610383	0.579693
0.614657	0.579693
0.617636	0.579693
0.598074	0.579693
0.614489	0.579693
0.61971	0.579693
0.621264	0.579693
0.606161	0.579693
0.603459	0.579693
0.667204	0.579693
0.639012	0.579693
0.729313	0.579693
0.646619	0.579693
0.62506	0.579693
0.687803	0.579693
0.613957	0.579693
0.582046	0.579693
0.628338	0.579693
0.578356	0.579693
0.63929	0.579693
0.608346	0.579718
0.585209	0.579836
0.67672	0.579836
0.639199	0.579836
-0.622171	0.579836
0.683358	0.579836
0.615934	0.579836
0.626908	0.579836
0.614442	0.580025
0.608233	0.580025
-0.672424	0.580151
0.604263	0.580151
0.625702	0.580654
-0.667949	0.580654
0.604554	0.581854
0.610501	0.581901
0.668118	0.581901
0.62007	0.581901
0.608733	0.581901
0.617184	0.581901
0.585947	0.581901
0.67065	0.581901
0.651903	0.581901
0.62482	0.581901
0.692619	0.581901
0.620375	0.581901
0.658207	0.581901
0.679334	0.581901
0.611728	0.583095
0.608257	0.583095
0.605534	0.583095
0.607513	0.583095
0.610194	0.583095
0.610462	0.583095
0.732082	0.583095
1.14292	0.583095
0.645183	0.583095
-0.62842	0.583095
0.624769	0.58314
0.605877	0.58314
0.658183	0.583161
0.598557	0.583161
0.640574	0.583234
0.603959	0.583721
0.614415	0.583721
0.607834	0.583721
0.615699	0.583721
0.60212	0.583721
0.602099	0.583721
0.615626	0.583721
0.630637	0.583721
0.691056	0.583721
0.668814	0.583721
-0.636515	0.583721
0.666896	0.583721
0.603188	0.583721
1.72222	0.583721
0.595984	0.583721
0.620602	0.583721
0.599337	0.583721
0.582457	0.583721
0.632268	0.583721
0.597612	0.583721
0.605933	0.583721
0.604656	0.583721
0.590175	0.583721
0.603694	0.583721
0.621987	0.583721
0.63655	0.583721
0.620441	0.583721
0.597065	0.583721
-0.734509	0.583721
0.622428	0.583721
0.595493	0.583721
0.600358	0.583721
0.595015	0.583721
0.603697	0.583721
0.588698	0.583721
0.573471	0.583721
0.621402	0.583721
0.60124	0.583721
0.614461	0.583721
0.600732	0.583721
0.640491	0.583721
0.6703	0.583721
0.58346	0.583721
0.718526	0.583721
0.627323	0.583721
0.590259	0.583721
0.589656	0.583721
0.614202	0.583721
0.615312	0.583721
0.626762	0.583721
0.640361	0.583721
0.65466	0.584886
0.597299	0.584886
0.611745	0.584886
0.643621	0.584886
0.61135	0.584919
0.65196	0.584988
0.616117	0.584988
0.618608	0.584988
0.598612	0.584988
0.741857	0.584988
0.614925	0.584988
0.678546	0.585342
0.635853	0.586219
0.571218	0.586471
-1.06612	0.586471
0.609048	0.586751
0.604711	0.58689
-1.15451	0.58689
0.616941	0.58689
0.592748	0.587441
0.800113	0.587441
0.600992	0.587525
0.593874	0.587578
0.606313	0.587843
0.947103	0.587843
0.661839	0.587843
0.600102	0.58795
0.610418	0.58795
0.572068	0.58795
0.863237	0.58795
0.566453	0.58795
0.5881	0.58842
0.63607	0.58842
0.593584	0.58842
0.576782	0.58842
0.565366	0.58842
0.64132	0.588687
0.58968	0.588687
0.653591	0.588687
0.581166	0.589289
0.597135	0.589289
0.594973	0.589289
0.599434	0.589289
0.580821	0.589289
0.633165	0.589289
0.803673	0.589289
1.37726	0.589289
0.584011	0.589289
0.566013	0.589289
-0.773313	0.589289
0.552315	0.589289
0.619024	0.589289
0.584873	0.589289
0.714431	0.589289
0.584205	0.589289
0.583062	0.589289
-0.645494	0.589289
0.543981	0.589289
0.583199	0.589289
0.628991	0.589289
0.619072	0.589289
0.598324	0.589289
0.589268	0.589289
0.575461	0.589289
0.639155	0.589289
0.670567	0.589289
0.612542	0.589289
0.582775	0.589289
0.587899	0.589289
0.76752	0.589289
0.643264	0.589289
0.575873	0.589289
-0.74187	0.589289
0.614114	0.589289
0.646662	0.589289
0.628004	0.589289
0.589972	0.589289
-1.1742	0.589289
0.581142	0.589289
0.602533	0.589289
0.58759	0.589289
0.593671	0.589289
-0.622388	0.589289
0.607093	0.589289
0.625302	0.589289
0.594294	0.589289
0.566793	0.589289
0.578254	0.589289
0.578333	0.589289
0.682663	0.589289
-0.957991	0.589289
0.627123	0.589289
0.643121	0.589289
0.582223	0.589289
0.597055	0.589289
0.606527	0.589289
0.605438	0.589289
0.581586	0.589289
0.563034	0.589289
-0.612513	0.589289
0.613769	0.589289
0.641436	0.589289
1.37052	0.589289
0.591418	0.589289
0.590835	0.589289
0.588361	0.589289
0.600565	0.589289
0.58556	0.589289
-0.887734	0.589289
-0.604346	0.589289
0.587377	0.589429
0.686297	0.589429
0.702702	0.589429
1.12713	0.589429
0.694265	0.589429
0.619042	0.589429
0.588697	0.589429
0.578113	0.589448
0.536955	0.589448
0.618338	0.589448
0.570239	0.589448
0.613339	0.589516
0.602732	0.589516
0.587374	0.589842
0.620841	0.590747
0.560098	0.591585
0.635383	0.591659
0.588015	0.59234
[truncated: 5,551 more rows]

## Sheet: YAP + CHKi vs control
Fold	FDR
2.0253	0.755723
1.96804	0.755723
2.031	0.755723
1.93559	0.755723
1.88895	0.755723
1.89601	0.755723
1.69844	0.755723
1.72049	0.755723
1.66857	0.755723
1.70729	0.755723
1.54125	0.755723
1.62164	0.755723
1.5235	0.755723
1.53706	0.755723
2.68966	0.755723
1.60881	0.755723
1.49915	0.755723
1.55041	0.755723
1.44626	0.755723
1.47729	0.755723
1.59586	0.755723
-1.55409	0.755723
1.45265	0.755723
1.65053	0.755723
1.42759	0.755723
1.45473	0.755723
1.41233	0.755723
1.41089	0.755723
-1.40518	0.755723
1.40566	0.755723
1.40893	0.755723
1.47032	0.755723
1.53461	0.755723
1.40346	0.755723
1.43435	0.755723
1.41433	0.755723
1.42425	0.755723
1.39393	0.755723
1.42645	0.755723
1.35893	0.755723
-3.35497	0.755723
1.37267	0.755723
1.39884	0.755723
1.42505	0.755723
1.35596	0.755723
1.37191	0.755723
1.34502	0.755723
1.33751	0.755723
1.46866	0.755723
1.42827	0.755723
1.53062	0.755723
1.30638	0.755723
1.34642	0.755723
1.31433	0.755723
1.36624	0.755723
1.50321	0.755723
1.32069	0.755723
1.30073	0.755723
1.31723	0.755723
1.4344	0.755723
1.37037	0.755723
1.4445	0.755723
1.41195	0.755723
1.31785	0.755723
1.33714	0.755723
1.32148	0.755723
1.29099	0.755723
1.61507	0.755723
1.28063	0.755723
-1.67619	0.755723
1.30665	0.755723
1.30895	0.755723
1.39378	0.755723
1.37482	0.755723
1.31809	0.755723
1.43093	0.755723
1.37611	0.755723
1.42438	0.755723
1.35569	0.755723
1.30886	0.755723
1.29156	0.755723
1.48482	0.755723
1.26766	0.755723
1.38864	0.755723
1.58797	0.755723
1.28572	0.755723
1.33174	0.755723
1.3683	0.755723
1.31329	0.755723
1.28944	0.755723
1.39763	0.755723
1.3894	0.755723
-1.54806	0.755723
1.23499	0.755723
1.38011	0.755723
1.29634	0.755723
1.29976	0.755723
1.43049	0.755723
1.23273	0.755723
-1.36364	0.755723
1.30215	0.755723
1.21114	0.755723
1.21867	0.755723
1.29428	0.755723
1.35907	0.755723
1.28142	0.755723
1.38388	0.755723
1.22385	0.755723
1.29131	0.755723
1.2536	0.755723
1.28395	0.755723
1.31716	0.755723
1.212	0.755723
1.24205	0.755723
1.20557	0.755723
1.39445	0.755723
1.33337	0.755723
1.30111	0.755723
-1.51994	0.755723
1.27133	0.755723
1.21061	0.755723
1.23438	0.755723
1.2346	0.755723
1.37495	0.755723
1.29935	0.755723
1.28503	0.755723
1.26963	0.755723
1.19394	0.755723
1.37005	0.755723
1.26325	0.755723
1.35773	0.755723
1.32169	0.755723
1.19158	0.755723
1.19094	0.755723
1.18727	0.755723
1.2651	0.755723
1.29877	0.755723
1.16642	0.755723
1.2745	0.755723
1.20056	0.755723
1.29414	0.755723
1.41411	0.755723
1.17747	0.755723
1.18283	0.755723
1.77216	0.755723
1.23398	0.755723
1.40139	0.755723
1.19469	0.755723
1.24207	0.755723
1.36703	0.755723
1.36921	0.755723
1.25835	0.755723
1.19861	0.755723
1.23522	0.755723
1.1522	0.755723
1.34847	0.755723
2.12711	0.755723
1.26907	0.755723
1.20738	0.755723
1.16619	0.755723
1.26774	0.755723
1.16625	0.755723
1.15795	0.755723
1.16269	0.755723
1.32754	0.755723
1.17353	0.755723
1.17389	0.755723
1.30561	0.755723
1.26946	0.755723
-1.3626	0.755723
1.19365	0.755723
1.30123	0.755723
1.26485	0.755723
1.13441	0.755723
1.23958	0.755723
1.20782	0.755723
2.67309	0.755723
1.19748	0.755723
1.14751	0.755723
1.34204	0.755723
1.1258	0.755723
1.16427	0.755723
1.23793	0.755723
1.46637	0.755723
1.19065	0.755723
1.33153	0.755723
1.23152	0.755723
1.16455	0.755723
1.12867	0.755723
1.21536	0.755723
1.17963	0.755723
1.21123	0.755723
1.12453	0.755723
1.20767	0.755723
1.47375	0.755723
-1.14017	0.755723
1.13691	0.755723
1.25942	0.755723
1.1186	0.755723
1.15103	0.755723
1.14147	0.755723
1.12195	0.755723
1.12345	0.755723
1.25007	0.755723
-1.4119	0.755723
1.10227	0.755723
1.12026	0.755723
1.22357	0.755723
1.13704	0.755723
1.12265	0.755723
1.27987	0.755723
1.26538	0.755723
-1.14085	0.755723
1.10529	0.755723
1.32608	0.755723
1.10834	0.755723
1.12882	0.755723
1.25324	0.755723
1.26986	0.755723
1.12485	0.755723
1.17922	0.755723
1.18112	0.755723
1.17079	0.755723
1.23637	0.755723
1.1889	0.755723
1.09706	0.755723
1.23071	0.755723
1.19469	0.755723
1.28836	0.755723
1.13829	0.755723
1.2851	0.755723
1.13704	0.755723
1.31832	0.755723
1.15506	0.755723
1.10403	0.755723
1.1014	0.755723
1.1897	0.755723
1.19646	0.755723
-1.92262	0.755723
1.2865	0.755723
1.10237	0.755723
1.22993	0.755723
1.21565	0.755723
1.13786	0.755723
1.07853	0.755723
1.18166	0.755723
1.12601	0.755723
1.23788	0.755723
1.13225	0.755723
1.19327	0.755723
1.11166	0.755723
1.1216	0.755723
1.15936	0.755723
1.12661	0.755723
1.24054	0.755723
1.2708	0.755723
1.21025	0.755723
1.1019	0.755723
-1.18868	0.755723
1.19722	0.755723
1.25156	0.755723
1.18487	0.755723
1.21389	0.755723
1.0817	0.755723
1.19985	0.755723
1.11371	0.755723
1.09744	0.755723
1.14117	0.755723
1.07778	0.755723
1.22903	0.755723
1.23501	0.755723
1.07413	0.755723
1.0744	0.755723
1.2358	0.755723
1.12346	0.755723
1.17275	0.755723
1.06672	0.755723
1.22251	0.755723
1.19106	0.755723
1.06705	0.755723
1.21133	0.755723
1.10174	0.755723
-1.19287	0.755723
1.21912	0.755723
1.1897	0.755723
1.06043	0.755723
1.07275	0.755723
1.14842	0.755723
1.08551	0.755723
1.22145	0.755723
1.26531	0.755723
1.20451	0.755723
1.13627	0.755723
1.16706	0.755723
1.40514	0.755723
1.07213	0.755723
1.19185	0.755723
1.11376	0.755723
2.06643	0.755723
1.07876	0.755723
1.16568	0.755723
1.10198	0.755723
1.23008	0.755723
1.07121	0.755723
1.14584	0.755723
1.20578	0.755723
1.05523	0.755723
1.15806	0.755723
1.0812	0.755723
1.11468	0.755723
1.22125	0.755723
1.15681	0.755723
1.1436	0.755723
1.05183	0.755723
1.03206	0.755723
2.218	0.755723
1.09292	0.755723
1.13568	0.755723
-1.65392	0.755723
-1.32462	0.755723
1.10866	0.755723
1.1101	0.755723
1.08278	0.755723
1.03941	0.755723
1.03941	0.755723
1.06453	0.755723
1.16484	0.755723
1.05027	0.755723
1.18868	0.755723
1.15565	0.755723
1.12237	0.755723
1.07406	0.755723
1.06829	0.755723
1.02712	0.755723
1.07749	0.755723
1.08605	0.755723
1.15394	0.755723
1.05481	0.755723
1.13835	0.755723
1.05466	0.755723
1.04787	0.755723
1.06443	0.755723
1.1444	0.755723
1.10376	0.755723
1.23953	0.755723
1.10318	0.755723
1.16521	0.755723
1.05324	0.755723
1.16023	0.755723
1.21074	0.755723
1.05213	0.755723
-1.12826	0.755723
1.05693	0.755723
1.20559	0.755723
1.03322	0.755723
1.16681	0.755723
1.10723	0.755723
1.18699	0.755723
1.04572	0.755723
1.11209	0.755723
1.16962	0.755723
1.02881	0.755723
1.15224	0.755723
1.2257	0.755723
1.07253	0.755723
1.03189	0.755723
1.04139	0.755723
1.05901	0.755723
1.09921	0.755723
1.10644	0.755723
1.22148	0.755723
1.06423	0.755723
1.0799	0.755723
1.00694	0.755723
1.02053	0.755723
1.07791	0.755723
1.93376	0.755723
1.10838	0.755723
1.04632	0.755723
1.02248	0.755723
1.16131	0.755723
-1.08924	0.755723
1.06746	0.755723
1.01952	0.755723
1.14154	0.755723
1.09808	0.755723
1.01097	0.755723
1.15101	0.755723
1.02552	0.755723
1.01702	0.755723
-5.57439	0.755723
1.02963	0.755723
1.10026	0.755723
1.07138	0.755723
1.12727	0.755723
1.05939	0.755723
1.05929	0.755723
1.0591	0.755723
1.00898	0.755723
1.11683	0.755723
1.06288	0.755723
1.19239	0.755723
1.01235	0.755723
0.998978	0.755723
1.08422	0.755723
1.00667	0.755723
1.05408	0.755723
1.07492	0.755723
1.07452	0.755723
1.18034	0.755723
1.13347	0.755723
1.14186	0.755723
-1.12934	0.755723
1.02256	0.755723
1.12727	0.755723
1.13575	0.755723
1.0984	0.755723
1.12506	0.755723
1.13475	0.755723
1.02559	0.755723
1.02054	0.755723
1.14219	0.755723
1.01413	0.755723
1.11633	0.755723
1.09021	0.755723
1.11937	0.755723
1.05785	0.755723
0.990168	0.755723
-1.18044	0.755723
1.00723	0.755723
1.00429	0.755723
0.983572	0.755723
1.14921	0.755723
1.04241	0.755723
1.17595	0.755723
1.09979	0.755723
1.17333	0.755723
1.01698	0.755723
1.12355	0.755723
1.07798	0.755723
1.16782	0.755723
0.987897	0.755723
-1.06203	0.755723
1.04276	0.755723
-1.02497	0.755723
1.00406	0.755723
1.06457	0.755723
1.10111	0.755723
0.989305	0.755723
1.03197	0.755723
0.981509	0.755723
1.12505	0.755723
1.0734	0.755723
0.986926	0.755723
1.13293	0.755723
0.978515	0.755723
1.03586	0.755723
1.13979	0.755723
1.10206	0.755723
1.04402	0.755723
1.02539	0.755723
-1.24473	0.755723
1.16281	0.755723
1.09042	0.755723
1.0469	0.755723
1.09147	0.755723
0.977827	0.755723
1.08302	0.755723
1.16581	0.755723
0.97229	0.755723
0.973425	0.755723
1.01244	0.755723
0.972721	0.755723
0.972742	0.755723
1.00206	0.755723
1.91768	0.755723
1.03848	0.755723
1.03136	0.755723
1.00742	0.755723
0.980403	0.755723
1.15184	0.755723
1.10252	0.755723
0.981787	0.755723
1.19844	0.755723
0.973908	0.755723
0.99959	0.755723
0.979195	0.755723
1.1212	0.755723
1.08504	0.755723
1.07342	0.755723
0.956453	0.755723
0.970069	0.755723
1.04761	0.755723
1.42935	0.755723
1.59771	0.755723
1.06211	0.755723
1.13133	0.755723
0.978257	0.755723
1.05729	0.755723
1.04542	0.755723
1.02417	0.755723
0.999208	0.755723
-1.05555	0.755723
1.02803	0.755723
1.01238	0.755723
-0.9676	0.755723
0.958177	0.755723
1.03434	0.755723
1.05287	0.755723
0.965654	0.755723
0.997831	0.755723
1.03251	0.755723
1.07815	0.755723
0.946667	0.755723
1.04661	0.755723
0.96312	0.755723
0.961565	0.755723
1.05051	0.755723
-1.11762	0.755723
0.955689	0.755723
0.957996	0.755723
-0.996464	0.755723
0.986996	0.755723
1.0063	0.755723
1.00543	0.755723
0.948452	0.755723
1.0484	0.755723
1.03467	0.755723
1.11198	0.755723
1.11028	0.755723
1.081	0.755723
1.00146	0.755723
1.0873	0.755723
1.09583	0.755723
0.992071	0.755723
0.963349	0.755723
0.990036	0.755723
1.10092	0.755723
0.971122	0.755723
0.950372	0.755723
1.02018	0.755723
1.10518	0.755723
0.968904	0.755723
0.95941	0.755723
0.949065	0.755723
0.937793	0.755723
1.12093	0.755723
1.07427	0.755723
1.10538	0.755723
1.06922	0.755723
1.08852	0.755723
1.00838	0.755723
0.979774	0.755723
1.05018	0.755723
1.08293	0.755723
1.01258	0.755723
1.06515	0.755723
1.05043	0.755723
1.01057	0.755723
0.954814	0.755723
0.942455	0.755723
0.957528	0.755723
0.958271	0.755723
1.07439	0.755723
1.28449	0.755723
1.01625	0.755723
0.931572	0.755723
1.04312	0.755723
0.971035	0.755723
0.933291	0.755723
1.04375	0.755723
1.03978	0.755723
1.07671	0.755723
1.01893	0.755723
0.954286	0.755723
1.10402	0.755723
0.954969	0.755723
0.93503	0.755723
1.09983	0.755723
1.1134	0.755723
0.967682	0.755723
0.945092	0.755723
0.93873	0.755723
1.00985	0.755723
0.995669	0.755723
1.00978	0.755723
1.09795	0.755723
1.03801	0.755723
0.947606	0.755723
1.10671	0.755723
1.01461	0.755723
1.08814	0.755723
1.03308	0.755723
1.04573	0.755723
1.06067	0.755723
0.955612	0.755723
1.01846	0.755723
-1.07878	0.755723
0.943259	0.755723
0.949296	0.755723
1.06275	0.755723
1.04941	0.755723
1.03154	0.755723
0.9892	0.755723
1.07863	0.755723
0.965563	0.755723
1.01025	0.755723
1.07138	0.755723
0.999788	0.755723
0.952852	0.755723
0.92185	0.755723
1.09873	0.755723
0.969173	0.755723
0.929101	0.755723
1.10592	0.755723
1.019	0.755723
0.988004	0.755723
0.929235	0.755723
1.10672	0.755723
1.04697	0.755723
1.01728	0.755723
0.951569	0.755723
0.932586	0.755723
1.37071	0.755723
0.913016	0.755723
0.921628	0.755723
0.949412	0.755723
0.970168	0.755723
1.01369	0.755723
1.04033	0.755723
1.09691	0.755723
1.10138	0.755723
0.993494	0.755723
1.12336	0.755723
1.0791	0.755723
1.06282	0.755723
1.02389	0.755723
-0.957565	0.755723
0.910167	0.755723
0.919794	0.755723
1.06692	0.755723
0.991783	0.755723
1.04029	0.755723
1.00786	0.755723
1.0884	0.755723
1.00804	0.755723
1.05798	0.755723
-0.906616	0.755723
0.944916	0.755723
0.92316	0.755723
0.910243	0.755723
1.07106	0.755723
0.968138	0.755723
0.974432	0.755723
1.01903	0.755723
0.999261	0.755723
0.997922	0.755723
0.898976	0.755723
1.03059	0.755723
1.04108	0.755723
0.903587	0.755723
0.919578	0.755723
0.968739	0.755723
0.906511	0.755723
0.988136	0.755723
-0.900345	0.755723
0.973706	0.755723
0.909519	0.755723
0.893275	0.755723
0.892686	0.755723
0.97167	0.755723
0.903105	0.755723
0.97628	0.755723
0.903067	0.755723
1.00458	0.755723
1.03567	0.755723
0.997881	0.755723
1.073	0.755723
1.02526	0.755723
1.00324	0.755723
0.974749	0.755723
1.0364	0.755723
1.00676	0.755723
0.991181	0.755723
1.01421	0.755723
-0.899271	0.755723
0.897583	0.755723
0.899717	0.755723
0.902989	0.755723
1.03565	0.755723
1.04557	0.755723
0.911515	0.755723
0.974247	0.755723
0.962029	0.755723
0.995714	0.755723
0.886176	0.755723
0.9023	0.755723
1.02608	0.755723
1.03301	0.755723
0.90091	0.755723
0.878831	0.755723
0.920492	0.755723
0.957628	0.755723
1.04202	0.755723
1.0109	0.755723
1.0283	0.755723
1.02039	0.755723
1.01802	0.755723
0.919205	0.755723
1.0092	0.755723
0.937375	0.755723
0.999199	0.755723
1.06147	0.755723
0.936591	0.755723
1.06486	0.755723
1.01778	0.755723
0.895964	0.755723
0.889527	0.755723
1.04062	0.755723
0.989358	0.755723
-1.07931	0.755723
0.92212	0.755723
0.975962	0.755723
0.904509	0.755723
0.887317	0.755723
0.945706	0.755723
0.951888	0.755723
0.972097	0.755723
0.924358	0.755723
0.903728	0.755723
0.887284	0.755723
0.955478	0.755723
0.904423	0.755723
-2.03342	0.755723
0.988539	0.755723
1.04731	0.755723
0.941138	0.755723
0.980434	0.755723
0.953641	0.755723
0.88931	0.755723
-1.04163	0.755723
0.966567	0.755723
0.879759	0.755723
1.04558	0.755723
0.911376	0.755723
0.965627	0.755723
0.910823	0.755723
1.03081	0.755723
0.93026	0.755723
1.04809	0.755723
0.915887	0.755723
0.978687	0.755723
0.903076	0.755723
0.921896	0.755723
0.915909	0.755723
0.934714	0.755723
1.02113	0.755723
0.902704	0.755723
0.932922	0.755723
0.998593	0.755723
1.00159	0.755723
0.906664	0.755723
0.905413	0.755723
0.944816	0.755723
1.01227	0.755723
0.892678	0.755723
0.911242	0.755723
1.0286	0.755723
1.00142	0.755723
0.959537	0.755723
0.867008	0.755723
1.01247	0.755723
0.933534	0.755723
0.926573	0.755723
1.08548	0.755723
0.911978	0.755723
0.981902	0.755723
0.873931	0.755723
1.03704	0.755723
-1.82149	0.755723
1.00836	0.755723
0.889138	0.755723
0.86635	0.755723
0.985376	0.755723
0.850311	0.755723
0.863766	0.755723
0.977518	0.755723
0.914393	0.755723
0.950415	0.755723
1.03377	0.755723
1.01172	0.755723
1.01136	0.755723
0.90017	0.755723
0.997947	0.755723
0.858688	0.755723
0.86525	0.755723
-1.93511	0.755723
1.01039	0.755723
0.880405	0.755723
1.00452	0.755723
1.0244	0.755723
0.8716	0.755723
0.960618	0.755723
0.996618	0.755723
0.866819	0.755723
1.00765	0.755723
0.957568	0.755723
0.861765	0.755723
0.855826	0.755723
0.976397	0.755723
1.0132	0.755723
0.887633	0.755723
-1.48126	0.755723
0.948147	0.755723
0.869205	0.755723
0.880992	0.755723
0.976642	0.755723
1.01835	0.755723
1.31051	0.755723
0.868249	0.755723
0.944627	0.755723
0.948993	0.755723
0.975271	0.755723
0.934746	0.755723
0.941353	0.755723
-0.938937	0.755723
0.91963	0.755723
1.00823	0.755723
0.855778	0.755723
0.940932	0.755723
0.859511	0.755723
-0.861806	0.755723
0.886399	0.755723
0.842928	0.755723
0.868493	0.755723
0.903979	0.755723
0.940735	0.755723
1.18367	0.755723
0.991268	0.755723
0.910424	0.755723
0.863453	0.755723
0.968042	0.755723
0.96911	0.755723
-1.8939	0.755723
0.871689	0.755723
0.998753	0.755723
0.982581	0.755723
1.01195	0.755723
0.950705	0.755723
0.918548	0.755723
0.868768	0.755723
0.935382	0.755723
0.992711	0.755723
0.887036	0.755723
0.932155	0.755723
0.875302	0.755723
0.892766	0.755723
0.916894	0.755723
0.972492	0.755723
0.891252	0.755723
0.878544	0.755723
0.846541	0.755723
0.878901	0.755723
0.877868	0.755723
0.8439	0.755723
0.902573	0.755723
0.943388	0.755723
0.983756	0.755723
0.838553	0.755723
0.967903	0.755723
0.861359	0.755723
0.941074	0.755723
-0.921122	0.755723
0.979705	0.755723
0.993353	0.755723
0.894065	0.755723
0.955298	0.755723
0.842415	0.755723
0.957181	0.755723
0.842165	0.755723
0.857369	0.755723
0.963315	0.755723
-0.840065	0.755723
0.835921	0.755723
0.994619	0.755723
0.990803	0.755723
1.15484	0.755723
0.907529	0.755723
0.944238	0.755723
0.847618	0.755723
0.889207	0.755723
0.850576	0.755723
0.838808	0.755723
0.921513	0.755723
0.93139	0.755723
1.00022	0.755723
0.998201	0.755723
0.826721	0.755723
0.972495	0.755723
0.988374	0.755723
0.97903	0.755723
0.923294	0.755723
0.839819	0.755723
0.887589	0.755723
0.937712	0.755723
0.990551	0.755723
0.834803	0.755723
0.978897	0.755723
0.832539	0.755723
0.866843	0.755723
0.832142	0.755723
0.921778	0.755723
0.883649	0.755723
0.989972	0.755723
-1.14728	0.755723
0.829079	0.755723
0.871065	0.755723
0.85843	0.755723
0.893227	0.755723
-1.00546	0.755723
0.960726	0.755723
0.829617	0.755723
0.819524	0.755723
0.826557	0.755723
0.939996	0.755723
0.965948	0.755723
0.885165	0.755723
0.961406	0.755723
0.841419	0.755723
0.842154	0.755723
0.889401	0.755723
0.906203	0.755723
0.953555	0.755723
0.852819	0.755723
0.971672	0.755723
0.827215	0.755723
0.834996	0.755723
0.971594	0.755723
0.949169	0.755723
0.825448	0.755723
0.955149	0.755723
-0.843071	0.755723
0.845467	0.755723
-0.8556	0.755723
0.964917	0.755723
0.856732	0.755723
0.884751	0.755723
0.820463	0.755723
0.960517	0.755723
-0.921577	0.755723
0.9349	0.755723
0.847819	0.755723
0.859904	0.755723
-0.955982	0.755723
0.865724	0.755723
0.921451	0.755723
0.899272	0.755723
0.968343	0.755723
0.876662	0.755723
0.974362	0.755723
0.809894	0.755723
0.86956	0.755723
0.838605	0.755723
0.980374	0.755723
0.844337	0.755723
0.861219	0.755723
0.949498	0.755723
0.94627	0.755723
0.844715	0.755723
0.940588	0.755723
0.838624	0.755723
0.900773	0.755723
0.914711	0.755723
0.928452	0.755723
0.943946	0.755723
0.907638	0.755723
0.851804	0.755723
0.932454	0.755723
0.821577	0.755723
0.8558	0.755723
0.899034	0.755723
0.914271	0.755723
0.866072	0.755723
0.810406	0.755723
0.961909	0.755723
-0.828874	0.755723
0.83845	0.755723
0.928447	0.755723
0.816659	0.755723
0.837179	0.755723
0.939258	0.755723
0.903102	0.755723
0.814623	0.755723
0.87597	0.755723
-0.937001	0.755723
0.811595	0.755723
0.88095	0.755723
0.950721	0.755723
0.826708	0.755723
0.929106	0.755723
0.964861	0.755723
0.818777	0.755723
0.840391	0.755723
0.970649	0.755723
1.29217	0.755723
0.901366	0.755723
0.851503	0.755723
0.810931	0.755723
0.857182	0.755723
0.923175	0.755723
0.944585	0.755723
0.872983	0.755723
0.845469	0.755723
0.894327	0.755723
0.900512	0.755723
0.802376	0.755723
0.921358	0.755723
0.945392	0.755723
0.84399	0.755723
0.945227	0.755723
0.961396	0.755723
0.827114	0.755723
0.961706	0.755723
0.882464	0.755723
0.79533	0.755723
0.825086	0.755723
0.90595	0.755723
0.944801	0.755723
0.936584	0.755723
0.799674	0.755723
0.817346	0.755723
0.893818	0.755723
0.889838	0.755723
0.860621	0.755723
0.947027	0.755723
0.874562	0.755723
0.962212	0.755723
0.939855	0.755723
-0.980639	0.755723
0.82259	0.755723
0.80543	0.755723
0.882998	0.755723
0.920018	0.755723
0.864356	0.755723
0.794515	0.755723
0.954722	0.755723
0.905897	0.755723
0.843462	0.755723
0.822149	0.755723
0.933462	0.755723
0.826527	0.755723
0.817101	0.755723
0.928374	0.755723
0.897656	0.755723
0.84773	0.755723
0.863737	0.755723
0.927831	0.755723
0.803224	0.755723
0.904561	0.755723
0.95176	0.755723
0.792967	0.755723
0.839506	0.755723
0.918665	0.755723
0.916567	0.755723
0.845021	0.755723
0.910995	0.755723
0.821526	0.755723
0.903179	0.755723
0.855268	0.755723
0.823235	0.755723
0.885342	0.755723
0.797444	0.755723
0.902809	0.755723
0.842105	0.755723
0.859497	0.755723
-0.966076	0.755723
0.92893	0.755723
0.858498	0.755723
0.885196	0.755723
0.90949	0.755723
0.924872	0.755723
0.89588	0.755723
0.830242	0.755723
0.864103	0.755723
0.915459	0.755723
0.923707	0.755723
0.861925	0.755723
-0.822611	0.755723
0.883621	0.755723
0.801422	0.755723
0.817391	0.755723
0.834801	0.755723
0.920144	0.755723
0.822298	0.755723
0.869578	0.755723
0.908717	0.755723
0.945816	0.755723
-0.837478	0.755723
0.837611	0.755723
0.809462	0.755723
0.884627	0.755723
0.927562	0.755723
0.814055	0.755723
0.939793	0.755723
0.79924	0.755723
0.922132	0.755723
0.925647	0.755723
0.829801	0.755723
0.81426	0.755723
0.823449	0.755723
0.845418	0.755723
0.812652	0.755723
0.845935	0.755723
0.798788	0.755723
0.883908	0.755723
0.89087	0.755723
0.917407	0.755723
0.799446	0.755723
0.88932	0.755723
0.842759	0.755723
0.869063	0.755723
0.863869	0.755723
0.781702	0.755723
0.804081	0.755723
0.830979	0.755723
-1.94081	0.755723
0.909694	0.755723
0.909694	0.755723
0.874744	0.755723
0.886081	0.755723
0.893368	0.755723
0.891479	0.755723
0.792776	0.755723
0.871482	0.755723
0.899108	0.755723
0.783367	0.755723
1.715	0.755723
0.793519	0.755723
0.919101	0.755723
0.872189	0.755723
0.786361	0.755723
0.8153	0.755723
0.800444	0.755723
0.79742	0.755723
0.857627	0.755723
0.855653	0.755723
0.932582	0.755723
0.831697	0.755723
0.864997	0.755723
0.906681	0.755723
0.933394	0.755723
0.875955	0.755723
0.793579	0.755723
0.880884	0.755723
0.893873	0.755723
0.855837	0.755723
0.840265	0.755723
0.877562	0.755723
0.8506	0.755723
0.869951	0.755723
0.801246	0.755723
0.821908	0.755723
0.795494	0.755723
0.778272	0.755723
0.832691	0.755723
0.810094	0.755723
0.885094	0.755723
1.21922	0.755723
0.775656	0.755723
0.860593	0.755723
0.799703	0.755723
0.786518	0.755723
0.901799	0.755723
0.872968	0.755723
0.841067	0.755723
0.876154	0.755723
0.819452	0.755723
0.824877	0.755723
0.874442	0.755723
0.917986	0.755723
0.858442	0.755723
0.819755	0.755723
0.855828	0.755723
0.7815	0.755723
0.875501	0.755723
0.873017	0.755723
0.772628	0.755723
0.790354	0.755723
0.916778	0.755723
-1.01048	0.755723
0.909857	0.755723
0.839054	0.755723
-0.908115	0.755723
0.846294	0.755723
0.800309	0.755723
-0.954009	0.755723
0.827395	0.755723
0.805365	0.755723
0.866291	0.755723
0.841637	0.755723
0.908026	0.755723
0.923016	0.755723
0.898009	0.755723
0.840901	0.755723
0.91126	0.755723
0.836982	0.755723
0.80991	0.755723
0.844592	0.755723
0.835028	0.755723
0.922099	0.755723
0.861755	0.755723
0.844608	0.755723
0.83877	0.755723
0.949227	0.755723
0.863147	0.755723
0.877227	0.755723
0.886974	0.755723
0.911033	0.755723
0.837621	0.755723
0.822264	0.755723
0.912135	0.755723
0.882497	0.755723
0.785533	0.755723
0.869299	0.755723
0.766619	0.755723
0.872626	0.755723
0.879004	0.755723
0.867281	0.755723
0.871931	0.755723
0.788565	0.755723
0.89535	0.755723
0.781256	0.755723
0.839864	0.755723
0.849568	0.755723
0.785285	0.755723
0.899494	0.755723
0.911909	0.755723
0.87896	0.755723
0.765262	0.755723
0.866789	0.755723
-1.18175	0.755723
0.861067	0.755723
0.861777	0.755723
0.917049	0.755723
0.832447	0.755723
0.761271	0.755723
0.859427	0.755723
0.785077	0.755723
0.873403	0.755723
0.894438	0.755723
0.788968	0.755723
0.84009	0.755723
0.798315	0.755723
0.774843	0.755723
0.797201	0.755723
0.859178	0.755723
0.78698	0.755723
0.812134	0.755723
0.767349	0.755723
0.904707	0.755723
0.910972	0.755723
1.0342	0.755723
0.893894	0.755723
0.838522	0.755723
0.895613	0.755723
-1.57427	0.755723
0.871224	0.755723
-0.770721	0.755723
0.837705	0.755723
-0.771788	0.755723
0.769805	0.755723
0.851407	0.755723
0.799995	0.755723
0.86075	0.755723
0.865187	0.755723
0.869347	0.755723
0.895979	0.755723
0.830055	0.755723
0.77699	0.755723
-0.757754	0.755723
0.906825	0.755723
1.81071	0.755723
0.759361	0.755723
0.821259	0.755723
0.893124	0.755723
0.788714	0.755723
0.901417	0.755723
0.758373	0.755723
0.902594	0.755723
0.828401	0.755723
0.749656	0.755723
0.773518	0.755723
0.776235	0.755723
0.823614	0.755723
0.755871	0.755723
0.814876	0.755723
0.868539	0.755723
0.826843	0.755723
1.14482	0.755723
0.85539	0.755723
0.890491	0.755723
0.758413	0.755723
0.84909	0.755723
0.874764	0.755723
0.879321	0.755723
0.859831	0.755723
0.828127	0.755723
0.874898	0.755723
0.738324	0.755723
0.857246	0.755723
0.827401	0.755723
0.851293	0.755723
0.772598	0.755723
0.871129	0.755723
-0.812096	0.755723
0.83404	0.755723
0.84457	0.755723
0.851308	0.755723
-0.779384	0.755723
0.748227	0.755723
0.752108	0.755723
0.852218	0.755723
-0.897232	0.755723
0.82953	0.755723
0.770083	0.755723
0.789339	0.755723
0.751152	0.755723
0.840731	0.755723
0.759296	0.755723
0.87082	0.755723
0.813327	0.755723
0.792987	0.755723
0.826886	0.755723
0.750859	0.755723
0.81569	0.755723
0.74221	0.755723
0.845151	0.755723
0.824366	0.755723
0.866734	0.755723
0.772395	0.755723
0.75807	0.755723
0.827784	0.755723
0.815982	0.755723
0.891703	0.755723
0.835013	0.755723
0.864723	0.755723
0.751963	0.755723
0.87811	0.755723
0.790006	0.755723
0.821379	0.755723
0.786802	0.755723
0.761633	0.755723
0.838787	0.755723
0.842887	0.755723
0.840631	0.755723
0.867392	0.755723
0.756026	0.755723
0.870254	0.755723
-1.25774	0.755723
-0.800794	0.755723
0.826595	0.755723
-1.00007	0.755723
0.790834	0.755723
0.748913	0.755723
0.799745	0.755723
0.869317	0.755723
0.812625	0.755723
0.844565	0.755723
-1.63831	0.755723
0.875619	0.755723
0.763758	0.755723
0.880846	0.755723
0.853389	0.755723
0.827325	0.755723
0.761728	0.755723
-0.751564	0.755723
0.811582	0.755723
0.802972	0.755723
0.771479	0.755723
0.757986	0.755723
0.876402	0.755723
0.759495	0.755723
0.879802	0.755723
0.822011	0.755723
0.881497	0.755723
0.785943	0.755723
0.795403	0.755723
0.755149	0.755723
0.847213	0.755723
0.757339	0.755723
0.8764	0.755723
0.83613	0.755723
0.779562	0.755723
0.825304	0.755723
0.770689	0.755723
1.6535	0.755723
0.791774	0.755723
0.878703	0.755723
0.764943	0.755723
0.832289	0.755723
0.843167	0.755723
0.75251	0.755723
-0.775451	0.755723
0.735146	0.755723
0.8209	0.755723
0.797028	0.755723
0.857824	0.755723
0.829508	0.755723
0.804813	0.755723
0.740341	0.755723
0.74899	0.755723
0.790823	0.755723
0.855435	0.755723
0.876802	0.755723
0.790482	0.755723
-1.53044	0.755723
0.785617	0.755723
0.841038	0.755723
0.798447	0.755723
0.759383	0.755723
0.731091	0.755723
0.783442	0.755723
0.859624	0.755723
0.868059	0.755723
0.768023	0.755723
0.84105	0.755723
0.767709	0.755723
0.805133	0.755723
0.845213	0.755723
0.830655	0.755723
0.853792	0.755723
0.728715	0.755723
0.858653	0.755723
0.803604	0.755723
-0.733033	0.755723
-0.92021	0.755723
0.742413	0.755723
0.73803	0.755723
0.770175	0.755723
0.842475	0.755723
0.836188	0.755723
0.792451	0.755723
0.857294	0.755723
0.753485	0.755723
0.860684	0.755723
0.730584	0.755723
0.727989	0.755723
0.802608	0.755723
0.731639	0.755723
0.80966	0.755723
0.846413	0.755723
0.808373	0.755723
0.858062	0.755723
0.756026	0.755723
0.853384	0.755723
0.779914	0.755723
0.816095	0.755723
0.856244	0.755723
0.81868	0.755723
0.836535	0.755723
0.73387	0.755723
0.831897	0.755723
0.790944	0.755723
0.795007	0.755723
-0.808644	0.755723
0.834192	0.755723
0.751455	0.755723
0.750525	0.755723
0.732136	0.755723
0.742909	0.755723
0.822797	0.755723
0.806615	0.755723
0.812615	0.755723
0.750063	0.755723
0.745054	0.755723
0.775306	0.755723
0.740894	0.755723
0.798833	0.755723
-0.793393	0.755723
0.826559	0.755723
0.720173	0.755723
-0.737339	0.755723
0.814579	0.755723
0.796753	0.755723
0.815134	0.755723
0.846879	0.755723
0.820181	0.755723
0.862137	0.755723
0.77646	0.755723
0.74599	0.755723
0.831369	0.755723
0.761712	0.755723
0.79465	0.755723
0.863402	0.755723
0.71737	0.755723
0.728232	0.755723
0.799014	0.755723
0.838254	0.755723
0.787027	0.755723
0.760964	0.755723
0.745018	0.755723
0.769982	0.755723
0.806297	0.755723
0.777341	0.755723
0.797658	0.755723
0.744382	0.755723
0.818454	0.755723
0.825429	0.755723
0.809795	0.755723
0.717841	0.755723
0.757878	0.755723
0.712943	0.755723
0.796629	0.755723
1.33128	0.755723
0.714977	0.755723
0.8168	0.755723
0.812327	0.755723
0.765585	0.755723
0.787722	0.755723
0.837503	0.755723
0.82763	0.755723
0.830059	0.755723
0.749148	0.755723
0.75967	0.755723
-0.773493	0.755723
0.718301	0.755723
0.800926	0.755723
0.74904	0.755723
0.786387	0.755723
0.82388	0.755723
0.718579	0.755723
0.854404	0.755723
0.740369	0.755723
0.757543	0.755723
0.714901	0.755723
0.747172	0.755723
0.741451	0.755723
0.843682	0.755723
-0.746508	0.755723
0.830388	0.755723
0.830947	0.755723
0.710597	0.755723
0.751554	0.755723
0.846333	0.755723
0.799888	0.755723
0.799256	0.755723
0.815013	0.755723
0.73303	0.755723
0.841229	0.755723
1.9836	0.755723
0.780175	0.755723
0.788231	0.755723
0.736017	0.755723
0.811591	0.755723
0.74908	0.755723
0.718462	0.755723
0.825901	0.755723
0.704604	0.755723
0.748688	0.755723
0.835819	0.755723
0.844051	0.755723
-0.709503	0.755723
0.821646	0.755723
0.733183	0.755723
-1.07641	0.755723
0.73871	0.755723
-0.802905	0.755723
0.75195	0.755723
0.791938	0.755723
0.779469	0.755723
-0.759521	0.755723
0.78576	0.755723
0.79319	0.755723
0.82516	0.755723
0.712904	0.755723
0.772121	0.755723
0.735313	0.755723
1.44792	0.755723
0.717663	0.755723
0.764854	0.755723
0.73411	0.755723
0.778836	0.755723
0.714118	0.755723
0.772144	0.755723
0.842891	0.755723
0.706917	0.755723
0.737642	0.755723
0.728904	0.755723
0.753654	0.755723
0.821694	0.755723
0.843523	0.755723
0.78548	0.755723
0.756776	0.755723
0.79882	0.755723
0.839266	0.755723
0.705122	0.755723
0.768898	0.755723
0.69798	0.755723
0.718116	0.755723
0.732517	0.755723
0.732878	0.755723
0.746428	0.755723
0.764998	0.755723
0.809269	0.755723
0.77532	0.755723
0.79145	0.755723
0.737586	0.755723
0.757862	0.755723
0.731429	0.755723
0.714061	0.755723
0.786596	0.755723
0.821303	0.755723
-1.14458	0.755723
0.835911	0.755723
0.791148	0.755723
1.43939	0.755723
0.723426	0.755723
0.707703	0.755723
0.805262	0.755723
0.712082	0.755723
0.742158	0.755723
0.808041	0.755723
0.71526	0.755723
0.8507	0.755723
0.705031	0.755723
0.725164	0.755723
0.811689	0.755723
0.825569	0.755723
0.692492	0.755723
0.766084	0.755723
0.831989	0.755723
0.72245	0.755723
0.79029	0.755723
0.733272	0.755723
0.738563	0.755723
0.744185	0.755723
0.720854	0.755723
0.695977	0.755723
0.789433	0.755723
0.778947	0.755723
0.733525	0.755723
0.705743	0.755723
0.703043	0.755723
0.695524	0.755723
0.696825	0.755723
0.701443	0.755723
0.764751	0.755723
0.792154	0.755723
0.775072	0.755723
0.719351	0.755723
-1.21869	0.755723
0.771898	0.755723
0.736461	0.755723
0.766585	0.755723
-0.75186	0.755723
0.761042	0.755723
0.781091	0.755723
0.69776	0.755723
1.32158	0.755723
0.77779	0.755723
0.781368	0.755723
0.808034	0.755723
0.826419	0.755723
0.739369	0.755723
0.725625	0.755723
0.72403	0.755723
0.802108	0.755723
0.704056	0.755723
0.723763	0.755723
0.753555	0.755723
0.812088	0.755723
0.734654	0.755723
0.702209	0.755723
0.734586	0.755723
-0.698631	0.755723
0.690697	0.755723
0.826501	0.755723
0.827022	0.755723
0.749513	0.755723
0.721206	0.755723
-0.742213	0.755723
0.690846	0.755723
0.775761	0.755723
0.773529	0.755723
0.786351	0.755723
0.78638	0.755723
0.68737	0.755723
0.917012	0.755723
0.770206	0.755723
0.686241	0.755723
0.703863	0.755723
0.711581	0.755723
0.778458	0.755723
0.773109	0.755723
0.789393	0.755723
0.701914	0.755723
0.824843	0.755723
0.754384	0.755723
0.696225	0.755723
0.809758	0.755723
0.811021	0.755723
0.732038	0.755723
0.795228	0.755723
0.780116	0.755723
0.741267	0.755723
0.714853	0.755723
0.820466	0.755723
0.688297	0.755723
0.78858	0.755723
0.703475	0.755723
0.732077	0.755723
0.694898	0.755723
0.788758	0.755723
0.735876	0.755723
-0.785782	0.755723
0.717449	0.755723
1.1695	0.755723
0.783182	0.755723
0.693412	0.755723
0.693263	0.755723
0.755804	0.755723
0.686899	0.755723
0.688679	0.755723
0.690812	0.755723
-0.971645	0.755723
0.706097	0.755723
0.716972	0.755723
0.69807	0.755723
0.725372	0.755723
0.751899	0.755723
0.76013	0.755723
0.795003	0.755723
0.804856	0.755723
0.779323	0.755723
0.695136	0.755723
0.770616	0.755723
0.839903	0.755723
0.789721	0.755723
0.789721	0.755723
1.53349	0.755723
0.72827	0.755723
0.807027	0.755723
0.78258	0.755723
0.759307	0.755723
0.766053	0.755723
0.71378	0.755723
0.68213	0.755723
0.817503	0.755723
0.716232	0.755723
0.747077	0.755723
-0.726286	0.755723
0.747146	0.755723
0.788509	0.755723
0.743528	0.755723
0.731061	0.755723
0.697865	0.755723
-0.980588	0.755723
-0.682401	0.755723
0.775115	0.755723
-0.896406	0.755723
0.777373	0.755723
0.815592	0.755723
0.785084	0.755723
0.759169	0.755723
0.761329	0.755723
0.796438	0.755723
0.76491	0.755723
0.732626	0.755723
0.72743	0.755723
0.770735	0.755723
0.764061	0.755723
0.814529	0.755723
0.775342	0.755723
0.738926	0.755723
0.694623	0.755723
0.734556	0.755723
0.752705	0.755723
0.712162	0.755723
0.698639	0.755723
0.773664	0.755723
0.785762	0.755723
0.811099	0.755723
0.770223	0.755723
0.730078	0.755723
0.746142	0.755723
-0.755449	0.755723
0.769475	0.755723
0.683291	0.755723
0.669129	0.755723
1.08174	0.755723
0.691081	0.755723
-0.683253	0.755723
-0.688415	0.755723
0.732296	0.755723
0.672097	0.755723
0.731475	0.755723
0.73184	0.755723
0.673664	0.755723
0.718083	0.755723
0.679034	0.755723
0.774236	0.755723
0.67667	0.755723
0.801479	0.755723
0.752311	0.755723
0.737827	0.755723
-0.789119	0.755723
0.765191	0.755723
-0.959017	0.755723
0.679302	0.755723
0.742078	0.755723
0.68892	0.755723
0.758939	0.755723
0.976932	0.755723
0.805987	0.755723
0.6702	0.755723
0.795655	0.755723
0.769567	0.755723
0.764814	0.755723
0.718894	0.755723
0.758946	0.755723
-0.787517	0.755723
0.685406	0.755723
0.8038	0.755723
0.672662	0.755723
0.678212	0.755723
0.671645	0.755723
0.674694	0.755723
-0.795528	0.755723
0.664695	0.755723
0.689421	0.755723
-1.25365	0.755723
-0.686697	0.755723
0.712879	0.755723
0.750503	0.755723
0.706462	0.755723
2.21563	0.755723
0.691389	0.755723
0.728602	0.755723
0.76785	0.755723
0.699211	0.755723
1.28018	0.755723
-1.06936	0.755723
0.693488	0.755723
0.711686	0.755723
0.764688	0.755723
0.786364	0.755723
0.733383	0.755723
0.697983	0.755723
0.69832	0.755723
0.746981	0.755723
0.736136	0.755723
0.775881	0.755723
0.696143	0.755723
0.668132	0.755723
0.668132	0.755723
0.679153	0.755723
0.785402	0.755723
0.741541	0.755723
-0.689187	0.755723
0.762382	0.755723
-0.680795	0.755723
0.666494	0.755723
0.735803	0.755723
0.686381	0.755723
0.672635	0.755723
0.685747	0.755723
0.763653	0.755723
-0.685903	0.755723
0.692094	0.755723
0.795522	0.755723
0.72896	0.755723
-0.696425	0.755723
0.758762	0.755723
0.731795	0.755723
0.758875	0.755723
0.683196	0.755723
0.883347	0.755723
0.674907	0.755723
0.655495	0.755723
0.689545	0.755723
0.774848	0.755723
0.764657	0.755723
0.793042	0.755723
0.736841	0.755723
0.710881	0.755723
0.744639	0.755723
0.751193	0.755723
0.73185	0.755723
0.785228	0.755723
0.704955	0.755723
0.677033	0.755723
-0.717077	0.755723
0.769748	0.755723
0.669103	0.755723
0.697498	0.755723
0.709846	0.755723
0.76538	0.755723
0.772394	0.755723
0.730121	0.755723
0.729054	0.755723
-1.33605	0.755723
0.731879	0.755723
0.668593	0.755723
0.677817	0.755723
0.733395	0.755723
0.703167	0.755723
0.745248	0.755723
0.712455	0.755723
1.45213	0.755723
0.740849	0.755723
0.676998	0.755723
0.715852	0.755723
0.752065	0.755723
0.669912	0.755723
0.742855	0.755723
0.690364	0.755723
0.662644	0.755723
0.676859	0.755723
0.666503	0.755723
0.727042	0.755723
0.787256	0.755723
0.737391	0.755723
0.721457	0.755723
0.746395	0.755723
0.739962	0.755723
0.663242	0.755723
0.765993	0.755723
0.725122	0.755723
0.764541	0.755723
-1.04187	0.755723
0.752159	0.755723
0.7228	0.755723
0.684466	0.755723
0.677917	0.755723
0.787719	0.755723
0.731449	0.755723
-0.754241	0.755723
0.785156	0.755723
0.716477	0.755723
0.745151	0.755723
0.75958	0.755723
0.782671	0.755723
0.755589	0.755723
0.687471	0.755723
0.669396	0.755723
0.742121	0.755723
0.756925	0.755723
0.763097	0.755723
0.660012	0.755723
0.779774	0.755723
0.781387	0.755723
0.66086	0.755723
0.791426	0.755723
0.693236	0.755723
0.750523	0.755723
0.724802	0.755723
0.765285	0.755723
0.784847	0.755723
0.718358	0.755723
0.672003	0.755723
0.707236	0.755723
0.768956	0.755723
0.656619	0.755723
0.756837	0.755723
0.751122	0.755723
0.655396	0.755723
-0.690821	0.755723
0.703303	0.755723
0.732348	0.755723
0.662976	0.755723
0.68993	0.755723
0.734216	0.755723
0.72029	0.755723
0.778408	0.755723
0.661036	0.755723
0.647266	0.755723
0.745448	0.755723
0.724109	0.755723
0.827864	0.755723
0.716567	0.755723
0.785697	0.755723
0.709126	0.755723
0.694806	0.755723
0.691619	0.755723
-0.663869	0.755723
-0.772015	0.755723
0.708965	0.755723
0.656277	0.755723
0.651807	0.755723
0.719677	0.755723
0.655058	0.755723
0.854026	0.755723
0.654874	0.755723
0.731905	0.755723
0.653806	0.755723
0.669553	0.755723
0.770144	0.755723
0.652014	0.755723
0.694684	0.755723
[truncated: 6,425 more rows]
