# Supplementary material for: Oncogenic YAP sensitizes cells to CHK1 inhibition via CDK4/6 driven G1 acceleration
Source: EMBO Rep. 2025 Jul 4;26(16):4017–39. doi: 10.1038/s44319-025-00514-5 (PMC12373906; doi:10.1038/s44319-025-00514-5)
Supplement: Supplementary file 11 — Figure EV4 Source Data [file 44319_2025_514_MOESM11_ESM.zip › EV4/EV4A/RT-qPCR_YAPS94A.xlsx]

## Sheet: Sheet1
	YAP5SA			YAP 5SA -S94A1
AMOTL2	9.12611	6.32033	7.94474	3.89062	5.6962	4.22807
CDC20	4.78991	2.01391	3.34035	0.876606	0.840896	0.82932
KIF23	1.20581	1.40444	1.47427	0.997692	0.876606	0.97942
