# Supplementary material for: Oncogenic YAP sensitizes cells to CHK1 inhibition via CDK4/6 driven G1 acceleration
Source: EMBO Rep. 2025 Jul 4;26(16):4017–39. doi: 10.1038/s44319-025-00514-5 (PMC12373906; doi:10.1038/s44319-025-00514-5)
Supplement: Supplementary file 11 — Figure EV4 Source Data [file 44319_2025_514_MOESM11_ESM.zip › EV4/EV4E/quantification_dot_blots.xlsx]

## Sheet: EV4E
condition	replicate 1	replicate 2
0 h YAP5SA	1	1
15 h YAP5SA	0.834387	0.563695
18 h YAP5SA	0.102951	0.379182
24 h YAP5SA	0.612698	0.392497
48 h YAP5SA	0.301163	0.188754
RNase H	0.0354275	0.0250318
